# Supplementary material for: Proteome Profiling of Recombinant DNase Therapy in Reducing NETs and Aiding Recovery in COVID-19 Patients
Source: Mol Cell Proteomics. 2021 Jun 15;20:100113. doi: 10.1016/j.mcpro.2021.100113 (PMC8205261; doi:10.1016/j.mcpro.2021.100113)
Supplement: Supplemental Table S1 [file mmc2.xlsx]

## Sheet: sTable2
ProteinName	Entry	Protein names	Gene	BIN1	BIN2	BIN3	CF1	CF2	CF3	CF4	CF5	SP1	SP2A	SP2B	SP3	SP4	Detected.Peptide.per.Protein	Library.Peptide.per.Protein
sp|P02768|ALBU_HUMAN	P02768	Albumin	ALB	1.796e+10	2.58557e+10	7.45208e+10	5.72539e+09	6.42377e+09	4.36981e+09	9.22609e+09	2.69222e+10	1.27284e+11	6.39543e+09	1.90375e+10	1.21112e+11	2.17392e+10	87	91
sp|P68871|HBB_HUMAN	P68871	Hemoglobin subunit beta (Beta-globin) (Hemoglobin beta chain) [Cleaved into: LVV-hemorphin-7; Spinorphin]	HBB	2.16676e+08	1.05543e+08	1.53408e+09	1.45992e+08	3.01381e+07	9.95838e+07	8.43657e+07	2.00479e+07	1.23953e+10	1.15312e+08	5.34197e+09	6.7646e+09	7.52203e+08	13	15
sp|P01834|IGKC_HUMAN	P01834	Immunoglobulin kappa constant (Ig kappa chain C region) (Ig kappa chain C region AG) (Ig kappa chain C region CUM) (Ig kappa chain C region EU) (Ig kappa chain C region OU) (Ig kappa chain C region ROY) (Ig kappa chain C region TI)	IGKC	3.27616e+09	1.04377e+10	7.72174e+09	6.48639e+09	4.26254e+09	6.24785e+09	1.37044e+10	6.90895e+09	1.06262e+10	4.20067e+09	7.86654e+09	5.6463e+09	3.90167e+09	12	13
sp|P69905|HBA_HUMAN	P69905	Hemoglobin subunit alpha (Alpha-globin) (Hemoglobin alpha chain)	HBA1; HBA2	1.31237e+08	8.01275e+07	9.63324e+08	8.63329e+07	2.47724e+07	6.06731e+07	6.51297e+07	1.94604e+07	8.71909e+09	6.39576e+07	3.30057e+09	5.10744e+09	4.50733e+08	15	16
sp|P02787|TRFE_HUMAN	P02787	Serotransferrin (Transferrin) (Beta-1 metal-binding globulin) (Siderophilin)	TF	9.35271e+08	1.23046e+09	3.14821e+09	3.90046e+08	3.85757e+08	2.56663e+08	1.25537e+09	2.17458e+09	8.18202e+09	5.21236e+08	1.36094e+09	4.76419e+09	9.92774e+08	68	80
sp|P01009|A1AT_HUMAN	P01009	Alpha-1-antitrypsin (Alpha-1 protease inhibitor) (Alpha-1-antiproteinase) (Serpin A1) [Cleaved into: Short peptide from AAT (SPAAT)]	SERPINA1	2.62864e+08	6.86931e+08	1.22073e+08	8.96246e+06	1.2679e+07	8.48112e+06	2.66218e+08	9.8696e+07	7.08073e+09	3.09743e+08	5.78988e+08	1.01258e+10	2.6771e+09	38	47
sp|P01857|IGHG1_HUMAN	P01857	Immunoglobulin heavy constant gamma 1 (Ig gamma-1 chain C region) (Ig gamma-1 chain C region EU) (Ig gamma-1 chain C region KOL) (Ig gamma-1 chain C region NIE)	IGHG1	1.246e+09	1.64305e+09	1.17288e+09	1.54121e+09	5.9952e+08	1.35952e+09	4.10549e+09	1.55066e+09	6.54118e+09	7.56025e+08	5.35722e+09	3.55031e+09	1.25976e+09	10	15
sp|P00738|HPT_HUMAN	P00738	Haptoglobin (Zonulin) [Cleaved into: Haptoglobin alpha chain; Haptoglobin beta chain]	HP	1.18609e+09	8.14054e+08	2.20259e+09	1.56194e+08	1.00524e+08	1.63423e+08	1.20537e+08	4.12119e+08	5.33139e+09	3.28065e+08	3.32673e+09	3.10384e+09	4.1747e+07	20	27
sp|P01024|CO3_HUMAN	P01024	Complement C3 (C3 and PZP-like alpha-2-macroglobulin domain-containing protein 1) [Cleaved into: Complement C3 beta chain; C3-beta-c (C3bc); Complement C3 alpha chain; C3a anaphylatoxin; Acylation stimulating protein (ASP) (C3adesArg); Complement C3b alpha' chain; Complement C3c alpha' chain fragment 1; Complement C3dg fragment; Complement C3g fragment; Complement C3d fragment; Complement C3f fra…	C3	1.9225e+09	8.35875e+08	1.26649e+09	9.51924e+08	6.30079e+08	9.59477e+08	1.83766e+09	1.93802e+09	4.98222e+09	4.384e+08	1.31045e+09	4.78584e+09	1.79288e+09	124	166
sp|P01876|IGHA1_HUMAN	P01876	Immunoglobulin heavy constant alpha 1 (Ig alpha-1 chain C region) (Ig alpha-1 chain C region BUR) (Ig alpha-1 chain C region TRO)	IGHA1	2.27557e+09	2.13243e+10	1.16535e+10	6.76019e+09	6.77717e+09	5.0036e+09	9.78863e+09	1.51142e+10	4.50668e+09	7.0173e+09	5.43512e+09	5.56759e+09	5.4903e+09	16	20
sp|P02788|TRFL_HUMAN	P02788	Lactotransferrin (Lactoferrin) (EC 3.4.21.-) (Growth-inhibiting protein 12) (Talalactoferrin) [Cleaved into: Lactoferricin-H (Lfcin-H); Kaliocin-1; Lactoferroxin-A; Lactoferroxin-B; Lactoferroxin-C]	LTF	1.4904e+10	2.4248e+10	1.06142e+10	3.40191e+10	3.03616e+10	4.18543e+10	1.75165e+10	2.24279e+10	4.22913e+09	9.33347e+09	2.5806e+10	5.81935e+09	3.1308e+10	71	76
sp|P02763|A1AG1_HUMAN	P02763	Alpha-1-acid glycoprotein 1 (AGP 1) (Orosomucoid-1) (OMD 1)	ORM1	3.45528e+08	4.42544e+08	5.32444e+08	1.75428e+08	1.04088e+08	3.71252e+08	5.58765e+08	2.21042e+08	4.07333e+09	1.40439e+08	4.96919e+08	1.83271e+09	2.71447e+08	12	12
sp|P01011|AACT_HUMAN	P01011	Alpha-1-antichymotrypsin (ACT) (Cell growth-inhibiting gene 24/25 protein) (Serpin A3) [Cleaved into: Alpha-1-antichymotrypsin His-Pro-less]	SERPINA3	3.22988e+07	2.56014e+09	7.28927e+07	2.05585e+06	40.2665	3.9379e+06	1.18955e+07	2.08907e+08	3.58333e+09	2.19574e+08	9.18195e+08	3.19016e+09	2.85154e+09	23	36
sp|P61626|LYSC_HUMAN	P61626	Lysozyme C (EC 3.2.1.17) (1,4-beta-N-acetylmuramidase C)	LYZ	5.42763e+09	4.13861e+10	2.04025e+10	8.71675e+09	1.5418e+10	1.05359e+10	1.62561e+10	3.71913e+10	3.52133e+09	1.47226e+10	1.85825e+10	8.44395e+09	4.70136e+10	17	17
sp|P02790|HEMO_HUMAN	P02790	Hemopexin (Beta-1B-glycoprotein)	HPX	5.19679e+08	4.49134e+08	1.16998e+09	2.09745e+08	9.23743e+07	3.16536e+08	8.34277e+08	4.62398e+08	3.4111e+09	1.10239e+08	4.64438e+08	2.22379e+09	1.50657e+08	33	41
sp|P02647|APOA1_HUMAN	P02647	Apolipoprotein A-I (Apo-AI) (ApoA-I) (Apolipoprotein A1) [Cleaved into: Proapolipoprotein A-I (ProapoA-I); Truncated apolipoprotein A-I (Apolipoprotein A-I(1-242))]	APOA1	1.98412e+08	2.35721e+08	6.13535e+08	7.2719e+07	3.44374e+07	1.67632e+06	1.28562e+08	6.45923e+08	2.73078e+09	9.30946e+07	1.35545e+09	3.71819e+09	1.67171e+08	31	40
sp|P01023|A2MG_HUMAN	P01023	Alpha-2-macroglobulin (Alpha-2-M) (C3 and PZP-like alpha-2-macroglobulin domain-containing protein 5)	A2M	6.73524e+08	3.13268e+08	8.76697e+08	4.16708e+08	1.05043e+08	3.81262e+08	1.4179e+09	3.83272e+08	2.26366e+09	1.37139e+08	1.3914e+09	1.20857e+09	1.91352e+08	76	102
sp|P01861|IGHG4_HUMAN	P01861	Immunoglobulin heavy constant gamma 4 (Ig gamma-4 chain C region)	IGHG4	1.59259e+08	4.55207e+07	1.26525e+08	3.91516e+07	8.67633e+06	4.27209e+07	1.19963e+08	5.83137e+07	2.24994e+09	6.35945e+07	3.88655e+08	2.67849e+08	4.14897e+07	11	16
sp|P00450|CERU_HUMAN	P00450	Ceruloplasmin (EC 1.16.3.1) (Ferroxidase)	CP	3.25606e+08	2.84661e+08	1.92931e+08	2.81334e+08	1.4117e+08	2.8059e+08	3.46051e+08	3.9494e+08	1.71784e+09	1.32574e+08	3.92816e+08	8.14184e+08	2.82736e+08	51	76
sp|P02675|FIBB_HUMAN	P02675	Fibrinogen beta chain [Cleaved into: Fibrinopeptide B; Fibrinogen beta chain]	FGB	2.61464e+09	4.90977e+08	2.84489e+08	1.41447e+08	5.43416e+07	9.206e+07	2.87081e+08	1.88795e+08	1.70482e+09	1.97909e+08	3.52929e+09	2.31514e+09	4.18615e+08	43	55
sp|Q8TDL5|BPIB1_HUMAN	Q8TDL5	BPI fold-containing family B member 1 (Long palate, lung and nasal epithelium carcinoma-associated protein 1) (von Ebner minor salivary gland protein) (VEMSGP)	BPIFB1	3.78065e+09	1.12382e+10	3.24143e+09	2.83008e+09	2.79735e+09	2.45399e+09	4.05881e+09	1.24521e+10	1.48593e+09	3.53101e+09	1.07011e+10	5.05345e+09	2.11951e+10	29	36
sp|P01833|PIGR_HUMAN	P01833	Polymeric immunoglobulin receptor (PIgR) (Poly-Ig receptor) (Hepatocellular carcinoma-associated protein TB6) [Cleaved into: Secretory component]	PIGR	1.3665e+09	1.70283e+10	1.05161e+10	3.13608e+09	2.74216e+09	2.55677e+09	6.73351e+09	7.75589e+09	1.4827e+09	1.04996e+10	8.10628e+09	3.46376e+09	6.21339e+09	44	49
sp|P01859|IGHG2_HUMAN	P01859	Immunoglobulin heavy constant gamma 2 (Ig gamma-2 chain C region) (Ig gamma-2 chain C region DOT) (Ig gamma-2 chain C region TIL) (Ig gamma-2 chain C region ZIE)	IGHG2	9.81327e+07	2.46309e+08	4.54882e+08	3.51203e+08	1.14737e+08	3.62563e+08	4.79204e+08	2.78628e+08	1.47938e+09	5.59862e+07	5.52725e+08	4.47313e+08	5.23073e+07	10	12
sp|P01871|IGHM_HUMAN	P01871	Immunoglobulin heavy constant mu (Ig mu chain C region) (Ig mu chain C region BOT) (Ig mu chain C region GAL) (Ig mu chain C region OU)	IGHM	3.435e+08	1.2888e+09	1.35982e+08	3.17057e+08	5.56575e+07	6.02691e+08	7.6843e+08	1.39297e+09	1.38766e+09	1.41381e+09	3.71127e+09	5.39634e+08	4.37648e+08	31	38
sp|P02679|FIBG_HUMAN	P02679	Fibrinogen gamma chain	FGG	1.38002e+09	2.67194e+08	1.54705e+08	6.52415e+07	2.23816e+07	5.61039e+07	9.03827e+07	1.0604e+08	1.19925e+09	1.46045e+08	1.98206e+09	1.4617e+09	2.88658e+08	29	47
sp|Q9UGM3|DMBT1_HUMAN	Q9UGM3	Deleted in malignant brain tumors 1 protein (Glycoprotein 340) (Gp-340) (Hensin) (Salivary agglutinin) (SAG) (Surfactant pulmonary-associated D-binding protein)	DMBT1	1.05521e+09	1.01887e+10	3.23463e+09	2.83606e+09	1.62601e+09	1.84495e+09	2.36087e+09	4.97499e+09	1.14262e+09	2.37341e+09	4.65278e+09	6.79834e+08	2.48321e+09	41	43
sp|Q9HC84|MUC5B_HUMAN	Q9HC84	Mucin-5B (MUC-5B) (Cervical mucin) (High molecular weight salivary mucin MG1) (Mucin-5 subtype B, tracheobronchial) (Sublingual gland mucin)	MUC5B	1.95314e+09	1.66324e+10	1.32063e+10	5.49226e+09	7.21159e+09	6.03789e+09	1.24448e+10	1.32882e+10	1.1268e+09	6.76541e+09	5.30705e+09	4.36627e+09	6.6581e+09	95	106
sp|P62805|H4_HUMAN	P62805	Histone H4	H4C1; H4C2; H4C3; H4C4; H4C5; H4C6; H4C8; H4C9; H4C11; H4C12; H4C13; H4C14; H4C15; H4-16	1.75306e+10	8.18006e+08	7.07753e+08	8.72831e+09	1.12683e+10	8.21594e+09	3.34436e+09	3.06606e+09	1.10443e+09	2.7022e+09	6.68343e+09	1.07053e+09	4.98647e+09	14	14
sp|P02774|VTDB_HUMAN	P02774	Vitamin D-binding protein (DBP) (VDB) (Gc protein-derived macrophage activating factor) (Gc-MAF) (GcMAF) (Gc-globulin) (Group-specific component) (Gc) (Vitamin D-binding protein-macrophage activating factor) (DBP-maf)	GC	8.87844e+07	1.24242e+08	2.21611e+08	1.92707e+07	1.51487e+07	1.45737e+07	2.52039e+07	1.35929e+08	1.0552e+09	6.89563e+07	3.18042e+08	1.16028e+09	1.71604e+08	35	49
sp|P19652|A1AG2_HUMAN	P19652	Alpha-1-acid glycoprotein 2 (AGP 2) (Orosomucoid-2) (OMD 2)	ORM2	4.2886e+07	3.68897e+07	8.43601e+07	1.85581e+07	9.89476e+06	2.79844e+07	5.22211e+07	3.97136e+07	9.03236e+08	2.05254e+07	6.27969e+07	3.26613e+08	2.93145e+07	10	11
sp|P02671|FIBA_HUMAN	P02671	Fibrinogen alpha chain [Cleaved into: Fibrinopeptide A; Fibrinogen alpha chain]	FGA	9.32432e+08	1.60989e+08	1.1642e+08	2.81164e+07	1.0289e+07	1.50098e+07	4.52676e+07	9.83122e+07	8.27082e+08	7.27726e+07	1.27851e+09	1.92479e+09	2.68635e+08	45	70
sp|P00751|CFAB_HUMAN	P00751	Complement factor B (EC 3.4.21.47) (C3/C5 convertase) (Glycine-rich beta glycoprotein) (GBG) (PBF2) (Properdin factor B) [Cleaved into: Complement factor B Ba fragment; Complement factor B Bb fragment]	CFB	2.16296e+08	1.02505e+08	2.7479e+07	2.81134e+07	2.26257e+07	2.43697e+07	8.53151e+07	2.18431e+08	7.70905e+08	8.46877e+07	1.39395e+08	6.67928e+08	5.92011e+08	39	56
sp|P01877|IGHA2_HUMAN	P01877	Immunoglobulin heavy constant alpha 2 (Ig alpha-2 chain C region) (Ig alpha-2 chain C region BUT) (Ig alpha-2 chain C region LAN)	IGHA2	2.16737e+08	3.34048e+09	4.29558e+09	8.62634e+08	6.39513e+08	6.27619e+08	1.74989e+09	2.2728e+09	7.60109e+08	3.17044e+09	1.19611e+09	4.89104e+08	5.76335e+08	8	10
sp|P08603|CFAH_HUMAN	P08603	Complement factor H (H factor 1)	CFH	4.25373e+07	1.22619e+08	1.21256e+08	4.65836e+06	7.83168e+06	2.92217e+06	9.24205e+06	1.5776e+08	7.25331e+08	5.16114e+07	4.64486e+08	4.03342e+08	7.78476e+07	63	90
sp|P02042|HBD_HUMAN	P02042	Hemoglobin subunit delta (Delta-globin) (Hemoglobin delta chain)	HBD	1.34317e+07	4.94671e+06	1.08442e+08	5.06216e+06	828233	7.33771e+06	3.96587e+06	3.34787e+06	6.7424e+08	6.738e+06	3.06303e+08	4.10218e+08	2.97586e+07	8	10
sp|P25311|ZA2G_HUMAN	P25311	Zinc-alpha-2-glycoprotein (Zn-alpha-2-GP) (Zn-alpha-2-glycoprotein)	AZGP1	6.20787e+08	4.4008e+09	6.244e+09	1.16859e+09	1.31056e+09	1.33811e+09	2.79473e+09	2.20682e+09	6.39088e+08	6.87403e+09	1.9404e+09	1.19509e+09	2.16519e+09	26	28
sp|P05155|IC1_HUMAN	P05155	Plasma protease C1 inhibitor (C1 Inh) (C1Inh) (C1 esterase inhibitor) (C1-inhibiting factor) (Serpin G1)	SERPING1	1.7039e+07	3.76801e+07	6.73348e+07	6.7945e+06	6.93879e+06	1.21171e+07	1.44375e+08	5.46155e+07	6.35661e+08	3.7796e+07	1.16181e+08	7.29533e+08	1.65353e+08	19	28
sp|P01591|IGJ_HUMAN	P01591	Immunoglobulin J chain (Joining chain of multimeric IgA and IgM)	JCHAIN	4.30813e+08	3.17156e+09	1.93319e+09	1.02281e+09	8.18654e+08	8.03297e+08	1.62e+09	2.44725e+09	5.66934e+08	1.50388e+09	9.46592e+08	5.40181e+08	1.08748e+09	15	17
sp|P10909|CLUS_HUMAN	P10909	Clusterin (Aging-associated gene 4 protein) (Apolipoprotein J) (Apo-J) (Complement cytolysis inhibitor) (CLI) (Complement-associated protein SP-40,40) (Ku70-binding protein 1) (NA1/NA2) (Sulfated glycoprotein 2) (SGP-2) (Testosterone-repressed prostate message 2) (TRPM-2) [Cleaved into: Clusterin beta chain (ApoJalpha) (Complement cytolysis inhibitor a chain); Clusterin alpha chain (ApoJbeta) (Co…	CLU	4.10506e+07	4.34662e+08	1.22311e+08	1.70852e+07	1.46605e+07	2.41317e+06	4.7449e+07	2.19858e+08	5.39259e+08	2.89341e+08	5.72663e+08	8.64584e+08	6.45506e+08	23	27
sp|P12273|PIP_HUMAN	P12273	Prolactin-inducible protein (Gross cystic disease fluid protein 15) (GCDFP-15) (Prolactin-induced protein) (Secretory actin-binding protein) (SABP) (gp17)	PIP	3.23909e+08	7.72323e+09	9.71097e+09	1.36276e+09	1.99086e+09	1.73696e+09	1.13104e+10	2.9798e+09	5.29291e+08	4.9548e+09	6.56582e+09	9.61497e+08	2.99509e+09	11	11
sp|P04217|A1BG_HUMAN	P04217	Alpha-1B-glycoprotein (Alpha-1-B glycoprotein)	A1BG	1.13257e+08	4.2267e+07	1.27612e+08	4.4996e+07	2.15934e+07	4.15395e+07	9.3572e+07	6.27482e+07	5.1566e+08	2.09175e+07	1.23339e+08	3.27631e+08	3.58548e+07	19	32
sp|P04004|VTNC_HUMAN	P04004	Vitronectin (VN) (S-protein) (Serum-spreading factor) (V75) [Cleaved into: Vitronectin V65 subunit; Vitronectin V10 subunit; Somatomedin-B]	VTN	1.54919e+08	5.04394e+07	5.46112e+07	1.91286e+07	7.42333e+06	1.34193e+07	8.01986e+07	5.62143e+07	5.15545e+08	1.59068e+07	3.37823e+08	2.79176e+08	1.64544e+08	13	19
sp|P05164|PERM_HUMAN	P05164	Myeloperoxidase (MPO) (EC 1.11.2.2) [Cleaved into: Myeloperoxidase; 89 kDa myeloperoxidase; 84 kDa myeloperoxidase; Myeloperoxidase light chain; Myeloperoxidase heavy chain]	MPO	1.89013e+10	4.31819e+08	2.82608e+09	2.64101e+10	1.52646e+10	1.88835e+10	8.89695e+09	4.24607e+09	4.80414e+08	1.14023e+09	3.84339e+09	4.41177e+08	2.75856e+09	45	46
sp|P98088|MUC5A_HUMAN	P98088	Mucin-5AC (MUC-5AC) (Gastric mucin) (Major airway glycoprotein) (Mucin-5 subtype AC, tracheobronchial) (Tracheobronchial mucin) (TBM)	MUC5AC	3.30322e+08	4.54063e+09	7.36732e+07	3.04502e+09	1.06637e+09	1.34986e+09	1.10421e+09	2.16062e+09	4.49818e+08	3.45788e+08	1.60459e+08	7.79518e+08	4.47932e+09	104	114
sp|P03973|SLPI_HUMAN	P03973	Antileukoproteinase (ALP) (BLPI) (HUSI-1) (Mucus proteinase inhibitor) (MPI) (Protease inhibitor WAP4) (Secretory leukocyte protease inhibitor) (Seminal proteinase inhibitor) (WAP four-disulfide core domain protein 4)	SLPI	9.64251e+07	6.44223e+08	3.82491e+08	4.65328e+08	3.96236e+08	5.02978e+08	4.72737e+08	1.33011e+09	4.417e+08	4.85615e+08	1.03965e+09	2.283e+08	5.16991e+08	11	14
sp|Q14624|ITIH4_HUMAN	Q14624	Inter-alpha-trypsin inhibitor heavy chain H4 (ITI heavy chain H4) (ITI-HC4) (Inter-alpha-inhibitor heavy chain 4) (Inter-alpha-trypsin inhibitor family heavy chain-related protein) (IHRP) (Plasma kallikrein sensitive glycoprotein 120) (Gp120) (PK-120) [Cleaved into: 70 kDa inter-alpha-trypsin inhibitor heavy chain H4; 35 kDa inter-alpha-trypsin inhibitor heavy chain H4]	ITIH4	5.45607e+07	1.37811e+07	4.68639e+07	694606	196.57	371651	151.501	2.41211e+07	4.37443e+08	1.09956e+07	1.97581e+08	3.76097e+08	3.67559e+07	40	64
sp|P01042|KNG1_HUMAN	P01042	Kininogen-1 (Alpha-2-thiol proteinase inhibitor) (Fitzgerald factor) (High molecular weight kininogen) (HMWK) (Williams-Fitzgerald-Flaujeac factor) [Cleaved into: Kininogen-1 heavy chain; T-kinin (Ile-Ser-Bradykinin); Bradykinin (Kallidin I); Lysyl-bradykinin (Kallidin II); Kininogen-1 light chain; Low molecular weight growth-promoting factor]	KNG1	3.48302e+07	2.25222e+07	2.68253e+07	752986	1.13708e+06	370085	1.39884e+06	5.5799e+07	4.24092e+08	3.57348e+08	1.48357e+08	3.0717e+08	1.30134e+08	28	38
sp|P01008|ANT3_HUMAN	P01008	Antithrombin-III (ATIII) (Serpin C1)	SERPINC1	2.40058e+07	1.91419e+07	3.43846e+07	7.75548e+06	4.9072e+06	6.12219e+06	2.42279e+07	2.13653e+07	3.93844e+08	2.82105e+07	5.75508e+07	4.17093e+08	7.05364e+07	25	36
sp|Q08380|LG3BP_HUMAN	Q08380	Galectin-3-binding protein (Basement membrane autoantigen p105) (Lectin galactoside-binding soluble 3-binding protein) (Mac-2-binding protein) (MAC2BP) (Mac-2 BP) (Tumor-associated antigen 90K)	LGALS3BP	1.10309e+08	2.68341e+08	1.13752e+08	1.28897e+08	1.03367e+08	9.89705e+07	1.54712e+08	1.96979e+08	3.75515e+08	3.71166e+08	2.4853e+08	4.49357e+08	1.17586e+09	20	24
sp|P55060|XPO2_HUMAN	P55060	Exportin-2 (Exp2) (Cellular apoptosis susceptibility protein) (Chromosome segregation 1-like protein) (Importin-alpha re-exporter)	CSE1L	3.40442e+09	2.57569e+08	2.55595e+08	2.90106e+09	2.5366e+09	2.16245e+09	1.13912e+09	8.5905e+08	3.6657e+08	6.57019e+08	1.60867e+09	2.82902e+08	1.1112e+09	8	10
sp|P07988|PSPB_HUMAN	P07988	Pulmonary surfactant-associated protein B (SP-B) (18 kDa pulmonary-surfactant protein) (6 kDa protein) (Pulmonary surfactant-associated proteolipid SPL(Phe))	SFTPB	4.77582e+07	1.70088e+08	1.89768e+06	5.21705e+06	8.59847e+06	2.74105e+07	155.884	1.10444e+08	3.5702e+08	3.46461e+07	1.40476e+07	2.23034e+08	1.8446e+08	19	19
sp|P02751|FINC_HUMAN	P02751	Fibronectin (FN) (Cold-insoluble globulin) (CIG) [Cleaved into: Anastellin; Ugl-Y1; Ugl-Y2; Ugl-Y3]	FN1	4.70731e+07	2.18389e+07	1.57183e+08	4.53597e+06	175661	7.75943e+06	1.77708e+07	7.30972e+07	3.3617e+08	1.38131e+07	3.15029e+08	2.10763e+08	2.69082e+07	76	116
sp|P02741|CRP_HUMAN	P02741	C-reactive protein [Cleaved into: C-reactive protein(1-205)]	CRP	7.93028e+07	3.77632e+07	25.9079	133.987	57.3333	6.78433e+06	516996	167678	3.32014e+08	5.61693e+06	7.47725e+07	2.19844e+08	5.70773e+07	9	10
sp|P04003|C4BPA_HUMAN	P04003	C4b-binding protein alpha chain (C4bp) (Proline-rich protein) (PRP)	C4BPA	5.89842e+07	5.35757e+06	2.47248e+07	4.93472e+06	87.3338	2.69016e+06	2.90115e+06	4.20919e+07	2.88157e+08	5.62216e+06	2.50733e+08	1.15822e+08	1.42654e+07	29	46
sp|P05109|S10A8_HUMAN	P05109	Protein S100-A8 (Calgranulin-A) (Calprotectin L1L subunit) (Cystic fibrosis antigen) (CFAG) (Leukocyte L1 complex light chain) (Migration inhibitory factor-related protein 8) (MRP-8) (p8) (S100 calcium-binding protein A8) (Urinary stone protein band A)	S100A8	2.35664e+10	4.49176e+09	8.57543e+09	4.07901e+10	4.02484e+10	4.58017e+10	1.46166e+10	1.00965e+10	2.77746e+08	1.99673e+09	3.78083e+09	8.62824e+08	1.97394e+09	12	12
sp|P00747|PLMN_HUMAN	P00747	Plasminogen (EC 3.4.21.7) [Cleaved into: Plasmin heavy chain A; Activation peptide; Angiostatin; Plasmin heavy chain A, short form; Plasmin light chain B]	PLG	2.07082e+07	7.67719e+06	2.04266e+07	1.75238e+07	547674	2.82422e+06	2.05315e+07	3.98113e+07	2.77122e+08	1.17679e+07	2.97595e+08	8.46708e+07	2.69258e+07	46	66
sp|P00734|THRB_HUMAN	P00734	Prothrombin (EC 3.4.21.5) (Coagulation factor II) [Cleaved into: Activation peptide fragment 1; Activation peptide fragment 2; Thrombin light chain; Thrombin heavy chain]	F2	7.59023e+06	2.27741e+07	1.6343e+07	2.21455e+06	55.4541	2.1968e+06	1.71091e+06	2.38823e+07	2.48485e+08	6.66161e+06	7.52593e+07	1.52568e+08	1.86397e+07	32	45
sp|P02748|CO9_HUMAN	P02748	Complement component C9 [Cleaved into: Complement component C9a; Complement component C9b]	C9	3.20675e+07	1.22651e+07	5.06035e+06	1.33495e+06	188.518	1.20371e+06	1.32961e+06	9.59123e+06	2.47316e+08	8.57699e+06	8.73999e+07	2.6742e+08	6.19746e+07	25	38
sp|Q96DA0|ZG16B_HUMAN	Q96DA0	Zymogen granule protein 16 homolog B	ZG16B	1.01782e+08	2.96532e+09	2.48711e+09	8.77984e+08	9.73424e+08	8.74935e+08	8.70199e+09	1.87763e+09	2.38912e+08	7.82868e+09	2.61581e+09	1.10472e+09	7.33264e+08	10	11
sp|P02750|A2GL_HUMAN	P02750	Leucine-rich alpha-2-glycoprotein (LRG)	LRG1	9.33109e+07	8.16171e+07	6.36302e+07	3.65478e+07	2.34146e+07	2.65661e+07	2.97873e+07	3.29361e+07	2.34925e+08	4.34631e+07	5.88566e+07	3.05583e+08	8.51911e+07	16	18
sp|P01860|IGHG3_HUMAN	P01860	Immunoglobulin heavy constant gamma 3 (HDC) (Heavy chain disease protein) (Ig gamma-3 chain C region)	IGHG3	1.88615e+07	7.05478e+07	9.93126e+07	9.45308e+07	4.82912e+07	3.06955e+07	1.31861e+08	1.39759e+08	2.34599e+08	5.14428e+07	6.62916e+08	3.49118e+08	9.54846e+06	7	13
sp|Q9Y6R7|FCGBP_HUMAN	Q9Y6R7	IgGFc-binding protein (Fcgamma-binding protein antigen) (FcgammaBP)	FCGBP	2.47985e+08	2.35866e+08	1.71375e+08	2.44654e+08	2.11115e+08	2.07295e+08	1.16113e+08	1.42698e+09	2.34451e+08	8.94461e+08	9.96936e+08	3.63115e+08	7.51066e+08	105	119
sp|P04406|G3P_HUMAN	P04406	Glyceraldehyde-3-phosphate dehydrogenase (GAPDH) (EC 1.2.1.12) (Peptidyl-cysteine S-nitrosylase GAPDH) (EC 2.6.99.-)	GAPDH	1.86832e+09	5.1779e+08	1.15241e+09	2.03824e+09	3.0413e+09	1.9038e+09	5.70004e+08	4.50266e+08	2.22675e+08	1.18828e+09	1.26942e+09	2.35177e+08	5.67898e+08	20	24
sp|P06312|KV401_HUMAN	P06312	Immunoglobulin kappa variable 4-1 (Ig kappa chain V-IV region B17) (Ig kappa chain V-IV region JI) (Ig kappa chain V-IV region Len) (Ig kappa chain V-IV region STH)	IGKV4-1	5.83679e+07	2.66597e+07	1.81424e+07	1.96862e+07	1.33125e+07	1.61154e+07	3.6747e+07	3.37061e+07	2.19577e+08	7.98591e+07	1.00392e+08	1.78751e+07	2.97162e+07	4	4
sp|P08670|VIME_HUMAN	P08670	Vimentin	VIM	1.4205e+09	3.13424e+07	4.51771e+07	5.09506e+08	6.77432e+08	3.5389e+08	6.85991e+07	1.84789e+08	2.06359e+08	2.0792e+08	4.17722e+08	4.85211e+08	4.58004e+08	35	44
sp|P80188|NGAL_HUMAN	P80188	Neutrophil gelatinase-associated lipocalin (NGAL) (25 kDa alpha-2-microglobulin-related subunit of MMP-9) (Lipocalin-2) (Oncogene 24p3) (Siderocalin) (p25)	LCN2	2.67684e+09	6.70234e+08	1.97363e+09	6.16853e+09	4.4544e+09	3.72843e+09	3.10001e+09	3.10436e+09	1.99025e+08	8.74047e+08	5.7405e+08	4.4798e+08	1.9117e+09	13	13
sp|P02765|FETUA_HUMAN	P02765	Alpha-2-HS-glycoprotein (Alpha-2-Z-globulin) (Ba-alpha-2-glycoprotein) (Fetuin-A) [Cleaved into: Alpha-2-HS-glycoprotein chain A; Alpha-2-HS-glycoprotein chain B]	AHSG	2.27789e+07	1.73458e+07	1.95101e+07	4.48008e+06	6.03332e+06	2.31948e+06	7.95338e+06	4.61663e+07	1.92209e+08	4.27779e+06	6.0444e+07	2.12818e+08	3.697e+07	12	21
sp|P01019|ANGT_HUMAN	P01019	Angiotensinogen (Serpin A8) [Cleaved into: Angiotensin-1 (Angiotensin 1-10) (Angiotensin I) (Ang I); Angiotensin-2 (Angiotensin 1-8) (Angiotensin II) (Ang II); Angiotensin-3 (Angiotensin 2-8) (Angiotensin III) (Ang III) (Des-Asp[1]-angiotensin II); Angiotensin-4 (Angiotensin 3-8) (Angiotensin IV) (Ang IV); Angiotensin 1-9; Angiotensin 1-7; Angiotensin 1-5; Angiotensin 1-4]	AGT	2.7825e+07	1.10367e+07	6.58194e+07	172.754	73.491	123.289	174.695	1.54068e+07	1.86897e+08	6.70653e+06	3.5525e+07	1.71003e+08	1.86156e+07	13	19
sp|P06727|APOA4_HUMAN	P06727	Apolipoprotein A-IV (Apo-AIV) (ApoA-IV) (Apolipoprotein A4)	APOA4	1.98683e+07	5.6997e+06	3.04588e+07	73746.7	98.5012	121.207	158.445	3.23835e+07	1.82993e+08	1.19581e+07	4.5508e+07	1.8721e+08	2.70166e+07	31	45
sp|P13646|K1C13_HUMAN	P13646	Keratin, type I cytoskeletal 13 (Cytokeratin-13) (CK-13) (Keratin-13) (K13)	KRT13	8.27294e+08	2.09823e+07	1.06009e+08	6.37596e+08	6.51441e+08	1.75211e+08	7.04964e+09	3.07688e+09	1.78483e+08	2.30175e+10	6.42869e+09	1.42116e+09	5.30905e+09	18	18
sp|P02743|SAMP_HUMAN	P02743	Serum amyloid P-component (SAP) (9.5S alpha-1-glycoprotein) [Cleaved into: Serum amyloid P-component(1-203)]	APCS	4.18737e+07	623034	4.56283e+07	7.49918e+06	742965	1.40577e+07	1.3821e+07	8.88944e+06	1.71029e+08	4.7531e+06	9.08156e+07	8.80388e+07	1.32269e+07	8	12
sp|P02749|APOH_HUMAN	P02749	Beta-2-glycoprotein 1 (APC inhibitor) (Activated protein C-binding protein) (Anticardiolipin cofactor) (Apolipoprotein H) (Apo-H) (Beta-2-glycoprotein I) (B2GPI) (Beta(2)GPI)	APOH	5.69133e+06	4.66811e+07	2.09374e+08	1.7124e+06	2.0849e+06	44.1678	7.96556e+06	3.05306e+07	1.70562e+08	1.48171e+07	1.49406e+08	1.52288e+08	2.17166e+07	17	26
sp|P18206|VINC_HUMAN	P18206	Vinculin (Metavinculin) (MV)	VCL	4.11083e+08	1.93124e+07	6.85065e+07	1.00142e+08	1.38535e+08	6.36137e+07	2.00083e+07	3.39515e+07	1.69895e+08	7.25135e+08	5.76305e+08	2.76866e+08	4.64951e+07	44	47
sp|P36955|PEDF_HUMAN	P36955	Pigment epithelium-derived factor (PEDF) (Cell proliferation-inducing gene 35 protein) (EPC-1) (Serpin F1)	SERPINF1	3.89392e+07	2.01788e+08	1.22153e+07	2.12611e+07	1.43262e+07	3.20031e+07	1.03826e+07	7.31724e+07	1.65398e+08	5.08302e+07	6.54933e+07	1.27671e+08	1.31283e+08	19	24
sp|P06396|GELS_HUMAN	P06396	Gelsolin (AGEL) (Actin-depolymerizing factor) (ADF) (Brevin)	GSN	1.41542e+09	4.50207e+08	4.44803e+08	9.99654e+08	1.25303e+09	9.57822e+08	3.38273e+08	4.00547e+08	1.63574e+08	2.88303e+08	5.1488e+08	3.0324e+08	5.69894e+08	34	46
sp|P04114|APOB_HUMAN	P04114	Apolipoprotein B-100 (Apo B-100) [Cleaved into: Apolipoprotein B-48 (Apo B-48)]	APOB	1.44791e+08	2.75102e+06	1.89314e+07	4.10961e+06	972779	3.39426e+06	4.09721e+06	1.19697e+08	1.60301e+08	2.47722e+07	5.71942e+08	2.79833e+08	1.10792e+07	136	217
sp|P01031|CO5_HUMAN	P01031	Complement C5 (C3 and PZP-like alpha-2-macroglobulin domain-containing protein 4) [Cleaved into: Complement C5 beta chain; Complement C5 alpha chain; C5a anaphylatoxin; Complement C5 alpha' chain]	C5	2.96476e+07	1.47096e+06	9.23431e+06	2.14133e+06	710030	114.439	2.74757e+06	8.63205e+06	1.59223e+08	1.40866e+07	7.80456e+07	1.64553e+08	1.67445e+07	59	88
sp|P01619|KV320_HUMAN	P01619	Immunoglobulin kappa variable 3-20 (Ig kappa chain V-III region B6) (Ig kappa chain V-III region GOL) (Ig kappa chain V-III region HAH) (Ig kappa chain V-III region HIC) (Ig kappa chain V-III region IARC/BL41) (Ig kappa chain V-III region NG9) (Ig kappa chain V-III region SIE) (Ig kappa chain V-III region Ti) (Ig kappa chain V-III region WOL)	IGKV3-20	1.16304e+08	1.685e+08	7.70109e+07	1.42175e+08	6.02547e+07	5.71116e+07	1.65259e+08	9.42452e+07	1.59199e+08	1.04482e+08	2.08452e+08	9.17578e+07	1.31467e+08	2	2
sp|P02760|AMBP_HUMAN	P02760	Protein AMBP [Cleaved into: Alpha-1-microglobulin (Protein HC) (Alpha-1 microglycoprotein) (Complex-forming glycoprotein heterogeneous in charge); Inter-alpha-trypsin inhibitor light chain (ITI-LC) (Bikunin) (EDC1) (HI-30) (Uronic-acid-rich protein); Trypstatin]	AMBP	1.29604e+07	4.54475e+06	3.0262e+07	499048	155.652	76.8451	1.89248e+06	1.15494e+07	1.51827e+08	4.73077e+06	3.16778e+07	1.05433e+08	5.06479e+06	15	27
sp|P06702|S10A9_HUMAN	P06702	Protein S100-A9 (Calgranulin-B) (Calprotectin L1H subunit) (Leukocyte L1 complex heavy chain) (Migration inhibitory factor-related protein 14) (MRP-14) (p14) (S100 calcium-binding protein A9)	S100A9	2.23889e+10	2.40702e+09	4.98216e+09	2.45129e+10	2.38899e+10	2.54995e+10	9.86985e+09	6.24923e+09	1.51799e+08	1.39349e+09	2.81732e+09	6.52525e+08	1.03154e+09	13	14
sp|Q9NP55|BPIA1_HUMAN	Q9NP55	BPI fold-containing family A member 1 (Lung-specific protein X) (Nasopharyngeal carcinoma-related protein) (Palate lung and nasal epithelium clone protein) (Secretory protein in upper respiratory tracts) (Short PLUNC1) (SPLUNC1) (Tracheal epithelium-enriched protein) (Von Ebner protein Hl)	BPIFA1	7.0638e+08	4.88392e+08	3.32942e+08	3.87628e+08	1.30564e+08	2.37987e+08	2.55297e+08	2.38206e+08	1.49223e+08	1.06027e+08	4.21818e+08	4.02424e+08	3.07618e+08	6	8
sp|P01033|TIMP1_HUMAN	P01033	Metalloproteinase inhibitor 1 (Erythroid-potentiating activity) (EPA) (Fibroblast collagenase inhibitor) (Collagenase inhibitor) (Tissue inhibitor of metalloproteinases 1) (TIMP-1)	TIMP1	3.38723e+07	2.63165e+08	1.3798e+08	7.95495e+07	6.95264e+07	1.09888e+08	1.27182e+08	1.75237e+08	1.48677e+08	1.13752e+08	5.16843e+07	6.49054e+07	1.10553e+08	9	9
sp|P13796|PLSL_HUMAN	P13796	Plastin-2 (L-plastin) (LC64P) (Lymphocyte cytosolic protein 1) (LCP-1)	LCP1	2.4609e+09	2.33331e+08	1.08623e+09	1.31274e+09	1.77634e+09	9.96045e+08	3.44365e+08	5.07005e+08	1.48565e+08	3.47892e+08	6.17711e+08	2.60272e+08	3.08639e+08	35	38
sp|P04083|ANXA1_HUMAN	P04083	Annexin A1 (Annexin I) (Annexin-1) (Calpactin II) (Calpactin-2) (Chromobindin-9) (Lipocortin I) (Phospholipase A2 inhibitory protein) (p35)	ANXA1	3.92293e+09	1.62031e+08	1.3974e+09	2.10605e+09	2.04939e+09	1.49682e+09	2.75926e+09	1.83297e+09	1.46704e+08	8.44737e+09	4.47181e+09	6.47042e+08	2.94189e+09	29	30
sp|P11684|UTER_HUMAN	P11684	Uteroglobin (Clara cell phospholipid-binding protein) (CCPBP) (Clara cells 10 kDa secretory protein) (CC10) (Secretoglobin family 1A member 1) (Urinary protein 1) (UP-1) (UP1) (Urine protein 1)	SCGB1A1	8.73642e+08	4.99686e+09	1.8284e+08	1.60217e+08	3.55627e+08	3.34326e+07	6.43101e+07	1.19658e+09	1.43191e+08	5.84559e+08	2.24301e+08	2.48315e+09	4.29572e+09	8	8
sp|P19013|K2C4_HUMAN	P19013	Keratin, type II cytoskeletal 4 (Cytokeratin-4) (CK-4) (Keratin-4) (K4) (Type-II keratin Kb4)	KRT4	8.47318e+08	1.91691e+07	8.31464e+07	5.10252e+08	6.41635e+08	1.68808e+08	6.12166e+09	3.76988e+09	1.32845e+08	2.83184e+10	7.29614e+09	1.47355e+09	5.46809e+09	38	40
sp|Q562R1|ACTBL_HUMAN	Q562R1	Beta-actin-like protein 2 (Kappa-actin)	ACTBL2	2.38772e+09	1.24637e+08	1.9327e+08	2.3772e+08	7.10768e+08	2.70437e+08	1.64957e+08	2.17763e+08	1.30971e+08	3.72732e+08	5.67898e+08	1.48165e+08	4.00592e+07	5	5
sp|P14618|KPYM_HUMAN	P14618	Pyruvate kinase PKM (EC 2.7.1.40) (Cytosolic thyroid hormone-binding protein) (CTHBP) (Opa-interacting protein 3) (OIP-3) (Pyruvate kinase 2/3) (Pyruvate kinase muscle isozyme) (Thyroid hormone-binding protein 1) (THBP1) (Tumor M2-PK) (p58)	PKM	1.42909e+09	3.00148e+08	4.5853e+08	2.51979e+08	4.09985e+08	2.55564e+08	1.77064e+08	1.74251e+08	1.25981e+08	5.06969e+08	9.79243e+08	2.04427e+08	3.76031e+08	37	40
sp|P15814|IGLL1_HUMAN	P15814	Immunoglobulin lambda-like polypeptide 1 (CD179 antigen-like family member B) (Ig lambda-5) (Immunoglobulin omega polypeptide) (Immunoglobulin-related protein 14.1) (CD antigen CD179b)	IGLL1	2.64342e+07	3.69522e+06	9.33818e+07	1.93728e+07	5.12823e+06	6.53006e+06	2.34355e+06	1.42943e+08	1.05768e+08	7.33522e+06	6.32087e+06	6.11008e+07	3.13661e+07	2	3
sp|P08311|CATG_HUMAN	P08311	Cathepsin G (CG) (EC 3.4.21.20)	CTSG	3.08515e+09	9.81467e+07	2.27146e+08	4.12659e+09	3.37467e+09	4.97535e+09	1.0996e+09	8.67701e+08	1.04755e+08	3.2679e+08	9.52247e+08	8.21185e+07	7.18596e+08	13	15
sp|P02766|TTHY_HUMAN	P02766	Transthyretin (ATTR) (Prealbumin) (TBPA)	TTR	3.68673e+07	298487	1.36919e+07	1.32296e+06	397807	446742	9.46781e+06	5.62557e+06	1.03633e+08	1.39866e+07	4.46625e+07	2.11141e+08	2.38461e+07	12	12
sp|Q14508|WFDC2_HUMAN	Q14508	WAP four-disulfide core domain protein 2 (Epididymal secretory protein E4) (Major epididymis-specific protein E4) (Putative protease inhibitor WAP5)	WFDC2	1.98581e+07	5.70168e+08	2.66258e+08	2.35843e+08	1.62794e+08	1.84485e+08	2.87013e+08	5.1442e+08	1.00408e+08	2.0746e+08	6.78413e+07	2.75959e+07	5.82616e+07	6	6
sp|P11142|HSP7C_HUMAN	P11142	Heat shock cognate 71 kDa protein (Heat shock 70 kDa protein 8) (Lipopolysaccharide-associated protein 1) (LAP-1) (LPS-associated protein 1)	HSPA8	3.61635e+08	8.95752e+07	1.08507e+08	1.89365e+08	2.47868e+08	1.79694e+08	1.07672e+08	9.62088e+07	9.60371e+07	2.27204e+08	2.87359e+08	1.66449e+08	3.89792e+08	25	27
sp|P07737|PROF1_HUMAN	P07737	Profilin-1 (Epididymis tissue protein Li 184a) (Profilin I)	PFN1	2.24385e+09	3.32065e+08	4.73512e+08	9.76579e+08	1.59052e+09	8.19511e+08	3.96198e+08	3.40628e+08	9.02727e+07	4.02061e+08	7.61836e+08	1.43363e+08	3.71291e+08	15	16
sp|P18428|LBP_HUMAN	P18428	Lipopolysaccharide-binding protein (LBP)	LBP	1.40349e+07	81.5463	56.1428	12.4101	110.377	114.118	119.93	177.119	8.90477e+07	2.38641e+06	2.73608e+07	5.70815e+07	3.56748e+07	13	17
sp|P00915|CAH1_HUMAN	P00915	Carbonic anhydrase 1 (EC 4.2.1.1) (Carbonate dehydratase I) (Carbonic anhydrase B) (CAB) (Carbonic anhydrase I) (CA-I)	CA1	1.11264e+06	93.9532	8.29279e+06	88935.4	151.487	136.187	197.863	165.385	8.83031e+07	425807	3.23717e+07	8.7722e+07	8.29583e+06	14	16
sp|P07339|CATD_HUMAN	P07339	Cathepsin D (EC 3.4.23.5) [Cleaved into: Cathepsin D light chain; Cathepsin D heavy chain]	CTSD	9.49427e+07	8.71647e+07	1.08155e+08	2.72931e+07	2.46001e+07	1.57894e+07	3.22979e+07	1.1331e+08	8.76068e+07	1.71864e+08	1.89361e+08	9.61798e+07	3.42026e+08	18	22
sp|P10643|CO7_HUMAN	P10643	Complement component C7	C7	1.12601e+07	106206	1.3172e+07	33.1773	41.4763	121.139	670057	726398	8.73442e+07	978256	1.99614e+07	4.49294e+07	9.94028e+06	34	48
tr|A0A075B7D0|A0A075B7D0_HUMAN	A0A075B7D0	Immunoglobulin heavy variable 1/OR15-1 (non-functional) (Fragment)	IGHV1OR15-1	6.2407e+06	3.76748e+06	3.36892e+07	2.01334e+06	1.30768e+06	1.27491e+07	5.26386e+07	2.75356e+07	8.62355e+07	3.93582e+07	5.67231e+07	6.128e+07	2.33266e+06	2	2
sp|O00391|QSOX1_HUMAN	O00391	Sulfhydryl oxidase 1 (hQSOX) (EC 1.8.3.2) (Quiescin Q6)	QSOX1	7.94788e+07	1.74108e+08	8.48336e+07	4.38645e+07	4.32792e+07	5.37843e+07	5.44903e+07	1.39243e+08	8.45232e+07	7.9e+07	7.88195e+07	1.03118e+08	2.32288e+08	31	34
sp|P11310|ACADM_HUMAN	P11310	Medium-chain specific acyl-CoA dehydrogenase, mitochondrial (MCAD) (EC 1.3.8.7)	ACADM	1.67137e+07	105.898	32.3527	6.03316e+06	3.0718e+06	2.84631e+06	595216	691739	8.34135e+07	5.53612e+06	1.05302e+07	977856	3.07666e+06	7	9
sp|A0A0B4J1Y9|HV372_HUMAN	A0A0B4J1Y9	Immunoglobulin heavy variable 3-72	IGHV3-72	1.31481e+07	3.61066e+07	2.92547e+07	2.13662e+07	2.0602e+07	1.13738e+07	4.11222e+07	3.52455e+07	8.18179e+07	4.24536e+07	7.51667e+07	3.11344e+07	1.60512e+07	4	4
sp|P04196|HRG_HUMAN	P04196	Histidine-rich glycoprotein (Histidine-proline-rich glycoprotein) (HPRG)	HRG	3.2464e+07	807898	5.40921e+06	4.41749e+06	4.01454e+06	616274	3.77946e+06	3.44676e+07	7.96339e+07	2.11279e+06	3.19037e+07	9.39124e+07	9.78151e+06	17	27
sp|A0A0A0MS15|HV349_HUMAN	A0A0A0MS15	Immunoglobulin heavy variable 3-49	IGHV3-49	2.66274e+07	1.57375e+07	1.4433e+07	1.13916e+07	1.06672e+07	8.37643e+06	2.86181e+07	2.40098e+07	7.96279e+07	1.41296e+07	1.47634e+07	9.0255e+06	1.45834e+07	6	8
sp|Q86VP6|CAND1_HUMAN	Q86VP6	Cullin-associated NEDD8-dissociated protein 1 (Cullin-associated and neddylation-dissociated protein 1) (TBP-interacting protein of 120 kDa A) (TBP-interacting protein 120A) (p120 CAND1)	CAND1	1.98338e+07	66.1897	37.6278	2.31459e+06	3.06411e+06	87.0514	188.91	289467	7.95217e+07	1.1603e+07	1.68162e+07	5.83317e+06	7.387e+06	18	23
sp|P06744|G6PI_HUMAN	P06744	Glucose-6-phosphate isomerase (GPI) (EC 5.3.1.9) (Autocrine motility factor) (AMF) (Neuroleukin) (NLK) (Phosphoglucose isomerase) (PGI) (Phosphohexose isomerase) (PHI) (Sperm antigen 36) (SA-36)	GPI	8.90546e+08	8.65021e+07	5.51817e+07	6.86399e+08	6.82231e+08	7.73691e+08	2.95779e+08	1.77785e+08	7.41376e+07	1.60366e+08	2.71703e+08	1.52253e+08	1.44586e+08	19	22
sp|P08697|A2AP_HUMAN	P08697	Alpha-2-antiplasmin (Alpha-2-AP) (Alpha-2-plasmin inhibitor) (Alpha-2-PI) (Serpin F2)	SERPINF2	8.49429e+06	638015	964474	12.304	29.7931	139.657	775663	1.69209e+06	7.39849e+07	698851	1.26792e+07	9.309e+07	1.71289e+07	14	19
sp|P13671|CO6_HUMAN	P13671	Complement component C6	C6	9.79228e+06	8.30739e+06	6.47462e+06	662279	160661	149.788	180.427	1.35896e+07	7.35311e+07	5.44229e+06	2.30617e+07	6.87331e+07	9.31293e+06	30	52
sp|P06733|ENOA_HUMAN	P06733	Alpha-enolase (EC 4.2.1.11) (2-phospho-D-glycerate hydro-lyase) (C-myc promoter-binding protein) (Enolase 1) (MBP-1) (MPB-1) (Non-neural enolase) (NNE) (Phosphopyruvate hydratase) (Plasminogen-binding protein)	ENO1	1.49781e+09	3.63213e+08	5.90648e+08	1.11305e+09	1.48149e+09	8.58399e+08	3.9843e+08	3.15069e+08	7.11003e+07	4.56639e+08	4.78379e+08	1.53465e+08	2.86161e+08	23	26
sp|P01034|CYTC_HUMAN	P01034	Cystatin-C (Cystatin-3) (Gamma-trace) (Neuroendocrine basic polypeptide) (Post-gamma-globulin)	CST3	4.19682e+07	2.36905e+08	1.45655e+08	4.86407e+07	7.77446e+07	5.20933e+07	2.37865e+08	1.50464e+08	7.05167e+07	8.43675e+08	1.25234e+08	9.11815e+07	2.76935e+08	9	10
sp|Q6P5S2|LEG1H_HUMAN	Q6P5S2	Protein LEG1 homolog	LEG1	1.35263e+08	2.06911e+09	1.51862e+08	2.08696e+08	3.53575e+08	2.15328e+08	6.93212e+08	1.02416e+09	6.85675e+07	3.19354e+08	2.68305e+08	3.51072e+08	1.29388e+09	13	16
sp|P04075|ALDOA_HUMAN	P04075	Fructose-bisphosphate aldolase A (EC 4.1.2.13) (Lung cancer antigen NY-LU-1) (Muscle-type aldolase)	ALDOA	8.74466e+08	1.35847e+08	5.96003e+08	2.31052e+08	3.84773e+08	1.94011e+08	1.20242e+08	1.03697e+08	6.77285e+07	3.9551e+08	3.97195e+08	1.11977e+08	2.04916e+08	26	27
sp|P20160|CAP7_HUMAN	P20160	Azurocidin (Cationic antimicrobial protein CAP37) (Heparin-binding protein) (HBP) (hHBP)	AZU1	4.56288e+09	9.09957e+07	3.83628e+08	5.56959e+09	4.56624e+09	7.02357e+09	1.7293e+09	8.44329e+08	6.70955e+07	2.34559e+08	8.63529e+08	7.18074e+07	6.92684e+08	8	8
sp|P04040|CATA_HUMAN	P04040	Catalase (EC 1.11.1.6)	CAT	7.47987e+08	9.48319e+07	2.69989e+08	1.23998e+09	7.8824e+08	1.07634e+09	4.32071e+08	2.0455e+08	6.63794e+07	9.79772e+07	2.08607e+08	5.41291e+07	1.02236e+08	32	38
sp|P27169|PON1_HUMAN	P27169	Serum paraoxonase/arylesterase 1 (PON 1) (EC 3.1.1.2) (EC 3.1.1.81) (EC 3.1.8.1) (Aromatic esterase 1) (A-esterase 1) (K-45) (Serum aryldialkylphosphatase 1)	PON1	1.3007e+07	466562	1.47667e+06	1.20635e+06	15.6442	85.3999	32.0971	4.00396e+06	6.55993e+07	57.2463	1.05425e+07	4.09988e+07	649823	9	14
sp|P63104|1433Z_HUMAN	P63104	14-3-3 protein zeta/delta (Protein kinase C inhibitor protein 1) (KCIP-1)	YWHAZ	4.65787e+08	8.65208e+07	7.01827e+07	1.70463e+08	2.68078e+08	1.4319e+08	1.80935e+08	1.34281e+08	6.2597e+07	4.81578e+08	2.91426e+08	8.16417e+07	1.95037e+08	15	15
sp|P35579|MYH9_HUMAN	P35579	Myosin-9 (Cellular myosin heavy chain, type A) (Myosin heavy chain 9) (Myosin heavy chain, non-muscle IIa) (Non-muscle myosin heavy chain A) (NMMHC-A) (Non-muscle myosin heavy chain IIa) (NMMHC II-a) (NMMHC-IIA)	MYH9	2.54144e+09	3.05858e+07	8.5718e+07	4.60805e+08	8.22787e+08	4.02198e+08	1.17438e+08	1.38234e+08	6.08226e+07	3.12781e+08	8.04506e+08	1.04149e+08	3.28422e+08	95	102
sp|P21333|FLNA_HUMAN	P21333	Filamin-A (FLN-A) (Actin-binding protein 280) (ABP-280) (Alpha-filamin) (Endothelial actin-binding protein) (Filamin-1) (Non-muscle filamin)	FLNA	5.2295e+08	1.31797e+07	5.59277e+07	3.50701e+08	5.55429e+08	2.63047e+08	3.98607e+07	8.5431e+07	6.07403e+07	9.06705e+07	2.23137e+08	7.92691e+07	1.32816e+08	84	92
sp|P61769|B2MG_HUMAN	P61769	Beta-2-microglobulin [Cleaved into: Beta-2-microglobulin form pI 5.3]	B2M	5.42246e+07	1.81367e+08	3.69304e+07	5.02288e+07	1.10044e+08	7.96235e+07	1.51461e+08	3.03418e+08	5.96295e+07	1.90779e+08	1.51541e+08	2.83065e+08	6.50066e+08	4	8
sp|P07900|HS90A_HUMAN	P07900	Heat shock protein HSP 90-alpha (Heat shock 86 kDa) (HSP 86) (HSP86) (Lipopolysaccharide-associated protein 2) (LAP-2) (LPS-associated protein 2) (Renal carcinoma antigen NY-REN-38)	HSP90AA1	1.2138e+08	1.64476e+07	3.97133e+06	4.56115e+07	5.41011e+07	2.5403e+07	1.54052e+07	3.65218e+07	5.94355e+07	6.24614e+07	7.0962e+07	8.65893e+07	1.05271e+08	21	21
sp|P32119|PRDX2_HUMAN	P32119	Peroxiredoxin-2 (EC 1.11.1.24) (Natural killer cell-enhancing factor B) (NKEF-B) (PRP) (Thiol-specific antioxidant protein) (TSA) (Thioredoxin peroxidase 1) (Thioredoxin-dependent peroxide reductase 1) (Thioredoxin-dependent peroxiredoxin 2)	PRDX2	1.54539e+07	4.60192e+06	2.04079e+07	4.1138e+06	4.45051e+06	4.33538e+06	1.08497e+07	7.70144e+06	5.83404e+07	5.30928e+07	5.64468e+07	4.58353e+07	2.02436e+07	11	13
sp|P05156|CFAI_HUMAN	P05156	Complement factor I (EC 3.4.21.45) (C3B/C4B inactivator) [Cleaved into: Complement factor I heavy chain; Complement factor I light chain]	CFI	3.15596e+06	1.2029e+07	8.48246e+06	759803	192900	27.7977	1.7176e+06	1.6676e+07	5.82051e+07	6.71997e+06	2.20467e+07	4.49545e+07	5.51242e+06	19	28
sp|P0C0L5|CO4B_HUMAN	P0C0L5	Complement C4-B (Basic complement C4) (C3 and PZP-like alpha-2-macroglobulin domain-containing protein 3) [Cleaved into: Complement C4 beta chain; Complement C4-B alpha chain; C4a anaphylatoxin; C4b-B; C4d-B; Complement C4 gamma chain]	C4B; C4B_2	1.0585e+07	6.06099e+06	7.10358e+06	392963	88.391	67.7151	536471	7.14942e+06	5.78412e+07	2.84061e+06	8.26374e+06	3.7327e+07	2.59851e+07	3	8
sp|A0A0C4DH43|HV70D_HUMAN	A0A0C4DH43	Immunoglobulin heavy variable 2-70D	IGHV2-70D	2.37787e+06	7.51696	3.30208e+07	1.61486e+07	7.13312e+06	1.43168e+07	3.38572e+07	1.34665e+07	5.66108e+07	2.24673e+07	5.20431e+07	250573	193.201	3	4
sp|P0DJI8|SAA1_HUMAN	P0DJI8	Serum amyloid A-1 protein (SAA) [Cleaved into: Amyloid protein A (Amyloid fibril protein AA); Serum amyloid protein A(2-104); Serum amyloid protein A(3-104); Serum amyloid protein A(2-103); Serum amyloid protein A(2-102); Serum amyloid protein A(4-101)]	SAA1	2.24544e+07	1.09205e+07	9.85671e+06	7.8084	35.8988	169.032	504938	34.7912	5.4805e+07	4.84994e+07	3.7481e+07	6.43212e+07	1.33374e+07	4	6
sp|P24158|PRTN3_HUMAN	P24158	Myeloblastin (EC 3.4.21.76) (AGP7) (C-ANCA antigen) (Leukocyte proteinase 3) (PR-3) (PR3) (Neutrophil proteinase 4) (NP-4) (P29) (Wegener autoantigen)	PRTN3	1.16231e+09	1.73298e+08	5.59255e+08	2.04454e+09	1.34411e+09	2.66191e+09	5.99248e+08	3.48563e+08	5.43115e+07	1.21358e+08	2.86042e+08	3.12728e+07	1.46531e+08	5	5
sp|P29401|TKT_HUMAN	P29401	Transketolase (TK) (EC 2.2.1.1)	TKT	1.77333e+09	2.7953e+08	1.63572e+08	1.81438e+09	1.60309e+09	1.19695e+09	2.81583e+08	4.41447e+08	5.28925e+07	1.7345e+08	2.93335e+08	1.1634e+08	2.53481e+08	33	35
sp|P43652|AFAM_HUMAN	P43652	Afamin (Alpha-albumin) (Alpha-Alb)	AFM	4.54985e+06	2.0995e+06	1.15666e+07	252901	15.2976	122.739	117.283	6.96662e+06	5.25941e+07	3.33429e+07	8.64228e+06	3.07369e+07	3.37963e+07	22	32
sp|P09211|GSTP1_HUMAN	P09211	Glutathione S-transferase P (EC 2.5.1.18) (GST class-pi) (GSTP1-1)	GSTP1	4.48323e+08	2.06247e+08	2.38402e+08	1.45826e+08	2.57365e+08	1.15063e+08	1.49244e+08	1.81563e+08	5.24745e+07	4.87443e+08	3.6725e+08	6.95849e+07	2.35046e+08	13	14
sp|O43707|ACTN4_HUMAN	O43707	Alpha-actinin-4 (Non-muscle alpha-actinin 4)	ACTN4	2.93801e+08	2.46643e+07	4.53428e+07	9.38114e+07	1.3977e+08	6.66069e+07	6.6189e+07	6.06756e+07	5.13294e+07	2.49041e+08	2.23518e+08	6.15312e+07	9.03388e+07	36	41
sp|P07602|SAP_HUMAN	P07602	Prosaposin (Proactivator polypeptide) [Cleaved into: Saposin-A (Protein A); Saposin-B-Val; Saposin-B (Cerebroside sulfate activator) (CSAct) (Dispersin) (Sphingolipid activator protein 1) (SAP-1) (Sulfatide/GM1 activator); Saposin-C (A1 activator) (Co-beta-glucosidase) (Glucosylceramidase activator) (Sphingolipid activator protein 2) (SAP-2); Saposin-D (Component C) (Protein C)]	PSAP	1.45019e+08	1.15448e+08	8.90475e+07	2.2911e+08	1.663e+08	2.10637e+08	1.61869e+08	1.98487e+08	5.12915e+07	1.81235e+08	7.91914e+07	7.13257e+07	1.35903e+08	21	23
sp|P60174|TPIS_HUMAN	P60174	Triosephosphate isomerase (TIM) (EC 5.3.1.1) (Methylglyoxal synthase) (EC 4.2.3.3) (Triose-phosphate isomerase)	TPI1	3.84347e+08	1.4794e+08	5.08445e+07	5.66187e+08	6.51305e+08	5.59558e+08	3.37159e+08	2.33529e+08	5.06097e+07	2.76739e+08	1.64007e+08	3.82129e+07	1.09902e+08	17	20
sp|P51884|LUM_HUMAN	P51884	Lumican (Keratan sulfate proteoglycan lumican) (KSPG lumican)	LUM	55820.8	728663	2.15168e+06	559635	157.847	180.367	47.4631	655195	5.00734e+07	135868	4.61355e+06	4.2637e+07	2.46882e+06	12	17
sp|P00736|C1R_HUMAN	P00736	Complement C1r subcomponent (EC 3.4.21.41) (Complement component 1 subcomponent r) [Cleaved into: Complement C1r subcomponent heavy chain; Complement C1r subcomponent light chain]	C1R	3.91577e+06	366306	591137	117.546	123.249	124.624	147.142	713643	4.99035e+07	1.70638e+06	2.02548e+07	2.88158e+07	6.96845e+06	24	43
sp|P05787|K2C8_HUMAN	P05787	Keratin, type II cytoskeletal 8 (Cytokeratin-8) (CK-8) (Keratin-8) (K8) (Type-II keratin Kb8)	KRT8	5.88626e+07	9.46497e+06	6.83106e+06	5.95323e+06	612454	7.94462e+06	2.5993e+06	2.80442e+07	4.95127e+07	4.31225e+07	2.19089e+08	6.6898e+07	2.58413e+08	28	31
sp|P02649|APOE_HUMAN	P02649	Apolipoprotein E (Apo-E)	APOE	8.52642e+06	689533	9.09693e+06	1.21314e+06	1.48568e+06	273527	95.9277	5.73542e+06	4.93096e+07	1.92947e+07	7.22402e+07	6.42492e+07	2.17466e+07	22	30
sp|P04745|AMY1_HUMAN	P04745	Alpha-amylase 1 (EC 3.2.1.1) (1,4-alpha-D-glucan glucanohydrolase 1) (Salivary alpha-amylase)	AMY1A; AMY1B; AMY1C	1.44244e+08	6.18698e+08	2.40865e+09	1.26226e+08	7.12867e+08	9.63709e+08	3.32305e+09	4.8578e+08	4.92955e+07	2.39169e+09	2.77642e+08	6.44993e+07	3.95299e+08	6	7
sp|P0C0L4|CO4A_HUMAN	P0C0L4	Complement C4-A (Acidic complement C4) (C3 and PZP-like alpha-2-macroglobulin domain-containing protein 2) [Cleaved into: Complement C4 beta chain; Complement C4-A alpha chain; C4a anaphylatoxin; C4b-A; C4d-A; Complement C4 gamma chain]	C4A	4.11518e+06	1.82186e+06	2.13235e+06	649275	157.678	51.8589	173.004	2.30368e+06	4.91787e+07	1.27201e+06	8.35996e+06	4.24859e+07	1.78966e+07	5	6
sp|P37837|TALDO_HUMAN	P37837	Transaldolase (EC 2.2.1.2)	TALDO1	4.75883e+08	9.05365e+07	3.25086e+08	2.94868e+08	4.39288e+08	2.35075e+08	8.01423e+07	7.77692e+07	4.91489e+07	9.80931e+07	1.94296e+08	4.15961e+07	8.49577e+07	14	17
sp|P12429|ANXA3_HUMAN	P12429	Annexin A3 (35-alpha calcimedin) (Annexin III) (Annexin-3) (Inositol 1,2-cyclic phosphate 2-phosphohydrolase) (Lipocortin III) (Placental anticoagulant protein III) (PAP-III)	ANXA3	3.84909e+09	5.6661e+07	5.75062e+08	2.27973e+09	1.69241e+09	2.53681e+09	6.44563e+08	3.68939e+08	4.89594e+07	3.47726e+08	9.05733e+08	5.30024e+07	5.094e+08	25	26
sp|P00748|FA12_HUMAN	P00748	Coagulation factor XII (EC 3.4.21.38) (Hageman factor) (HAF) [Cleaved into: Coagulation factor XIIa heavy chain; Beta-factor XIIa part 1; Coagulation factor XIIa light chain (Beta-factor XIIa part 2)]	F12	399049	553779	98.7075	172.611	194.223	76.7386	150.947	1.31568e+06	4.86694e+07	381695	1.09012e+07	4.47029e+06	1.72729e+06	14	26
sp|Q8N4F0|BPIB2_HUMAN	Q8N4F0	BPI fold-containing family B member 2 (Bactericidal/permeability-increasing protein-like 1) (BPI-like 1) (Long palate, lung and nasal epithelium carcinoma-associated protein 2) (RYSR)	BPIFB2	1.82963e+08	8.62919e+08	1.1635e+09	2.04251e+08	1.43797e+08	2.74402e+08	6.75298e+08	7.05415e+08	4.82721e+07	3.84694e+08	2.15687e+08	3.20554e+08	5.59998e+08	12	14
sp|P00338|LDHA_HUMAN	P00338	L-lactate dehydrogenase A chain (LDH-A) (EC 1.1.1.27) (Cell proliferation-inducing gene 19 protein) (LDH muscle subunit) (LDH-M) (Renal carcinoma antigen NY-REN-59)	LDHA	7.93174e+08	1.18076e+08	2.09361e+08	2.96465e+08	3.93195e+08	2.29704e+08	1.11575e+08	9.78733e+07	4.68232e+07	1.99233e+08	2.51049e+08	5.63553e+07	1.0313e+08	17	21
sp|P22079|PERL_HUMAN	P22079	Lactoperoxidase (LPO) (EC 1.11.1.7) (Salivary peroxidase) (SPO)	LPO	5.51454e+07	3.88203e+08	4.8356e+08	8.32701e+07	9.54975e+07	9.56024e+07	2.91489e+08	2.1772e+08	4.65078e+07	1.11003e+09	1.88766e+08	9.5753e+07	2.92707e+08	35	41
sp|P08185|CBG_HUMAN	P08185	Corticosteroid-binding globulin (CBG) (Serpin A6) (Transcortin)	SERPINA6	3.35533e+06	4.87582e+06	2.42685e+06	1.08836e+06	461955	362557	5.14926e+06	2.33146e+06	4.62596e+07	542632	2.42023e+06	3.20611e+07	2.98423e+06	7	11
sp|Q16378|PROL4_HUMAN	Q16378	Proline-rich protein 4 (Lacrimal proline-rich protein) (Nasopharyngeal carcinoma-associated proline-rich protein 4)	PRR4	5.8459e+08	4.834e+09	5.74695e+07	4.43939e+08	2.18993e+09	9.96128e+08	2.49369e+09	3.98069e+09	4.55491e+07	1.90132e+08	2.02695e+08	2.3052e+09	1.19449e+10	5	6
sp|P02747|C1QC_HUMAN	P02747	Complement C1q subcomponent subunit C	C1QC	2.45406e+07	1.45749e+06	6.89139e+06	79.5696	123.842	87.3707	442783	7.08689e+06	4.54428e+07	2.69638e+06	4.13578e+07	5.0015e+07	1.70354e+07	7	11
sp|P35542|SAA4_HUMAN	P35542	Serum amyloid A-4 protein (Constitutively expressed serum amyloid A protein) (C-SAA)	SAA4	246017	522174	2.55446e+06	147.759	102.698	67.1029	121.497	2.94101e+06	4.52123e+07	546872	3.51966e+07	6.46756e+07	1.71727e+06	5	9
sp|P30740|ILEU_HUMAN	P30740	Leukocyte elastase inhibitor (LEI) (Monocyte/neutrophil elastase inhibitor) (EI) (M/NEI) (Peptidase inhibitor 2) (PI-2) (Serpin B1)	SERPINB1	4.52615e+08	3.01816e+07	5.13349e+07	1.46439e+08	1.37366e+08	1.203e+08	1.1024e+08	7.40327e+07	4.4661e+07	1.23106e+08	1.42659e+08	7.28497e+07	2.48493e+08	19	20
sp|P08708|RS17_HUMAN	P08708	40S ribosomal protein S17 (Small ribosomal subunit protein eS17)	RPS17	1.58615e+06	131.601	120.945	178.972	8.20387	79.3446	163.05	142723	4.42428e+07	7.08817e+06	4.79494e+06	888597	3.11336e+06	5	5
sp|P11021|BIP_HUMAN	P11021	Endoplasmic reticulum chaperone BiP (EC 3.6.4.10) (78 kDa glucose-regulated protein) (GRP-78) (Binding-immunoglobulin protein) (BiP) (Heat shock protein 70 family protein 5) (HSP70 family protein 5) (Heat shock protein family A member 5) (Immunoglobulin heavy chain-binding protein)	HSPA5	3.87578e+08	3.69447e+07	7.86816e+07	1.30167e+08	1.16896e+08	1.00815e+08	6.3994e+07	5.55982e+07	4.40835e+07	1.88671e+08	1.8298e+08	8.23031e+07	2.07829e+08	35	36
sp|P02814|SMR3B_HUMAN	P02814	Submaxillary gland androgen-regulated protein 3B (Proline-rich peptide P-B) (Proline-rich protein 3) [Cleaved into: Peptide P-A; Peptide D1A]	SMR3B	1.46561e+08	3.86343e+09	8.35734e+09	1.53494e+08	2.10267e+09	1.01801e+09	1.86909e+10	6.49892e+09	4.40288e+07	1.08483e+10	8.83534e+08	2.10973e+08	7.26351e+08	3	3
sp|P62328|TYB4_HUMAN	P62328	Thymosin beta-4 (T beta-4) (Fx) [Cleaved into: Hematopoietic system regulatory peptide (Seraspenide)]	TMSB4X	1.37944e+09	1.21923e+08	1.85185e+08	5.00169e+08	7.14612e+08	3.87975e+08	7.94748e+07	7.95504e+07	4.27987e+07	1.46133e+08	1.13105e+08	5.19394e+07	1.45247e+08	5	5
sp|P06703|S10A6_HUMAN	P06703	Protein S100-A6 (Calcyclin) (Growth factor-inducible protein 2A9) (MLN 4) (Prolactin receptor-associated protein) (PRA) (S100 calcium-binding protein A6)	S100A6	5.46115e+08	1.46993e+08	3.52636e+08	3.61893e+08	5.56664e+08	2.52725e+08	2.4173e+08	2.92376e+08	4.23453e+07	3.20429e+08	6.54613e+08	1.53755e+08	2.97211e+08	3	5
sp|P16401|H15_HUMAN	P16401	Histone H1.5 (Histone H1a) (Histone H1b) (Histone H1s-3)	H1-5	9.51849e+08	2.59396e+07	2.71274e+07	1.85853e+07	6.31739e+07	4.49322e+07	2.95767e+07	3.50039e+07	4.2097e+07	1.69805e+08	1.96045e+08	5.17183e+07	2.3164e+08	9	9
sp|Q96QR1|SG3A1_HUMAN	Q96QR1	Secretoglobin family 3A member 1 (Cytokine HIN-1) (High in normal 1) (Pneumo secretory protein 2) (PnSP-2) (Uteroglobin-related protein 2)	SCGB3A1	5.31112e+06	2.01582e+08	3.11163e+07	1.36734e+07	2.16681e+07	8.88956e+06	1.91339e+07	1.36585e+08	4.15586e+07	5.1788e+07	1.11312e+07	6.02139e+07	2.08413e+08	3	3
sp|Q06830|PRDX1_HUMAN	Q06830	Peroxiredoxin-1 (EC 1.11.1.24) (Natural killer cell-enhancing factor A) (NKEF-A) (Proliferation-associated gene protein) (PAG) (Thioredoxin peroxidase 2) (Thioredoxin-dependent peroxide reductase 2) (Thioredoxin-dependent peroxiredoxin 1)	PRDX1	6.56614e+07	4.32275e+07	6.46844e+07	3.25495e+07	3.11087e+07	1.64993e+07	8.02158e+07	9.28651e+07	4.11059e+07	2.26327e+08	2.70126e+08	7.48032e+07	1.82853e+08	15	15
sp|P14625|ENPL_HUMAN	P14625	Endoplasmin (94 kDa glucose-regulated protein) (GRP-94) (Heat shock protein 90 kDa beta member 1) (Tumor rejection antigen 1) (gp96 homolog)	HSP90B1	2.93364e+08	5.3273e+06	2.30214e+06	5.12932e+07	4.66417e+07	3.91549e+07	2.32543e+07	2.50826e+07	4.10974e+07	9.98372e+07	1.22422e+08	5.35219e+07	1.38449e+08	28	32
sp|P19827|ITIH1_HUMAN	P19827	Inter-alpha-trypsin inhibitor heavy chain H1 (ITI heavy chain H1) (ITI-HC1) (Inter-alpha-inhibitor heavy chain 1) (Inter-alpha-trypsin inhibitor complex component III) (Serum-derived hyaluronan-associated protein) (SHAP)	ITIH1	1.36677e+07	674663	7.83632e+06	208618	148.9	158.022	102.961	7.70046e+06	4.09143e+07	1.1346e+06	7.21549e+07	9.0651e+07	7.76714e+06	21	37
sp|P01780|HV307_HUMAN	P01780	Immunoglobulin heavy variable 3-7 (Ig heavy chain V-III region GAL) (Ig heavy chain V-III region GAR) (Ig heavy chain V-III region JON)	IGHV3-7	2.26471e+07	1.02022e+08	5.71973e+07	4.05376e+07	2.37712e+07	2.47006e+07	8.76584e+07	6.90491e+07	4.08173e+07	8.5627e+07	1.52169e+08	5.55869e+07	3.82932e+07	5	6
sp|P07360|CO8G_HUMAN	P07360	Complement component C8 gamma chain	C8G	6.62656e+06	595750	298441	60.502	98.0141	73.5695	828637	2.97802e+06	4.0547e+07	127.172	7.87952e+06	2.98074e+07	7.21514e+06	9	11
sp|P20061|TCO1_HUMAN	P20061	Transcobalamin-1 (TC-1) (Haptocorrin) (HC) (Protein R) (Transcobalamin I) (TC I) (TCI)	TCN1	6.95177e+07	3.28014e+08	1.45886e+08	6.82563e+07	7.07614e+07	6.31654e+07	9.27229e+07	1.40476e+08	4.03845e+07	1.53155e+08	1.27479e+08	4.70283e+07	1.39446e+08	11	12
sp|P14780|MMP9_HUMAN	P14780	Matrix metalloproteinase-9 (MMP-9) (EC 3.4.24.35) (92 kDa gelatinase) (92 kDa type IV collagenase) (Gelatinase B) (GELB) [Cleaved into: 67 kDa matrix metalloproteinase-9; 82 kDa matrix metalloproteinase-9]	MMP9	1.21074e+09	1.12169e+08	6.23889e+08	6.49885e+08	5.18458e+08	7.46221e+08	1.5709e+08	2.4691e+08	3.97959e+07	3.12844e+08	6.04199e+08	2.12842e+07	2.60408e+07	29	31
sp|P00558|PGK1_HUMAN	P00558	Phosphoglycerate kinase 1 (EC 2.7.2.3) (Cell migration-inducing gene 10 protein) (Primer recognition protein 2) (PRP 2)	PGK1	3.87745e+08	1.04516e+08	3.41973e+07	1.38311e+08	2.41604e+08	1.07204e+08	6.01765e+07	5.94521e+07	3.87094e+07	2.18394e+08	2.83356e+08	7.57801e+07	1.16992e+08	26	29
sp|P08571|CD14_HUMAN	P08571	Monocyte differentiation antigen CD14 (Myeloid cell-specific leucine-rich glycoprotein) (CD antigen CD14) [Cleaved into: Monocyte differentiation antigen CD14, urinary form; Monocyte differentiation antigen CD14, membrane-bound form]	CD14	7.94318e+06	4.89562e+06	3.83745e+06	85.434	155.972	181.065	2.26841e+06	3.17137e+06	3.79381e+07	3.01024e+07	2.58713e+07	3.57043e+07	2.40142e+07	12	14
sp|P08727|K1C19_HUMAN	P08727	Keratin, type I cytoskeletal 19 (Cytokeratin-19) (CK-19) (Keratin-19) (K19)	KRT19	1.04735e+08	5.93906e+06	6.98062e+06	1.10412e+07	7.46324e+06	4.05583e+06	2.87679e+07	5.08588e+07	3.78935e+07	1.65154e+08	5.50655e+08	5.14148e+07	3.01752e+08	21	24
sp|P05090|APOD_HUMAN	P05090	Apolipoprotein D (Apo-D) (ApoD)	APOD	2.27147e+07	8.26711e+06	2.0484e+07	4.61549e+06	960844	1.27562e+07	6.06179e+06	1.80888e+07	3.72635e+07	5.406e+06	4.34667e+07	4.58764e+07	5.49458e+06	8	12
sp|P07357|CO8A_HUMAN	P07357	Complement component C8 alpha chain (Complement component 8 subunit alpha)	C8A	1.37744e+06	81.3785	181.562	1.26827e+07	1.61791e+07	1.61519e+07	1.49532e+07	8.20475e+06	3.64397e+07	168.508	4.33019e+06	3.44937e+07	3.42407e+06	18	28
sp|P07358|CO8B_HUMAN	P07358	Complement component C8 beta chain (Complement component 8 subunit beta)	C8B	8.41811e+06	523565	74.9985	110.9	175.425	128.79	93.2851	3.04271e+06	3.63848e+07	36433	8.19325e+06	3.68215e+07	7.68301e+06	24	36
sp|P05546|HEP2_HUMAN	P05546	Heparin cofactor 2 (Heparin cofactor II) (HC-II) (Protease inhibitor leuserpin-2) (HLS2) (Serpin D1)	SERPIND1	1.06373e+07	357695	5.5423e+06	6.22139e+06	296779	240839	1.35481e+06	7.63102e+06	3.57789e+07	872366	2.34023e+07	4.85527e+07	4.14696e+06	13	22
sp|P52209|6PGD_HUMAN	P52209	6-phosphogluconate dehydrogenase, decarboxylating (EC 1.1.1.44)	PGD	8.26729e+08	1.4633e+08	1.16081e+08	2.67847e+08	5.01125e+08	2.34554e+08	1.1318e+08	1.11359e+08	3.47464e+07	4.0008e+08	3.78893e+08	7.16784e+07	1.54757e+08	23	27
sp|Q09666|AHNK_HUMAN	Q09666	Neuroblast differentiation-associated protein AHNAK (Desmoyokin)	AHNAK	7.29023e+07	3.38843e+06	3.08065e+07	9.37396e+07	3.8038e+07	5.83097e+06	4.12699e+08	2.04637e+08	3.46025e+07	1.14773e+09	3.63713e+08	1.29659e+08	3.35715e+08	264	274
sp|P23381|SYWC_HUMAN	P23381	Tryptophan--tRNA ligase, cytoplasmic (EC 6.1.1.2) (Interferon-induced protein 53) (IFP53) (Tryptophanyl-tRNA synthetase) (TrpRS) (hWRS) [Cleaved into: T1-TrpRS; T2-TrpRS]	WARS1	3.46164e+07	150.809	1.33776e+06	9.68508e+06	1.53725e+07	2.72543e+06	932507	2.02137e+06	3.44045e+07	9.53172e+06	1.70249e+07	3.9043e+07	2.245e+07	24	28
sp|P20591|MX1_HUMAN	P20591	Interferon-induced GTP-binding protein Mx1 (Interferon-induced protein p78) (IFI-78K) (Interferon-regulated resistance GTP-binding protein MxA) (Myxoma resistance protein 1) (Myxovirus resistance protein 1) [Cleaved into: Interferon-induced GTP-binding protein Mx1, N-terminally processed]	MX1	1.2496e+07	176.884	140.842	104325	159.077	159.699	89.1764	152.091	3.40682e+07	1.1946e+07	2.27942e+07	5.59029e+07	1.25637e+08	25	32
sp|O96009|NAPSA_HUMAN	O96009	Napsin-A (EC 3.4.23.-) (Aspartyl protease 4) (ASP4) (Asp 4) (Napsin-1) (TA01/TA02)	NAPSA	95.3094	108.019	79.046	155.986	146.361	88.8329	88.7247	4.51662e+06	3.39517e+07	380722	252921	1.42287e+07	1.67562e+07	8	11
sp|P07225|PROS_HUMAN	P07225	Vitamin K-dependent protein S	PROS1	8.01192e+06	62.8604	937859	115.457	120.259	101.157	31.5975	530260	3.33466e+07	156325	3.09247e+07	9.17156e+06	582188	20	26
sp|P28838|AMPL_HUMAN	P28838	Cytosol aminopeptidase (EC 3.4.11.1) (Leucine aminopeptidase 3) (LAP-3) (Leucyl aminopeptidase) (Peptidase S) (Proline aminopeptidase) (EC 3.4.11.5) (Prolyl aminopeptidase)	LAP3	2.17074e+07	1.56476	42.3432	4.27655e+06	3.06229e+06	1.9999e+06	208147	3.19018e+06	3.2953e+07	1.90556e+07	2.12966e+07	3.60662e+07	3.53088e+07	24	26
sp|P07237|PDIA1_HUMAN	P07237	Protein disulfide-isomerase (PDI) (EC 5.3.4.1) (Cellular thyroid hormone-binding protein) (Prolyl 4-hydroxylase subunit beta) (p55)	P4HB	9.1972e+08	4.61765e+07	7.36577e+07	2.74088e+08	2.9639e+08	2.53161e+08	1.35435e+08	8.76433e+07	3.25877e+07	3.10997e+08	2.73708e+08	6.20452e+07	2.76677e+08	30	32
sp|Q06033|ITIH3_HUMAN	Q06033	Inter-alpha-trypsin inhibitor heavy chain H3 (ITI heavy chain H3) (ITI-HC3) (Inter-alpha-inhibitor heavy chain 3) (Serum-derived hyaluronan-associated protein) (SHAP)	ITIH3	9.24467e+06	113514	2.43724e+06	372782	40.8962	136.285	117.823	56.0745	3.25706e+07	4.74522e+06	1.9284e+07	3.67616e+07	1.89345e+06	18	32
sp|P15311|EZRI_HUMAN	P15311	Ezrin (Cytovillin) (Villin-2) (p81)	EZR	6.47465e+07	9.13479e+07	1.72302e+07	2.86283e+07	2.89862e+07	2.85376e+07	4.58939e+07	9.418e+07	3.24875e+07	9.99447e+07	5.05181e+07	7.56031e+07	1.82702e+08	21	24
sp|P07858|CATB_HUMAN	P07858	Cathepsin B (EC 3.4.22.1) (APP secretase) (APPS) (Cathepsin B1) [Cleaved into: Cathepsin B light chain; Cathepsin B heavy chain]	CTSB	2.25645e+07	3.94936e+07	3.70335e+07	7.3749e+06	8.68447e+06	4.37157e+06	1.95406e+07	4.25784e+07	3.14631e+07	7.13979e+07	3.56459e+07	2.68218e+07	4.47991e+07	15	15
sp|O43866|CD5L_HUMAN	O43866	CD5 antigen-like (Apoptosis inhibitor expressed by macrophages) (hAIM) (CT-2) (IgM-associated peptide) (SP-alpha)	CD5L	1.8752e+06	59.3936	185.797	24.9525	67.5298	33.0746	1.07674e+07	5.16016e+06	3.12947e+07	1.03783e+06	3.80365e+07	3.33732e+06	127.719	13	22
sp|P41218|MNDA_HUMAN	P41218	Myeloid cell nuclear differentiation antigen	MNDA	6.09916e+08	3.93087e+07	2.41292e+07	2.18085e+08	4.16232e+08	2.11157e+08	7.27259e+07	8.4011e+07	3.12281e+07	1.05283e+08	3.73487e+08	4.67899e+07	1.47241e+08	26	30
sp|P30101|PDIA3_HUMAN	P30101	Protein disulfide-isomerase A3 (EC 5.3.4.1) (58 kDa glucose-regulated protein) (58 kDa microsomal protein) (p58) (Disulfide isomerase ER-60) (Endoplasmic reticulum resident protein 57) (ER protein 57) (ERp57) (Endoplasmic reticulum resident protein 60) (ER protein 60) (ERp60)	PDIA3	4.49882e+08	1.47887e+07	1.80569e+08	7.20612e+07	1.57933e+08	1.43316e+08	4.80403e+07	4.42606e+07	2.97749e+07	1.45555e+08	1.69228e+08	4.73851e+07	1.50927e+08	28	30
sp|Q12805|FBLN3_HUMAN	Q12805	EGF-containing fibulin-like extracellular matrix protein 1 (Extracellular protein S1-5) (Fibrillin-like protein) (Fibulin-3) (FIBL-3)	EFEMP1	1.22924e+06	1.79228e+06	86.474	216491	44.7852	26.0741	174.063	8.4835e+06	2.96781e+07	5.48032e+06	5.78458e+06	1.60961e+07	7.34532e+06	16	23
sp|A0A0C4DH34|HV428_HUMAN	A0A0C4DH34	Immunoglobulin heavy variable 4-28	IGHV4-28	1.22185e+07	1.50897e+07	21.2123	5.59122e+06	186.61	9.17297e+06	2.15261e+07	1.03222e+07	2.94653e+07	1.9908e+07	1.68285e+07	2.34427e+07	2.3054e+07	4	4
sp|P62937|PPIA_HUMAN	P62937	Peptidyl-prolyl cis-trans isomerase A (PPIase A) (EC 5.2.1.8) (Cyclophilin A) (Cyclosporin A-binding protein) (Rotamase A) [Cleaved into: Peptidyl-prolyl cis-trans isomerase A, N-terminally processed]	PPIA	2.51567e+08	7.05148e+07	4.53048e+07	1.8827e+08	3.00639e+08	1.32112e+08	1.30071e+08	8.50288e+07	2.91882e+07	3.00531e+08	1.9697e+08	4.68566e+07	1.0477e+08	9	9
sp|Q01518|CAP1_HUMAN	Q01518	Adenylyl cyclase-associated protein 1 (CAP 1)	CAP1	5.01222e+08	5.98237e+07	7.23874e+07	2.25066e+08	3.80892e+08	1.93677e+08	6.17595e+07	6.13116e+07	2.75971e+07	1.11525e+08	1.40569e+08	3.44512e+07	7.7998e+07	23	27
sp|P01700|LV147_HUMAN	P01700	Immunoglobulin lambda variable 1-47 (Ig lambda chain V-I region HA) (Ig lambda chain V-I region WAH)	IGLV1-47	1.92111e+07	3.96389e+07	2.35253e+07	2.7083e+07	1.58204e+07	1.68296e+07	3.41289e+07	3.24207e+07	2.73319e+07	3.95622e+07	9.51261e+07	2.76831e+07	1.80921e+07	2	2
sp|O00299|CLIC1_HUMAN	O00299	Chloride intracellular channel protein 1 (Chloride channel ABP) (Nuclear chloride ion channel 27) (NCC27) (Regulatory nuclear chloride ion channel protein) (hRNCC)	CLIC1	2.32552e+08	8.43296e+07	4.14565e+07	1.36982e+08	2.34881e+08	1.31931e+08	5.87431e+07	1.02096e+08	2.72773e+07	1.26278e+08	1.50163e+08	9.43719e+07	1.35851e+08	16	16
sp|Q9UQB8|BAIP2_HUMAN	Q9UQB8	Brain-specific angiogenesis inhibitor 1-associated protein 2 (BAI-associated protein 2) (BAI1-associated protein 2) (Protein BAP2) (Fas ligand-associated factor 3) (FLAF3) (Insulin receptor substrate p53/p58) (IRS-58) (IRSp53/58) (Insulin receptor substrate protein of 53 kDa) (IRSp53) (Insulin receptor substrate p53)	BAIAP2	1.14143e+06	1.15071e+06	63.5606	1.46602e+06	72232.3	369860	537081	3.29122e+06	2.70432e+07	9.25872e+06	4.30895e+06	2.0373e+07	2.52418e+07	18	18
sp|P26038|MOES_HUMAN	P26038	Moesin (Membrane-organizing extension spike protein)	MSN	4.99034e+08	3.2488e+07	3.75257e+07	1.22614e+08	2.4158e+08	1.34954e+08	3.89259e+07	3.66848e+07	2.70366e+07	6.41317e+07	1.41934e+08	7.68818e+07	7.19602e+07	27	30
sp|P27797|CALR_HUMAN	P27797	Calreticulin (CRP55) (Calregulin) (Endoplasmic reticulum resident protein 60) (ERp60) (HACBP) (grp60)	CALR	4.75295e+08	1.80511e+07	1.54713e+07	1.95613e+08	1.92518e+08	1.62496e+08	6.61769e+07	6.16087e+07	2.69856e+07	1.21255e+08	1.32469e+08	5.82818e+07	1.50517e+08	16	21
sp|P23528|COF1_HUMAN	P23528	Cofilin-1 (18 kDa phosphoprotein) (p18) (Cofilin, non-muscle isoform)	CFL1	4.48943e+08	8.3515e+07	1.44886e+08	2.57791e+08	4.00919e+08	1.66096e+08	9.85456e+07	8.23081e+07	2.69787e+07	1.21597e+08	1.85673e+08	3.87536e+07	7.74711e+07	10	10
sp|P12814|ACTN1_HUMAN	P12814	Alpha-actinin-1 (Alpha-actinin cytoskeletal isoform) (F-actin cross-linking protein) (Non-muscle alpha-actinin-1)	ACTN1	5.08232e+08	1.94391e+07	2.2902e+07	1.75139e+08	2.68099e+08	1.5133e+08	3.11598e+07	6.41928e+07	2.69761e+07	7.46441e+07	1.90237e+08	2.77291e+07	7.99648e+07	32	35
sp|P55058|PLTP_HUMAN	P55058	Phospholipid transfer protein (Lipid transfer protein II)	PLTP	1.14715e+07	6.67515e+07	2.10512e+07	1.70027e+07	2.61992e+07	1.78634e+07	3.74966e+07	4.93993e+07	2.67379e+07	6.05206e+07	4.4085e+07	5.35504e+07	9.53654e+07	16	19
sp|P13639|EF2_HUMAN	P13639	Elongation factor 2 (EF-2)	EEF2	1.5765e+08	1.32231e+07	4.56489e+07	4.98414e+07	6.62893e+07	2.89442e+07	8.05445e+07	8.25483e+07	2.63547e+07	2.58414e+08	2.272e+08	6.58922e+07	1.96414e+08	44	50
sp|P30044|PRDX5_HUMAN	P30044	Peroxiredoxin-5, mitochondrial (EC 1.11.1.24) (Alu corepressor 1) (Antioxidant enzyme B166) (AOEB166) (Liver tissue 2D-page spot 71B) (PLP) (Peroxiredoxin V) (Prx-V) (Peroxisomal antioxidant enzyme) (TPx type VI) (Thioredoxin peroxidase PMP20) (Thioredoxin-dependent peroxiredoxin 5)	PRDX5	2.33719e+08	5.11182e+07	2.26097e+07	6.63712e+07	9.81173e+07	6.93907e+07	4.48449e+07	7.36408e+07	2.62798e+07	1.40758e+08	1.23253e+08	3.03032e+07	1.20026e+08	11	11
sp|P09960|LKHA4_HUMAN	P09960	Leukotriene A-4 hydrolase (LTA-4 hydrolase) (EC 3.3.2.6) (Leukotriene A(4) hydrolase)	LTA4H	4.80772e+08	8.22352e+07	3.0022e+07	2.64498e+08	4.37788e+08	1.80427e+08	7.32979e+07	7.28426e+07	2.62251e+07	8.4749e+07	1.39349e+08	4.51349e+07	7.81661e+07	31	33
sp|Q13938|CAYP1_HUMAN	Q13938	Calcyphosin (Calcyphosine)	CAPS	2.07564e+07	9.21985e+07	1.18627e+07	3.29386e+07	2.52193e+07	1.83673e+07	8.02147e+06	1.0848e+08	2.6102e+07	1.31073e+07	2.27791e+07	4.85966e+07	1.01967e+08	11	11
sp|P19823|ITIH2_HUMAN	P19823	Inter-alpha-trypsin inhibitor heavy chain H2 (ITI heavy chain H2) (ITI-HC2) (Inter-alpha-inhibitor heavy chain 2) (Inter-alpha-trypsin inhibitor complex component II) (Serum-derived hyaluronan-associated protein) (SHAP)	ITIH2	2.16031e+07	1.73675e+06	3.1e+07	28.129	164.957	31.7875	56.3561	1.67829e+07	2.60907e+07	4.44953e+06	1.27989e+08	1.18004e+08	1.39922e+07	24	36
sp|P13987|CD59_HUMAN	P13987	CD59 glycoprotein (1F5 antigen) (20 kDa homologous restriction factor) (HRF-20) (HRF20) (MAC-inhibitory protein) (MAC-IP) (MEM43 antigen) (Membrane attack complex inhibition factor) (MACIF) (Membrane inhibitor of reactive lysis) (MIRL) (Protectin) (CD antigen CD59)	CD59	2.15814e+06	5.51755e+07	3.04646e+07	1.84402e+07	2.32685e+07	2.22751e+07	2.62261e+07	8.0138e+07	2.5865e+07	4.2897e+07	4.37491e+07	4.47367e+07	6.56409e+07	4	4
sp|P02730|B3AT_HUMAN	P02730	Band 3 anion transport protein (Anion exchange protein 1) (AE 1) (Anion exchanger 1) (Solute carrier family 4 member 1) (CD antigen CD233)	SLC4A1	564863	186.963	147.692	103.155	1.85361	168.727	113.56	100.361	2.57594e+07	118.04	1.04998e+07	1.37782e+07	250236	18	18
sp|P80723|BASP1_HUMAN	P80723	Brain acid soluble protein 1 (22 kDa neuronal tissue-enriched acidic protein) (Neuronal axonal membrane protein NAP-22)	BASP1	8.1482e+08	6.109e+07	6.05243e+07	3.37206e+08	3.93769e+08	3.51454e+08	7.72379e+07	8.83552e+07	2.53752e+07	7.82947e+07	4.99403e+07	5.90742e+07	1.57188e+08	9	11
sp|P07195|LDHB_HUMAN	P07195	L-lactate dehydrogenase B chain (LDH-B) (EC 1.1.1.27) (LDH heart subunit) (LDH-H) (Renal carcinoma antigen NY-REN-46)	LDHB	1.62491e+08	2.72669e+07	1.91112e+07	6.97022e+07	7.8641e+07	5.60454e+07	1.15e+07	3.43829e+07	2.48608e+07	4.21193e+07	6.38378e+07	3.55607e+07	3.50195e+07	12	13
sp|P46940|IQGA1_HUMAN	P46940	Ras GTPase-activating-like protein IQGAP1 (p195)	IQGAP1	3.63493e+08	6.67297e+06	8.45384e+06	1.12707e+08	1.39758e+08	7.52679e+07	5.16203e+07	4.57924e+07	2.4665e+07	1.3296e+08	1.81366e+08	5.09191e+07	9.01291e+07	75	79
sp|P31146|COR1A_HUMAN	P31146	Coronin-1A (Coronin-like protein A) (Clipin-A) (Coronin-like protein p57) (Tryptophan aspartate-containing coat protein) (TACO)	CORO1A	1.05452e+09	7.61427e+07	1.1875e+08	2.81099e+08	5.31236e+08	2.51034e+08	9.80228e+07	2.32809e+08	2.44343e+07	1.3129e+08	2.88887e+08	5.6339e+07	1.15163e+08	19	25
sp|P06681|CO2_HUMAN	P06681	Complement C2 (EC 3.4.21.43) (C3/C5 convertase) [Cleaved into: Complement C2b fragment; Complement C2a fragment]	C2	1.03429e+07	913569	1.53361e+06	44.4516	374225	79.1287	1.46064e+06	5.15863e+06	2.42245e+07	1.55475e+06	9.76871e+06	4.68969e+07	2.11218e+07	20	31
sp|Q15109|RAGE_HUMAN	Q15109	NA	NA	44.9218	177.816	71.644	68.7889	8.59164	38.6833	39.8924	15.7836	2.37388e+07	77.9386	194.427	5.35161e+06	105.915	5	8
sp|P08133|ANXA6_HUMAN	P08133	Annexin A6 (67 kDa calelectrin) (Annexin VI) (Annexin-6) (Calphobindin-II) (CPB-II) (Chromobindin-20) (Lipocortin VI) (Protein III) (p68) (p70)	ANXA6	9.76381e+08	5.29062e+06	4.33341e+07	5.50682e+08	4.26458e+08	5.7631e+08	1.2013e+08	7.98713e+07	2.35369e+07	6.67993e+07	2.01755e+08	3.30558e+07	1.41171e+08	45	46
sp|P30041|PRDX6_HUMAN	P30041	Peroxiredoxin-6 (EC 1.11.1.27) (1-Cys peroxiredoxin) (1-Cys PRX) (24 kDa protein) (Acidic calcium-independent phospholipase A2) (aiPLA2) (EC 3.1.1.4) (Antioxidant protein 2) (Glutathione-dependent peroxiredoxin) (Liver 2D page spot 40) (Non-selenium glutathione peroxidase) (NSGPx) (Red blood cells page spot 12)	PRDX6	1.02745e+08	3.2237e+07	6.70435e+07	4.4634e+07	6.02643e+07	3.91093e+07	3.50522e+07	3.89061e+07	2.33573e+07	1.4556e+08	9.49851e+07	2.54514e+07	6.66979e+07	16	17
sp|P61158|ARP3_HUMAN	P61158	Actin-related protein 3 (Actin-like protein 3)	ACTR3	3.99782e+08	2.98757e+07	4.96945e+07	1.51521e+08	2.49335e+08	1.08556e+08	4.2532e+07	5.37938e+07	2.33056e+07	9.51331e+07	1.68278e+08	2.65902e+07	6.53866e+07	20	20
sp|P23142|FBLN1_HUMAN	P23142	Fibulin-1 (FIBL-1)	FBLN1	3.07215e+06	141.171	66.3433	32.8235	105.827	163.113	122.363	16.9623	2.32716e+07	1.29816e+06	1.60958e+07	1.19124e+07	3.65271e+06	16	25
sp|P61160|ARP2_HUMAN	P61160	Actin-related protein 2 (Actin-like protein 2)	ACTR2	3.50047e+08	1.6501e+07	1.88033e+07	9.31694e+07	1.47012e+08	5.70057e+07	2.63069e+07	2.50439e+07	2.30691e+07	7.46129e+07	1.30766e+08	2.7772e+07	5.90211e+07	14	15
sp|P02746|C1QB_HUMAN	P02746	Complement C1q subcomponent subunit B	C1QB	6.59117e+06	965265	3.3551e+06	560430	84.6388	33.4443	1.02579e+06	3.67729e+06	2.30667e+07	1.57595e+06	3.2995e+07	3.13705e+07	6.9054e+06	9	10
sp|P08246|ELNE_HUMAN	P08246	Neutrophil elastase (EC 3.4.21.37) (Bone marrow serine protease) (Elastase-2) (Human leukocyte elastase) (HLE) (Medullasin) (PMN elastase)	ELANE	1.39086e+09	1.78352e+08	5.09629e+08	5.63199e+09	5.63135e+09	9.13854e+09	1.99119e+09	1.28697e+09	2.27652e+07	5.3022e+08	1.8554e+09	1.17814e+08	1.0537e+09	10	10
sp|P78417|GSTO1_HUMAN	P78417	Glutathione S-transferase omega-1 (GSTO-1) (EC 2.5.1.18) (Glutathione S-transferase omega 1-1) (GSTO 1-1) (Glutathione-dependent dehydroascorbate reductase) (EC 1.8.5.1) (Monomethylarsonic acid reductase) (MMA(V) reductase) (EC 1.20.4.2) (S-(Phenacyl)glutathione reductase) (SPG-R)	GSTO1	1.93772e+08	1.15754e+07	3.91431e+07	1.098e+08	1.33169e+08	7.36724e+07	2.27054e+07	2.88864e+07	2.2664e+07	3.47356e+07	6.37262e+07	2.5242e+07	4.08624e+07	9	12
sp|P08238|HS90B_HUMAN	P08238	Heat shock protein HSP 90-beta (HSP 90) (Heat shock 84 kDa) (HSP 84) (HSP84)	HSP90AB1	5.00297e+07	7.52013e+06	4.46731e+06	2.02966e+07	1.56027e+07	1.15385e+07	1.65247e+07	1.78715e+07	2.2228e+07	4.50553e+07	3.88971e+07	5.59528e+07	6.6497e+07	15	15
sp|P02545|LMNA_HUMAN	P02545	Prelamin-A/C [Cleaved into: Lamin-A/C (70 kDa lamin) (Renal carcinoma antigen NY-REN-32)]	LMNA	1.1783e+08	775200	2.2172e+07	2.29742e+07	3.01868e+07	182.9	4.85394e+07	3.15748e+07	2.20973e+07	3.61078e+08	1.28737e+08	4.05139e+07	8.90074e+07	43	45
sp|P27105|STOM_HUMAN	P27105	Erythrocyte band 7 integral membrane protein (Protein 7.2b) (Stomatin)	STOM	7.88974e+08	1.34575e+07	2.80711e+07	3.42833e+08	2.63583e+08	3.66349e+08	9.36384e+07	9.26916e+07	2.20122e+07	6.98361e+07	1.8712e+08	2.84613e+07	1.29647e+08	12	14
sp|P04792|HSPB1_HUMAN	P04792	Heat shock protein beta-1 (HspB1) (28 kDa heat shock protein) (Estrogen-regulated 24 kDa protein) (Heat shock 27 kDa protein) (HSP 27) (Stress-responsive protein 27) (SRP27)	HSPB1	4.33759e+07	2.1237e+07	2.56566e+07	3.19361e+07	2.32022e+07	6.75003e+06	3.40633e+08	1.60247e+08	2.19791e+07	1.15983e+09	5.16296e+08	1.09204e+08	3.63442e+08	20	23
sp|P00746|CFAD_HUMAN	P00746	Complement factor D (EC 3.4.21.46) (Adipsin) (C3 convertase activator) (Properdin factor D)	CFD	831973	1.71459e+06	184.115	27.0706	168.871	42.2841	192.03	1.93157e+06	2.19026e+07	2.61602e+06	5.18027e+06	8.51086e+06	4.96182e+06	6	6
sp|P08758|ANXA5_HUMAN	P08758	Annexin A5 (Anchorin CII) (Annexin V) (Annexin-5) (Calphobindin I) (CBP-I) (Endonexin II) (Lipocortin V) (Placental anticoagulant protein 4) (PP4) (Placental anticoagulant protein I) (PAP-I) (Thromboplastin inhibitor) (Vascular anticoagulant-alpha) (VAC-alpha)	ANXA5	2.66217e+08	4.88963e+07	5.34793e+07	2.6558e+08	1.58414e+08	2.56458e+08	7.98166e+07	1.00197e+08	2.18707e+07	8.20914e+07	1.64352e+08	5.13757e+07	1.58109e+08	21	22
sp|P22352|GPX3_HUMAN	P22352	Glutathione peroxidase 3 (GPx-3) (GSHPx-3) (EC 1.11.1.9) (Extracellular glutathione peroxidase) (Plasma glutathione peroxidase) (GPx-P) (GSHPx-P)	GPX3	7.27062e+06	3.31065e+06	1.55123e+07	2.31916e+06	733175	4.13845e+06	1.39164e+06	6.19417e+06	2.14418e+07	1.04948e+07	1.45635e+07	1.76515e+07	4.71908e+06	5	5
sp|P08118|MSMB_HUMAN	P08118	Beta-microseminoprotein (Immunoglobulin-binding factor) (IGBF) (PN44) (Prostate secreted seminal plasma protein) (Prostate secretory protein of 94 amino acids) (PSP-94) (PSP94) (Seminal plasma beta-inhibin)	MSMB	5.06557e+06	5.36476e+07	2.91278e+07	3.47546e+07	5.92658e+07	3.30523e+07	6.01439e+07	9.70462e+07	2.13775e+07	4.60972e+07	3.24588e+07	2.44764e+07	1.74915e+07	3	5
sp|P09871|C1S_HUMAN	P09871	Complement C1s subcomponent (EC 3.4.21.42) (C1 esterase) (Complement component 1 subcomponent s) [Cleaved into: Complement C1s subcomponent heavy chain; Complement C1s subcomponent light chain]	C1S	4.13664e+06	64.4565	1.32354e+06	93.641	93.7495	193.928	146.773	579458	2.11782e+07	18.0896	1.46016e+07	1.60548e+07	3.2134e+06	15	33
sp|P02753|RET4_HUMAN	P02753	Retinol-binding protein 4 (Plasma retinol-binding protein) (PRBP) (RBP) [Cleaved into: Plasma retinol-binding protein(1-182); Plasma retinol-binding protein(1-181); Plasma retinol-binding protein(1-179); Plasma retinol-binding protein(1-176)]	RBP4	7.09641e+06	214193	2.94445e+07	743127	22.6844	155.404	345431	1.06788e+07	2.08672e+07	5.45856e+06	2.3254e+07	4.47661e+07	4.25475e+06	8	14
sp|P10412|H14_HUMAN	P10412	Histone H1.4 (Histone H1b) (Histone H1s-4)	H1-4	5.80446e+08	4.51715e+07	4.2097e+07	3.49991e+08	4.94131e+08	4.32133e+07	4.87128e+07	3.45565e+07	2.07272e+07	6.18537e+07	6.27779e+07	2.02483e+07	1.02213e+08	2	2
sp|A0A0J9YXX1|HV5X1_HUMAN	A0A0J9YXX1	Immunoglobulin heavy variable 5-10-1	IGHV5-10-1	7.40736e+06	2.59839e+06	92.6011	1.20906e+07	4.51647e+06	4.78384e+06	132.988	42.1009	2.01187e+07	1.07304e+07	1.98974e+07	1.86561e+06	2.0835e+07	2	3
sp|P19971|TYPH_HUMAN	P19971	Thymidine phosphorylase (TP) (EC 2.4.2.4) (Gliostatin) (Platelet-derived endothelial cell growth factor) (PD-ECGF) (TdRPase)	TYMP	3.71351e+07	147.026	1.09331e+07	7.73915e+06	1.36405e+07	3.64304e+06	2.44659e+06	1.07158e+07	1.99846e+07	1.36276e+08	7.55857e+06	3.59932e+07	1.39547e+08	13	17
sp|P07437|TBB5_HUMAN	P07437	Tubulin beta chain (Tubulin beta-5 chain)	TUBB	2.00464e+08	2.73222e+06	5.31127e+06	2.55981e+07	5.00923e+07	1.59004e+07	1.18393e+07	1.30026e+07	1.95442e+07	3.71354e+07	7.01576e+07	2.47402e+07	4.2389e+07	5	5
sp|P40121|CAPG_HUMAN	P40121	Macrophage-capping protein (Actin regulatory protein CAP-G)	CAPG	1.42826e+08	1.58963e+07	4.53252e+07	6.35671e+07	1.12437e+08	5.8082e+07	2.7806e+07	4.55504e+07	1.95094e+07	4.97474e+07	5.13629e+07	1.89948e+07	4.33043e+07	12	13
sp|P01602|KV105_HUMAN	P01602	Immunoglobulin kappa variable 1-5 (Ig kappa chain V-I region CAR) (Ig kappa chain V-I region EU) (Ig kappa chain V-I region HK102) (Ig kappa chain V-I region Kue)	IGKV1-5	5.42144e+06	3.97849e+06	2.06551e+06	1.83703e+06	1.27175e+06	2.48925e+06	8.77334e+06	3.41862e+06	1.90285e+07	5.15755e+06	1.24059e+07	2.1351e+06	97.9469	3	3
sp|Q13228|SBP1_HUMAN	Q13228	Methanethiol oxidase (MTO) (EC 1.8.3.4) (56 kDa selenium-binding protein) (SBP56) (SP56) (Selenium-binding protein 1)	SELENBP1	4.10002e+06	6.46435e+06	2.27665e+06	4.07568e+06	1.70523e+06	772275	998195	2.90016e+07	1.88817e+07	4.25429e+06	1.15466e+07	1.20551e+07	1.40292e+07	19	22
sp|P05543|THBG_HUMAN	P05543	Thyroxine-binding globulin (Serpin A7) (T4-binding globulin)	SERPINA7	1.10025e+06	167.489	186.179	126859	94.1556	2.41835	185.545	364111	1.88582e+07	49685.6	1.33076e+06	1.00177e+07	866845	11	19
sp|P43490|NAMPT_HUMAN	P43490	Nicotinamide phosphoribosyltransferase (NAmPRTase) (Nampt) (EC 2.4.2.12) (Pre-B-cell colony-enhancing factor 1) (Pre-B cell-enhancing factor) (Visfatin)	NAMPT	6.49982e+08	1.78926e+07	1.5073e+07	1.27329e+08	1.81236e+08	8.74426e+07	3.48061e+07	3.71051e+07	1.87801e+07	1.11915e+08	1.31787e+08	2.71798e+07	8.06532e+07	25	28
sp|P07355|ANXA2_HUMAN	P07355	Annexin A2 (Annexin II) (Annexin-2) (Calpactin I heavy chain) (Calpactin-1 heavy chain) (Chromobindin-8) (Lipocortin II) (Placental anticoagulant protein IV) (PAP-IV) (Protein I) (p36)	ANXA2	9.0287e+07	2.01963e+07	1.57059e+08	3.97234e+07	3.23901e+07	3.41482e+07	1.14476e+08	9.07807e+07	1.8379e+07	4.9483e+08	3.23393e+08	6.90865e+07	2.57096e+08	7	8
sp|P22792|CPN2_HUMAN	P22792	Carboxypeptidase N subunit 2 (Carboxypeptidase N 83 kDa chain) (Carboxypeptidase N large subunit) (Carboxypeptidase N polypeptide 2) (Carboxypeptidase N regulatory subunit)	CPN2	8.11571e+06	156.277	79.6808	56.6164	173296	8.40701	146.143	100.6	1.79008e+07	1.44222e+06	5.38382e+06	8.75744e+06	683929	11	15
sp|P55072|TERA_HUMAN	P55072	Transitional endoplasmic reticulum ATPase (TER ATPase) (EC 3.6.4.6) (15S Mg(2+)-ATPase p97 subunit) (Valosin-containing protein) (VCP)	VCP	1.51201e+08	1.34897e+07	1.1444e+07	5.7788e+07	8.37469e+07	3.98779e+07	3.3185e+07	3.64059e+07	1.78881e+07	1.30384e+08	1.40034e+08	3.37292e+07	6.56706e+07	39	44
sp|P53634|CATC_HUMAN	P53634	Dipeptidyl peptidase 1 (EC 3.4.14.1) (Cathepsin C) (Cathepsin J) (Dipeptidyl peptidase I) (DPP-I) (DPPI) (Dipeptidyl transferase) [Cleaved into: Dipeptidyl peptidase 1 exclusion domain chain (Dipeptidyl peptidase I exclusion domain chain); Dipeptidyl peptidase 1 heavy chain (Dipeptidyl peptidase I heavy chain); Dipeptidyl peptidase 1 light chain (Dipeptidyl peptidase I light chain)]	CTSC	2.32408e+07	5.38864e+07	2.18465e+07	2.6427e+07	3.13373e+07	2.10076e+07	2.38184e+07	6.9576e+07	1.76492e+07	2.97543e+07	1.83555e+07	2.43354e+07	6.58732e+07	14	21
sp|Q9Y490|TLN1_HUMAN	Q9Y490	Talin-1	TLN1	2.56308e+08	2.19658e+06	2.1556e+07	6.82898e+07	1.44598e+08	5.73018e+07	4.70778e+06	1.10858e+07	1.75832e+07	3.78979e+07	8.02422e+07	2.8557e+07	4.65972e+07	58	71
sp|Q8TE68|ES8L1_HUMAN	Q8TE68	Epidermal growth factor receptor kinase substrate 8-like protein 1 (EPS8-like protein 1) (Epidermal growth factor receptor pathway substrate 8-related protein 1) (EPS8-related protein 1)	EPS8L1	9.67657e+06	136.393	4.43488e+06	621735	175.976	213903	3.92491e+06	3.96868e+06	1.73161e+07	4.90141e+07	4.75053e+07	1.93759e+07	2.19016e+07	23	26
sp|P59998|ARPC4_HUMAN	P59998	Actin-related protein 2/3 complex subunit 4 (Arp2/3 complex 20 kDa subunit) (p20-ARC)	ARPC4	2.82255e+08	2.42626e+07	3.47577e+07	1.00053e+08	1.31871e+08	6.27395e+07	3.32869e+07	3.6026e+07	1.71645e+07	5.8092e+07	9.13889e+07	2.14352e+07	4.60305e+07	8	9
sp|P28676|GRAN_HUMAN	P28676	Grancalcin	GCA	1.05363e+09	1.8693e+07	7.83609e+07	6.24028e+08	5.98168e+08	5.32706e+08	1.17993e+08	1.03982e+08	1.68871e+07	1.06467e+08	3.50666e+08	1.49519e+07	1.30305e+08	13	13
sp|Q02818|NUCB1_HUMAN	Q02818	Nucleobindin-1 (CALNUC)	NUCB1	1.71241e+07	1.59596e+07	391011	3.08573e+06	4.73487e+06	1.8319e+06	1.11136e+07	1.29571e+07	1.63997e+07	6.38324e+07	1.93012e+07	3.79132e+07	4.16153e+07	21	28
sp|P02652|APOA2_HUMAN	P02652	Apolipoprotein A-II (Apo-AII) (ApoA-II) (Apolipoprotein A2) [Cleaved into: Proapolipoprotein A-II (ProapoA-II); Truncated apolipoprotein A-II (Apolipoprotein A-II(1-76))]	APOA2	3.94043e+06	9.10777e+06	3.16891e+07	3.21046e+06	5.50339e+06	124.148	6.24212e+06	5.43966e+07	1.63257e+07	7.34413e+06	9.04277e+07	4.86583e+08	2.74638e+07	6	11
sp|P22314|UBA1_HUMAN	P22314	Ubiquitin-like modifier-activating enzyme 1 (EC 6.2.1.45) (Protein A1S9) (Ubiquitin-activating enzyme E1)	UBA1	1.04743e+08	8.138e+06	3.35487e+06	3.49575e+07	6.01141e+07	2.72144e+07	1.48444e+07	1.91237e+07	1.63136e+07	6.85678e+07	7.47867e+07	2.1394e+07	4.85881e+07	25	29
sp|P01880|IGHD_HUMAN	P01880	Immunoglobulin heavy constant delta (Ig delta chain C region) (Ig delta chain C region NIG-65) (Ig delta chain C region WAH)	IGHD	1.16482e+08	158.563	62.9704	136.633	117.543	44.8073	1.42185e+07	184.011	1.62987e+07	9.76356e+06	1.92107e+08	8.66867e+06	23.9758	12	16
sp|P57735|RAB25_HUMAN	P57735	Ras-related protein Rab-25 (CATX-8)	RAB25	474024	60.2864	194.975	273319	157.984	22.1569	2.81059e+06	939926	1.62497e+07	8.60268e+06	4.33881e+06	1.57136e+06	5.7096e+06	5	5
sp|P31949|S10AB_HUMAN	P31949	Protein S100-A11 (Calgizzarin) (Metastatic lymph node gene 70 protein) (MLN 70) (Protein S100-C) (S100 calcium-binding protein A11) [Cleaved into: Protein S100-A11, N-terminally processed]	S100A11	4.15264e+08	9.28414e+07	3.19822e+08	4.26251e+08	5.38787e+08	3.04456e+08	2.81957e+08	2.40071e+08	1.61903e+07	3.51111e+08	4.08086e+08	1.36949e+08	3.6336e+08	7	8
sp|P01703|LV140_HUMAN	P01703	Immunoglobulin lambda variable 1-40 (Ig lambda chain V-I region NEWM)	IGLV1-40	7.06559e+06	5.83728e+06	3.77211e+06	3.41095e+06	132.228	7.22787e+06	8.26189e+06	1.04111e+07	1.60985e+07	6.36768e+06	2.14546e+07	7.3215e+06	6.10486e+06	3	3
sp|P13647|K2C5_HUMAN	P13647	Keratin, type II cytoskeletal 5 (58 kDa cytokeratin) (Cytokeratin-5) (CK-5) (Keratin-5) (K5) (Type-II keratin Kb5)	KRT5	9.94357e+07	2.28434e+06	3.82827e+07	6.14671e+07	5.8709e+07	2.63819e+07	5.52123e+08	1.89447e+08	1.59452e+07	1.87737e+09	1.08929e+09	1.62376e+08	6.88828e+08	10	10
sp|Q8WUM4|PDC6I_HUMAN	Q8WUM4	Programmed cell death 6-interacting protein (PDCD6-interacting protein) (ALG-2-interacting protein 1) (ALG-2-interacting protein X) (Hp95)	PDCD6IP	1.07858e+08	1.16402e+07	6.37285e+06	2.83429e+07	2.54353e+07	2.33091e+07	2.27799e+07	2.25474e+07	1.59314e+07	8.17135e+07	7.42385e+07	2.62502e+07	6.26764e+07	37	41
sp|P62258|1433E_HUMAN	P62258	14-3-3 protein epsilon (14-3-3E)	YWHAE	7.57703e+07	2.08631e+07	5.66486e+06	1.33287e+07	3.17118e+07	1.198e+07	1.62934e+07	3.49719e+07	1.57819e+07	8.40544e+07	6.9145e+07	3.81294e+07	4.75602e+07	16	18
sp|P07711|CATL1_HUMAN	P07711	Cathepsin L1 (EC 3.4.22.15) (Cathepsin L) (Major excreted protein) (MEP) [Cleaved into: Cathepsin L1 heavy chain; Cathepsin L1 light chain]	CTSL	9.82951e+06	4.49971e+07	3.86413e+07	84.6281	74.4223	2.11429	6.72436e+07	2.8217e+07	1.57161e+07	1.37112e+07	458035	1.51768e+07	6.73946e+06	5	6
sp|P52566|GDIR2_HUMAN	P52566	Rho GDP-dissociation inhibitor 2 (Rho GDI 2) (Ly-GDI) (Rho-GDI beta)	ARHGDIB	4.92092e+08	6.25981e+07	9.21862e+07	3.37189e+08	5.76803e+08	2.96191e+08	1.14768e+08	9.98379e+07	1.57084e+07	6.60709e+07	1.54489e+08	3.82287e+07	1.28612e+08	14	14
sp|P23284|PPIB_HUMAN	P23284	Peptidyl-prolyl cis-trans isomerase B (PPIase B) (EC 5.2.1.8) (CYP-S1) (Cyclophilin B) (Rotamase B) (S-cyclophilin) (SCYLP)	PPIB	1.7947e+08	3.80301e+07	2.73105e+07	5.40228e+07	7.7174e+07	4.62427e+07	4.71938e+07	3.11099e+07	1.56748e+07	8.49172e+07	6.92833e+07	2.03744e+07	7.34037e+07	13	13
sp|P01701|LV151_HUMAN	P01701	Immunoglobulin lambda variable 1-51 (Ig lambda chain V-I region BL2) (Ig lambda chain V-I region EPS) (Ig lambda chain V-I region NEW) (Ig lambda chain V-I region NIG-64)	IGLV1-51	1.29974e+07	2.44642e+07	1.15269e+07	1.5906e+07	7.43441e+06	3.2427e+06	2.23643e+07	3.1418e+07	1.55563e+07	2.5601e+07	4.10773e+07	1.97918e+07	5.92738e+06	4	4
sp|P16403|H12_HUMAN	P16403	Histone H1.2 (Histone H1c) (Histone H1d) (Histone H1s-1)	H1-2	3.92118e+07	8.90978	82.844	8.22719e+06	1.24708e+07	5.41888e+06	132.28	958175	1.55156e+07	4.49299e+07	3.4464e+07	1.51214e+07	4.17846e+07	2	2
sp|P60660|MYL6_HUMAN	P60660	Myosin light polypeptide 6 (17 kDa myosin light chain) (LC17) (Myosin light chain 3) (MLC-3) (Myosin light chain alkali 3) (Myosin light chain A3) (Smooth muscle and nonmuscle myosin light chain alkali 6)	MYL6	1.95391e+08	1.97594e+07	3.43711e+07	1.19227e+08	1.88173e+08	1.15681e+08	5.39897e+07	4.30359e+07	1.52799e+07	7.96923e+07	1.16316e+08	2.19374e+07	3.49622e+07	6	7
sp|P06576|ATPB_HUMAN	P06576	ATP synthase subunit beta, mitochondrial (EC 7.1.2.2) (ATP synthase F1 subunit beta)	ATP5F1B	4.02584e+08	148.826	9.47679e+06	7.13068e+07	9.69724e+07	6.2692e+07	6.03246e+07	6.0397e+07	1.52562e+07	2.29678e+08	2.22379e+08	3.89624e+07	1.62973e+08	22	25
sp|Q14204|DYHC1_HUMAN	Q14204	Cytoplasmic dynein 1 heavy chain 1 (Cytoplasmic dynein heavy chain 1) (Dynein heavy chain, cytosolic)	DYNC1H1	8.94366e+07	56.3233	111.13	3.30407e+06	4.35537e+06	903644	364871	714484	1.52508e+07	3.77364e+07	7.30587e+07	5.9079e+06	2.99906e+07	83	95
sp|P15941|MUC1_HUMAN	P15941	Mucin-1 (MUC-1) (Breast carcinoma-associated antigen DF3) (Cancer antigen 15-3) (CA 15-3) (Carcinoma-associated mucin) (Episialin) (H23AG) (Krebs von den Lungen-6) (KL-6) (PEMT) (Peanut-reactive urinary mucin) (PUM) (Polymorphic epithelial mucin) (PEM) (Tumor-associated epithelial membrane antigen) (EMA) (Tumor-associated mucin) (CD antigen CD227) [Cleaved into: Mucin-1 subunit alpha (MUC1-NT) (M…	MUC1	1.04036e+07	4.27927e+07	1.62588e+07	1.56766e+07	7.94496e+06	2.23135e+07	2.10743e+07	3.58208e+07	1.51698e+07	4.04698e+07	5.27813e+07	4.35088e+07	1.4024e+08	8	8
sp|P03952|KLKB1_HUMAN	P03952	Plasma kallikrein (EC 3.4.21.34) (Fletcher factor) (Kininogenin) (Plasma prekallikrein) (PKK) [Cleaved into: Plasma kallikrein heavy chain; Plasma kallikrein light chain]	KLKB1	2.29854e+06	193.824	23.4912	171.912	111.204	102.415	117.802	3.00049e+06	1.51097e+07	138.601	1.05977e+07	2.71783e+07	48205.6	24	37
sp|Q00610|CLH1_HUMAN	Q00610	Clathrin heavy chain 1 (Clathrin heavy chain on chromosome 17) (CLH-17)	CLTC	1.57577e+08	324955	335037	3.19905e+07	6.18099e+07	2.09034e+07	1.85873e+07	1.98511e+07	1.5072e+07	1.01534e+08	1.53755e+08	3.6925e+07	9.14119e+07	50	57
sp|P19338|NUCL_HUMAN	P19338	Nucleolin (Protein C23)	NCL	1.84437e+07	1.44545e+06	1.14057e+06	1.20652e+06	3.29544e+06	1.78871e+06	1.97468e+06	2.48687e+06	1.5063e+07	1.82019e+07	2.52934e+07	1.49457e+07	1.42181e+07	14	16
sp|O75083|WDR1_HUMAN	O75083	WD repeat-containing protein 1 (Actin-interacting protein 1) (AIP1) (NORI-1)	WDR1	2.04125e+08	1.30117e+07	7.78742e+06	1.48161e+08	2.24217e+08	8.97773e+07	3.50623e+07	4.66931e+07	1.5042e+07	7.66616e+07	1.20166e+08	2.33579e+07	5.09009e+07	24	28
sp|O15144|ARPC2_HUMAN	O15144	Actin-related protein 2/3 complex subunit 2 (Arp2/3 complex 34 kDa subunit) (p34-ARC)	ARPC2	2.78148e+08	1.27567e+07	2.21789e+07	1.23249e+08	1.79313e+08	8.94946e+07	2.5379e+07	2.6681e+07	1.50152e+07	5.80803e+07	9.65295e+07	2.1077e+07	4.62806e+07	17	20
sp|P35858|ALS_HUMAN	P35858	Insulin-like growth factor-binding protein complex acid labile subunit (ALS)	IGFALS	290564	38.8585	11.3984	151.208	116.733	97.2324	131.775	500453	1.49639e+07	151.711	2.20815e+06	6.05986e+06	137917	12	17
sp|P00352|AL1A1_HUMAN	P00352	Retinal dehydrogenase 1 (RALDH 1) (RalDH1) (EC 1.2.1.-) (EC 1.2.1.36) (ALDH-E1) (ALHDII) (Aldehyde dehydrogenase family 1 member A1) (Aldehyde dehydrogenase, cytosolic)	ALDH1A1	1.92291e+07	5.61266e+07	2.02121e+07	6.11405e+06	3.36921e+06	1.148e+06	5.92934e+06	4.76505e+07	1.4956e+07	4.51147e+07	2.06248e+08	2.9021e+07	8.17593e+07	24	29
sp|Q15365|PCBP1_HUMAN	Q15365	Poly(rC)-binding protein 1 (Alpha-CP1) (Heterogeneous nuclear ribonucleoprotein E1) (hnRNP E1) (Nucleic acid-binding protein SUB2.3)	PCBP1	6.13465e+07	5.32177e+06	1.39071e+07	1.21864e+07	2.39041e+07	1.02111e+07	1.71394e+07	1.31216e+07	1.4735e+07	6.04012e+07	4.78056e+07	1.3129e+07	3.57562e+07	9	10
sp|P25705|ATPA_HUMAN	P25705	ATP synthase subunit alpha, mitochondrial (ATP synthase F1 subunit alpha)	ATP5F1A	2.58121e+08	89.7736	5.59926e+06	9.70108e+07	1.00109e+08	7.7125e+07	4.09241e+07	4.62878e+07	1.47078e+07	1.86642e+08	1.84344e+08	2.97657e+07	1.43962e+08	25	26
sp|P42224|STAT1_HUMAN	P42224	Signal transducer and activator of transcription 1-alpha/beta (Transcription factor ISGF-3 components p91/p84)	STAT1	2.46838e+07	131.894	177.554	16.2809	412655	107.627	35.4872	116.679	1.45416e+07	4.328e+06	9.04129e+06	2.51876e+07	4.00678e+07	26	26
sp|P25815|S100P_HUMAN	P25815	Protein S100-P (Migration-inducing gene 9 protein) (MIG9) (Protein S100-E) (S100 calcium-binding protein P)	S100P	8.63162e+08	6.60129e+07	1.85496e+08	8.54816e+08	7.0581e+08	5.36558e+08	2.09003e+08	1.87077e+08	1.44649e+07	1.19152e+08	3.26769e+08	2.44809e+07	1.24289e+08	5	5
sp|P24821|TENA_HUMAN	P24821	Tenascin (TN) (Cytotactin) (GMEM) (GP 150-225) (Glioma-associated-extracellular matrix antigen) (Hexabrachion) (JI) (Myotendinous antigen) (Neuronectin) (Tenascin-C) (TN-C)	TNC	3.21891e+06	2.42395e+06	197.034	465513	130.266	3.46771	72.111	195.156	1.419e+07	1.71753e+06	1.0425e+07	6.44822e+06	6.25226e+06	22	32
sp|O14791|APOL1_HUMAN	O14791	Apolipoprotein L1 (Apolipoprotein L) (Apo-L) (ApoL) (Apolipoprotein L-I) (ApoL-I)	APOL1	291338	2.869	92.1037	108.202	7.32932	101.035	132.887	1.3113e+06	1.41883e+07	6.32264e+06	3.75795e+06	1.51338e+07	1.02678e+06	5	12
sp|P07384|CAN1_HUMAN	P07384	Calpain-1 catalytic subunit (EC 3.4.22.52) (Calcium-activated neutral proteinase 1) (CANP 1) (Calpain mu-type) (Calpain-1 large subunit) (Cell proliferation-inducing gene 30 protein) (Micromolar-calpain) (muCANP)	CAPN1	1.39548e+08	1.0595e+07	7.94375e+07	9.30051e+07	1.09442e+08	4.9231e+07	4.86734e+07	3.81748e+07	1.40528e+07	1.16653e+08	9.9317e+07	2.49078e+07	5.63734e+07	31	33
sp|P09382|LEG1_HUMAN	P09382	Galectin-1 (Gal-1) (14 kDa laminin-binding protein) (HLBP14) (14 kDa lectin) (Beta-galactoside-binding lectin L-14-I) (Galaptin) (HBL) (HPL) (Lactose-binding lectin 1) (Lectin galactoside-binding soluble 1) (Putative MAPK-activating protein PM12) (S-Lac lectin 1)	LGALS1	1.44721e+07	1.03906e+06	3.19345e+06	9.32814e+06	2.44617e+07	5.69063e+06	1.45273e+06	6.81712e+06	1.39641e+07	5.3366e+06	1.55001e+07	2.39341e+07	1.81576e+07	7	7
sp|P30043|BLVRB_HUMAN	P30043	Flavin reductase (NADPH) (FR) (EC 1.5.1.30) (Biliverdin reductase B) (BVR-B) (EC 1.3.1.24) (Biliverdin-IX beta-reductase) (Green heme-binding protein) (GHBP) (NADPH-dependent diaphorase) (NADPH-flavin reductase) (FLR)	BLVRB	1.71758e+07	3.56615e+06	943285	3.65665e+06	1.11312e+07	4.14287e+06	2.15521e+06	1.45169e+06	1.38683e+07	2.33317e+07	2.91814e+07	1.64581e+07	1.1591e+07	8	9
sp|P47756|CAPZB_HUMAN	P47756	F-actin-capping protein subunit beta (CapZ beta)	CAPZB	1.70856e+08	1.3129e+07	5.47562e+07	5.33171e+07	9.25538e+07	4.50321e+07	1.77278e+07	2.51607e+07	1.37327e+07	5.34567e+07	7.92101e+07	1.8857e+07	4.06035e+07	13	14
sp|P17931|LEG3_HUMAN	P17931	Galectin-3 (Gal-3) (35 kDa lectin) (Carbohydrate-binding protein 35) (CBP 35) (Galactose-specific lectin 3) (Galactoside-binding protein) (GALBP) (IgE-binding protein) (L-31) (Laminin-binding protein) (Lectin L-29) (Mac-2 antigen)	LGALS3	8.27852e+07	3.82474e+07	4.26862e+07	3.84048e+07	5.42293e+07	2.57552e+07	3.81815e+07	6.81534e+07	1.36892e+07	6.9407e+07	1.2546e+08	3.13736e+07	8.05835e+07	7	7
tr|A0A0J9YY99|A0A0J9YY99_HUMAN	A0A0J9YY99	Ig-like domain-containing protein (Fragment)	NA	278379	554671	1.00743e+06	1.08753e+06	421137	61.5053	4.88516e+07	1.1501e+07	1.3659e+07	1.0252e+06	851940	273705	78.3647	2	2
sp|P61978|HNRPK_HUMAN	P61978	Heterogeneous nuclear ribonucleoprotein K (hnRNP K) (Transformation up-regulated nuclear protein) (TUNP)	HNRNPK	1.24295e+08	2.46611e+06	7.67161e+06	3.09033e+07	4.29712e+07	2.58775e+07	1.31233e+07	1.48883e+07	1.35813e+07	5.01693e+07	7.79719e+07	2.23558e+07	4.93622e+07	15	16
sp|P07996|TSP1_HUMAN	P07996	Thrombospondin-1 (Glycoprotein G)	THBS1	1.2565e+06	1.39266e+07	1.27401e+07	1.39473e+06	128.646	74.1581	3.30057e+06	3.39806e+06	1.34723e+07	3.54863e+07	4.23493e+07	1.11858e+07	8.53711e+06	16	20
sp|P28799|GRN_HUMAN	P28799	Progranulin (PGRN) (Acrogranin) (Epithelin precursor) (Glycoprotein of 88 Kda) (GP88) (Glycoprotein 88) (Granulin precursor) (PC cell-derived growth factor) (PCDGF) (Proepithelin) (PEPI) [Cleaved into: Paragranulin; Granulin-1 (Granulin G); Granulin-2 (Granulin F); Granulin-3 (Epithelin-2) (Granulin B); Granulin-4 (Epithelin-1) (Granulin A); Granulin-5 (Granulin C); Granulin-6 (Granulin D); Granu…	GRN	1.17835e+07	1.75041e+07	5.18962e+07	1.45632e+08	1.58931e+08	2.10332e+08	9.35166e+07	6.61171e+07	1.33461e+07	2.15586e+07	1.83224e+07	6.48316e+06	8.42926e+06	15	16
sp|Q16555|DPYL2_HUMAN	Q16555	Dihydropyrimidinase-related protein 2 (DRP-2) (Collapsin response mediator protein 2) (CRMP-2) (N2A3) (Unc-33-like phosphoprotein 2) (ULIP-2)	DPYSL2	1.45609e+07	23.5683	129.928	6.15163e+06	1.21604e+07	3.33362e+06	344177	3.16249e+06	1.33232e+07	1.50463e+06	7.11257e+06	1.55644e+07	5.2779e+06	14	19
sp|A0A0J9YX35|HV64D_HUMAN	A0A0J9YX35	Immunoglobulin heavy variable 3-64D	IGHV3-64D	5.66752e+06	8.37233e+06	2.68677e+06	1.14492e+07	4.65994e+06	3.60045e+06	1.10407e+07	2.60599e+07	1.32723e+07	1.64297e+07	1.08247e+07	5.40545e+06	1.04018e+07	4	4
sp|O43490|PROM1_HUMAN	O43490	Prominin-1 (Antigen AC133) (Prominin-like protein 1) (CD antigen CD133)	PROM1	1.0239e+07	2.16867e+07	3.16379e+06	7.55219e+06	7.56968e+06	7.38024e+06	7.55313e+06	4.02729e+07	1.30877e+07	2.3208e+07	2.26791e+07	2.50617e+07	3.26459e+07	22	22
sp|P00739|HPTR_HUMAN	P00739	Haptoglobin-related protein	HPR	1.24382e+06	73.7683	21.7478	892905	200917	168.198	59.7146	1.02524e+06	1.30123e+07	14.3522	2.72574e+06	8.5406e+06	178.841	6	10
sp|P13489|RINI_HUMAN	P13489	Ribonuclease inhibitor (Placental ribonuclease inhibitor) (Placental RNase inhibitor) (Ribonuclease/angiogenin inhibitor 1) (RAI)	RNH1	6.69784e+07	1.35036e+07	2.78487e+07	2.5781e+07	4.39154e+07	2.50601e+07	2.46499e+07	1.77858e+07	1.27879e+07	1.45262e+08	5.28139e+07	1.70746e+07	2.97539e+07	19	23
sp|P40925|MDHC_HUMAN	P40925	Malate dehydrogenase, cytoplasmic (EC 1.1.1.37) (Cytosolic malate dehydrogenase) (Diiodophenylpyruvate reductase) (EC 1.1.1.96)	MDH1	9.81807e+07	2.75398e+07	2.58206e+07	3.86709e+07	8.40636e+07	3.72477e+07	2.41241e+07	4.1873e+07	1.2778e+07	4.64964e+07	4.41977e+07	1.88673e+07	2.99778e+07	11	11
sp|Q16610|ECM1_HUMAN	Q16610	Extracellular matrix protein 1 (Secretory component p85)	ECM1	5.70214e+06	7.97547e+06	3.19473e+07	2.79425e+06	1.17305e+06	47.7642	3.63252e+07	3.14621e+07	1.26872e+07	1.67059e+08	4.49389e+07	2.11687e+07	5.42741e+07	26	30
sp|O15143|ARC1B_HUMAN	O15143	Actin-related protein 2/3 complex subunit 1B (Arp2/3 complex 41 kDa subunit) (p41-ARC)	ARPC1B	2.04614e+08	1.01818e+07	7.41639e+06	4.75158e+07	6.22954e+07	3.31018e+07	1.04478e+07	1.51884e+07	1.26789e+07	2.47462e+07	6.04654e+07	1.27506e+07	2.448e+07	13	16
sp|P20700|LMNB1_HUMAN	P20700	Lamin-B1	LMNB1	1.54517e+08	1.80862e+06	4.24533e+06	2.78181e+07	5.04979e+07	2.4248e+07	5.23715e+06	5.569e+06	1.25206e+07	2.7006e+07	3.73634e+07	2.6353e+07	3.69436e+07	24	28
sp|P35247|SFTPD_HUMAN	P35247	Pulmonary surfactant-associated protein D (PSP-D) (SP-D) (Collectin-7) (Lung surfactant protein D)	SFTPD	598900	118.361	44.8277	83.2132	193.233	173.822	71.6008	30.6939	1.24209e+07	32.2716	124.651	3.89671e+06	238934	6	6
sp|P00918|CAH2_HUMAN	P00918	Carbonic anhydrase 2 (EC 4.2.1.1) (Carbonate dehydratase II) (Carbonic anhydrase C) (CAC) (Carbonic anhydrase II) (CA-II)	CA2	3.07941e+06	121.261	27.9294	113.049	356261	71.0508	187.645	70.3225	1.23763e+07	906901	1.00243e+07	9.29562e+06	1.91272e+06	9	12
sp|P10809|CH60_HUMAN	P10809	60 kDa heat shock protein, mitochondrial (EC 5.6.1.7) (60 kDa chaperonin) (Chaperonin 60) (CPN60) (Heat shock protein 60) (HSP-60) (Hsp60) (HuCHA60) (Mitochondrial matrix protein P1) (P60 lymphocyte protein)	HSPD1	1.38073e+08	1.07927e+06	4.66847e+06	3.54548e+07	4.94133e+07	3.64429e+07	1.75897e+07	2.38311e+07	1.23049e+07	8.10519e+07	1.22744e+08	2.59731e+07	1.08991e+08	28	29
sp|P52907|CAZA1_HUMAN	P52907	F-actin-capping protein subunit alpha-1 (CapZ alpha-1)	CAPZA1	1.36762e+08	1.13781e+07	4.64652e+07	1.97065e+07	3.22415e+07	2.15792e+07	1.25167e+07	2.2104e+07	1.23025e+07	4.35229e+07	5.08943e+07	1.40973e+07	2.33801e+07	11	11
sp|Q96PD5|PGRP2_HUMAN	Q96PD5	N-acetylmuramoyl-L-alanine amidase (EC 3.5.1.28) (Peptidoglycan recognition protein 2) (Peptidoglycan recognition protein long) (PGRP-L)	PGLYRP2	965478	190.8	76.2039	52.9804	103.005	14.2719	70.7586	1.15075e+06	1.22974e+07	184.81	2.85063e+06	1.19745e+07	641324	12	19
sp|P08519|APOA_HUMAN	P08519	Apolipoprotein(a) (Apo(a)) (Lp(a)) (EC 3.4.21.-)	LPA	509678	169.579	1.32103	71.0488	139.042	37.6898	199.658	183.9	1.21876e+07	266471	5.47815e+07	1.13461e+06	104.691	13	34
sp|P40926|MDHM_HUMAN	P40926	Malate dehydrogenase, mitochondrial (EC 1.1.1.37)	MDH2	1.50492e+08	3.27634e+06	3.00286e+07	7.71424e+07	7.95569e+07	5.49183e+07	2.74826e+07	3.63706e+07	1.2164e+07	1.13608e+08	9.7646e+07	1.62304e+07	6.62164e+07	15	16
sp|Q06323|PSME1_HUMAN	Q06323	Proteasome activator complex subunit 1 (11S regulator complex subunit alpha) (REG-alpha) (Activator of multicatalytic protease subunit 1) (Interferon gamma up-regulated I-5111 protein) (IGUP I-5111) (Proteasome activator 28 subunit alpha) (PA28a) (PA28alpha)	PSME1	3.8086e+07	1.18853e+06	5.29719e+06	1.38042e+07	1.80777e+07	8.87535e+06	1.87305e+06	7.27781e+06	1.21601e+07	2.24119e+07	2.09488e+07	1.61272e+07	2.21937e+07	10	11
sp|P11215|ITAM_HUMAN	P11215	Integrin alpha-M (CD11 antigen-like family member B) (CR-3 alpha chain) (Cell surface glycoprotein MAC-1 subunit alpha) (Leukocyte adhesion receptor MO1) (Neutrophil adherence receptor) (CD antigen CD11b)	ITGAM	6.87112e+08	8.12539e+06	4.32055e+07	3.80787e+08	3.82608e+08	4.61846e+08	9.00838e+07	9.18138e+07	1.21559e+07	7.37323e+07	2.26072e+08	1.55011e+07	7.90449e+07	39	41
sp|P51149|RAB7A_HUMAN	P51149	Ras-related protein Rab-7a	RAB7A	2.30487e+08	1.18728e+07	4.48504e+07	1.23634e+08	1.42465e+08	9.5313e+07	3.18563e+07	2.71805e+07	1.2088e+07	7.24737e+07	8.03156e+07	1.82789e+07	5.77891e+07	13	13
sp|P49327|FAS_HUMAN	P49327	Fatty acid synthase (EC 2.3.1.85) [Includes: [Acyl-carrier-protein] S-acetyltransferase (EC 2.3.1.38); [Acyl-carrier-protein] S-malonyltransferase (EC 2.3.1.39); 3-oxoacyl-[acyl-carrier-protein] synthase (EC 2.3.1.41); 3-oxoacyl-[acyl-carrier-protein] reductase (EC 1.1.1.100); 3-hydroxyacyl-[acyl-carrier-protein] dehydratase (EC 4.2.1.59); Enoyl-[acyl-carrier-protein] reductase (EC 1.3.1.39); Ole…	FASN	1.51277e+07	30.1966	9.44683	930822	265311	192.718	1.50715e+06	361739	1.19088e+07	2.58088e+08	1.09414e+08	2.94723e+07	3.17954e+07	76	89
sp|P02792|FRIL_HUMAN	P02792	Ferritin light chain (Ferritin L subunit)	FTL	1.28605e+07	111.962	128.182	1.83286e+06	1.82106e+06	5.3859e+06	1.90212e+06	1.09968e+06	1.18543e+07	2.45207e+06	1.47673e+07	7.53053e+06	1.61011e+07	8	8
sp|P17655|CAN2_HUMAN	P17655	Calpain-2 catalytic subunit (EC 3.4.22.53) (Calcium-activated neutral proteinase 2) (CANP 2) (Calpain M-type) (Calpain large polypeptide L2) (Calpain-2 large subunit) (Millimolar-calpain) (M-calpain)	CAPN2	1.9273e+07	398153	392802	3.58107e+07	3.88825e+07	5.05669e+07	1.94259e+07	2.1057e+07	1.17675e+07	8.7636e+07	3.8277e+07	1.77515e+07	2.85371e+07	18	27
sp|P17213|BPI_HUMAN	P17213	Bactericidal permeability-increasing protein (BPI) (CAP 57)	BPI	1.36624e+09	2.39096e+07	1.15485e+08	2.36846e+08	6.06462e+08	1.14783e+08	1.70499e+07	5.29754e+07	1.16674e+07	6.30453e+07	2.00057e+08	1.16721e+07	2.5602e+07	14	15
sp|P02656|APOC3_HUMAN	P02656	Apolipoprotein C-III (Apo-CIII) (ApoC-III) (Apolipoprotein C3)	APOC3	803877	44.3902	4.69948e+06	118.357	104.142	54.0477	59.6611	5.03551e+06	1.15725e+07	1.07874e+07	2.70454e+07	1.80427e+07	3.22087e+06	5	7
sp|P80511|S10AC_HUMAN	P80511	Protein S100-A12 (CGRP) (Calcium-binding protein in amniotic fluid 1) (CAAF1) (Calgranulin-C) (CAGC) (Extracellular newly identified RAGE-binding protein) (EN-RAGE) (Migration inhibitory factor-related protein 6) (MRP-6) (p6) (Neutrophil S100 protein) (S100 calcium-binding protein A12) [Cleaved into: Calcitermin]	S100A12	6.86336e+07	675827	4.44746e+06	5.35996e+06	6.56419e+06	2.15138e+07	7.91052e+06	911530	1.15568e+07	2.52151e+07	4.79177e+07	332612	7.0588e+06	4	4
sp|P50990|TCPQ_HUMAN	P50990	T-complex protein 1 subunit theta (TCP-1-theta) (CCT-theta) (Chaperonin containing T-complex polypeptide 1 subunit 8) (Renal carcinoma antigen NY-REN-15)	CCT8	6.4215e+07	138.776	780335	1.25495e+07	2.08583e+07	7.20374e+06	3.31475e+06	4.80241e+06	1.1478e+07	4.07417e+07	5.71534e+07	1.76733e+07	3.56672e+07	25	29
sp|Q14520|HABP2_HUMAN	Q14520	Hyaluronan-binding protein 2 (EC 3.4.21.-) (Factor VII-activating protease) (Factor seven-activating protease) (FSAP) (Hepatocyte growth factor activator-like protein) (Plasma hyaluronan-binding protein) [Cleaved into: Hyaluronan-binding protein 2 50 kDa heavy chain; Hyaluronan-binding protein 2 50 kDa heavy chain alternate form; Hyaluronan-binding protein 2 27 kDa light chain; Hyaluronan-binding…	HABP2	112.095	164.189	24.9573	4.1394	121.882	184.008	116.411	14.0097	1.14183e+07	1.18858e+06	6.41213e+06	1.3849e+07	638498	14	24
sp|P52790|HXK3_HUMAN	P52790	Hexokinase-3 (EC 2.7.1.1) (Hexokinase type III) (HK III) (Hexokinase-C)	HK3	2.58769e+08	6.87205e+06	3.34345e+07	7.29291e+07	1.33796e+08	7.73414e+07	1.16864e+07	1.84961e+07	1.13484e+07	2.48932e+07	1.09634e+08	1.29098e+07	3.69465e+07	23	30
sp|P18669|PGAM1_HUMAN	P18669	Phosphoglycerate mutase 1 (EC 5.4.2.11) (EC 5.4.2.4) (BPG-dependent PGAM 1) (Phosphoglycerate mutase isozyme B) (PGAM-B)	PGAM1	1.49775e+08	2.28285e+07	9.14429e+06	8.47645e+07	1.08876e+08	4.91479e+07	2.16012e+07	2.0987e+07	1.13268e+07	5.57882e+07	4.50336e+07	1.4276e+07	2.619e+07	8	8
sp|O14745|NHRF1_HUMAN	O14745	Na(+)/H(+) exchange regulatory cofactor NHE-RF1 (NHERF-1) (Ezrin-radixin-moesin-binding phosphoprotein 50) (EBP50) (Regulatory cofactor of Na(+)/H(+) exchanger) (Sodium-hydrogen exchanger regulatory factor 1) (Solute carrier family 9 isoform A3 regulatory factor 1)	SLC9A3R1	3.31733e+07	2.60946e+07	1.12766e+07	1.08425e+07	1.49176e+07	8.83605e+06	1.17795e+07	2.79016e+07	1.11107e+07	3.09113e+07	2.32095e+07	2.45039e+07	5.54429e+07	16	16
sp|Q13813|SPTN1_HUMAN	Q13813	Spectrin alpha chain, non-erythrocytic 1 (Alpha-II spectrin) (Fodrin alpha chain) (Spectrin, non-erythroid alpha subunit)	SPTAN1	1.52596e+08	179.237	197.002	3.60678e+07	6.04764e+07	1.31896e+07	2.57403e+06	1.65227e+06	1.10971e+07	3.24243e+07	5.44123e+07	8.77578e+06	2.58329e+07	68	81
sp|P25786|PSA1_HUMAN	P25786	Proteasome subunit alpha type-1 (EC 3.4.25.1) (30 kDa prosomal protein) (PROS-30) (Macropain subunit C2) (Multicatalytic endopeptidase complex subunit C2) (Proteasome component C2) (Proteasome nu chain)	PSMA1	3.00312e+07	442936	9.98086e+06	2.8263e+07	2.46612e+07	2.71471e+07	4.72509e+06	6.74687e+06	1.10245e+07	1.20751e+07	1.71047e+07	9.22655e+06	8.58259e+06	10	14
tr|A0A0C4DH35|A0A0C4DH35_HUMAN	A0A0C4DH35	Probable non-functional immunoglobulin heavy variable 3-35	IGHV3-35	1.10298e+06	4.60274e+06	5.82581e+06	2.33202e+06	165.667	196.022	199.35	7.84357e+06	1.09196e+07	1.75747e+07	3.56488e+07	6.51603e+06	2.0379e+06	2	2
sp|P22894|MMP8_HUMAN	P22894	Neutrophil collagenase (EC 3.4.24.34) (Matrix metalloproteinase-8) (MMP-8) (PMNL collagenase) (PMNL-CL)	MMP8	5.40118e+08	1.40866e+07	1.03263e+08	1.62103e+08	1.85985e+08	1.32372e+08	4.81223e+07	7.74891e+07	1.0866e+07	6.6808e+07	1.14288e+08	8.4697e+06	3.51115e+07	15	16
sp|P04275|VWF_HUMAN	P04275	von Willebrand factor (vWF) [Cleaved into: von Willebrand antigen 2 (von Willebrand antigen II)]	VWF	2.13587e+06	158.181	11.949	68.6729	141.634	184.011	304233	192.619	1.08234e+07	162549	2.13438e+07	1.94697e+06	177.598	32	101
sp|P05362|ICAM1_HUMAN	P05362	Intercellular adhesion molecule 1 (ICAM-1) (Major group rhinovirus receptor) (CD antigen CD54)	ICAM1	880607	86.3294	93.8695	182.559	129.027	132.414	54.6367	37.5912	1.06978e+07	76.4343	560516	3.87433e+06	1.31671e+06	10	11
sp|P62826|RAN_HUMAN	P62826	GTP-binding nuclear protein Ran (Androgen receptor-associated protein 24) (GTPase Ran) (Ras-like protein TC4) (Ras-related nuclear protein)	RAN	1.15673e+08	1.37765e+07	9.51656e+06	3.58614e+07	6.21173e+07	3.20086e+07	2.46275e+07	1.74171e+07	1.05672e+07	1.0236e+08	7.71887e+07	1.78583e+07	3.2843e+07	10	12
sp|O75882|ATRN_HUMAN	O75882	Attractin (DPPT-L) (Mahogany homolog)	ATRN	2.93241e+06	2.28838e+06	3.74068e+06	1.77186e+06	176707	810742	4.51814e+06	3.00401e+06	1.05474e+07	4.27807e+06	3.20351e+06	4.14222e+06	1.002e+06	16	24
sp|Q96CX2|KCD12_HUMAN	Q96CX2	BTB/POZ domain-containing protein KCTD12 (Pfetin) (Predominantly fetal expressed T1 domain)	KCTD12	1.64833e+07	329663	173.968	2.37709e+06	3.2187e+06	1.36638e+06	191.739	1.93409e+06	1.05296e+07	2.45507e+06	3.54653e+06	1.87505e+07	1.22872e+07	11	12
sp|Q01469|FABP5_HUMAN	Q01469	Fatty acid-binding protein 5 (Epidermal-type fatty acid-binding protein) (E-FABP) (Fatty acid-binding protein, epidermal) (Psoriasis-associated fatty acid-binding protein homolog) (PA-FABP)	FABP5	2.9974e+07	3.72688e+08	9.2137e+08	3.53368e+07	4.99201e+07	1.534e+07	1.56596e+08	6.30104e+07	1.04457e+07	6.26697e+08	2.32313e+08	2.85495e+07	1.80108e+08	10	10
sp|A0A0B4J1V0|HV315_HUMAN	A0A0B4J1V0	Immunoglobulin heavy variable 3-15	IGHV3-15	5.34807e+06	7.94307e+06	2.23572e+06	4.67546e+06	1.21682e+06	1.79374e+06	8.92116e+06	1.31508e+07	1.03659e+07	1.36965e+07	3.16661e+07	2.55538e+06	9.43266e+06	6	6
tr|A0A0C4DH36|A0A0C4DH36_HUMAN	A0A0C4DH36	Probable non-functional immunoglobulin heavy variable 3-38	IGHV3-38	8.61813e+06	7.01323e+06	4.97116e+06	4.23479e+06	747104	3.99453e+06	1.03507e+07	1.46993e+07	1.03571e+07	7.70269e+06	9.32028e+06	4.75723e+06	3.0273e+06	2	3
sp|P11413|G6PD_HUMAN	P11413	Glucose-6-phosphate 1-dehydrogenase (G6PD) (EC 1.1.1.49)	G6PD	4.72267e+08	2.17909e+07	5.38865e+07	1.49824e+08	2.2402e+08	1.22195e+08	5.99788e+08	1.42389e+08	1.02653e+07	1.2032e+08	2.18834e+08	1.6449e+07	9.00247e+07	30	32
sp|O75367|H2AY_HUMAN	O75367	Core histone macro-H2A.1 (Histone macroH2A1) (mH2A1) (Histone H2A.y) (H2A/y) (Medulloblastoma antigen MU-MB-50.205)	MACROH2A1	7.0533e+07	35.8738	1.94642e+06	2.02579e+07	4.38082e+07	1.32731e+07	1.6782e+06	5.29077e+06	1.02323e+07	3.03374e+07	4.31677e+07	1.11548e+07	2.60795e+07	10	10
sp|Q15084|PDIA6_HUMAN	Q15084	Protein disulfide-isomerase A6 (EC 5.3.4.1) (Endoplasmic reticulum protein 5) (ER protein 5) (ERp5) (Protein disulfide isomerase P5) (Thioredoxin domain-containing protein 7)	PDIA6	1.10882e+08	1.00272e+06	6.32491e+06	2.18184e+07	2.66804e+07	1.75861e+07	9.68056e+06	1.21874e+07	1.02223e+07	4.09614e+07	3.47832e+07	1.5939e+07	3.91593e+07	11	13
sp|O75874|IDHC_HUMAN	O75874	Isocitrate dehydrogenase [NADP] cytoplasmic (IDH) (EC 1.1.1.42) (Cytosolic NADP-isocitrate dehydrogenase) (IDP) (NADP(+)-specific ICDH) (Oxalosuccinate decarboxylase)	IDH1	5.21638e+07	7.53774e+06	3.9862e+07	2.39795e+07	3.15074e+07	1.17255e+07	6.08824e+06	8.16268e+06	1.01611e+07	5.33095e+07	5.40929e+07	1.65975e+07	2.36824e+07	15	17
sp|P50395|GDIB_HUMAN	P50395	Rab GDP dissociation inhibitor beta (Rab GDI beta) (Guanosine diphosphate dissociation inhibitor 2) (GDI-2)	GDI2	1.38864e+08	1.24707e+07	2.29289e+07	6.58715e+07	8.63793e+07	5.04779e+07	2.01296e+07	2.33737e+07	1.0147e+07	5.77339e+07	5.26947e+07	1.5314e+07	3.04385e+07	20	24
sp|P07476|INVO_HUMAN	P07476	Involucrin	IVL	2.11851e+06	109.425	29.1868	5.45008e+06	5.21847e+06	143.85	6.2791e+07	2.34974e+07	1.00805e+07	1.71332e+08	5.96574e+07	7.37595e+06	5.81475e+07	33	35
sp|P05107|ITB2_HUMAN	P05107	Integrin beta-2 (Cell surface adhesion glycoproteins LFA-1/CR3/p150,95 subunit beta) (Complement receptor C3 subunit beta) (CD antigen CD18)	ITGB2	4.30644e+08	5.61984e+06	3.00963e+07	4.15474e+08	3.9512e+08	4.33544e+08	1.26264e+08	1.01695e+08	9.99409e+06	6.04107e+07	1.63822e+08	1.45978e+07	7.041e+07	28	29
tr|A0A075B6H7|A0A075B6H7_HUMAN	A0A075B6H7	Probable non-functional immunoglobulin kappa variable 3-7	IGKV3-7	1.5387e+06	1.33358e+07	5.28804e+06	1.16182e+07	1.29606e+06	2.39057e+06	1.30137e+07	9.4197e+06	9.91936e+06	5.74072e+06	1.36321e+07	5.52505e+06	6.00715e+06	2	2
sp|P00441|SODC_HUMAN	P00441	Superoxide dismutase [Cu-Zn] (EC 1.15.1.1) (Superoxide dismutase 1) (hSod1)	SOD1	1.3126e+07	145.057	2.39575e+06	4.32952e+06	1.62177e+06	251320	635032	632210	9.90245e+06	1.53845e+07	7.07999e+06	4.33426e+06	153.628	5	5
sp|P63244|RACK1_HUMAN	P63244	Receptor of activated protein C kinase 1 (Cell proliferation-inducing gene 21 protein) (Guanine nucleotide-binding protein subunit beta-2-like 1) (Guanine nucleotide-binding protein subunit beta-like protein 12.3) (Human lung cancer oncogene 7 protein) (HLC-7) (Receptor for activated C kinase) (Small ribosomal subunit protein RACK1) [Cleaved into: Receptor of activated protein C kinase 1, N-termi…	RACK1	3.39922e+07	605206	64.0553	2.1499e+07	1.73746e+07	1.62777e+07	4.16205e+07	1.99712e+07	9.86871e+06	6.84496e+07	6.14591e+07	1.75183e+07	4.18345e+07	16	18
sp|P04080|CYTB_HUMAN	P04080	Cystatin-B (CPI-B) (Liver thiol proteinase inhibitor) (Stefin-B)	CSTB	8.05436e+07	2.61098e+08	2.56918e+08	5.42399e+07	7.66709e+07	2.32247e+07	3.69826e+08	2.52946e+08	9.76101e+06	8.27415e+08	1.65674e+08	5.24609e+07	2.09977e+08	7	7
sp|Q15149|PLEC_HUMAN	Q15149	Plectin (PCN) (PLTN) (Hemidesmosomal protein 1) (HD1) (Plectin-1)	PLEC	5.54417e+07	1.91596	180.032	4.69127e+06	5.38324e+06	187683	4.34245e+06	1.65708e+06	9.74278e+06	1.06407e+08	1.04057e+08	2.83181e+07	7.20567e+07	118	136
sp|Q86VB7|C163A_HUMAN	Q86VB7	Scavenger receptor cysteine-rich type 1 protein M130 (Hemoglobin scavenger receptor) (CD antigen CD163) [Cleaved into: Soluble CD163 (sCD163)]	CD163	1.92984e+06	123.473	166.982	328151	177.565	92.7008	40.9401	30.0034	9.68439e+06	387191	1.90605e+06	3.13116e+06	2.54277e+06	15	22
sp|Q9Y3Z3|SAMH1_HUMAN	Q9Y3Z3	Deoxynucleoside triphosphate triphosphohydrolase SAMHD1 (dNTPase) (EC 3.1.5.-) (Dendritic cell-derived IFNG-induced protein) (DCIP) (Monocyte protein 5) (MOP-5) (SAM domain and HD domain-containing protein 1) (hSAMHD1)	SAMHD1	2.30701e+07	28.6641	110.527	1.1413e+06	916842	651687	169370	4.68766e+06	9.56082e+06	3.94265e+06	1.81294e+07	2.0526e+07	3.35597e+07	22	25
sp|P06748|NPM_HUMAN	P06748	Nucleophosmin (NPM) (Nucleolar phosphoprotein B23) (Nucleolar protein NO38) (Numatrin)	NPM1	5.29641e+07	99.9446	6.83142e+06	4.08663e+07	2.82212e+07	2.99777e+07	1.15528e+07	1.06017e+07	9.5513e+06	2.64803e+07	6.23844e+07	1.16598e+07	1.85966e+07	8	8
sp|P04632|CPNS1_HUMAN	P04632	Calpain small subunit 1 (CSS1) (Calcium-activated neutral proteinase small subunit) (CANP small subunit) (Calcium-dependent protease small subunit) (CDPS) (Calcium-dependent protease small subunit 1) (Calpain regulatory subunit)	CAPNS1	3.16036e+07	3.25563e+06	1.35908e+07	1.16663e+07	1.43763e+07	9.03e+06	1.05198e+07	1.16207e+07	9.43751e+06	3.61228e+07	3.02329e+07	1.06641e+07	1.87661e+07	8	10
sp|P15153|RAC2_HUMAN	P15153	Ras-related C3 botulinum toxin substrate 2 (GX) (Small G protein) (p21-Rac2)	RAC2	3.08655e+08	1.80041e+07	2.85977e+07	4.40792e+07	9.64447e+07	6.35428e+07	4.0975e+07	4.34609e+07	9.39645e+06	4.71564e+07	1.37802e+08	1.38824e+07	5.33427e+07	4	5
sp|P37802|TAGL2_HUMAN	P37802	Transgelin-2 (Epididymis tissue protein Li 7e) (SM22-alpha homolog)	TAGLN2	8.50402e+07	1.53413e+07	3.53766e+07	1.37671e+07	3.77122e+07	1.3842e+07	2.76085e+07	3.18126e+07	9.32225e+06	7.07364e+07	6.32754e+07	3.39995e+07	4.70923e+07	13	13
sp|P00491|PNPH_HUMAN	P00491	Purine nucleoside phosphorylase (PNP) (EC 2.4.2.1) (Inosine phosphorylase) (Inosine-guanosine phosphorylase)	PNP	1.51943e+08	1.15308e+07	8.10134e+07	1.55113e+08	1.94429e+08	5.0337e+07	2.90149e+07	1.27171e+07	9.29269e+06	4.43561e+07	4.79605e+07	1.0066e+07	2.54619e+07	18	18
sp|P06753|TPM3_HUMAN	P06753	Tropomyosin alpha-3 chain (Gamma-tropomyosin) (Tropomyosin-3) (Tropomyosin-5) (hTM5)	TPM3	5.12978e+07	7.10909e+06	8.91045e+06	1.18174e+07	1.67435e+07	1.45415e+07	8.89972e+06	8.36959e+06	9.17719e+06	1.81953e+07	2.06478e+07	9.27497e+06	1.39919e+07	6	6
sp|Q99497|PARK7_HUMAN	Q99497	Parkinson disease protein 7 (Maillard deglycase) (Oncogene DJ1) (Parkinsonism-associated deglycase) (Protein DJ-1) (DJ-1) (Protein/nucleic acid deglycase DJ-1) (EC 3.1.2.-) (EC 3.5.1.-) (EC 3.5.1.124)	PARK7	5.86375e+07	1.03887e+07	3.14645e+07	2.33458e+07	3.67713e+07	2.29177e+07	8.54516e+06	1.46747e+07	9.17089e+06	2.47072e+07	2.74536e+07	8.89791e+06	2.08093e+07	10	10
sp|P01743|HV146_HUMAN	P01743	Immunoglobulin heavy variable 1-46 (Ig heavy chain V-I region DOT) (Ig heavy chain V-I region HG3) (Ig heavy chain V-I region Mot)	IGHV1-46	1.25716e+07	2.26057e+06	82.3433	56.6348	162.707	46.1701	3.5225e+06	2.94759e+06	9.1473e+06	5.05596e+06	1.80692e+07	6.74708e+06	1.32103e+06	3	3
sp|P49788|TIG1_HUMAN	P49788	Retinoic acid receptor responder protein 1 (Phorbol ester-induced gene 1 protein) (PERG-1) (RAR-responsive protein TIG1) (Tazarotene-induced gene 1 protein)	RARRES1	2.06713e+07	1.85594e+07	2.00969e+07	5.95008e+07	2.66235e+07	33.5112	8.66968e+06	1.70262e+07	9.07716e+06	2.06028e+07	2.39672e+07	1.45508e+07	3.69578e+07	9	9
sp|P04180|LCAT_HUMAN	P04180	Phosphatidylcholine-sterol acyltransferase (EC 2.3.1.43) (1-alkyl-2-acetylglycerophosphocholine esterase) (EC 3.1.1.47) (Lecithin-cholesterol acyltransferase) (Phospholipid-cholesterol acyltransferase) (Platelet-activating factor acetylhydrolase) (PAF acetylhydrolase)	LCAT	850685	73.1262	165.932	158.032	109.194	97.8551	4.26701e+06	195.787	8.93901e+06	562176	979657	3.95578e+06	584975	6	7
sp|P10599|THIO_HUMAN	P10599	Thioredoxin (Trx) (ATL-derived factor) (ADF) (Surface-associated sulphydryl protein) (SASP) (allergen Hom s Trx)	TXN	6.10811e+07	1.21624e+08	4.55239e+08	6.16681e+07	7.62831e+07	3.2158e+07	1.1459e+08	5.97411e+07	8.88974e+06	2.04685e+08	7.89269e+07	1.85576e+07	5.90029e+07	8	9
sp|P22626|ROA2_HUMAN	P22626	Heterogeneous nuclear ribonucleoproteins A2/B1 (hnRNP A2/B1)	HNRNPA2B1	9.90587e+07	7.19089e+06	3.43877e+06	2.79999e+07	5.17939e+07	2.54702e+07	1.1751e+07	1.55338e+07	8.84207e+06	5.01503e+07	5.06414e+07	2.46917e+07	3.3112e+07	16	17
sp|P15169|CBPN_HUMAN	P15169	Carboxypeptidase N catalytic chain (CPN) (EC 3.4.17.3) (Anaphylatoxin inactivator) (Arginine carboxypeptidase) (Carboxypeptidase N polypeptide 1) (Carboxypeptidase N small subunit) (Kininase-1) (Lysine carboxypeptidase) (Plasma carboxypeptidase B) (Serum carboxypeptidase N) (SCPN)	CPN1	585891	15.8739	24.6859	219390	4.60169	39.04	26.2637	16.1584	8.83326e+06	714031	7.71789e+06	6.01026e+06	2.38832e+06	9	14
sp|P05452|TETN_HUMAN	P05452	Tetranectin (TN) (C-type lectin domain family 3 member B) (Plasminogen kringle 4-binding protein)	CLEC3B	864025	56.9665	6.13352	105.895	106.765	135.488	151.976	850487	8.77171e+06	2.27718e+06	1.09484e+06	5.76463e+06	103200	7	10
sp|Q96KP4|CNDP2_HUMAN	Q96KP4	Cytosolic non-specific dipeptidase (EC 3.4.13.18) (CNDP dipeptidase 2) (Carnosine dipeptidase II) (Epididymis secretory protein Li 13) (Glutamate carboxypeptidase-like protein 1) (Peptidase A)	CNDP2	2.12304e+07	2.40926e+06	1.80276e+06	2.94341e+06	8.17608e+06	3.70058e+06	5.51052e+06	8.97383e+06	8.71993e+06	1.98102e+07	1.76926e+07	1.42947e+07	1.68146e+07	19	20
sp|P09525|ANXA4_HUMAN	P09525	Annexin A4 (35-beta calcimedin) (Annexin IV) (Annexin-4) (Carbohydrate-binding protein p33/p41) (Chromobindin-4) (Endonexin I) (Lipocortin IV) (P32.5) (PP4-X) (Placental anticoagulant protein II) (PAP-II) (Protein II)	ANXA4	1.87316e+08	7.67031e+06	1.25824e+07	1.45949e+08	1.12237e+08	1.70917e+08	4.13471e+07	3.91635e+07	8.63349e+06	4.06508e+07	7.50858e+07	1.39718e+07	4.92089e+07	17	18
sp|P16070|CD44_HUMAN	P16070	CD44 antigen (CDw44) (Epican) (Extracellular matrix receptor III) (ECMR-III) (GP90 lymphocyte homing/adhesion receptor) (HUTCH-I) (Heparan sulfate proteoglycan) (Hermes antigen) (Hyaluronate receptor) (Phagocytic glycoprotein 1) (PGP-1) (Phagocytic glycoprotein I) (PGP-I) (CD antigen CD44)	CD44	7.84307e+06	4.09449e+06	1.00099e+07	996316	480053	38.2612	52.4362	1.49673e+06	8.46396e+06	1.74121e+06	3.85599e+06	3.63539e+06	4.58944e+06	4	5
sp|Q04917|1433F_HUMAN	Q04917	14-3-3 protein eta (Protein AS1)	YWHAH	5.39851e+07	4.49657e+06	940153	8.96339e+06	1.96822e+07	6.52889e+06	2.60899e+06	9.82089e+06	8.4452e+06	1.20238e+07	3.20741e+07	1.6265e+07	1.8067e+07	11	13
sp|Q9GZZ8|LACRT_HUMAN	Q9GZZ8	Extracellular glycoprotein lacritin	LACRT	93.8503	2.07467e+07	2.64013e+07	162.868	4.41819e+07	1.55272e+06	1.98456e+08	232540	8.42955e+06	541384	5.71882e+06	9.07745e+06	122637	5	6
sp|P31946|1433B_HUMAN	P31946	14-3-3 protein beta/alpha (Protein 1054) (Protein kinase C inhibitor protein 1) (KCIP-1) [Cleaved into: 14-3-3 protein beta/alpha, N-terminally processed]	YWHAB	1.70428e+08	2.14137e+07	1.54465e+07	3.57372e+07	6.95678e+07	4.04304e+07	2.49337e+07	2.35394e+07	8.35796e+06	7.22725e+07	7.58198e+07	3.20265e+07	5.91343e+07	7	8
sp|Q16270|IBP7_HUMAN	Q16270	Insulin-like growth factor-binding protein 7 (IBP-7) (IGF-binding protein 7) (IGFBP-7) (IGFBP-rP1) (MAC25 protein) (PGI2-stimulating factor) (Prostacyclin-stimulating factor) (Tumor-derived adhesion factor) (TAF)	IGFBP7	50.5582	4.77045e+06	63.182	33.0899	187.892	176.945	21.8208	9.48547e+06	8.30395e+06	105237	644637	6.6275e+06	8.99677e+06	10	10
sp|P14314|GLU2B_HUMAN	P14314	Glucosidase 2 subunit beta (80K-H protein) (Glucosidase II subunit beta) (Protein kinase C substrate 60.1 kDa protein heavy chain) (PKCSH)	PRKCSH	9.24975e+07	68.0832	1.30475e+07	1.51932e+07	1.32858e+07	1.17599e+07	140.843	3.65337e+06	8.29574e+06	1.73031e+07	3.32116e+07	6.55042e+06	1.55928e+07	12	12
sp|P28066|PSA5_HUMAN	P28066	Proteasome subunit alpha type-5 (EC 3.4.25.1) (Macropain zeta chain) (Multicatalytic endopeptidase complex zeta chain) (Proteasome zeta chain)	PSMA5	3.50795e+07	2.88266e+06	7.72444e+06	2.62473e+07	2.31754e+07	2.50325e+07	8.8044e+06	7.76116e+06	8.28258e+06	1.73872e+07	1.9434e+07	9.71186e+06	1.0286e+07	7	7
sp|P01036|CYTS_HUMAN	P01036	Cystatin-S (Cystatin-4) (Cystatin-SA-III) (Salivary acidic protein 1)	CST4	1.03016e+08	9.74969e+08	2.57955e+09	3.71043e+08	1.17851e+09	5.85887e+08	3.44916e+09	1.98718e+09	8.23779e+06	1.94638e+09	2.88524e+08	2.36823e+08	7.00292e+08	8	8
sp|P53999|TCP4_HUMAN	P53999	Activated RNA polymerase II transcriptional coactivator p15 (Positive cofactor 4) (PC4) (SUB1 homolog) (p14)	SUB1	1.4779e+07	117.678	2.72113e+06	1.42346e+07	1.48919e+07	1.69272e+07	6.16892e+06	1.36336e+06	8.19076e+06	3.95776e+06	9.64306e+06	9.34029e+06	4.18051e+06	7	9
sp|Q86UX7|URP2_HUMAN	Q86UX7	Fermitin family homolog 3 (Kindlin-3) (MIG2-like protein) (Unc-112-related protein 2)	FERMT3	2.32201e+08	763124	2.03268e+06	4.18373e+07	6.80463e+07	4.6959e+07	1.30252e+07	1.45291e+07	8.17368e+06	2.38278e+07	6.76043e+07	1.40246e+07	4.08358e+07	20	23
sp|P08729|K2C7_HUMAN	P08729	Keratin, type II cytoskeletal 7 (Cytokeratin-7) (CK-7) (Keratin-7) (K7) (Sarcolectin) (Type-II keratin Kb7)	KRT7	1.31649e+07	138.538	193.589	142498	180786	31.9212	420853	856605	8.03383e+06	1.52314e+07	6.53621e+07	9.62224e+06	4.19258e+07	12	13
sp|P09668|CATH_HUMAN	P09668	Pro-cathepsin H [Cleaved into: Cathepsin H mini chain; Cathepsin H (EC 3.4.22.16); Cathepsin H heavy chain; Cathepsin H light chain]	CTSH	4.54007e+06	7.40741e+06	3.8217e+06	5.51922e+06	5.45209e+06	5.44787e+06	831339	3.7274e+07	8.01482e+06	9.8882e+06	5.8774e+06	1.72809e+07	1.36372e+07	10	11
sp|P26641|EF1G_HUMAN	P26641	Elongation factor 1-gamma (EF-1-gamma) (eEF-1B gamma)	EEF1G	6.15876e+07	2.55423e+06	5.35818e+06	2.26826e+07	3.98203e+07	2.03288e+07	1.82929e+07	9.75732e+06	7.89352e+06	8.04202e+07	6.92464e+07	1.70869e+07	4.67183e+07	18	21
sp|P60900|PSA6_HUMAN	P60900	Proteasome subunit alpha type-6 (EC 3.4.25.1) (27 kDa prosomal protein) (PROS-27) (p27K) (Macropain iota chain) (Multicatalytic endopeptidase complex iota chain) (Proteasome iota chain)	PSMA6	2.84042e+07	1.92572e+06	1.04756e+07	3.33443e+07	3.24184e+07	3.46183e+07	7.80124e+06	7.05496e+06	7.86481e+06	1.12873e+07	1.82811e+07	8.83247e+06	7.61487e+06	8	8
sp|P20618|PSB1_HUMAN	P20618	Proteasome subunit beta type-1 (EC 3.4.25.1) (Macropain subunit C5) (Multicatalytic endopeptidase complex subunit C5) (Proteasome component C5) (Proteasome gamma chain)	PSMB1	9.85028e+07	3.26974e+06	8.99721e+06	5.4615e+07	5.00662e+07	4.24994e+07	7.10964e+06	4.98109e+06	7.86074e+06	2.35189e+07	1.68103e+07	7.83965e+06	8.41228e+06	6	7
sp|P23526|SAHH_HUMAN	P23526	Adenosylhomocysteinase (AdoHcyase) (EC 3.3.1.1) (S-adenosyl-L-homocysteine hydrolase)	AHCY	5.75648e+07	7.33495e+06	2.23352e+07	2.86445e+07	4.69087e+07	2.38336e+07	1.14114e+07	9.34525e+06	7.84829e+06	5.86952e+07	5.78572e+07	1.00158e+07	2.20299e+07	18	18
sp|O75556|SG2A1_HUMAN	O75556	Mammaglobin-B (Lacryglobin) (Lipophilin-C) (Mammaglobin-2) (Secretoglobin family 2A member 1)	SCGB2A1	154289	6.32954e+06	6.64463e+07	51.2288	9.52713e+07	76.6033	1.20751e+08	199.163	7.84234e+06	4.54471e+06	1.84229e+07	7.63731e+06	151.747	5	6
sp|O15484|CAN5_HUMAN	O15484	Calpain-5 (EC 3.4.22.-) (Calpain htra-3) (New calpain 3) (nCL-3)	CAPN5	549331	825650	2.5069e+06	1.73601e+06	39.2713	1.44068e+06	5.19039e+06	1.11335e+06	7.80568e+06	344264	2.09632e+06	1.45796e+06	160171	2	2
tr|A0A0G2JRQ6|A0A0G2JRQ6_HUMAN	A0A0G2JRQ6	Ig-like domain-containing protein (Fragment)	NA	3.23203e+06	9.25176e+06	3.89592e+06	1.56508e+06	1.56284e+06	124.403	5.92424e+06	2.93553e+06	7.70256e+06	7.22188e+06	1.17434e+07	3.60591e+06	4.13212e+06	2	4
sp|Q14697|GANAB_HUMAN	Q14697	Neutral alpha-glucosidase AB (EC 3.2.1.207) (Alpha-glucosidase 2) (Glucosidase II subunit alpha)	GANAB	2.00163e+08	5.34163e+06	6.09374e+06	6.69234e+07	8.39782e+07	6.7232e+07	1.08415e+07	2.47418e+07	7.67055e+06	6.41912e+07	5.94654e+07	1.57587e+07	7.35907e+07	35	38
sp|P52565|GDIR1_HUMAN	P52565	Rho GDP-dissociation inhibitor 1 (Rho GDI 1) (Rho-GDI alpha)	ARHGDIA	1.0456e+08	7.90418e+06	7.39898e+06	5.57985e+07	7.63476e+07	4.19961e+07	1.43704e+07	1.48744e+07	7.65813e+06	2.61878e+07	2.89399e+07	7.77757e+06	2.40381e+07	5	6
sp|P31025|LCN1_HUMAN	P31025	Lipocalin-1 (Tear lipocalin) (Tlc) (Tear prealbumin) (TP) (von Ebner gland protein) (VEG protein)	LCN1	3.46646e+07	1.32557e+09	1.93566e+09	2.03083e+08	1.91892e+08	1.78758e+08	1.03051e+09	5.90852e+08	7.58746e+06	7.87682e+08	1.26474e+08	2.04055e+08	2.47754e+07	7	7
sp|O15511|ARPC5_HUMAN	O15511	Actin-related protein 2/3 complex subunit 5 (Arp2/3 complex 16 kDa subunit) (p16-ARC)	ARPC5	1.61571e+08	4.52493e+06	8.38009e+06	5.28892e+07	6.49474e+07	3.2716e+07	5.99036e+06	6.2614e+06	7.56906e+06	1.65241e+07	3.22243e+07	8.40435e+06	1.60097e+07	3	4
sp|Q92598|HS105_HUMAN	Q92598	Heat shock protein 105 kDa (Antigen NY-CO-25) (Heat shock 110 kDa protein)	HSPH1	2.62531e+06	151.032	67.5323	38.0391	5.59182	77.976	86.2605	161.149	7.56341e+06	1.20348e+06	5.33015e+06	1.10177e+07	9.27835e+06	20	21
sp|P29692|EF1D_HUMAN	P29692	Elongation factor 1-delta (EF-1-delta) (Antigen NY-CO-4)	EEF1D	1.8714e+07	49.7686	1.44578e+06	7.75198e+06	1.13263e+07	6.40135e+06	5.56479e+06	3.70814e+06	7.52516e+06	2.29905e+07	1.67472e+07	9.63407e+06	1.50712e+07	8	8
sp|P26022|PTX3_HUMAN	P26022	Pentraxin-related protein PTX3 (Pentaxin-related protein PTX3) (Tumor necrosis factor alpha-induced protein 5) (TNF alpha-induced protein 5) (Tumor necrosis factor-inducible gene 14 protein) (TSG-14)	PTX3	2.18225e+07	33.2075	82.1643	4.60138e+06	2.94434e+06	4.27429e+06	302035	396758	7.50618e+06	3.02273e+06	5.0588e+06	1.33539e+06	1.05629e+06	8	9
sp|P08174|DAF_HUMAN	P08174	Complement decay-accelerating factor (CD antigen CD55)	CD55	2.31506e+07	1.57675e+07	3.06603e+06	1.13152e+06	2.12047e+06	1.15014e+06	628504	1.09579e+07	7.45742e+06	9.27668e+06	9.241e+06	9.21896e+06	3.44084e+07	9	10
sp|P08865|RSSA_HUMAN	P08865	40S ribosomal protein SA (37 kDa laminin receptor precursor) (37LRP) (37/67 kDa laminin receptor) (LRP/LR) (67 kDa laminin receptor) (67LR) (Colon carcinoma laminin-binding protein) (Laminin receptor 1) (LamR) (Laminin-binding protein precursor p40) (LBP/p40) (Multidrug resistance-associated protein MGr1-Ag) (NEM/1CHD4) (Small ribosomal subunit protein uS2)	RPSA	2.41901e+07	76.9278	971365	1.42729e+06	4.73521e+06	466456	9.40295e+06	5.31275e+06	7.44386e+06	4.5098e+07	4.05447e+07	9.31731e+06	2.01877e+07	11	13
sp|P20851|C4BPB_HUMAN	P20851	C4b-binding protein beta chain	C4BPB	3.37961e+06	158.875	306397	88.7719	196.732	14.3716	1.14937e+06	782114	7.41825e+06	164.071	1.20099e+07	3.27784e+06	200387	7	10
sp|P43353|AL3B1_HUMAN	P43353	Aldehyde dehydrogenase family 3 member B1 (EC 1.2.1.28) (EC 1.2.1.5) (EC 1.2.1.7) (Aldehyde dehydrogenase 7)	ALDH3B1	1.98151e+07	6.0007e+06	234062	4.6304e+06	6.71731e+06	4.57197e+06	1.57614e+06	2.11408e+07	7.36949e+06	9.69665e+06	8.65535e+06	1.93366e+07	3.89322e+07	12	13
sp|Q96IY4|CBPB2_HUMAN	Q96IY4	Carboxypeptidase B2 (EC 3.4.17.20) (Carboxypeptidase U) (CPU) (Plasma carboxypeptidase B) (pCPB) (Thrombin-activable fibrinolysis inhibitor) (TAFI)	CPB2	1.12831e+06	23.4403	22.4055	134484	122.351	37.6019	111.393	193.706	7.33443e+06	41412.8	1.07075e+07	3.70484e+06	382237	7	13
sp|Q14764|MVP_HUMAN	Q14764	Major vault protein (MVP) (Lung resistance-related protein)	MVP	1.68476e+08	280288	458952	3.98936e+07	5.90481e+07	3.91822e+07	5.54434e+06	1.08058e+07	7.33352e+06	3.21272e+07	7.6888e+07	9.41969e+06	5.7783e+07	30	30
sp|P01706|LV211_HUMAN	P01706	Immunoglobulin lambda variable 2-11 (Ig gamma lambda chain V-II region DOT) (Ig lambda chain V-II region BOH) (Ig lambda chain V-II region BUR) (Ig lambda chain V-II region NIG-58) (Ig lambda chain V-II region TRO) (Ig lambda chain V-II region WIN)	IGLV2-11	3.27665e+06	2.95213e+06	2.01685e+06	9.96578e+06	3.92566e+06	4.81882e+06	4.41506e+06	3.87779e+06	7.33132e+06	4.52949e+06	7.20692e+06	8.43916e+06	3.438e+06	3	3
sp|P25685|DNJB1_HUMAN	P25685	DnaJ homolog subfamily B member 1 (DnaJ protein homolog 1) (Heat shock 40 kDa protein 1) (HSP40) (Heat shock protein 40) (Human DnaJ protein 1) (hDj-1)	DNAJB1	3.47771e+06	191.638	138.757	105.967	1.9076e+06	142.103	139.726	30.7281	7.2904e+06	8.49702e+06	3.91108e+06	758263	2.49194e+06	8	8
sp|Q9NZP8|C1RL_HUMAN	Q9NZP8	Complement C1r subcomponent-like protein (C1r-LP) (C1r-like protein) (EC 3.4.21.-) (C1r-like serine protease analog protein) (CLSPa)	C1RL	1.2369e+06	47.9652	199.074	15.7427	86.0263	132.785	1.75213	173.956	7.26798e+06	1.48909e+06	1.40572e+06	5.23932e+06	1.84385e+06	6	10
sp|P49368|TCPG_HUMAN	P49368	T-complex protein 1 subunit gamma (TCP-1-gamma) (CCT-gamma) (hTRiC5)	CCT3	2.79003e+07	199.187	21.8237	1.03198e+07	1.1983e+07	5.48095e+06	2.35041e+06	4.45738e+06	7.26023e+06	2.72472e+07	3.25074e+07	6.3399e+06	1.94633e+07	16	19
sp|P26583|HMGB2_HUMAN	P26583	High mobility group protein B2 (High mobility group protein 2) (HMG-2)	HMGB2	1.9319e+08	9.32948e+06	2.33892e+07	5.02995e+07	8.31683e+07	4.96368e+07	1.0098e+07	9.00684e+06	7.24185e+06	2.54443e+07	5.73105e+07	6.95842e+06	2.2121e+07	8	9
sp|P34932|HSP74_HUMAN	P34932	Heat shock 70 kDa protein 4 (HSP70RY) (Heat shock 70-related protein APG-2)	HSPA4	2.13618e+07	2.08898e+06	462931	786678	6.05248e+06	1.66609e+06	2.33946e+06	1.93634e+06	7.19191e+06	2.07519e+07	1.43762e+07	7.09687e+06	7.66379e+06	18	23
sp|P61981|1433G_HUMAN	P61981	14-3-3 protein gamma (Protein kinase C inhibitor protein 1) (KCIP-1) [Cleaved into: 14-3-3 protein gamma, N-terminally processed]	YWHAG	2.77636e+07	3.95634e+06	2.29933e+06	3.63069e+06	8.13077e+06	3.71938e+06	5.33569e+06	4.22493e+06	7.19016e+06	1.83739e+07	1.513e+07	1.1993e+07	1.23105e+07	4	8
sp|P60903|S10AA_HUMAN	P60903	Protein S100-A10 (Calpactin I light chain) (Calpactin-1 light chain) (Cellular ligand of annexin II) (S100 calcium-binding protein A10) (p10 protein) (p11)	S100A10	1.87002e+07	149.51	5.68394e+06	3.95179e+06	3.43718e+06	158.66	3.19293e+07	2.28978e+07	7.12448e+06	1.70001e+08	8.81037e+07	1.90729e+07	5.39593e+07	5	5
sp|Q16851|UGPA_HUMAN	Q16851	UTP--glucose-1-phosphate uridylyltransferase (EC 2.7.7.9) (UDP-glucose pyrophosphorylase) (UDPGP) (UGPase)	UGP2	1.32527e+08	983628	2.92411e+07	4.9346e+07	5.28119e+07	2.68886e+07	6.85331e+06	1.03317e+07	7.08472e+06	3.61777e+07	7.0738e+07	1.25412e+07	5.34377e+07	19	19
sp|P04899|GNAI2_HUMAN	P04899	Guanine nucleotide-binding protein G(i) subunit alpha-2 (Adenylate cyclase-inhibiting G alpha protein)	GNAI2	2.16783e+08	3.31925e+06	4.33066e+06	4.89752e+07	7.76938e+07	5.86805e+07	1.72835e+07	2.39365e+07	7.03141e+06	2.48231e+07	5.78891e+07	1.26511e+07	4.14594e+07	12	13
sp|P09467|F16P1_HUMAN	P09467	Fructose-1,6-bisphosphatase 1 (FBPase 1) (EC 3.1.3.11) (D-fructose-1,6-bisphosphate 1-phosphohydrolase 1) (Liver FBPase)	FBP1	4.58855e+07	2.67183e+06	2.62434e+06	3.93553e+06	8.89855e+06	663997	206712	2.1199e+07	7.00919e+06	1.55477e+06	3.11349e+06	1.47318e+07	2.31209e+07	9	9
sp|P23396|RS3_HUMAN	P23396	40S ribosomal protein S3 (EC 4.2.99.18) (Small ribosomal subunit protein uS3)	RPS3	3.98311e+07	130082	1.08226e+06	6.58795e+07	4.07337e+07	3.69986e+06	1.21362e+07	5.3379e+06	6.9631e+06	5.21599e+07	4.15768e+07	1.34613e+07	3.90063e+07	17	17
sp|P61916|NPC2_HUMAN	P61916	NPC intracellular cholesterol transporter 2 (Epididymal secretory protein E1) (Human epididymis-specific protein 1) (He1) (Niemann-Pick disease type C2 protein)	NPC2	1.51958e+07	2.80933e+07	3.76081e+07	6.3759e+07	6.54307e+07	6.45725e+07	4.0412e+07	6.06689e+07	6.72724e+06	2.43587e+07	1.41151e+07	6.73795e+06	1.67915e+07	8	9
sp|Q9UJ70|NAGK_HUMAN	Q9UJ70	N-acetyl-D-glucosamine kinase (N-acetylglucosamine kinase) (EC 2.7.1.59) (GlcNAc kinase)	NAGK	5.22344e+07	3.04119e+06	909200	3.10772e+07	4.03983e+07	1.99342e+07	7.72893e+06	1.30552e+07	6.65631e+06	4.54531e+07	3.29582e+07	5.26466e+06	2.05429e+07	17	17
sp|P36980|FHR2_HUMAN	P36980	Complement factor H-related protein 2 (FHR-2) (DDESK59) (H factor-like 3) (H factor-like protein 2)	CFHR2	293685	552748	269432	81.2463	193.297	2.06644	164.041	799722	6.61749e+06	320950	5.92214e+06	6.98692e+06	371624	4	7
sp|P27348|1433T_HUMAN	P27348	14-3-3 protein theta (14-3-3 protein T-cell) (14-3-3 protein tau) (Protein HS1)	YWHAQ	2.37819e+07	4.15917e+06	2.59269e+06	5.24095e+06	1.25022e+07	5.96026e+06	9.74024e+06	7.42208e+06	6.56423e+06	3.94451e+07	3.38876e+07	1.05082e+07	1.7068e+07	9	9
sp|P18065|IBP2_HUMAN	P18065	Insulin-like growth factor-binding protein 2 (IBP-2) (IGF-binding protein 2) (IGFBP-2)	IGFBP2	1.20802e+06	1.09826e+07	1.11825e+06	113.33	111.467	186.497	351273	6.19874e+06	6.54966e+06	7.30681e+06	1.67579e+06	6.18526e+06	6.36927e+06	12	15
sp|P00740|FA9_HUMAN	P00740	Coagulation factor IX (EC 3.4.21.22) (Christmas factor) (Plasma thromboplastin component) (PTC) [Cleaved into: Coagulation factor IXa light chain; Coagulation factor IXa heavy chain]	F9	1.35192e+06	49.48	63.2557	195.971	10.3722	82.3962	22.1759	65.722	6.5103e+06	142.191	1.0192e+07	5.375e+06	566593	10	14
sp|Q9UBX7|KLK11_HUMAN	Q9UBX7	Kallikrein-11 (hK11) (EC 3.4.21.-) (Hippostasin) (Serine protease 20) (Trypsin-like protease) [Cleaved into: Kallikrein-11 inactive chain 1; Kallikrein-11 inactive chain 2]	KLK11	1.36274e+06	2.69621e+07	4.03652e+07	2.38142e+06	3.22616e+06	3.21372e+06	1.03268e+07	1.67062e+07	6.48568e+06	2.50863e+07	8.96056e+06	7.11533e+06	1.28856e+07	9	9
sp|P04264|K2C1_HUMAN	P04264	Keratin, type II cytoskeletal 1 (67 kDa cytokeratin) (Cytokeratin-1) (CK-1) (Hair alpha protein) (Keratin-1) (K1) (Type-II keratin Kb1)	KRT1	4.52995e+07	5.68588e+07	4.81087e+08	8.74982e+07	1.25541e+09	2.98662e+08	3.34152e+08	2.00745e+09	6.46447e+06	1.67467e+09	9.63894e+08	2.44466e+08	5.37462e+08	34	35
sp|P28062|PSB8_HUMAN	P28062	Proteasome subunit beta type-8 (EC 3.4.25.1) (Low molecular mass protein 7) (Macropain subunit C13) (Multicatalytic endopeptidase complex subunit C13) (Proteasome component C13) (Proteasome subunit beta-5i) (Really interesting new gene 10 protein)	PSMB8	1.72236e+07	380907	2.17693e+06	1.99354e+07	1.48969e+07	1.73035e+07	1.97868e+06	2.21851e+06	6.4001e+06	5.26045e+06	8.2478e+06	7.02054e+06	5.41874e+06	7	9
sp|O14879|IFIT3_HUMAN	O14879	Interferon-induced protein with tetratricopeptide repeats 3 (IFIT-3) (CIG49) (ISG-60) (Interferon-induced 60 kDa protein) (IFI-60K) (Interferon-induced protein with tetratricopeptide repeats 4) (IFIT-4) (Retinoic acid-induced gene G protein) (P60) (RIG-G)	IFIT3	4.17714e+06	157.977	197.473	191.25	283683	144.814	129.098	139.516	6.35973e+06	162284	1.83357e+06	1.17287e+07	2.82577e+07	12	15
sp|P61604|CH10_HUMAN	P61604	10 kDa heat shock protein, mitochondrial (Hsp10) (10 kDa chaperonin) (Chaperonin 10) (CPN10) (Early-pregnancy factor) (EPF)	HSPE1	4.69586e+07	1.74076e+06	9.88056e+06	1.83468e+07	1.94521e+07	1.68171e+07	6.24982e+06	1.08536e+07	6.34924e+06	2.70247e+07	2.38866e+07	9.67472e+06	3.75778e+07	7	7
sp|P28070|PSB4_HUMAN	P28070	Proteasome subunit beta type-4 (EC 3.4.25.1) (26 kDa prosomal protein) (HsBPROS26) (PROS-26) (Macropain beta chain) (Multicatalytic endopeptidase complex beta chain) (Proteasome beta chain) (Proteasome chain 3) (HsN3)	PSMB4	2.31116e+07	7.47892	6.4639e+06	1.71662e+07	1.27944e+07	1.67146e+07	7.88528e+06	3.33687e+06	6.33116e+06	1.14735e+07	1.37693e+07	6.65572e+06	5.84791e+06	5	6
sp|P05783|K1C18_HUMAN	P05783	Keratin, type I cytoskeletal 18 (Cell proliferation-inducing gene 46 protein) (Cytokeratin-18) (CK-18) (Keratin-18) (K18)	KRT18	1.24941e+07	753523	420727	590450	182.221	39.5802	1.3663e+06	3.72548e+06	6.30675e+06	1.09776e+07	4.87798e+07	1.04904e+07	4.27121e+07	8	12
sp|P05161|ISG15_HUMAN	P05161	Ubiquitin-like protein ISG15 (Interferon-induced 15 kDa protein) (Interferon-induced 17 kDa protein) (IP17) (Ubiquitin cross-reactive protein) (hUCRP)	ISG15	3.61235e+06	80.2511	114.608	140.576	88.7692	167.757	334612	242326	6.28264e+06	6.96176e+06	1.27805e+07	3.22816e+07	7.78664e+07	8	8
sp|P01714|LV319_HUMAN	P01714	Immunoglobulin lambda variable 3-19 (Ig lambda chain V-III region SH)	IGLV3-19	134.616	1.43494e+07	1.43892e+07	6.87843e+06	6.09706e+06	1.73181e+07	2.80711e+07	2.69982e+07	6.25678e+06	5.17132e+06	5.58603e+07	1.78426e+07	7.83924e+06	4	5
sp|P07998|RNAS1_HUMAN	P07998	Ribonuclease pancreatic (EC 4.6.1.18) (HP-RNase) (RIB-1) (RNase UpI-1) (Ribonuclease 1) (RNase 1) (Ribonuclease A) (RNase A)	RNASE1	239388	3.57317e+07	4.53525e+06	2.98444e+06	28.1919	49.1843	3.00802e+06	1.45775e+07	6.24044e+06	1.03819e+07	1.19594e+07	1.16516e+07	9.72393e+06	4	5
sp|P38646|GRP75_HUMAN	P38646	Stress-70 protein, mitochondrial (75 kDa glucose-regulated protein) (GRP-75) (Heat shock 70 kDa protein 9) (Mortalin) (MOT) (Peptide-binding protein 74) (PBP74)	HSPA9	5.13495e+07	192.091	531274	1.36664e+07	6.87448e+06	3.67405e+06	3.06812e+06	7.14589e+06	6.18619e+06	2.51943e+07	3.53596e+07	6.10218e+06	3.23599e+07	18	22
sp|P13667|PDIA4_HUMAN	P13667	Protein disulfide-isomerase A4 (EC 5.3.4.1) (Endoplasmic reticulum resident protein 70) (ER protein 70) (ERp70) (Endoplasmic reticulum resident protein 72) (ER protein 72) (ERp-72) (ERp72)	PDIA4	5.18511e+07	1.2955e+06	1.08086e+06	6.97164e+06	9.31243e+06	2.75617e+06	1.54964e+06	9.23124e+06	6.17133e+06	1.61252e+07	1.8811e+07	9.58228e+06	2.43826e+07	18	21
sp|P25788|PSA3_HUMAN	P25788	Proteasome subunit alpha type-3 (EC 3.4.25.1) (Macropain subunit C8) (Multicatalytic endopeptidase complex subunit C8) (Proteasome component C8)	PSMA3	1.97145e+07	2.61674e+06	8.69238e+06	2.38643e+07	2.06927e+07	1.75974e+07	5.68442e+06	5.30968e+06	6.15177e+06	9.63768e+06	1.32639e+07	6.32811e+06	8.67765e+06	7	7
sp|Q00839|HNRPU_HUMAN	Q00839	Heterogeneous nuclear ribonucleoprotein U (hnRNP U) (GRIP120) (Nuclear p120 ribonucleoprotein) (Scaffold-attachment factor A) (SAF-A) (p120) (pp120)	HNRNPU	9.94917e+07	103.621	107.494	1.02373e+07	2.21128e+07	4.38641e+06	2.04223e+06	1.36475e+06	6.04088e+06	2.28197e+07	5.28621e+07	1.68312e+07	3.26068e+07	18	21
sp|P36222|CH3L1_HUMAN	P36222	Chitinase-3-like protein 1 (39 kDa synovial protein) (Cartilage glycoprotein 39) (CGP-39) (GP-39) (hCGP-39) (YKL-40)	CHI3L1	8.66573e+07	1.2962e+07	2.58566e+07	1.82705e+08	9.36749e+07	1.34645e+08	5.24512e+07	3.225e+07	5.98832e+06	2.7067e+07	2.18673e+07	1.78343e+06	1.0478e+07	12	13
sp|Q6KB66|K2C80_HUMAN	Q6KB66	Keratin, type II cytoskeletal 80 (Cytokeratin-80) (CK-80) (Keratin-80) (K80) (Type-II keratin Kb20)	KRT80	2.16013e+07	1.13569e+06	2.43136e+06	2.13394e+07	1.30974e+07	4.0055e+06	1.80861e+08	3.47127e+07	5.97912e+06	4.2806e+08	2.22848e+08	4.63401e+07	1.5736e+08	14	16
sp|P04430|KV116_HUMAN	P04430	Immunoglobulin kappa variable 1-16 (Ig kappa chain V-I region BAN)	IGKV1-16	1.13437e+06	3.8742e+06	42.3316	1.51419e+06	281321	763270	3.26437e+06	2.94282e+06	5.96406e+06	3.59533e+06	6.23696e+06	2.71218e+06	944039	3	3
sp|A0A0B4J1V2|HV226_HUMAN	A0A0B4J1V2	Immunoglobulin heavy variable 2-26	IGHV2-26	803507	1.58957e+06	571149	2.49756e+06	1.50092e+06	1.12687e+06	3.58639e+06	3.97487e+06	5.93318e+06	4.59597e+06	1.8121e+07	1.86903e+06	1.02057e+06	4	5
sp|P09914|IFIT1_HUMAN	P09914	Interferon-induced protein with tetratricopeptide repeats 1 (IFIT-1) (Interferon-induced 56 kDa protein) (IFI-56K) (P56)	IFIT1	1.43928e+06	106.938	142.237	231154	74.1389	134.094	60.8936	103.489	5.91603e+06	31287.5	1.46767e+06	7.51291e+06	2.55455e+07	12	13
sp|P23083|HV102_HUMAN	P23083	Immunoglobulin heavy variable 1-2 (Ig heavy chain V-I region ND) (Ig heavy chain V-I region V35)	IGHV1-2	2.17903e+06	7.09727e+06	59.2726	1.01744e+06	193.359	3.85951e+06	1.58649e+07	1.00358e+07	5.89447e+06	4.44763e+06	1.41019e+07	6.52085e+06	492243	3	4
sp|P29622|KAIN_HUMAN	P29622	Kallistatin (Kallikrein inhibitor) (Peptidase inhibitor 4) (PI-4) (Serpin A4)	SERPINA4	174.888	165.48	35.942	14.4684	75.447	40.8366	120.759	67.3659	5.8881e+06	180.287	4.94118e+06	3.63485e+06	1.79616e+06	9	13
sp|P00390|GSHR_HUMAN	P00390	Glutathione reductase, mitochondrial (GR) (GRase) (EC 1.8.1.7)	GSR	5.56572e+07	5.55516e+06	3.3141e+07	7.77429e+07	7.84596e+07	7.28389e+07	2.87107e+07	2.07079e+07	5.86139e+06	1.34361e+07	3.93239e+07	7.23327e+06	1.29454e+07	13	15
sp|Q8N1N4|K2C78_HUMAN	Q8N1N4	Keratin, type II cytoskeletal 78 (Cytokeratin-78) (CK-78) (Keratin-5b) (Keratin-78) (K78) (Type-II keratin Kb40)	KRT78	3.56305e+07	1.63378e+06	3.43255e+08	2.38738e+08	1.22472e+08	1.1706e+07	2.61301e+08	3.72241e+08	5.85683e+06	1.23003e+09	2.84141e+08	6.19726e+07	1.55955e+08	34	37
sp|P67936|TPM4_HUMAN	P67936	Tropomyosin alpha-4 chain (TM30p1) (Tropomyosin-4)	TPM4	5.01597e+06	8.35635	62.9959	40.0264	59.3422	185.168	19.5589	96.9054	5.83609e+06	1.92877e+06	2.73938e+06	8.24029e+06	4.82302e+06	7	7
sp|Q8NBJ4|GOLM1_HUMAN	Q8NBJ4	Golgi membrane protein 1 (Golgi membrane protein GP73) (Golgi phosphoprotein 2)	GOLM1	6.46344e+06	6.29602e+07	5.95391e+06	4.23159e+06	1.20098e+07	2.59404e+06	3.28024e+07	4.58261e+07	5.82043e+06	3.65294e+07	1.75746e+07	4.48752e+07	8.2962e+07	15	18
sp|Q96NY7|CLIC6_HUMAN	Q96NY7	Chloride intracellular channel protein 6 (Parchorin)	CLIC6	9.11546e+06	6.07307e+06	76.3148	4.55126e+06	1.32189e+06	1.93665e+06	231111	1.29504e+07	5.81661e+06	4.78338e+06	5.40959e+06	1.42914e+07	1.86776e+07	22	24
sp|P20742|PZP_HUMAN	P20742	Pregnancy zone protein (C3 and PZP-like alpha-2-macroglobulin domain-containing protein 6)	PZP	433881	43.2514	50.6612	7.12175	109.164	52.9456	533978	4.58704e+06	5.81112e+06	8995.38	289342	3.3599e+06	1.23752e+06	14	33
sp|Q13421|MSLN_HUMAN	Q13421	Mesothelin (CAK1 antigen) (Pre-pro-megakaryocyte-potentiating factor) [Cleaved into: Megakaryocyte-potentiating factor (MPF); Mesothelin, cleaved form]	MSLN	2.35044e+06	6.61515e+07	3.58251e+06	175.786	3.6433e+06	10.3167	9.28585e+06	2.94901e+07	5.80855e+06	1.96178e+07	2.25308e+07	2.33601e+07	7.38647e+07	18	19
sp|P12724|ECP_HUMAN	P12724	Eosinophil cationic protein (ECP) (EC 3.1.27.-) (Ribonuclease 3) (RNase 3)	RNASE3	2.56874e+08	8.03519e+06	3.5296e+07	4.07907e+08	4.07886e+08	5.47507e+08	1.34745e+08	3.43331e+08	5.7685e+06	3.79898e+07	1.01438e+08	6.78946e+06	1.05682e+08	7	7
sp|P17987|TCPA_HUMAN	P17987	T-complex protein 1 subunit alpha (TCP-1-alpha) (CCT-alpha)	TCP1	3.26171e+07	663632	678728	5.48586e+06	7.6501e+06	2.80706e+06	2.35476e+06	2.83973e+06	5.70693e+06	3.67641e+07	3.34256e+07	7.91897e+06	2.3574e+07	21	23
sp|P30040|ERP29_HUMAN	P30040	Endoplasmic reticulum resident protein 29 (ERp29) (Endoplasmic reticulum resident protein 28) (ERp28) (Endoplasmic reticulum resident protein 31) (ERp31)	ERP29	1.11657e+08	2.72888e+06	1.34937e+06	1.28059e+07	2.98547e+07	1.87145e+07	9.37547e+06	9.29855e+06	5.69504e+06	1.78338e+07	2.82218e+07	8.45319e+06	3.10977e+07	8	8
sp|P01037|CYTN_HUMAN	P01037	Cystatin-SN (Cystain-SA-I) (Cystatin-1) (Salivary cystatin-SA-1)	CST1	7.33148e+07	8.95022e+08	2.57832e+09	2.14006e+08	7.14658e+08	7.35158e+08	4.21095e+09	2.5737e+09	5.68113e+06	9.96237e+08	5.86564e+07	6.34448e+07	2.33175e+08	6	6
sp|Q9UL46|PSME2_HUMAN	Q9UL46	Proteasome activator complex subunit 2 (11S regulator complex subunit beta) (REG-beta) (Activator of multicatalytic protease subunit 2) (Proteasome activator 28 subunit beta) (PA28b) (PA28beta)	PSME2	1.27444e+07	76.7465	1.31198e+06	2.70064e+06	4.58858e+06	2.82724e+06	772555	1.794e+06	5.63016e+06	6.36633e+06	1.09978e+07	6.57344e+06	7.22719e+06	10	11
sp|P50995|ANX11_HUMAN	P50995	Annexin A11 (56 kDa autoantigen) (Annexin XI) (Annexin-11) (Calcyclin-associated annexin 50) (CAP-50)	ANXA11	3.29815e+08	8.40213e+06	1.99748e+07	2.14434e+08	2.02024e+08	2.78789e+08	7.25038e+07	5.9997e+07	5.57815e+06	7.09893e+07	1.27901e+08	1.26741e+07	7.96659e+07	18	19
sp|P25789|PSA4_HUMAN	P25789	Proteasome subunit alpha type-4 (EC 3.4.25.1) (Macropain subunit C9) (Multicatalytic endopeptidase complex subunit C9) (Proteasome component C9) (Proteasome subunit L)	PSMA4	1.58114e+07	2.8138e+06	2.39549e+07	2.8284e+07	2.93192e+07	3.30211e+07	1.12259e+07	7.07535e+06	5.56448e+06	1.8098e+07	1.31367e+07	5.14614e+06	5.79246e+06	10	12
sp|Q07654|TFF3_HUMAN	Q07654	Trefoil factor 3 (Intestinal trefoil factor) (hITF) (Polypeptide P1.B) (hP1.B)	TFF3	1.98131e+07	2.98393e+08	1.09361e+08	8.87346e+07	1.1765e+08	1.8528e+08	1.76965e+08	1.67013e+08	5.55653e+06	7.59844e+07	2.33394e+07	3.23103e+07	5.67524e+07	4	4
sp|Q14974|IMB1_HUMAN	Q14974	Importin subunit beta-1 (Importin-90) (Karyopherin subunit beta-1) (Nuclear factor p97) (Pore targeting complex 97 kDa subunit) (PTAC97)	KPNB1	5.80943e+07	71.5412	1.7599	6.8657e+06	2.40402e+07	4.48585e+06	1.23507e+06	1.38032e+06	5.54705e+06	2.70348e+07	3.9894e+07	9.41681e+06	1.38688e+07	20	21
sp|Q9BW30|TPPP3_HUMAN	Q9BW30	Tubulin polymerization-promoting protein family member 3 (TPPP/p20)	TPPP3	4.22781e+06	1.83251e+07	4.65453e+06	7.85242e+06	3.59692e+06	4.69613e+06	8.37308e+06	2.96213e+07	5.546e+06	1.43277e+07	4.76113e+06	1.45279e+07	4.48629e+07	8	9
sp|A0A0C4DH33|HV124_HUMAN	A0A0C4DH33	Immunoglobulin heavy variable 1-24	IGHV1-24	755928	149.183	114.825	8.18957	102.309	167.49	1.02501e+06	12.8625	5.4948e+06	4.81013e+06	2.71108e+07	1.05788e+06	150.706	3	4
sp|Q9UBC9|SPRR3_HUMAN	Q9UBC9	Small proline-rich protein 3 (22 kDa pancornulin) (Cornifin beta) (Esophagin)	SPRR3	6.52405e+07	6.89063e+07	1.63875e+08	2.61241e+08	2.2007e+08	3.94831e+07	3.01916e+09	1.07928e+09	5.48818e+06	4.03014e+09	9.11858e+08	2.76432e+08	1.05316e+09	21	22
sp|P15924|DESP_HUMAN	P15924	Desmoplakin (DP) (250/210 kDa paraneoplastic pemphigus antigen)	DSP	4.01051e+07	258940	1.03411e+07	3.67668e+07	2.5521e+07	3.2573e+06	5.40656e+08	1.77955e+08	5.45627e+06	1.92535e+09	8.48745e+08	1.24971e+08	6.27652e+08	179	195
sp|Q9H4G4|GAPR1_HUMAN	Q9H4G4	Golgi-associated plant pathogenesis-related protein 1 (GAPR-1) (Golgi-associated PR-1 protein) (Glioma pathogenesis-related protein 2) (GliPR 2)	GLIPR2	4.01616e+07	2.79675e+06	1.01624e+06	9.65616e+06	1.69777e+07	1.43617e+07	4.49781e+06	1.34568e+07	5.41961e+06	3.9497e+06	1.05551e+07	8.06191e+06	1.06346e+07	5	5
sp|Q9HDC9|APMAP_HUMAN	Q9HDC9	Adipocyte plasma membrane-associated protein (Protein BSCv)	APMAP	3.05396e+08	1.95268e+06	6.11786e+06	1.36306e+08	1.29148e+08	1.14199e+08	2.71705e+07	2.68044e+07	5.39679e+06	2.74262e+07	7.93057e+07	5.66308e+06	4.42651e+07	14	15
sp|P25774|CATS_HUMAN	P25774	Cathepsin S (EC 3.4.22.27)	CTSS	3.06601e+07	7.7581e+06	1.22281e+07	5.26633e+07	6.25957e+07	3.70959e+07	4.81766e+07	3.93623e+07	5.38127e+06	1.13958e+07	1.75478e+07	9.95126e+06	4.69748e+07	13	13
sp|P08294|SODE_HUMAN	P08294	Extracellular superoxide dismutase [Cu-Zn] (EC-SOD) (EC 1.15.1.1)	SOD3	702435	3.00539e+06	3.04101e+06	1.38907e+06	470184	2.23055e+06	3.95033e+06	2.94017e+06	5.34633e+06	717431	796091	4.14327e+06	4.34531e+06	4	6
sp|O60437|PEPL_HUMAN	O60437	Periplakin (190 kDa paraneoplastic pemphigus antigen) (195 kDa cornified envelope precursor protein)	PPL	2.33568e+07	27.7834	1.80894e+06	1.71192e+07	8.22439e+06	30.9587	2.21139e+08	9.33701e+07	5.25911e+06	9.67795e+08	3.30083e+08	4.03909e+07	2.13894e+08	99	109
sp|P53004|BIEA_HUMAN	P53004	Biliverdin reductase A (BVR A) (EC 1.3.1.24) (Biliverdin-IX alpha-reductase)	BLVRA	1.95543e+07	579433	1.6095e+06	4.19171e+06	6.88695e+06	1.39371e+06	2.53445e+06	4.55978e+06	5.25704e+06	1.28462e+07	1.12546e+07	6.45308e+06	9.5961e+06	10	12
sp|P53396|ACLY_HUMAN	P53396	ATP-citrate synthase (EC 2.3.3.8) (ATP-citrate (pro-S-)-lyase) (ACL) (Citrate cleavage enzyme)	ACLY	5.44342e+07	127.301	35.4449	5.80868e+06	1.07745e+07	3.88632e+06	114.935	118347	5.25645e+06	1.59186e+07	2.94596e+07	7.19362e+06	1.14458e+07	24	28
sp|Q9Y230|RUVB2_HUMAN	Q9Y230	RuvB-like 2 (EC 3.6.4.12) (48 kDa TATA box-binding protein-interacting protein) (48 kDa TBP-interacting protein) (51 kDa erythrocyte cytosolic protein) (ECP-51) (INO80 complex subunit J) (Repressing pontin 52) (Reptin 52) (TIP49b) (TIP60-associated protein 54-beta) (TAP54-beta)	RUVBL2	1.93404e+07	755004	85.9701	1.86533e+06	2.52445e+06	893565	145.039	4.09316e+06	5.23533e+06	7.59051e+06	1.3706e+07	5.60502e+06	1.86375e+07	14	15
sp|O60635|TSN1_HUMAN	O60635	Tetraspanin-1 (Tspan-1) (Tetraspan NET-1) (Tetraspanin TM4-C)	TSPAN1	9.82534e+06	2.87378e+07	4.25012e+06	1.59839e+07	1.04252e+07	1.96483e+07	1.02025e+07	4.03749e+07	5.18648e+06	2.16751e+07	5.10375e+06	1.22449e+07	2.39864e+07	2	2
sp|P11277|SPTB1_HUMAN	P11277	Spectrin beta chain, erythrocytic (Beta-I spectrin)	SPTB	662785	166.803	183.419	41.0965	76.2838	49.5739	175.838	170.996	5.15742e+06	116.817	683983	2.49336e+06	399185	19	29
sp|P05387|RLA2_HUMAN	P05387	60S acidic ribosomal protein P2 (Large ribosomal subunit protein P2) (Renal carcinoma antigen NY-REN-44)	RPLP2	1.68034e+07	1.85795e+06	7.23528e+06	7.52148e+06	9.20745e+06	2.51802e+06	1.20976e+07	5.24304e+06	5.12638e+06	3.39599e+07	3.63283e+07	1.05719e+07	2.03806e+07	5	5
sp|Q13510|ASAH1_HUMAN	Q13510	Acid ceramidase (AC) (ACDase) (Acid CDase) (EC 3.5.1.23) (Acylsphingosine deacylase) (N-acylethanolamine hydrolase ASAH1) (EC 3.5.1.-) (N-acylsphingosine amidohydrolase) (Putative 32 kDa heart protein) (PHP32) [Cleaved into: Acid ceramidase subunit alpha; Acid ceramidase subunit beta]	ASAH1	4.57629e+07	9.89252e+06	4.37671e+06	3.12962e+07	2.21973e+07	2.14096e+07	1.10522e+07	4.20512e+07	5.12523e+06	1.99213e+07	2.00159e+07	1.50492e+07	4.40956e+07	12	13
sp|Q99102|MUC4_HUMAN	Q99102	Mucin-4 (MUC-4) (Ascites sialoglycoprotein) (ASGP) (Pancreatic adenocarcinoma mucin) (Testis mucin) (Tracheobronchial mucin) [Cleaved into: Mucin-4 alpha chain (Ascites sialoglycoprotein 1) (ASGP-1); Mucin-4 beta chain (Ascites sialoglycoprotein 2) (ASGP-2)]	MUC4	2.86465e+06	2.14465e+07	23.502	2.66566e+06	3.5558e+06	542735	3.40239e+06	1.39162e+07	5.12095e+06	1.2199e+07	6.78909e+06	1.06377e+07	7.70409e+06	17	19
sp|Q08188|TGM3_HUMAN	Q08188	Protein-glutamine gamma-glutamyltransferase E (EC 2.3.2.13) (Transglutaminase E) (TG(E)) (TGE) (TGase E) (Transglutaminase-3) (TGase-3) [Cleaved into: Protein-glutamine gamma-glutamyltransferase E 50 kDa catalytic chain; Protein-glutamine gamma-glutamyltransferase E 27 kDa non-catalytic chain]	TGM3	5.08394e+07	1.55198e+08	7.3165e+08	1.05664e+08	5.03644e+07	3.50284e+06	5.09428e+08	2.0537e+08	5.09258e+06	1.51908e+09	3.24197e+08	9.04094e+07	2.53919e+08	40	45
sp|Q13835|PKP1_HUMAN	Q13835	Plakophilin-1 (Band 6 protein) (B6P)	PKP1	7.27543e+06	131.66	370867	6.26631e+06	1.10013e+06	7.63908	8.37148e+07	2.90482e+07	5.03903e+06	3.80348e+08	1.62764e+08	2.24188e+07	9.53677e+07	33	36
sp|P30086|PEBP1_HUMAN	P30086	Phosphatidylethanolamine-binding protein 1 (PEBP-1) (HCNPpp) (Neuropolypeptide h3) (Prostatic-binding protein) (Raf kinase inhibitor protein) (RKIP) [Cleaved into: Hippocampal cholinergic neurostimulating peptide (HCNP)]	PEBP1	3.58379e+07	3.89205e+07	9.09567e+07	6.24359e+07	6.088e+07	3.64615e+07	3.00926e+07	2.87356e+07	5.02603e+06	4.77449e+07	3.18724e+07	1.28881e+07	2.71256e+07	12	12
sp|P00742|FA10_HUMAN	P00742	Coagulation factor X (EC 3.4.21.6) (Stuart factor) (Stuart-Prower factor) [Cleaved into: Factor X light chain; Factor X heavy chain; Activated factor Xa heavy chain]	F10	147.628	35.3341	75.2718	37.1279	82.4324	69.1393	195.874	84.3118	5.01921e+06	201246	4.90161e+06	3.31421e+06	505526	8	17
sp|A0A0A0MS14|HV145_HUMAN	A0A0A0MS14	Immunoglobulin heavy variable 1-45	IGHV1-45	611031	642831	888805	1.00897	115.573	31.9922	496528	1.13878e+06	5.00908e+06	416040	904916	1.83686e+06	64943.1	2	3
sp|P62942|FKB1A_HUMAN	P62942	Peptidyl-prolyl cis-trans isomerase FKBP1A (PPIase FKBP1A) (EC 5.2.1.8) (12 kDa FK506-binding protein) (12 kDa FKBP) (FKBP-12) (Calstabin-1) (FK506-binding protein 1A) (FKBP-1A) (Immunophilin FKBP12) (Rotamase)	FKBP1A	7.6677e+07	1.23594e+07	1.91815e+06	2.75636e+07	3.55334e+07	2.41756e+07	1.00266e+07	8.37761e+06	4.99457e+06	1.24939e+07	1.14222e+07	5.15513e+06	1.16587e+07	2	2
sp|Q9UBG3|CRNN_HUMAN	Q9UBG3	Cornulin (53 kDa putative calcium-binding protein) (53 kDa squamous epithelial-induced stress protein) (58 kDa heat shock protein) (Squamous epithelial heat shock protein 53) (Tumor-related protein)	CRNN	3.8977e+07	1.42998e+07	2.99631e+07	4.57207e+07	3.86339e+07	9.08153e+06	4.12165e+08	2.07454e+08	4.99214e+06	1.74699e+09	3.56388e+08	5.91168e+07	1.7168e+08	31	32
sp|P27824|CALX_HUMAN	P27824	Calnexin (IP90) (Major histocompatibility complex class I antigen-binding protein p88) (p90)	CANX	1.74045e+08	68.5445	770233	9.70255e+07	1.01332e+08	7.8615e+07	2.72268e+07	2.69867e+07	4.9873e+06	3.26674e+07	6.00068e+07	9.81062e+06	4.68479e+07	17	19
sp|Q03591|FHR1_HUMAN	Q03591	Complement factor H-related protein 1 (FHR-1) (H factor-like protein 1) (H-factor-like 1) (H36)	CFHR1	149.925	106.238	187.83	18.1402	89.1125	13.8925	133.065	92.2373	4.96541e+06	131.669	3.56814e+06	1.5567e+06	72.7003	2	3
sp|Q99828|CIB1_HUMAN	Q99828	Calcium and integrin-binding protein 1 (CIB) (Calcium- and integrin-binding protein) (CIBP) (Calmyrin) (DNA-PKcs-interacting protein) (Kinase-interacting protein) (KIP) (SNK-interacting protein 2-28) (SIP2-28)	CIB1	1.23921e+07	1.47608e+07	56.5254	9.60246e+06	9.51368e+06	1.02604e+07	5.92963e+06	2.47424e+07	4.96454e+06	1.03008e+07	7.38534e+06	1.14308e+07	1.81933e+07	9	10
sp|Q99536|VAT1_HUMAN	Q99536	Synaptic vesicle membrane protein VAT-1 homolog (EC 1.-.-.-)	VAT1	1.41283e+08	5.00027e+06	1.91774e+07	6.44979e+07	7.76283e+07	6.47304e+07	1.86153e+07	1.59595e+07	4.94015e+06	2.89728e+07	3.54688e+07	8.68631e+06	2.7919e+07	13	13
sp|P05186|PPBT_HUMAN	P05186	Alkaline phosphatase, tissue-nonspecific isozyme (AP-TNAP) (TNSALP) (EC 3.1.3.1) (Alkaline phosphatase liver/bone/kidney isozyme)	ALPL	3.13359e+07	7.50315e+06	91.8088	3.3477e+06	1.29181e+06	5.48525e+06	89.9705	2.99502e+06	4.91361e+06	3.81234e+06	2.91262e+06	5.05288e+06	2.08733e+07	12	14
sp|P31947|1433S_HUMAN	P31947	14-3-3 protein sigma (Epithelial cell marker protein 1) (Stratifin)	SFN	1.2076e+07	2.81992e+07	2.21617e+07	1.08693e+07	5.67758e+06	95508.7	8.7163e+07	3.06297e+07	4.89124e+06	4.58035e+08	1.66842e+08	2.15803e+07	1.04984e+08	14	16
sp|Q9H4A4|AMPB_HUMAN	Q9H4A4	Aminopeptidase B (AP-B) (EC 3.4.11.6) (Arginine aminopeptidase) (Arginyl aminopeptidase)	RNPEP	7.33778e+07	1.77905e+06	1.08171e+06	1.80082e+07	2.11079e+07	7.9987e+06	4.76403e+06	8.83625e+06	4.87517e+06	1.8663e+07	2.23584e+07	7.58491e+06	2.27858e+07	17	18
sp|P80303|NUCB2_HUMAN	P80303	Nucleobindin-2 (DNA-binding protein NEFA) (Epididymis secretory protein Li 109) (Gastric cancer antigen Zg4) (Prepronesfatin) [Cleaved into: Nesfatin-1]	NUCB2	1.1676e+07	4.20393e+07	2.93645e+07	3.89925e+06	5.3055e+06	2.38009e+06	9.70886e+07	4.94628e+07	4.84218e+06	1.04609e+08	3.48512e+07	4.69119e+07	8.19311e+07	20	22
sp|P68366|TBA4A_HUMAN	P68366	Tubulin alpha-4A chain (Alpha-tubulin 1) (Testis-specific alpha-tubulin) (Tubulin H2-alpha) (Tubulin alpha-1 chain)	TUBA4A	6.79705e+07	1.08474e+06	3.60406e+06	2.39046e+07	2.84119e+07	1.13433e+07	1.03689e+07	7.18315e+06	4.80721e+06	3.79104e+07	2.61569e+07	3.85054e+06	1.47235e+07	4	5
sp|Q9UK55|ZPI_HUMAN	Q9UK55	Protein Z-dependent protease inhibitor (PZ-dependent protease inhibitor) (PZI) (Serpin A10)	SERPINA10	470246	106.751	121.608	68.2954	78.532	104.526	28.3784	94.9805	4.78968e+06	127.9	1.06919e+06	6.90788e+06	359243	9	19
sp|P31948|STIP1_HUMAN	P31948	Stress-induced-phosphoprotein 1 (STI1) (Hsc70/Hsp90-organizing protein) (Hop) (Renal carcinoma antigen NY-REN-11) (Transformation-sensitive protein IEF SSP 3521)	STIP1	2.46022e+07	1.93577e+06	1.97347e+06	2.15569e+06	5.03452e+06	1.45486e+06	1.38392e+06	2.19027e+06	4.77415e+06	1.21902e+07	1.15809e+07	1.68275e+07	1.94798e+07	16	17
sp|O60664|PLIN3_HUMAN	O60664	Perilipin-3 (47 kDa mannose 6-phosphate receptor-binding protein) (47 kDa MPR-binding protein) (Cargo selection protein TIP47) (Mannose-6-phosphate receptor-binding protein 1) (Placental protein 17) (PP17)	PLIN3	3.60409e+07	510840	469615	103.938	309460	95.9121	4.06869e+06	2.80152e+06	4.75178e+06	1.92991e+07	1.09423e+07	7.91788e+06	1.44042e+07	13	17
sp|P05160|F13B_HUMAN	P05160	Coagulation factor XIII B chain (Fibrin-stabilizing factor B subunit) (Protein-glutamine gamma-glutamyltransferase B chain) (Transglutaminase B chain)	F13B	174171	11.4001	104.004	53.7742	53.1275	58.6153	56.5311	122.836	4.72336e+06	94504.3	3.85151e+06	2.3978e+06	130.067	16	29
sp|P09429|HMGB1_HUMAN	P09429	High mobility group protein B1 (High mobility group protein 1) (HMG-1)	HMGB1	7.00669e+06	1.12173e+06	1.90656e+06	637335	790677	902292	1.25568e+06	1.33401e+06	4.71593e+06	7.21859e+06	1.40924e+07	2.61018e+06	4.43189e+06	4	4
sp|Q9HD89|RETN_HUMAN	Q9HD89	Resistin (Adipose tissue-specific secretory factor) (ADSF) (C/EBP-epsilon-regulated myeloid-specific secreted cysteine-rich protein) (Cysteine-rich secreted protein A12-alpha-like 2) (Cysteine-rich secreted protein FIZZ3)	RETN	2.99666e+08	1.4318e+07	7.55065e+07	1.7034e+08	8.14666e+07	7.48918e+07	8.03768e+07	6.22386e+07	4.71443e+06	2.30727e+07	5.93977e+07	5.83878e+06	4.95322e+07	4	5
sp|O14818|PSA7_HUMAN	O14818	Proteasome subunit alpha type-7 (EC 3.4.25.1) (Proteasome subunit RC6-1) (Proteasome subunit XAPC7)	PSMA7	1.53244e+07	19.1327	2.12544e+06	1.3548e+07	1.22941e+07	8.98447e+06	5.05797e+06	1.47834e+06	4.67982e+06	7.73418e+06	8.16344e+06	4.5684e+06	4.46746e+06	4	4
sp|P50991|TCPD_HUMAN	P50991	T-complex protein 1 subunit delta (TCP-1-delta) (CCT-delta) (Stimulator of TAR RNA-binding)	CCT4	2.79487e+07	75.1817	567984	3.87539e+06	4.41386e+06	1.93346e+06	169.495	2.98275e+06	4.66433e+06	2.55834e+07	2.86118e+07	5.81384e+06	1.44402e+07	18	19
sp|O14773|TPP1_HUMAN	O14773	Tripeptidyl-peptidase 1 (TPP-1) (EC 3.4.14.9) (Cell growth-inhibiting gene 1 protein) (Lysosomal pepstatin-insensitive protease) (LPIC) (Tripeptidyl aminopeptidase) (Tripeptidyl-peptidase I) (TPP-I)	TPP1	1.4986e+07	3.27711e+06	4.99298e+06	4.7058e+06	1.48318e+06	1.8342e+06	329011	4.41166e+06	4.65663e+06	1.28873e+07	7.68977e+06	1.38955e+07	1.82354e+07	8	11
sp|Q8WXI7|MUC16_HUMAN	Q8WXI7	Mucin-16 (MUC-16) (Ovarian cancer-related tumor marker CA125) (CA-125) (Ovarian carcinoma antigen CA125)	MUC16	1.26163e+07	4.37592e+07	8.18506e+06	617954	2.62546e+06	3.00341e+06	4.57898e+06	2.75842e+07	4.65435e+06	3.41656e+07	1.3505e+07	2.20066e+07	2.98913e+07	37	41
sp|O75594|PGRP1_HUMAN	O75594	Peptidoglycan recognition protein 1 (Peptidoglycan recognition protein short) (PGRP-S)	PGLYRP1	6.80117e+07	3.9138e+07	1.30975e+08	1.46622e+08	1.89672e+08	1.44111e+08	6.41197e+07	5.87411e+07	4.65279e+06	3.53428e+07	5.13272e+07	5.33322e+06	9.50797e+06	5	6
sp|O75347|TBCA_HUMAN	O75347	Tubulin-specific chaperone A (TCP1-chaperonin cofactor A) (Tubulin-folding cofactor A) (CFA)	TBCA	4.40626e+06	1.29379e+06	5.04599e+06	595078	531979	198818	68.6072	267948	4.64139e+06	2.7267e+06	5.24454e+06	1.37349e+06	4.58473e+06	4	4
sp|Q7L576|CYFP1_HUMAN	Q7L576	Cytoplasmic FMR1-interacting protein 1 (Specifically Rac1-associated protein 1) (Sra-1) (p140sra-1)	CYFIP1	3.22488e+06	11.0447	155.293	116793	85.1741	145.171	131.3	146236	4.62421e+06	2.46158e+07	2.81669e+07	5.81899e+06	1.4262e+07	13	13
sp|P09913|IFIT2_HUMAN	P09913	Interferon-induced protein with tetratricopeptide repeats 2 (IFIT-2) (ISG-54 K) (Interferon-induced 54 kDa protein) (IFI-54K) (P54)	IFIT2	1.80306e+06	26.3051	115.792	332419	617765	56.2475	58.318	81.8919	4.61496e+06	27.4311	876355	8.63698e+06	2.41581e+07	11	14
sp|P20810|ICAL_HUMAN	P20810	Calpastatin (Calpain inhibitor) (Sperm BS-17 component)	CAST	1.02151e+07	112.036	4.60065e+06	65.7061	748712	336911	1.97634e+06	2.25026e+06	4.59415e+06	2.8926e+07	8.87401e+06	4.8832e+06	9.1977e+06	20	24
sp|P31150|GDIA_HUMAN	P31150	Rab GDP dissociation inhibitor alpha (Rab GDI alpha) (Guanosine diphosphate dissociation inhibitor 1) (GDI-1) (Oligophrenin-2) (Protein XAP-4)	GDI1	2.49338e+07	1.81058e+06	2.19542e+06	1.1622e+07	1.69022e+07	8.30049e+06	3.15883e+06	6.4796e+06	4.55763e+06	1.00203e+07	1.02446e+07	4.59851e+06	7.31353e+06	8	10
sp|P21281|VATB2_HUMAN	P21281	V-type proton ATPase subunit B, brain isoform (V-ATPase subunit B 2) (Endomembrane proton pump 58 kDa subunit) (HO57) (Vacuolar proton pump subunit B 2)	ATP6V1B2	3.60124e+07	39.0678	187.968	6.85482e+06	1.0322e+07	5.64147e+06	1.62709e+06	2.33598e+06	4.53578e+06	2.0752e+07	2.12445e+07	6.51169e+06	1.39866e+07	11	16
sp|P01717|LV325_HUMAN	P01717	NA	NA	82.0706	76.5882	126.912	153.271	152.807	178.318	897821	821788	4.51055e+06	184.884	6.7424e+06	136.339	198.471	2	2
sp|Q96DR5|BPIA2_HUMAN	Q96DR5	BPI fold-containing family A member 2 (Parotid secretory protein) (PSP) (Short palate, lung and nasal epithelium carcinoma-associated protein 2)	BPIFA2	4.5195e+07	3.02007e+08	2.39752e+08	5.25044e+07	1.16491e+08	8.61419e+07	2.07823e+09	3.26819e+08	4.48913e+06	1.43003e+09	1.53154e+08	2.31566e+07	8.5236e+06	11	12
sp|Q15582|BGH3_HUMAN	Q15582	Transforming growth factor-beta-induced protein ig-h3 (Beta ig-h3) (Kerato-epithelin) (RGD-containing collagen-associated protein) (RGD-CAP)	TGFBI	1.22759e+06	129.959	174.039	26.0362	68.3637	120.044	102.151	114.039	4.48382e+06	717486	2.07814e+06	4.16791e+06	1.47172e+06	14	20
sp|P60842|IF4A1_HUMAN	P60842	Eukaryotic initiation factor 4A-I (eIF-4A-I) (eIF4A-I) (EC 3.6.4.13) (ATP-dependent RNA helicase eIF4A-1)	EIF4A1	4.49118e+07	84.8639	178.522	1.00137e+07	1.17923e+07	5.78593e+06	6.15534e+06	3.46824e+06	4.47443e+06	3.409e+07	3.68244e+07	7.44747e+06	2.3274e+07	12	12
sp|P06870|KLK1_HUMAN	P06870	Kallikrein-1 (EC 3.4.21.35) (Kidney/pancreas/salivary gland kallikrein) (Tissue kallikrein)	KLK1	1.27774e+07	2.45945e+08	1.22629e+09	1.2289e+07	2.88611e+07	1.63548e+07	1.41654e+08	4.23188e+07	4.47022e+06	3.35632e+08	2.05057e+07	9.08128e+06	8.6031e+06	9	10
sp|A0A0B4J1X5|HV374_HUMAN	A0A0B4J1X5	Immunoglobulin heavy variable 3-74	IGHV3-74	456855	191.155	145.251	23.2696	171.798	1.24365e+06	80.2843	1.78693e+06	4.46991e+06	929622	3.37711e+06	587778	253027	2	2
sp|Q13231|CHIT1_HUMAN	Q13231	Chitotriosidase-1 (EC 3.2.1.14) (Chitinase-1)	CHIT1	1.03809e+08	744104	4.62225e+07	1.06469e+08	5.03925e+07	5.64333e+07	3.79347e+06	3.55612e+07	4.36356e+06	2.78735e+07	7.58325e+07	1.89492e+06	23558.1	16	19
sp|P78371|TCPB_HUMAN	P78371	T-complex protein 1 subunit beta (TCP-1-beta) (CCT-beta)	CCT2	3.76029e+07	799888	2.01553e+06	5.46738e+06	6.11176e+06	3.33229e+06	3.17183e+06	3.36246e+06	4.35378e+06	3.26649e+07	3.35098e+07	7.63077e+06	1.79269e+07	20	23
sp|P53621|COPA_HUMAN	P53621	Coatomer subunit alpha (Alpha-coat protein) (Alpha-COP) (HEP-COP) (HEPCOP) [Cleaved into: Xenin (Xenopsin-related peptide); Proxenin]	COPA	4.91794e+07	29.8978	60.2057	3.01301e+06	4.63465e+06	961529	53950.5	216404	4.32968e+06	1.2501e+07	3.02506e+07	6.5198e+06	1.46346e+07	29	32
sp|P35754|GLRX1_HUMAN	P35754	Glutaredoxin-1 (Thioltransferase-1) (TTase-1)	GLRX	6.04988e+07	7.45875e+06	2.02018e+07	1.49883e+07	2.89713e+07	1.21836e+07	5.70274e+06	6.27872e+06	4.32803e+06	1.02675e+07	2.0594e+07	2.72372e+06	1.00832e+07	5	6
sp|P49721|PSB2_HUMAN	P49721	Proteasome subunit beta type-2 (EC 3.4.25.1) (Macropain subunit C7-I) (Multicatalytic endopeptidase complex subunit C7-I) (Proteasome component C7-I)	PSMB2	1.35702e+07	782705	4.44785e+06	8.84128e+06	1.23001e+07	7.7535e+06	1.69395e+06	2.23801e+06	4.30638e+06	7.5161e+06	9.65682e+06	4.51447e+06	2.69449e+06	5	8
sp|A8K2U0|A2ML1_HUMAN	A8K2U0	Alpha-2-macroglobulin-like protein 1 (C3 and PZP-like alpha-2-macroglobulin domain-containing protein 9)	A2ML1	2.59089e+07	1.67833e+08	4.48146e+08	2.99817e+07	2.06349e+07	78.3498	7.79258e+07	9.51644e+07	4.28586e+06	8.91014e+08	2.55627e+08	5.84763e+07	1.29858e+08	49	52
sp|A0A0C4DH29|HV103_HUMAN	A0A0C4DH29	Immunoglobulin heavy variable 1-3	IGHV1-3	119.228	2.90516e+06	198.091	95.7796	509038	147.165	2.34953e+06	3.18138e+06	4.2688e+06	6.0041e+06	6.53988e+06	2.00138e+06	5.8495e+06	2	3
sp|Q14103|HNRPD_HUMAN	Q14103	Heterogeneous nuclear ribonucleoprotein D0 (hnRNP D0) (AU-rich element RNA-binding protein 1)	HNRNPD	2.15018e+07	4.40143e+06	3.14373e+06	5.09365e+06	8.83661e+06	3.06217e+06	3.41118e+06	2.29575e+06	4.25517e+06	7.10023e+06	1.0375e+07	3.64254e+06	5.20482e+06	6	8
sp|Q9UGM5|FETUB_HUMAN	Q9UGM5	Fetuin-B (16G2) (Fetuin-like protein IRL685) (Gugu)	FETUB	229283	110.591	10.7791	34.272	125.703	147.669	7.30049	34.8514	4.23519e+06	74.3922	632829	3.7109e+06	426369	3	8
sp|O15145|ARPC3_HUMAN	O15145	Actin-related protein 2/3 complex subunit 3 (Arp2/3 complex 21 kDa subunit) (p21-ARC)	ARPC3	9.35565e+07	4.30945e+06	1.00191e+07	3.21716e+07	6.2013e+07	2.99897e+07	1.1315e+07	1.32894e+07	4.14856e+06	4.21934e+07	5.42119e+07	1.15794e+07	2.46701e+07	6	7
sp|P41250|GARS_HUMAN	P41250	Glycine--tRNA ligase (EC 6.1.1.14) (Diadenosine tetraphosphate synthetase) (Ap4A synthetase) (EC 2.7.7.-) (Glycyl-tRNA synthetase) (GlyRS) (Glycyl-tRNA synthetase 1)	GARS1	6.7267e+06	184.172	150.193	920627	1.04216e+06	53.0775	75.6264	87.9274	4.08466e+06	1.38916e+07	1.08629e+07	757972	3.29791e+06	11	15
sp|P54920|SNAA_HUMAN	P54920	Alpha-soluble NSF attachment protein (SNAP-alpha) (N-ethylmaleimide-sensitive factor attachment protein alpha)	NAPA	2.83003e+07	42.3863	26.2737	6.98243e+06	1.62879e+07	4.04427e+06	2.59292e+06	3.01297e+06	4.07552e+06	2.37627e+07	1.95958e+07	6.95363e+06	1.95006e+07	12	13
sp|P30050|RL12_HUMAN	P30050	60S ribosomal protein L12 (Large ribosomal subunit protein uL11)	RPL12	1.31416e+07	2.42415e+06	1.11377e+07	8.46312e+06	1.91339e+07	1.23955e+07	1.4985e+07	6.41979e+06	4.06831e+06	6.98457e+07	2.38979e+07	5.04121e+06	1.74227e+07	6	6
sp|Q01082|SPTB2_HUMAN	Q01082	Spectrin beta chain, non-erythrocytic 1 (Beta-II spectrin) (Fodrin beta chain) (Spectrin, non-erythroid beta chain 1)	SPTBN1	5.96702e+07	125.191	120.769	1.03048e+07	2.13663e+07	5.54445e+06	518687	643918	4.061e+06	9.65555e+06	2.21919e+07	3.0347e+06	1.32514e+07	36	40
sp|P14550|AK1A1_HUMAN	P14550	Aldo-keto reductase family 1 member A1 (EC 1.1.1.2) (EC 1.1.1.372) (EC 1.1.1.54) (Alcohol dehydrogenase [NADP(+)]) (Aldehyde reductase) (Glucuronate reductase) (EC 1.1.1.19) (Glucuronolactone reductase) (EC 1.1.1.20)	AKR1A1	2.64457e+07	2.70201e+06	697856	5.17386e+06	8.96773e+06	3.32283e+06	4.95002e+06	9.12116e+06	4.05148e+06	4.18817e+07	2.57833e+07	6.8963e+06	1.58476e+07	14	15
sp|P35606|COPB2_HUMAN	P35606	Coatomer subunit beta' (Beta'-coat protein) (Beta'-COP) (p102)	COPB2	2.24581e+07	151.349	161070	3.95175e+06	7.33941e+06	1.51218e+06	390368	1.14177e+06	4.0383e+06	1.30783e+07	1.77128e+07	2.64126e+06	1.02772e+07	18	18
sp|P08575|PTPRC_HUMAN	P08575	Receptor-type tyrosine-protein phosphatase C (EC 3.1.3.48) (Leukocyte common antigen) (L-CA) (T200) (CD antigen CD45)	PTPRC	1.49533e+08	588122	7.6844e+06	3.09069e+07	4.8856e+07	3.98864e+07	9.30377e+06	1.20175e+07	4.01091e+06	1.14348e+07	3.1616e+07	4.22161e+06	1.38087e+07	22	24
sp|P30626|SORCN_HUMAN	P30626	Sorcin (22 kDa protein) (CP-22) (CP22) (V19)	SRI	3.55036e+07	2.88524e+06	871440	1.46828e+07	1.43583e+07	1.2872e+07	102.156	1.35513e+07	3.96135e+06	1.14197e+07	1.85761e+07	7.42649e+06	2.65105e+07	9	9
sp|P12259|FA5_HUMAN	P12259	Coagulation factor V (Activated protein C cofactor) (Proaccelerin, labile factor) [Cleaved into: Coagulation factor V heavy chain; Coagulation factor V light chain]	F5	6.429e+06	155.445	359024	42.7388	180.805	20.0947	33.8673	713236	3.92675e+06	1.05569e+07	2.78617e+07	3.11366e+06	1.19818e+07	33	44
sp|P07686|HEXB_HUMAN	P07686	Beta-hexosaminidase subunit beta (EC 3.2.1.52) (Beta-N-acetylhexosaminidase subunit beta) (Hexosaminidase subunit B) (Cervical cancer proto-oncogene 7 protein) (HCC-7) (N-acetyl-beta-glucosaminidase subunit beta) [Cleaved into: Beta-hexosaminidase subunit beta chain B; Beta-hexosaminidase subunit beta chain A]	HEXB	2.74093e+07	6.91088e+06	5.94499e+06	9.99819e+06	3.17512e+06	4.81476e+06	1.92705e+06	9.24662e+06	3.91633e+06	1.42368e+07	1.22872e+07	6.92415e+06	1.90861e+07	13	14
sp|Q5EBM0|CMPK2_HUMAN	Q5EBM0	UMP-CMP kinase 2, mitochondrial (EC 2.7.4.14) (Nucleoside-diphosphate kinase) (EC 2.7.4.6)	CMPK2	1.96574e+06	38.4193	47.0754	171.188	7.80627	182.966	78.9756	134.346	3.80693e+06	363183	656808	2.89062e+06	5.55082e+06	5	6
sp|Q92743|HTRA1_HUMAN	Q92743	Serine protease HTRA1 (EC 3.4.21.-) (High-temperature requirement A serine peptidase 1) (L56) (Serine protease 11)	HTRA1	6.75252e+06	2.25313e+07	5.36455e+06	8.23591e+06	1.10961e+07	1.14938e+07	1.2517e+07	2.18655e+07	3.76519e+06	2.10249e+07	4.82498e+07	8.14281e+06	3.7984e+07	11	19
sp|P15144|AMPN_HUMAN	P15144	Aminopeptidase N (AP-N) (hAPN) (EC 3.4.11.2) (Alanyl aminopeptidase) (Aminopeptidase M) (AP-M) (Microsomal aminopeptidase) (Myeloid plasma membrane glycoprotein CD13) (gp150) (CD antigen CD13)	ANPEP	3.58811e+07	3.71608e+06	2.24612e+06	6.21991e+07	2.38354e+07	5.33017e+07	1.59288e+07	9.47697e+06	3.75732e+06	1.1404e+07	7.3122e+07	1.70151e+07	4.40707e+07	26	29
sp|Q9H299|SH3L3_HUMAN	Q9H299	SH3 domain-binding glutamic acid-rich-like protein 3 (SH3 domain-binding protein 1) (SH3BP-1)	SH3BGRL3	3.80142e+07	2.62909e+07	4.19291e+07	2.313e+07	4.55851e+07	1.36897e+07	1.3869e+07	1.86674e+07	3.74886e+06	4.78412e+07	2.86798e+07	6.18972e+06	2.24579e+07	3	3
sp|P61247|RS3A_HUMAN	P61247	40S ribosomal protein S3a (Small ribosomal subunit protein eS1) (v-fos transformation effector protein) (Fte-1)	RPS3A	8.75033e+06	86.0876	95.1512	2.28075e+06	2.42326e+06	1.37655e+06	5.5549e+06	2.97655e+06	3.71573e+06	3.17686e+07	2.62422e+07	6.22656e+06	2.39713e+07	12	13
sp|Q02790|FKBP4_HUMAN	Q02790	Peptidyl-prolyl cis-trans isomerase FKBP4 (PPIase FKBP4) (EC 5.2.1.8) (51 kDa FK506-binding protein) (FKBP51) (52 kDa FK506-binding protein) (52 kDa FKBP) (FKBP-52) (59 kDa immunophilin) (p59) (FK506-binding protein 4) (FKBP-4) (FKBP59) (HSP-binding immunophilin) (HBI) (Immunophilin FKBP52) (Rotamase) [Cleaved into: Peptidyl-prolyl cis-trans isomerase FKBP4, N-terminally processed]	FKBP4	858313	67.9483	364291	1.6654e+06	1.76477e+06	2.47147e+06	159.083	904342	3.63464e+06	8.34574e+06	4.80561e+06	6.90911e+06	4.59969e+06	11	15
sp|P02538|K2C6A_HUMAN	P02538	Keratin, type II cytoskeletal 6A (Cytokeratin-6A) (CK-6A) (Cytokeratin-6D) (CK-6D) (Keratin-6A) (K6A) (Type-II keratin Kb6) (allergen Hom s 5)	KRT6A	5.37576e+07	7.91346e+06	3.2715e+07	9.55679e+07	5.00236e+07	2.13497e+07	1.02075e+09	2.45966e+08	3.63166e+06	1.37149e+09	7.80409e+08	1.15877e+08	4.76109e+08	5	5
sp|P26447|S10A4_HUMAN	P26447	Protein S100-A4 (Calvasculin) (Metastasin) (Placental calcium-binding protein) (Protein Mts1) (S100 calcium-binding protein A4)	S100A4	4.51279e+07	6.49441e+06	2.27518e+07	7.25715e+07	9.18197e+07	5.47901e+07	2.34556e+07	2.42534e+07	3.62952e+06	1.45286e+07	5.1613e+07	1.40711e+07	1.24541e+07	4	4
sp|O75636|FCN3_HUMAN	O75636	Ficolin-3 (Collagen/fibrinogen domain-containing lectin 3 p35) (Collagen/fibrinogen domain-containing protein 3) (Hakata antigen)	FCN3	732572	170.391	498271	136.228	126.534	181.403	113.599	280004	3.55898e+06	42.5051	8.67835e+06	8.08796e+06	468063	4	9
sp|P54108|CRIS3_HUMAN	P54108	Cysteine-rich secretory protein 3 (CRISP-3) (Specific granule protein of 28 kDa) (SGP28)	CRISP3	1.11306e+07	3.11471e+08	3.23172e+08	1.22437e+08	1.88505e+08	1.10894e+08	1.99227e+08	1.67956e+08	3.53919e+06	2.55918e+08	1.12347e+08	2.1739e+07	1.7198e+07	7	7
sp|P29350|PTN6_HUMAN	P29350	Tyrosine-protein phosphatase non-receptor type 6 (EC 3.1.3.48) (Hematopoietic cell protein-tyrosine phosphatase) (Protein-tyrosine phosphatase 1C) (PTP-1C) (Protein-tyrosine phosphatase SHP-1) (SH-PTP1)	PTPN6	1.00301e+08	198.247	108.265	2.07604e+07	3.40822e+07	1.96131e+07	1.47756e+06	3.59684e+06	3.53552e+06	1.17978e+07	8.70864e+07	8.06585e+06	1.46351e+07	19	22
sp|Q96AE4|FUBP1_HUMAN	Q96AE4	Far upstream element-binding protein 1 (FBP) (FUSE-binding protein 1) (DNA helicase V) (hDH V)	FUBP1	1.82177e+07	154.61	1.39192e+06	1.32691e+06	2.52151e+06	1.6649e+06	228293	711508	3.49628e+06	1.88799e+06	5.61704e+06	3.00013e+06	4.48839e+06	6	6
sp|P30153|2AAA_HUMAN	P30153	Serine/threonine-protein phosphatase 2A 65 kDa regulatory subunit A alpha isoform (Medium tumor antigen-associated 61 kDa protein) (PP2A subunit A isoform PR65-alpha) (PP2A subunit A isoform R1-alpha)	PPP2R1A	5.01774e+07	43.9137	50.7678	6.97518e+06	1.52572e+07	6.03132e+06	4.01381e+06	5.97521e+06	3.49583e+06	5.32002e+07	4.39384e+07	1.02801e+07	2.45643e+07	19	20
sp|P12111|CO6A3_HUMAN	P12111	Collagen alpha-3(VI) chain	COL6A3	450884	19.342	138.424	33.629	169.192	97.95	95.0241	25.9397	3.48146e+06	585195	318532	2.27241e+06	222044	11	17
sp|Q07960|RHG01_HUMAN	Q07960	Rho GTPase-activating protein 1 (CDC42 GTPase-activating protein) (GTPase-activating protein rhoGAP) (Rho-related small GTPase protein activator) (Rho-type GTPase-activating protein 1) (p50-RhoGAP)	ARHGAP1	5.6751e+07	170.179	15.6117	2.21037e+07	2.75134e+07	9.00184e+06	1.94857e+06	1.84111e+07	3.47641e+06	1.69046e+07	2.36344e+07	4.99795e+06	1.16702e+07	14	16
sp|P63313|TYB10_HUMAN	P63313	Thymosin beta-10	TMSB10	3.05906e+07	7.29503e+06	2.49327e+07	1.37882e+06	6.22578e+06	2.16128e+06	4.5369e+06	4.56085e+06	3.46937e+06	1.37421e+07	4.83113e+06	6.69373e+06	1.32851e+07	2	3
sp|P10153|RNAS2_HUMAN	P10153	Non-secretory ribonuclease (EC 4.6.1.18) (Eosinophil-derived neurotoxin) (RNase UpI-2) (Ribonuclease 2) (RNase 2) (Ribonuclease US)	RNASE2	1.10397e+08	2.24781e+07	6.50168e+07	1.97355e+08	2.38248e+08	2.08162e+08	7.35589e+07	2.20994e+08	3.46082e+06	1.08994e+07	2.49723e+07	1.20947e+06	9.12078e+06	3	3
sp|P23246|SFPQ_HUMAN	P23246	Splicing factor, proline- and glutamine-rich (100 kDa DNA-pairing protein) (hPOMp100) (DNA-binding p52/p100 complex, 100 kDa subunit) (Polypyrimidine tract-binding protein-associated-splicing factor) (PSF) (PTB-associated-splicing factor)	SFPQ	3.23225e+07	76.4276	290651	1.7324e+06	5.24917e+06	1.42725e+06	2.28698	1.51686e+06	3.46026e+06	7.34127e+06	1.64699e+07	5.01141e+06	1.07411e+07	7	11
sp|Q9UM07|PADI4_HUMAN	Q9UM07	Protein-arginine deiminase type-4 (EC 3.5.3.15) (HL-60 PAD) (Peptidylarginine deiminase IV) (Protein-arginine deiminase type IV)	PADI4	2.22111e+08	4.7295e+06	8.00952e+06	1.7793e+07	4.42454e+07	2.10037e+07	95.6567	1.32821e+07	3.45732e+06	2.5662e+07	8.90343e+07	1.56162e+06	1.64546e+07	19	22
sp|Q7Z404|TMC4_HUMAN	Q7Z404	Transmembrane channel-like protein 4	TMC4	468581	902433	122.768	178.11	23.2971	195.547	68.4801	2.75633e+06	3.44016e+06	1.22416e+06	748250	4.1397e+06	3.65499e+06	9	9
sp|Q92522|H1X_HUMAN	Q92522	Histone H1.10 (Histone H1x)	H1-10	2.05144e+07	1.27231e+06	91.4581	18.6616	188.106	450373	1.10206e+06	1.21897e+06	3.38887e+06	4.46229e+06	8.67102e+06	3.88973e+06	7.72786e+06	5	6
sp|P15328|FOLR1_HUMAN	P15328	Folate receptor alpha (FR-alpha) (Adult folate-binding protein) (FBP) (Folate receptor 1) (Folate receptor, adult) (KB cells FBP) (Ovarian tumor-associated antigen MOv18)	FOLR1	1.63135e+06	3.94822e+07	1.2923e+07	1.78454e+06	3.60374e+06	4.39504e+06	2.92825e+06	1.45088e+07	3.38487e+06	1.90289e+07	7.6891e+06	3.07989e+06	5.18697e+06	7	9
sp|Q6UX06|OLFM4_HUMAN	Q6UX06	Olfactomedin-4 (OLM4) (Antiapoptotic protein GW112) (G-CSF-stimulated clone 1 protein) (hGC-1) (hOLfD)	OLFM4	2.17835e+08	2.38807e+07	4.23442e+06	2.35443e+08	9.87946e+07	1.75046e+08	2.57483e+07	6.885e+07	3.3656e+06	4.11018e+07	6.41734e+07	2.08234e+06	1.61128e+06	16	18
sp|P50552|VASP_HUMAN	P50552	Vasodilator-stimulated phosphoprotein (VASP)	VASP	6.89179e+07	343312	3.60841e+06	2.73638e+07	4.77309e+07	2.36928e+07	5.99601e+06	6.54801e+06	3.35809e+06	1.04253e+07	2.50405e+07	4.00747e+06	8.24635e+06	13	16
sp|P02745|C1QA_HUMAN	P02745	Complement C1q subcomponent subunit A	C1QA	6.84304e+06	54.8481	135.324	24.1844	99.5951	34.2309	86.7201	1.60009e+06	3.35756e+06	86383	2.60588e+07	1.55196e+07	3.75361e+06	4	5
sp|P06737|PYGL_HUMAN	P06737	Glycogen phosphorylase, liver form (EC 2.4.1.1)	PYGL	3.82694e+08	3.50976e+07	3.14977e+07	4.22561e+08	4.61813e+08	3.42401e+08	9.19949e+07	8.5599e+07	3.34874e+06	6.52287e+07	1.36836e+08	6.73264e+06	2.0627e+07	39	40
sp|P14923|PLAK_HUMAN	P14923	Junction plakoglobin (Catenin gamma) (Desmoplakin III) (Desmoplakin-3)	JUP	1.86901e+07	170.481	164.55	6.44411e+06	6.52182e+06	653253	1.64509e+08	6.46982e+07	3.33021e+06	6.75203e+08	2.795e+08	3.62887e+07	1.51237e+08	32	36
sp|P62249|RS16_HUMAN	P62249	40S ribosomal protein S16 (Small ribosomal subunit protein uS9)	RPS16	1.27114e+07	192.408	87.4771	1.88559e+06	3.78006e+06	85.7366	4.82656e+06	1.52491e+06	3.30485e+06	2.08446e+07	2.56571e+07	5.87697e+06	1.90237e+07	11	11
sp|P62241|RS8_HUMAN	P62241	40S ribosomal protein S8 (Small ribosomal subunit protein eS8)	RPS8	1.85067e+07	168.183	1.4135e+06	3.17332e+06	4.47075e+06	1.22981e+06	6.24592e+06	4.46395e+06	3.29877e+06	4.37112e+07	2.73407e+07	4.81006e+06	5.07857e+07	10	11
sp|Q9HCY8|S10AE_HUMAN	Q9HCY8	Protein S100-A14 (S100 calcium-binding protein A14) (S114)	S100A14	9.79866e+06	228895	7.25889e+06	7.56307e+06	6.04058e+06	1.29821e+06	6.08258e+07	2.80621e+07	3.29208e+06	2.44357e+08	9.79858e+07	1.04628e+07	5.14748e+07	8	8
sp|P04839|CY24B_HUMAN	P04839	Cytochrome b-245 heavy chain (EC 1.-.-.-) (CGD91-phox) (Cytochrome b(558) subunit beta) (Cytochrome b558 subunit beta) (Heme-binding membrane glycoprotein gp91phox) (NADPH oxidase 2) (Neutrophil cytochrome b 91 kDa polypeptide) (Superoxide-generating NADPH oxidase heavy chain subunit) (gp91-1) (gp91-phox) (p22 phagocyte B-cytochrome)	CYBB	1.17019e+08	117.131	5.30148e+06	4.97528e+07	5.2223e+07	5.33024e+07	1.58936e+07	1.50373e+07	3.29028e+06	7.94504e+06	2.82051e+07	2.07976e+06	1.20796e+07	10	14
sp|Q16674|MIA_HUMAN	Q16674	Melanoma-derived growth regulatory protein (Melanoma inhibitory activity protein)	MIA	4.89048e+06	2.38004e+06	61.2547	366143	206849	430994	77.8729	4.77106e+06	3.28355e+06	135.288	3.75407e+06	2.49515e+06	1.01121e+07	3	3
sp|Q9NYU2|UGGG1_HUMAN	Q9NYU2	UDP-glucose:glycoprotein glucosyltransferase 1 (UGT1) (hUGT1) (EC 2.4.1.-) (UDP--Glc:glycoprotein glucosyltransferase) (UDP-glucose ceramide glucosyltransferase-like 1)	UGGT1	2.95679e+07	173.132	192.967	3.27439e+06	5.33376e+06	1.20664e+06	19.4577	260819	3.27346e+06	4.42144e+06	1.14708e+07	2.00676e+06	5.93059e+06	14	18
sp|P04179|SODM_HUMAN	P04179	Superoxide dismutase [Mn], mitochondrial (EC 1.15.1.1)	SOD2	2.12389e+08	1.51469e+06	2.99997e+06	6.26887e+07	4.73308e+07	5.77937e+07	3.58294e+07	1.12645e+07	3.25343e+06	1.80103e+07	2.85098e+07	5.62916e+06	3.68711e+07	6	8
sp|Q9UQ80|PA2G4_HUMAN	Q9UQ80	Proliferation-associated protein 2G4 (Cell cycle protein p38-2G4 homolog) (hG4-1) (ErbB3-binding protein 1)	PA2G4	1.26834e+07	1.7126e+06	2.49846e+06	3.44276e+06	5.18589e+06	864270	4.14098e+06	3.48814e+06	3.24325e+06	2.142e+07	1.27341e+07	4.323e+06	9.31989e+06	11	11
sp|P02778|CXL10_HUMAN	P02778	NA	NA	59.4761	22.5718	50.9285	190.142	89.0075	194.006	184.16	126.619	3.23984e+06	71.7383	9.57112	1.05189e+06	91.5575	2	4
sp|P20292|AL5AP_HUMAN	P20292	Arachidonate 5-lipoxygenase-activating protein (FLAP) (MK-886-binding protein)	ALOX5AP	1.01165e+08	2.33297e+06	1.17362e+07	5.25358e+07	7.95329e+07	5.72053e+07	1.18761e+07	2.06981e+07	3.2234e+06	8.09666e+06	4.98073e+07	7.01573e+06	5.03799e+07	2	2
sp|P25787|PSA2_HUMAN	P25787	Proteasome subunit alpha type-2 (EC 3.4.25.1) (Macropain subunit C3) (Multicatalytic endopeptidase complex subunit C3) (Proteasome component C3)	PSMA2	1.35657e+07	87.6026	4.0086e+06	1.59356e+07	1.31605e+07	1.54401e+07	1.52472e+06	2.84072e+06	3.22075e+06	4.76843e+06	9.14333e+06	2.50978e+06	2.04677e+06	7	8
sp|P01903|DRA_HUMAN	P01903	HLA class II histocompatibility antigen, DR alpha chain (MHC class II antigen DRA)	HLA-DRA	3.55046e+06	63.2905	122.323	2.63026e+06	4.93791e+06	3.73101e+06	2.14012e+06	2.00373e+07	3.22018e+06	1.93872e+06	2.68348e+06	1.49162e+07	8.09231e+06	6	6
sp|P15104|GLNA_HUMAN	P15104	Glutamine synthetase (GS) (EC 6.3.1.2) (Glutamate--ammonia ligase) (Palmitoyltransferase GLUL) (EC 2.3.1.225)	GLUL	3.86485e+06	1.58021e+06	1.49702e+06	9.52118e+06	1.97139e+06	1.40347e+06	1.85296e+07	5.34011e+06	3.2153e+06	6.36048e+07	2.41303e+07	8.7163e+06	3.4875e+07	12	15
sp|O75369|FLNB_HUMAN	O75369	Filamin-B (FLN-B) (ABP-278) (ABP-280 homolog) (Actin-binding-like protein) (Beta-filamin) (Filamin homolog 1) (Fh1) (Filamin-3) (Thyroid autoantigen) (Truncated actin-binding protein) (Truncated ABP)	FLNB	1.70043e+06	114.666	134.928	567884	173309	181.088	90.6405	325893	3.20854e+06	1.1643e+07	2.42761e+07	7.94697e+06	8.43333e+06	27	38
sp|P21796|VDAC1_HUMAN	P21796	Voltage-dependent anion-selective channel protein 1 (VDAC-1) (hVDAC1) (Outer mitochondrial membrane protein porin 1) (Plasmalemmal porin) (Porin 31HL) (Porin 31HM)	VDAC1	3.47951e+07	75.3218	67.0063	5.65397e+06	5.57389e+06	3.87618e+06	4.64488e+06	1.03606e+07	3.19227e+06	2.88499e+07	4.07526e+07	3.53425e+06	2.29182e+07	12	12
sp|P13010|XRCC5_HUMAN	P13010	X-ray repair cross-complementing protein 5 (EC 3.6.4.-) (86 kDa subunit of Ku antigen) (ATP-dependent DNA helicase 2 subunit 2) (ATP-dependent DNA helicase II 80 kDa subunit) (CTC box-binding factor 85 kDa subunit) (CTC85) (CTCBF) (DNA repair protein XRCC5) (Ku80) (Ku86) (Lupus Ku autoantigen protein p86) (Nuclear factor IV) (Thyroid-lupus autoantigen) (TLAA) (X-ray repair complementing defective…	XRCC5	3.11659e+07	22.6034	67.2423	2.06135e+06	6.83465e+06	633901	188.946	15.4663	3.16267e+06	7.54978e+06	2.0235e+07	3.2932e+06	8.89271e+06	15	19
sp|P48735|IDHP_HUMAN	P48735	Isocitrate dehydrogenase [NADP], mitochondrial (IDH) (EC 1.1.1.42) (ICD-M) (IDP) (NADP(+)-specific ICDH) (Oxalosuccinate decarboxylase)	IDH2	5.0517e+08	31.0292	199.01	2.47917e+07	2.716e+07	2.31632e+07	1.08842e+07	9.78945e+06	3.14844e+06	6.07993e+07	8.56615e+07	8.77044e+06	4.43016e+07	20	21
sp|Q9NUQ9|FA49B_HUMAN	Q9NUQ9	CYFIP-related Rac1 interactor B (L1)	CYRIB	6.24733e+07	165.558	4.56929e+06	1.26535e+07	2.4783e+07	1.24197e+07	1.8799e+06	2.93715e+06	3.14707e+06	7.00214e+06	1.55224e+07	2.50329e+06	6.09323e+06	9	10
sp|P46781|RS9_HUMAN	P46781	40S ribosomal protein S9 (Small ribosomal subunit protein uS4)	RPS9	2.10381e+07	175.526	80.1175	7.49134e+06	9.46654e+06	3.81455e+06	1.08029e+07	5.247e+06	3.14423e+06	3.79603e+07	3.1246e+07	8.13334e+06	2.9112e+07	9	9
sp|P30048|PRDX3_HUMAN	P30048	Thioredoxin-dependent peroxide reductase, mitochondrial (EC 1.11.1.24) (Antioxidant protein 1) (AOP-1) (HBC189) (Peroxiredoxin III) (Prx-III) (Peroxiredoxin-3) (Protein MER5 homolog) (Thioredoxin-dependent peroxiredoxin 3)	PRDX3	5.45006e+07	183947	535775	2.07603e+07	2.39923e+07	2.412e+07	4.80423e+06	9.60785e+06	3.14213e+06	1.14121e+07	2.032e+07	5.31298e+06	2.25828e+07	8	8
sp|P61586|RHOA_HUMAN	P61586	Transforming protein RhoA (EC 3.6.5.2) (Rho cDNA clone 12) (h12)	RHOA	2.61367e+07	4.51392e+06	2.08571e+06	1.45331e+06	1.28032e+07	2.61634e+06	6.02062e+06	6.27961e+06	3.13037e+06	1.11823e+07	1.29723e+07	3.74529e+06	6.0293e+06	3	4
sp|P02655|APOC2_HUMAN	P02655	Apolipoprotein C-II (Apo-CII) (ApoC-II) (Apolipoprotein C2) [Cleaved into: Proapolipoprotein C-II (ProapoC-II)]	APOC2	45.2144	85.8186	1.50477e+06	198.151	164.832	155.195	149.818	668021	3.12357e+06	527571	3.46688e+06	4.41541e+06	156.396	2	8
sp|Q9H2G2|SLK_HUMAN	Q9H2G2	STE20-like serine/threonine-protein kinase (STE20-like kinase) (hSLK) (EC 2.7.11.1) (CTCL tumor antigen se20-9) (STE20-related serine/threonine-protein kinase) (STE20-related kinase) (Serine/threonine-protein kinase 2)	SLK	1.0545e+07	56.6774	747387	299427	722436	462570	653399	401873	3.11064e+06	1.38586e+07	6.71105e+06	995292	4.67965e+06	16	18
sp|P46777|RL5_HUMAN	P46777	60S ribosomal protein L5 (Large ribosomal subunit protein uL18)	RPL5	9.07633e+06	135.946	22.0705	2.48343e+06	2.56919e+06	93.4997	1.66075e+06	500123	3.10859e+06	6.99179e+07	3.54659e+07	1.36302e+06	5.30064e+06	10	10
sp|P14151|LYAM1_HUMAN	P14151	L-selectin (CD62 antigen-like family member L) (Leukocyte adhesion molecule 1) (LAM-1) (Leukocyte surface antigen Leu-8) (Leukocyte-endothelial cell adhesion molecule 1) (LECAM1) (Lymph node homing receptor) (TQ1) (gp90-MEL) (CD antigen CD62L)	SELL	3.43764e+06	3.18964	36.5069	14.0227	337533	193.802	152.584	86.2314	3.10691e+06	69.8819	1.15388e+06	3.45743e+06	807489	2	2
sp|Q96QK1|VPS35_HUMAN	Q96QK1	Vacuolar protein sorting-associated protein 35 (hVPS35) (Maternal-embryonic 3) (Vesicle protein sorting 35)	VPS35	3.45187e+07	203760	99.0216	4.66063e+06	7.85423e+06	2.13653e+06	844148	772719	3.07998e+06	1.45019e+07	2.60257e+07	2.8276e+06	9.96541e+06	19	22
sp|P24534|EF1B_HUMAN	P24534	Elongation factor 1-beta (EF-1-beta)	EEF1B2	6.27863e+06	114.316	51.5764	942830	4.1874e+06	2.51785e+06	5.33066e+06	2.97468e+06	3.07734e+06	1.80722e+07	1.17359e+07	3.8942e+06	6.9985e+06	5	6
sp|A0A0C4DH31|HV118_HUMAN	A0A0C4DH31	Immunoglobulin heavy variable 1-18	IGHV1-18	3.55621e+06	2.62213e+06	2.73571e+06	455836	381749	50.1991	5.52686e+06	3.43148e+06	3.04708e+06	5.49744e+06	1.2528e+07	4.3735e+06	3.13684e+06	3	4
sp|O43242|PSMD3_HUMAN	O43242	26S proteasome non-ATPase regulatory subunit 3 (26S proteasome regulatory subunit RPN3) (26S proteasome regulatory subunit S3) (Proteasome subunit p58)	PSMD3	1.19554e+07	11.5292	103.535	1.57686e+06	2.48998e+06	77.1805	107.541	348726	3.03771e+06	9.18703e+06	1.70729e+07	1.99305e+06	6.33825e+06	12	13
sp|P23368|MAOM_HUMAN	P23368	NAD-dependent malic enzyme, mitochondrial (NAD-ME) (EC 1.1.1.38) (Malic enzyme 2)	ME2	2.35702e+07	189.627	41.9687	8.91784e+06	3.92837e+06	8.45313e+06	264657	1.25059e+06	3.03562e+06	3.11289e+06	5.14479e+06	920239	6.1242e+06	6	9
sp|Q15181|IPYR_HUMAN	Q15181	Inorganic pyrophosphatase (EC 3.6.1.1) (Pyrophosphate phospho-hydrolase) (PPase)	PPA1	8.43264e+06	1.34846e+06	194.684	2.38882e+06	1.84777e+06	55.1797	841969	1.76511e+06	3.03413e+06	1.08106e+07	1.05097e+07	2.36276e+06	4.88086e+06	9	9
sp|P16885|PLCG2_HUMAN	P16885	1-phosphatidylinositol 4,5-bisphosphate phosphodiesterase gamma-2 (EC 3.1.4.11) (Phosphoinositide phospholipase C-gamma-2) (Phospholipase C-IV) (PLC-IV) (Phospholipase C-gamma-2) (PLC-gamma-2)	PLCG2	8.74514e+06	70.5105	45.8207	416352	640392	132.844	161.019	76.346	3.03265e+06	40.3139	5.3118e+06	1.40485e+06	1.30486e+07	5	5
sp|P12956|XRCC6_HUMAN	P12956	X-ray repair cross-complementing protein 6 (EC 3.6.4.-) (EC 4.2.99.-) (5'-deoxyribose-5-phosphate lyase Ku70) (5'-dRP lyase Ku70) (70 kDa subunit of Ku antigen) (ATP-dependent DNA helicase 2 subunit 1) (ATP-dependent DNA helicase II 70 kDa subunit) (CTC box-binding factor 75 kDa subunit) (CTC75) (CTCBF) (DNA repair protein XRCC6) (Lupus Ku autoantigen protein p70) (Ku70) (Thyroid-lupus autoantige…	XRCC6	4.8224e+07	71.7773	122.267	9.72913e+06	1.00779e+07	3.37075e+06	546829	1.06847e+06	3.02191e+06	1.09617e+07	1.96131e+07	4.99159e+06	1.39311e+07	15	18
sp|P28065|PSB9_HUMAN	P28065	Proteasome subunit beta type-9 (EC 3.4.25.1) (Low molecular mass protein 2) (Macropain chain 7) (Multicatalytic endopeptidase complex chain 7) (Proteasome chain 7) (Proteasome subunit beta-1i) (Really interesting new gene 12 protein)	PSMB9	9.94972e+06	747392	1.39871e+06	1.05903e+07	8.27441e+06	1.03073e+07	1.83942e+06	2.18741e+06	3.01933e+06	2.49158e+06	6.70012e+06	5.36265e+06	2.2299e+06	5	5
sp|P0DJI9|SAA2_HUMAN	P0DJI9	Serum amyloid A-2 proteincur (SAA2) [Cleaved into: Amyloid A2 protein (AA2)]	SAA2	2.81726e+06	15.4006	4.35727e+06	165.69	102.104	104.621	187.593	191.646	3.00017e+06	1.00987e+07	1.11184e+07	1.30961e+07	2.74707e+06	3	6
sp|P40939|ECHA_HUMAN	P40939	Trifunctional enzyme subunit alpha, mitochondrial (78 kDa gastrin-binding protein) (Monolysocardiolipin acyltransferase) (EC 2.3.1.-) (TP-alpha) [Includes: Long-chain enoyl-CoA hydratase (EC 4.2.1.17); Long chain 3-hydroxyacyl-CoA dehydrogenase (EC 1.1.1.211)]	HADHA	1.18534e+08	53.1201	68208.5	1.49757e+07	1.69076e+07	5.68066e+06	2.89621e+06	6.25802e+06	2.97658e+06	3.47842e+07	5.77291e+07	5.96836e+06	3.26951e+07	27	31
sp|P09972|ALDOC_HUMAN	P09972	Fructose-bisphosphate aldolase C (EC 4.1.2.13) (Brain-type aldolase)	ALDOC	4.54027e+07	1.16973e+06	8.74602e+06	3.40379e+06	7.3842e+06	2.03455e+06	1.21055e+07	9.97206e+06	2.94886e+06	1.66562e+07	1.39507e+07	4.47539e+06	1.31035e+07	5	7
sp|Q15942|ZYX_HUMAN	Q15942	Zyxin (Zyxin-2)	ZYX	1.048e+08	1.18995e+06	973667	3.34642e+07	3.43036e+07	2.8889e+07	3.89313e+06	2.65928e+06	2.92675e+06	8.44806e+06	9.29045e+06	7.97284e+06	2.11182e+07	8	10
sp|Q9UJU6|DBNL_HUMAN	Q9UJU6	Drebrin-like protein (Cervical SH3P7) (Cervical mucin-associated protein) (Drebrin-F) (HPK1-interacting protein of 55 kDa) (HIP-55) (SH3 domain-containing protein 7)	DBNL	2.8938e+07	191.909	157.601	4.82039e+06	6.67896e+06	4.77906e+06	520365	1.83448e+06	2.91934e+06	1.91064e+07	1.58632e+07	2.5336e+06	5.44654e+06	13	17
sp|Q6UXY8|TMC5_HUMAN	Q6UXY8	Transmembrane channel-like protein 5	TMC5	3.35662e+06	152.046	194.595	1.24251e+06	158.426	262453	41.8595	4.89031e+06	2.91359e+06	2.81575e+06	1.64498e+06	5.77074e+06	9.28081e+06	9	11
sp|Q7Z406|MYH14_HUMAN	Q7Z406	Myosin-14 (Myosin heavy chain 14) (Myosin heavy chain, non-muscle IIc) (Non-muscle myosin heavy chain IIc) (NMHC II-C)	MYH14	8.75625e+07	166.562	142.89	211889	4.40968e+06	1.13981e+06	571133	1.17783e+06	2.89666e+06	5.03212e+07	5.59028e+07	4.27925e+06	3.09894e+07	54	59
sp|Q96BQ1|FAM3D_HUMAN	Q96BQ1	Protein FAM3D	FAM3D	2.62994e+06	2.49538e+07	1.52181e+07	6.49636e+06	8.89612e+06	5.22738e+06	7.59262e+06	2.35984e+07	2.85849e+06	2.00607e+07	1.10376e+07	1.13056e+07	2.11987e+07	9	10
sp|P84095|RHOG_HUMAN	P84095	Rho-related GTP-binding protein RhoG	RHOG	7.34353e+07	550855	44.1454	2.88128e+07	4.3901e+07	3.33286e+07	8.33303e+06	8.82502e+06	2.84697e+06	8.87214e+06	2.13465e+07	5.68228e+06	1.25094e+07	9	10
sp|P07741|APT_HUMAN	P07741	Adenine phosphoribosyltransferase (APRT) (EC 2.4.2.7)	APRT	2.8143e+07	1.6115e+06	3.57196e+06	1.24357e+07	1.4569e+07	7.98566e+06	4.16496e+06	4.17215e+06	2.83929e+06	1.46666e+07	1.4271e+07	4.0716e+06	1.12699e+07	6	6
sp|P12109|CO6A1_HUMAN	P12109	Collagen alpha-1(VI) chain	COL6A1	216369	787543	171188	77924.6	131.651	192.85	157.923	574777	2.78112e+06	1.93597e+07	1.82755e+06	2.22169e+06	1.61964e+06	9	11
sp|P46976|GLYG_HUMAN	P46976	Glycogenin-1 (GN-1) (GN1) (EC 2.4.1.186)	GYG1	1.14713e+08	1.73497e+07	4.90365e+07	1.35217e+07	3.4985e+07	9.75874e+06	1.32053e+07	2.07634e+07	2.77939e+06	1.68206e+07	3.7652e+07	4.47387e+06	1.1626e+07	8	8
sp|P51858|HDGF_HUMAN	P51858	Hepatoma-derived growth factor (HDGF) (High mobility group protein 1-like 2) (HMG-1L2)	HDGF	3.09614e+07	1.39438e+06	2.65929e+06	2.81605e+06	5.31589e+06	1.36932e+06	1.51003e+06	1.30925e+06	2.77669e+06	5.80157e+06	7.3897e+06	3.04262e+06	4.40619e+06	9	9
sp|P05386|RLA1_HUMAN	P05386	60S acidic ribosomal protein P1 (Large ribosomal subunit protein P1)	RPLP1	9.16915e+06	55.7367	167.906	3.90136e+06	5.20427e+06	2.18818e+06	5.42698e+06	3.12926e+06	2.76717e+06	1.40451e+07	1.57447e+07	3.10426e+06	7.15132e+06	2	2
sp|Q8WZ42|TITIN_HUMAN	Q8WZ42	Titin (EC 2.7.11.1) (Connectin) (Rhabdomyosarcoma antigen MU-RMS-40.14)	TTN	51.3829	132.314	65.5685	11.3095	69513.2	99.1314	1.07542	149.237	2.76086e+06	56602.4	487373	960888	451276	25	31
sp|P84103|SRSF3_HUMAN	P84103	Serine/arginine-rich splicing factor 3 (Pre-mRNA-splicing factor SRP20) (Splicing factor, arginine/serine-rich 3)	SRSF3	2.63979e+07	35.4377	6.89213e+06	2.35194e+06	3.90691e+06	2.52874e+06	1.55654e+06	1.1088e+06	2.75202e+06	1.14015e+07	1.14012e+07	2.44522e+06	8.73717e+06	2	3
sp|O75131|CPNE3_HUMAN	O75131	Copine-3 (Copine III)	CPNE3	2.51676e+08	4.94707e+06	4.43697e+06	1.38206e+08	1.34457e+08	1.58522e+08	3.81252e+07	2.68757e+07	2.74947e+06	5.86837e+07	7.79939e+07	4.63648e+06	4.50519e+07	22	24
sp|Q15185|TEBP_HUMAN	Q15185	Prostaglandin E synthase 3 (EC 5.3.99.3) (Cytosolic prostaglandin E2 synthase) (cPGES) (Hsp90 co-chaperone) (Progesterone receptor complex p23) (Telomerase-binding protein p23)	PTGES3	2.44213e+06	1.33855e+06	598418	4.42087e+06	7.15962e+06	5.14256e+06	3.70958e+06	3.98938e+06	2.73691e+06	1.33399e+07	9.06725e+06	2.06643e+06	4.4392e+06	6	6
sp|Q04756|HGFA_HUMAN	Q04756	Hepatocyte growth factor activator (HGF activator) (HGFA) (EC 3.4.21.-) [Cleaved into: Hepatocyte growth factor activator short chain; Hepatocyte growth factor activator long chain]	HGFAC	71.8034	25.2067	47.1346	135.433	114.734	57.2588	90.916	126.999	2.73182e+06	40.2791	119.085	2.14122e+06	196.054	8	12
sp|P30520|PURA2_HUMAN	P30520	Adenylosuccinate synthetase isozyme 2 (AMPSase 2) (AdSS 2) (EC 6.3.4.4) (Adenylosuccinate synthetase, acidic isozyme) (Adenylosuccinate synthetase, liver isozyme) (L-type adenylosuccinate synthetase) (IMP--aspartate ligase 2)	ADSS2	4.7629e+07	99.7728	62.3363	1.25364e+07	1.61949e+07	5.29703e+06	821534	2.42679e+06	2.73075e+06	3.67882e+06	1.36567e+07	1.15508e+06	5.34086e+06	9	11
sp|Q96PL1|SG3A2_HUMAN	Q96PL1	Secretoglobin family 3A member 2 (Pneumo secretory protein 1) (PnSP-1) (Uteroglobin-related protein 1)	SCGB3A2	4.94428e+06	138.245	121.524	166.929	59.5748	143.978	43.6882	5.2953	2.72737e+06	716252	97101.8	183689	1.8277e+07	7	8
sp|P21980|TGM2_HUMAN	P21980	Protein-glutamine gamma-glutamyltransferase 2 (EC 2.3.2.13) (Tissue transglutaminase) (Transglutaminase C) (TG(C)) (TGC) (TGase C) (Transglutaminase H) (TGase H) (Transglutaminase-2) (TGase-2)	TGM2	2.18981e+06	385967	192.906	1.12224e+06	668288	920419	192.703	4.43208e+06	2.71485e+06	828834	2.96984e+06	4.43055e+06	9.52452e+06	11	12
sp|O95445|APOM_HUMAN	O95445	Apolipoprotein M (Apo-M) (ApoM) (Protein G3a)	APOM	256464	130.975	1.11422e+06	115.938	120.332	49.1626	42.2869	625201	2.69542e+06	33.8325	3.44423e+06	2.73597e+06	17.4747	5	9
sp|P35237|SPB6_HUMAN	P35237	Serpin B6 (Cytoplasmic antiproteinase) (CAP) (Peptidase inhibitor 6) (PI-6) (Placental thrombin inhibitor)	SERPINB6	5.93198e+06	186.107	47.5025	7.07485	56.7958	308110	11.9913	1.29946e+06	2.69541e+06	273233	3.25614e+06	838942	3.23047e+06	8	9
sp|P19878|NCF2_HUMAN	P19878	Neutrophil cytosol factor 2 (NCF-2) (67 kDa neutrophil oxidase factor) (NADPH oxidase activator 2) (Neutrophil NADPH oxidase factor 2) (p67-phox)	NCF2	9.7525e+07	665172	3.00539e+06	4.90637e+07	7.96194e+07	4.06301e+07	6.61538e+06	8.314e+06	2.66672e+06	6.18996e+06	3.98333e+07	6.73154e+06	1.54123e+07	15	16
sp|O75436|VP26A_HUMAN	O75436	Vacuolar protein sorting-associated protein 26A (Vesicle protein sorting 26A) (hVPS26)	VPS26A	2.05393e+07	192.768	22.6984	757695	2.30376e+06	101.207	184.577	1.70602e+06	2.66448e+06	9.58092e+06	9.95923e+06	2.19037e+06	7.42292e+06	7	7
sp|P29966|MARCS_HUMAN	P29966	Myristoylated alanine-rich C-kinase substrate (MARCKS) (Protein kinase C substrate, 80 kDa protein, light chain) (80K-L protein) (PKCSL)	MARCKS	7.0248e+07	673196	3.87947e+06	6.07882e+06	6.70431e+06	6.61147e+06	704586	4.62432e+06	2.6526e+06	1.12592e+07	4.73568e+06	1.35392e+07	1.63764e+07	7	8
sp|O95336|6PGL_HUMAN	O95336	6-phosphogluconolactonase (6PGL) (EC 3.1.1.31)	PGLS	3.43567e+07	6.16371e+06	1.23715e+07	1.13718e+07	2.48607e+07	1.03911e+07	5.74338e+06	1.05619e+07	2.64688e+06	1.64493e+07	1.31528e+07	4.15807e+06	8.02059e+06	7	9
sp|P36871|PGM1_HUMAN	P36871	Phosphoglucomutase-1 (PGM 1) (EC 5.4.2.2) (Glucose phosphomutase 1)	PGM1	4.1954e+07	3.4654e+06	7.82592e+06	1.46398e+07	2.61407e+07	1.00131e+07	1.11041e+06	4.59856e+06	2.64596e+06	1.41907e+07	1.86106e+07	2.9565e+06	1.00327e+07	16	19
sp|P00568|KAD1_HUMAN	P00568	Adenylate kinase isoenzyme 1 (AK 1) (EC 2.7.4.3) (EC 2.7.4.6) (ATP-AMP transphosphorylase 1) (ATP:AMP phosphotransferase) (Adenylate monophosphate kinase) (Myokinase)	AK1	540304	136.91	56.922	94.032	82.7922	198.096	107.264	406967	2.64267e+06	5.08787e+06	3.77532e+06	2.01913e+06	2.63923e+06	5	6
sp|Q96TA1|NIBL1_HUMAN	Q96TA1	Protein Niban 2 (Meg-3) (Melanoma invasion by ERK) (MINERVA) (Niban-like protein 1) (Protein FAM129B)	NIBAN2	3.2542e+06	198.21	175.146	649790	173.372	3.24571	3.51291e+07	2.63274e+07	2.64094e+06	1.0702e+08	5.9412e+07	8.26812e+06	1.9591e+07	23	27
sp|P60981|DEST_HUMAN	P60981	Destrin (Actin-depolymerizing factor) (ADF)	DSTN	4.89234e+06	6.2271e+06	5.0332e+06	5.76382e+06	4.38696e+06	1.93218e+06	1.38505e+07	1.52303e+07	2.63771e+06	3.52193e+07	1.62474e+07	3.56752e+06	1.21737e+07	6	7
sp|P13473|LAMP2_HUMAN	P13473	Lysosome-associated membrane glycoprotein 2 (LAMP-2) (Lysosome-associated membrane protein 2) (CD107 antigen-like family member B) (LGP-96) (CD antigen CD107b)	LAMP2	2.80783e+07	5.50648e+06	1.30414e+07	5.26193e+07	3.86441e+07	6.33862e+07	2.88631e+07	1.89529e+07	2.63621e+06	1.25591e+07	1.33205e+07	3.98028e+06	9.33038e+06	3	4
sp|P18510|IL1RA_HUMAN	P18510	Interleukin-1 receptor antagonist protein (IL-1RN) (IL-1ra) (IRAP) (ICIL-1RA) (IL1 inhibitor) (Anakinra)	IL1RN	2.37205e+06	3.73217e+07	1.38036e+08	1.61589e+06	3.01428e+06	129.061	3.42861e+07	2.18718e+07	2.63477e+06	1.26498e+08	3.40895e+07	1.12095e+07	2.35252e+07	7	8
sp|P62993|GRB2_HUMAN	P62993	Growth factor receptor-bound protein 2 (Adapter protein GRB2) (Protein Ash) (SH2/SH3 adapter GRB2)	GRB2	3.53543e+07	2.07956e+06	1.49778e+06	1.37855e+07	2.37647e+07	1.27793e+07	1.34548e+06	2.77462e+06	2.62597e+06	6.77364e+06	9.48149e+06	4.47655e+06	5.53329e+06	12	12
sp|P63000|RAC1_HUMAN	P63000	Ras-related C3 botulinum toxin substrate 1 (EC 3.6.5.2) (Cell migration-inducing gene 5 protein) (Ras-like protein TC25) (p21-Rac1)	RAC1	2.24527e+06	894868	89.2311	2.26183e+06	3.55702e+06	2.83667e+06	1.66028e+06	2.37095e+06	2.61545e+06	1.05925e+07	9.15825e+06	3.66842e+06	5.6837e+06	3	3
sp|P02549|SPTA1_HUMAN	P02549	Spectrin alpha chain, erythrocytic 1 (Erythroid alpha-spectrin)	SPTA1	169.683	60.3021	129.987	32.1115	80.2481	28.2706	155.885	15.6416	2.61155e+06	1.18025e+06	1.06112e+06	1.50297e+06	240276	14	25
sp|P35268|RL22_HUMAN	P35268	60S ribosomal protein L22 (EBER-associated protein) (EAP) (Epstein-Barr virus small RNA-associated protein) (Heparin-binding protein HBp15) (Large ribosomal subunit protein eL22)	RPL22	9.01505e+06	229962	731923	522049	473656	173.556	2.6966e+06	1.7484e+06	2.60789e+06	2.23334e+07	1.79363e+07	4.39492e+06	1.27856e+07	4	5
sp|Q07020|RL18_HUMAN	Q07020	60S ribosomal protein L18 (Large ribosomal subunit protein eL18)	RPL18	1.42261e+07	88.97	115.332	459130	2.51521e+06	136.151	3.54774e+06	3.69041e+06	2.60457e+06	3.08598e+07	2.53342e+07	6.21391e+06	2.40174e+07	6	7
sp|Q92817|EVPL_HUMAN	Q92817	Envoplakin (210 kDa cornified envelope precursor protein) (210 kDa paraneoplastic pemphigus antigen) (p210)	EVPL	1.47128e+07	128.436	100.626	5.49814e+06	2.75353e+06	299024	1.48248e+08	4.67857e+07	2.58914e+06	6.0645e+08	2.36742e+08	2.75929e+07	1.2839e+08	94	103
sp|P23280|CAH6_HUMAN	P23280	Carbonic anhydrase 6 (EC 4.2.1.1) (Carbonate dehydratase VI) (Carbonic anhydrase VI) (CA-VI) (Salivary carbonic anhydrase) (Secreted carbonic anhydrase)	CA6	5.47988e+07	1.97401e+08	6.40123e+08	1.44184e+07	1.09792e+08	9.96715e+07	1.69855e+09	1.78704e+08	2.57776e+06	2.54007e+09	2.97674e+08	3.35005e+07	1.42706e+08	12	14
sp|O95833|CLIC3_HUMAN	O95833	Chloride intracellular channel protein 3	CLIC3	628958	557480	3.18419	347960	138.99	134.574	8.4833e+06	4.07365e+06	2.57614e+06	7.01188e+07	2.03643e+07	5.00617e+06	1.05535e+07	13	14
sp|P49411|EFTU_HUMAN	P49411	Elongation factor Tu, mitochondrial (EF-Tu) (P43)	TUFM	6.40914e+07	132.408	1.85147e+06	1.82569e+07	1.36384e+07	1.62789e+07	6.68609e+06	9.97357e+06	2.57335e+06	5.77053e+07	4.71842e+07	9.53987e+06	3.23587e+07	16	20
sp|P10515|ODP2_HUMAN	P10515	Dihydrolipoyllysine-residue acetyltransferase component of pyruvate dehydrogenase complex, mitochondrial (EC 2.3.1.12) (70 kDa mitochondrial autoantigen of primary biliary cirrhosis) (PBC) (Dihydrolipoamide acetyltransferase component of pyruvate dehydrogenase complex) (M2 antigen complex 70 kDa subunit) (Pyruvate dehydrogenase complex component E2) (PDC-E2) (PDCE2)	DLAT	2.34846e+06	74.905	194.732	180056	254767	172906	187.074	11.3325	2.55164e+06	1.54699e+06	3.02119e+06	3.61095e+06	2.19013e+06	6	6
sp|Q9BUF5|TBB6_HUMAN	Q9BUF5	Tubulin beta-6 chain (Tubulin beta class V)	TUBB6	1.42306e+07	2.19063e+06	198.354	1.95911e+06	2.36838e+06	687068	1.55034e+06	5.7247e+06	2.54708e+06	1.29776e+07	1.01777e+07	4.6068e+06	1.46417e+07	5	7
sp|P01715|LV301_HUMAN	P01715	Immunoglobulin lambda variable 3-1 (Ig lambda chain V-IV region Bau) (Ig lambda chain V-IV region MOL) (Ig lambda chain V-IV region X)	IGLV3-1	145.915	85.2012	35.4113	76.7754	85.7569	18.3168	96.9704	824914	2.54619e+06	688368	3.34958e+06	46.2522	107.877	2	3
sp|P12277|KCRB_HUMAN	P12277	Creatine kinase B-type (EC 2.7.3.2) (Brain creatine kinase) (B-CK) (Creatine kinase B chain) (Creatine phosphokinase B-type) (CPK-B)	CKB	95314.5	30.6869	164.831	263069	97.6297	122.564	19.0691	4.0082e+06	2.53451e+06	2.55694e+06	2.0257e+06	2.79999e+06	4.04761e+06	9	11
sp|P02654|APOC1_HUMAN	P02654	Apolipoprotein C-I (Apo-CI) (ApoC-I) (Apolipoprotein C1) [Cleaved into: Truncated apolipoprotein C-I]	APOC1	5.35583e+06	77.0017	186.298	462044	2.95417e+06	123.71	129.774	1.45306e+07	2.52465e+06	1.17499e+07	1.37367e+07	899877	1.02619e+06	4	5
sp|P02452|CO1A1_HUMAN	P02452	Collagen alpha-1(I) chain (Alpha-1 type I collagen)	COL1A1	326868	148.104	103.913	87.1708	137.897	88.8899	97.1	51.4808	2.49451e+06	125.272	89.605	372319	74.1355	6	7
sp|O75390|CISY_HUMAN	O75390	Citrate synthase, mitochondrial (EC 2.3.3.1) (Citrate (Si)-synthase)	CS	8.73253e+07	301967	4.54566e+06	4.14193e+07	4.23649e+07	3.1403e+07	1.14262e+07	1.27825e+07	2.49098e+06	4.29094e+07	4.46591e+07	5.63955e+06	3.01541e+07	14	17
sp|P13716|HEM2_HUMAN	P13716	Delta-aminolevulinic acid dehydratase (ALADH) (EC 4.2.1.24) (Porphobilinogen synthase)	ALAD	9.71286e+06	115.633	670772	3.60063e+06	3.7763e+06	2.16644e+06	67.8241	238259	2.48607e+06	1.3191e+06	2.90731e+06	1.30355e+06	480791	5	7
sp|P40227|TCPZ_HUMAN	P40227	T-complex protein 1 subunit zeta (TCP-1-zeta) (Acute morphine dependence-related protein 2) (CCT-zeta-1) (HTR3) (Tcp20)	CCT6A	1.59073e+07	135.513	56.8175	2.72527e+06	4.81544e+06	165.7	710292	1.25994e+06	2.45322e+06	1.24321e+07	1.28883e+07	2.70724e+06	5.461e+06	11	14
sp|P15880|RS2_HUMAN	P15880	40S ribosomal protein S2 (40S ribosomal protein S4) (Protein LLRep3) (Small ribosomal subunit protein uS5)	RPS2	1.26825e+07	8.94351	1.23603e+06	7.87596e+06	8.81422e+06	489518	6.72946e+06	3.56263e+06	2.44676e+06	3.13695e+07	2.79926e+07	6.70103e+06	2.1143e+07	10	10
sp|O43653|PSCA_HUMAN	O43653	Prostate stem cell antigen	PSCA	2.24445e+06	9.82239e+06	1.05608e+07	2.69925e+06	7.2185e+06	4.17564e+06	20.3751	156.227	2.43818e+06	9.78093e+06	9.11507e+06	116.673	3.87085e+07	3	3
sp|P28482|MK01_HUMAN	P28482	Mitogen-activated protein kinase 1 (MAP kinase 1) (MAPK 1) (EC 2.7.11.24) (ERT1) (Extracellular signal-regulated kinase 2) (ERK-2) (MAP kinase isoform p42) (p42-MAPK) (Mitogen-activated protein kinase 2) (MAP kinase 2) (MAPK 2)	MAPK1	2.23367e+07	495601	37.2303	1.26227e+06	2.32951e+06	642758	55.4494	845911	2.42889e+06	4.38441e+06	6.53295e+06	2.20273e+06	4.06895e+06	7	9
sp|P25398|RS12_HUMAN	P25398	40S ribosomal protein S12 (Small ribosomal subunit protein eS12)	RPS12	4.04417e+06	186474	1.93868e+06	995419	2.02121e+06	122.354	4.31579e+06	1.56282e+06	2.4093e+06	1.93156e+07	1.14043e+07	4.22339e+06	4.08495e+06	7	8
sp|P62851|RS25_HUMAN	P62851	40S ribosomal protein S25 (Small ribosomal subunit protein eS25)	RPS25	1.08604e+07	128.738	3.3739e+06	6.2674e+06	5.633e+06	2.50397e+06	4.12857e+06	2.11924e+06	2.40049e+06	1.30041e+07	1.15504e+07	2.71605e+06	1.183e+07	5	5
sp|P08779|K1C16_HUMAN	P08779	Keratin, type I cytoskeletal 16 (Cytokeratin-16) (CK-16) (Keratin-16) (K16)	KRT16	5.5418e+07	1.69212e+07	4.34873e+06	7.73582e+07	5.62517e+07	1.07049e+07	6.26918e+08	2.14931e+08	2.39639e+06	1.57078e+09	7.61843e+08	1.24764e+08	5.54712e+08	21	22
sp|P22234|PUR6_HUMAN	P22234	Multifunctional protein ADE2 [Includes: Phosphoribosylaminoimidazole-succinocarboxamide synthase (EC 6.3.2.6) (SAICAR synthetase); Phosphoribosylaminoimidazole carboxylase (EC 4.1.1.21) (AIR carboxylase) (AIRC)]	PAICS	9.71141e+06	71.4084	181144	2.9585e+06	4.85232e+06	476896	62.9524	92355.1	2.38886e+06	6.41562e+06	1.05113e+07	653458	1.91029e+06	10	12
sp|P17174|AATC_HUMAN	P17174	Aspartate aminotransferase, cytoplasmic (cAspAT) (EC 2.6.1.1) (EC 2.6.1.3) (Cysteine aminotransferase, cytoplasmic) (Cysteine transaminase, cytoplasmic) (cCAT) (Glutamate oxaloacetate transaminase 1) (Transaminase A)	GOT1	1.68751e+07	805875	2.87461e+07	6.66485e+06	6.96494e+06	4.75322e+06	1.84885e+06	2.59734e+06	2.38055e+06	1.59691e+07	1.31946e+07	2.65322e+06	7.52174e+06	14	16
sp|Q7KZF4|SND1_HUMAN	Q7KZF4	Staphylococcal nuclease domain-containing protein 1 (EC 3.1.31.1) (100 kDa coactivator) (EBNA2 coactivator p100) (Tudor domain-containing protein 11) (p100 co-activator)	SND1	1.38161e+07	157.862	154.046	615695	216809	39821.2	187.536	29.5262	2.36117e+06	1.23672e+07	1.21538e+07	1.35666e+06	8.83181e+06	16	18
sp|P16157|ANK1_HUMAN	P16157	NA	NA	4.21361	46.0842	69.6998	7.14307	83.8666	17.6574	172.283	57.2277	2.33383e+06	152.396	47631.7	594430	128.124	9	19
sp|P34096|RNAS4_HUMAN	P34096	Ribonuclease 4 (RNase 4) (EC 3.1.27.-)	RNASE4	1.23163e+06	2.36441e+07	4.47675e+06	71.9593	82.338	120.476	5.01531e+06	1.34545e+07	2.33302e+06	2.90219e+07	1.00282e+07	3.74569e+06	7.32087e+06	6	7
sp|P55786|PSA_HUMAN	P55786	Puromycin-sensitive aminopeptidase (PSA) (EC 3.4.11.14) (Cytosol alanyl aminopeptidase) (AAP-S)	NPEPPS	2.25233e+07	1.78902e+06	2.85671e+06	7.93033e+06	1.25601e+07	4.58208e+06	4.39386e+06	2.60608e+06	2.32783e+06	2.65341e+07	1.90421e+07	3.21617e+06	1.38411e+07	17	19
sp|P06865|HEXA_HUMAN	P06865	Beta-hexosaminidase subunit alpha (EC 3.2.1.52) (Beta-N-acetylhexosaminidase subunit alpha) (Hexosaminidase subunit A) (N-acetyl-beta-glucosaminidase subunit alpha)	HEXA	1.48349e+07	1.46591e+06	3.27107e+06	4.31078e+06	686144	1.95295e+06	151.051	1.86729e+06	2.32593e+06	3.5357e+06	4.05647e+06	2.85081e+06	6.44468e+06	8	9
sp|Q9ULV4|COR1C_HUMAN	Q9ULV4	Coronin-1C (Coronin-3) (hCRNN4)	CORO1C	1.20276e+07	145.129	266363	5.7713e+06	1.2151e+07	2.78413e+06	406943	2.72394e+06	2.32066e+06	4.0251e+06	8.63644e+06	4.4399e+06	5.62448e+06	10	13
sp|P43251|BTD_HUMAN	P43251	Biotinidase (Biotinase) (EC 3.5.1.12)	BTD	902963	2.19989e+06	1.54826e+06	3.77513e+06	75.3162	3.85707e+06	189163	3.34872e+06	2.31492e+06	6.6699e+06	3.28179e+06	4.35952e+06	1.93127e+06	6	8
sp|Q12841|FSTL1_HUMAN	Q12841	Follistatin-related protein 1 (Follistatin-like protein 1)	FSTL1	338077	1.02026e+06	21.9191	83.6058	141.442	142.831	13.3233	1.51427e+06	2.29973e+06	1.62487e+06	323166	2.70683e+06	1.88437e+06	6	6
sp|P18085|ARF4_HUMAN	P18085	ADP-ribosylation factor 4	ARF4	2.13568e+07	236741	1.69362e+06	9.29e+06	9.32387e+06	6.21787e+06	3.45924e+06	3.69935e+06	2.29522e+06	1.37292e+07	1.6049e+07	5.0751e+06	2.08407e+07	5	6
sp|P14868|SYDC_HUMAN	P14868	Aspartate--tRNA ligase, cytoplasmic (EC 6.1.1.12) (Aspartyl-tRNA synthetase) (AspRS) (Cell proliferation-inducing gene 40 protein)	DARS1	2.05372e+07	144.332	152.34	3.29979e+06	4.98691e+06	221766	28.0736	125.984	2.29402e+06	1.52845e+07	1.74229e+07	4.2682e+06	1.3078e+07	20	20
sp|P62753|RS6_HUMAN	P62753	40S ribosomal protein S6 (Phosphoprotein NP33) (Small ribosomal subunit protein eS6)	RPS6	1.66987e+07	965887	4.69768e+06	4.06899e+06	4.73651e+06	3.09541e+06	65.1706	4.02288e+06	2.29165e+06	3.33499e+07	2.30615e+07	4.69952e+06	1.27979e+07	5	8
sp|P12004|PCNA_HUMAN	P12004	Proliferating cell nuclear antigen (PCNA) (Cyclin)	PCNA	3.61642e+06	125.477	5.23791	70.3809	85.7778	154.797	8.41829	99.0253	2.28254e+06	779539	2.15059e+06	2.25926e+06	2.93531e+06	6	7
sp|Q13217|DNJC3_HUMAN	Q13217	DnaJ homolog subfamily C member 3 (Endoplasmic reticulum DNA J domain-containing protein 6) (ER-resident protein ERdj6) (ERdj6) (Interferon-induced, double-stranded RNA-activated protein kinase inhibitor) (Protein kinase inhibitor of 58 kDa) (Protein kinase inhibitor p58)	DNAJC3	9.55421e+06	829796	111.471	361688	515199	489071	226112	2.09902e+06	2.27727e+06	1.92623e+07	1.17563e+07	2.14639e+06	1.31272e+07	15	17
sp|P38606|VATA_HUMAN	P38606	V-type proton ATPase catalytic subunit A (V-ATPase subunit A) (EC 7.1.2.2) (V-ATPase 69 kDa subunit) (Vacuolar ATPase isoform VA68) (Vacuolar proton pump subunit alpha)	ATP6V1A	5.80069e+07	147.937	157.239	7.12397e+06	1.29978e+07	5.1296e+06	3.45724e+06	5.14393e+06	2.27601e+06	1.62906e+07	2.77676e+07	7.27354e+06	1.31657e+07	15	20
sp|A0A075B6I0|LV861_HUMAN	A0A075B6I0	Immunoglobulin lambda variable 8-61	IGLV8-61	7.37593e+06	1.83925e+07	6.3361e+06	1.50041e+07	3.42227e+06	8.28463e+06	1.08467e+07	1.95375e+07	2.27262e+06	1.22252e+07	2.31501e+07	59.2697	2.42756e+06	3	3
sp|A0A075B6K4|LV310_HUMAN	A0A075B6K4	Immunoglobulin lambda variable 3-10	IGLV3-10	1.60526e+06	3.37607e+06	3.30025e+06	1.13876e+06	2.62945e+06	139.552	1.64585e+06	4.35456e+06	2.27015e+06	4.61277e+07	2.08722e+07	542676	1.77135e+06	3	3
sp|P67809|YBOX1_HUMAN	P67809	Y-box-binding protein 1 (YB-1) (CCAAT-binding transcription factor I subunit A) (CBF-A) (DNA-binding protein B) (DBPB) (Enhancer factor I subunit A) (EFI-A) (Nuclease-sensitive element-binding protein 1) (Y-box transcription factor)	YBX1	1.81262e+06	124.553	18.0537	276182	146.412	82.3062	123.474	196.432	2.25839e+06	2.18093e+06	877501	2.41892e+06	2.78528e+06	2	3
sp|P02461|CO3A1_HUMAN	P02461	NA	NA	33.16	26.7266	171.701	163.247	130.287	9.91727	65.2476	109.994	2.23814e+06	186.061	116.953	610539	11.723	6	7
sp|P49189|AL9A1_HUMAN	P49189	4-trimethylaminobutyraldehyde dehydrogenase (TMABA-DH) (TMABALDH) (EC 1.2.1.47) (Aldehyde dehydrogenase E3 isozyme) (Aldehyde dehydrogenase family 9 member A1) (EC 1.2.1.3) (Gamma-aminobutyraldehyde dehydrogenase) (EC 1.2.1.19) (R-aminobutyraldehyde dehydrogenase) [Cleaved into: 4-trimethylaminobutyraldehyde dehydrogenase, N-terminally processed]	ALDH9A1	7.06902e+06	5.93515e+06	9.75778e+06	5.82916e+06	8.96828e+06	1.6032e+06	8.13919e+06	5.29154e+06	2.2358e+06	4.27687e+07	2.10479e+07	6.14198e+06	1.67477e+07	15	16
sp|P0DP01|HV108_HUMAN	P0DP01	Immunoglobulin heavy variable 1-8	IGHV1-8	1.22803e+06	2.92209e+06	4.51247e+06	241844	360230	321504	5.08523e+06	3.01474e+06	2.23014e+06	2.20893e+06	2.6186e+06	1.43858e+06	505210	2	2
sp|P11586|C1TC_HUMAN	P11586	C-1-tetrahydrofolate synthase, cytoplasmic (C1-THF synthase) [Cleaved into: C-1-tetrahydrofolate synthase, cytoplasmic, N-terminally processed] [Includes: Methylenetetrahydrofolate dehydrogenase (EC 1.5.1.5); Methenyltetrahydrofolate cyclohydrolase (EC 3.5.4.9); Formyltetrahydrofolate synthetase (EC 6.3.4.3)]	MTHFD1	3.95099e+07	1.79958e+06	4.12919e+06	7.06176e+06	1.03548e+07	6.42267e+06	1.96134e+06	1.92907e+06	2.22688e+06	9.15783e+06	1.56847e+07	3.25941e+06	2.05763e+07	14	16
sp|P07910|HNRPC_HUMAN	P07910	Heterogeneous nuclear ribonucleoproteins C1/C2 (hnRNP C1/C2)	HNRNPC	1.5618e+07	645035	191.045	2.08112e+06	3.62746e+06	172.287	1.47339e+06	1.54821e+06	2.2038e+06	4.50203e+06	8.69111e+06	4.52035e+06	4.32477e+06	2	2
sp|P12532|KCRU_HUMAN	P12532	Creatine kinase U-type, mitochondrial (EC 2.7.3.2) (Acidic-type mitochondrial creatine kinase) (Mia-CK) (Ubiquitous mitochondrial creatine kinase) (U-MtCK)	CKMT1A; CKMT1B	2.31421e+06	59.2829	16.0911	25.3877	122.251	91.4504	4.21998e+06	44.9286	2.20209e+06	2.91845e+07	2.97627e+07	1.54521e+06	5.99647e+06	10	10
sp|P29728|OAS2_HUMAN	P29728	2'-5'-oligoadenylate synthase 2 ((2-5')oligo(A) synthase 2) (2-5A synthase 2) (EC 2.7.7.84) (p69 OAS / p71 OAS) (p69OAS / p71OAS)	OAS2	2.5072e+06	96.7384	15.8563	69.2813	140.374	57.5938	8.68496	92.6446	2.20047e+06	3.47338e+06	2.99857e+06	1.76997e+07	1.98137e+07	9	12
sp|P29508|SPB3_HUMAN	P29508	Serpin B3 (Protein T4-A) (Squamous cell carcinoma antigen 1) (SCCA-1)	SERPINB3	1.32192e+07	4.38672e+06	1.94367e+07	165.644	705204	12.9339	2.6939e+06	7.47085e+06	2.19637e+06	6.3395e+07	6.58552e+07	2.13093e+06	1.55462e+07	11	12
sp|P33121|ACSL1_HUMAN	P33121	Long-chain-fatty-acid--CoA ligase 1 (EC 6.2.1.3) (Acyl-CoA synthetase 1) (ACS1) (Arachidonate--CoA ligase) (EC 6.2.1.15) (Long-chain acyl-CoA synthetase 1) (LACS 1) (Long-chain acyl-CoA synthetase 2) (LACS 2) (Long-chain fatty acid-CoA ligase 2) (Palmitoyl-CoA ligase 1) (Palmitoyl-CoA ligase 2) (Phytanate--CoA ligase) (EC 6.2.1.24)	ACSL1	8.41943e+07	36.4666	1.07147e+06	1.69435e+07	1.68758e+07	9.35037e+06	2.69457e+06	4.35116e+06	2.1957e+06	1.0633e+07	1.57925e+07	2.82576e+06	1.74073e+07	17	19
sp|Q14152|EIF3A_HUMAN	Q14152	Eukaryotic translation initiation factor 3 subunit A (eIF3a) (Eukaryotic translation initiation factor 3 subunit 10) (eIF-3-theta) (eIF3 p167) (eIF3 p180) (eIF3 p185)	EIF3A	7.52153e+06	24.2963	97.5579	27.2132	190.905	190.044	39.6028	119.834	2.19524e+06	7.03856e+06	9.19662e+06	1.57104e+06	4.2278e+06	13	14
sp|Q6ZN66|GBP6_HUMAN	Q6ZN66	Guanylate-binding protein 6 (GTP-binding protein 6) (GBP-6) (Guanine nucleotide-binding protein 6)	GBP6	3.64648e+06	54.9824	1.10463e+06	1.31117e+06	1.17308e+06	13.2767	3.27032e+07	1.69914e+07	2.19379e+06	1.77893e+08	4.7209e+07	4.59548e+06	3.12505e+07	27	32
sp|A0A0C4DH39|HV158_HUMAN	A0A0C4DH39	Immunoglobulin heavy variable 1-58	IGHV1-58	132945	458051	37.6417	134.059	1.54527	193.03	77.4897	1.279e+06	2.19291e+06	1.11986e+06	3.23532e+06	1.03535e+06	93.9429	2	2
sp|P41222|PTGDS_HUMAN	P41222	Prostaglandin-H2 D-isomerase (EC 5.3.99.2) (Beta-trace protein) (Cerebrin-28) (Glutathione-independent PGD synthase) (Lipocalin-type prostaglandin-D synthase) (Prostaglandin-D2 synthase) (PGD2 synthase) (PGDS) (PGDS2)	PTGDS	301655	127.635	8.64131	69.5378	119.443	194.7	105.77	142866	2.18814e+06	199.157	165646	745759	408255	2	2
sp|Q9BS26|ERP44_HUMAN	Q9BS26	Endoplasmic reticulum resident protein 44 (ER protein 44) (ERp44) (Thioredoxin domain-containing protein 4)	ERP44	1.65109e+07	391199	139.25	6.76308e+06	8.29053e+06	4.73327e+06	3.17646e+06	3.8552e+06	2.1808e+06	1.68584e+07	1.09774e+07	3.54229e+06	1.01417e+07	10	12
sp|Q6UXB2|CXL17_HUMAN	Q6UXB2	C-X-C motif chemokine 17 (6-Cys CXCL17) (Dendritic cell and monocyte chemokine-like protein) (DMC) (VEGF coregulated chemokine 1) [Cleaved into: 4-Cys CXCL17]	CXCL17	111681	8.24904e+06	356573	2.56336e+06	7.16223e+06	8.5229e+06	1.46868e+07	6.71331e+07	2.1756e+06	3.05489e+06	4.50929e+06	3.47629e+06	3.79941e+07	7	7
sp|Q06828|FMOD_HUMAN	Q06828	Fibromodulin (FM) (Collagen-binding 59 kDa protein) (Keratan sulfate proteoglycan fibromodulin) (KSPG fibromodulin)	FMOD	173926	6.27005e+06	150.814	313643	230988	87172.1	1.38617e+06	3.14424e+06	2.17441e+06	7.48922e+06	4.17486e+06	2.64141e+06	8.28679e+06	6	6
sp|O60234|GMFG_HUMAN	O60234	Glia maturation factor gamma (GMF-gamma)	GMFG	9.34318e+07	347846	4.22985e+06	1.20942e+07	1.83622e+07	1.04404e+07	133.908	3.14363e+06	2.16158e+06	1.188e+07	3.73462e+07	2.02295e+06	1.25785e+07	5	5
sp|Q00325|MPCP_HUMAN	Q00325	Phosphate carrier protein, mitochondrial (Phosphate transport protein) (PTP) (Solute carrier family 25 member 3)	SLC25A3	4.18581e+07	53.2989	14.7675	1.4417e+07	2.13861e+07	1.85568e+07	7.27486e+06	2.83323e+06	2.15832e+06	2.19446e+07	3.49971e+07	4.8303e+06	2.59632e+07	7	8
sp|Q6XQN6|PNCB_HUMAN	Q6XQN6	Nicotinate phosphoribosyltransferase (NAPRTase) (EC 6.3.4.21) (FHA-HIT-interacting protein) (Nicotinate phosphoribosyltransferase domain-containing protein 1)	NAPRT	3.23938e+07	3.84512e+06	5.96585e+06	1.68774e+07	2.66047e+07	1.08813e+07	1.32686e+06	2.04582e+06	2.1568e+06	8.49292e+06	1.41604e+07	1.48919e+06	3.30484e+06	12	13
sp|P52272|HNRPM_HUMAN	P52272	Heterogeneous nuclear ribonucleoprotein M (hnRNP M)	HNRNPM	6.95723e+07	10.9615	366943	1.06202e+07	1.71407e+07	4.00762e+06	781836	2.30227e+06	2.15362e+06	2.49382e+07	3.06144e+07	8.20625e+06	1.9674e+07	22	27
sp|Q99832|TCPH_HUMAN	Q99832	T-complex protein 1 subunit eta (TCP-1-eta) (CCT-eta) (HIV-1 Nef-interacting protein) [Cleaved into: T-complex protein 1 subunit eta, N-terminally processed]	CCT7	1.64814e+07	181.644	158.858	2.17415e+06	4.03723e+06	872506	1.85735e+06	2.54657e+06	2.14069e+06	1.42705e+07	1.65686e+07	3.80191e+06	9.85896e+06	15	17
sp|P12830|CADH1_HUMAN	P12830	Cadherin-1 (CAM 120/80) (Epithelial cadherin) (E-cadherin) (Uvomorulin) (CD antigen CD324) [Cleaved into: E-Cad/CTF1; E-Cad/CTF2; E-Cad/CTF3]	CDH1	4.14992e+06	7.04819e+06	2.38119e+07	108.535	230632	37653.8	881478	2.16066e+06	2.12839e+06	1.62648e+07	1.01375e+07	3.48295e+06	8.78508e+06	10	11
sp|Q9UBR2|CATZ_HUMAN	Q9UBR2	Cathepsin Z (EC 3.4.18.1) (Cathepsin P) (Cathepsin X)	CTSZ	1.36508e+07	8.20562e+06	9.73792e+06	3.24449e+06	3.22282e+06	1.06074e+07	1.5923e+06	8.0399e+06	2.10646e+06	5.47282e+06	5.17195e+06	4.57129e+06	1.09763e+07	4	6
sp|Q9NQC3|RTN4_HUMAN	Q9NQC3	Reticulon-4 (Foocen) (Neurite outgrowth inhibitor) (Nogo protein) (Neuroendocrine-specific protein) (NSP) (Neuroendocrine-specific protein C homolog) (RTN-x) (Reticulon-5)	RTN4	3.47801e+07	8.08043	161.765	1.03149e+07	3.34765e+06	9.66246e+06	32.0298	402603	2.0964e+06	2.88648e+06	3.14991e+06	3.45532e+06	1.05791e+07	5	5
sp|P33241|LSP1_HUMAN	P33241	Lymphocyte-specific protein 1 (47 kDa actin-binding protein) (52 kDa phosphoprotein) (pp52) (Lymphocyte-specific antigen WP34)	LSP1	6.68232e+07	1.21008e+06	1.18244e+06	1.65384e+07	3.14479e+07	2.23301e+07	2.2184e+06	1.91438e+06	2.09578e+06	1.7203e+07	8.88743e+06	2.75969e+06	7.22283e+06	8	8
sp|Q95604|1C17_HUMAN	Q95604	NA	NA	2.24105e+06	126.246	69.9172	125.299	151.682	962209	65.2934	884024	2.09036e+06	487708	512479	662248	3.93575e+06	4	4
sp|O60888|CUTA_HUMAN	O60888	Protein CutA (Acetylcholinesterase-associated protein) (Brain acetylcholinesterase putative membrane anchor)	CUTA	7.77393e+06	6.98629e+06	4.98143e+06	4.48355e+06	6.24103e+06	3.64042e+06	2.31164e+06	3.25447e+06	2.0863e+06	1.48255e+07	4.85396e+06	3.37861e+06	7.97642e+06	3	3
sp|Q9Y2J8|PADI2_HUMAN	Q9Y2J8	Protein-arginine deiminase type-2 (EC 3.5.3.15) (PAD-H19) (Peptidylarginine deiminase II) (Protein-arginine deiminase type II)	PADI2	5.28216e+07	1.86699e+06	4.37334e+06	5.81335e+07	6.13243e+07	3.4302e+07	6.67138e+06	1.09024e+07	2.08179e+06	7.68389e+06	2.25565e+07	2.22976e+06	8.49307e+06	14	15
sp|P14317|HCLS1_HUMAN	P14317	Hematopoietic lineage cell-specific protein (Hematopoietic cell-specific LYN substrate 1) (LckBP1) (p75)	HCLS1	2.307e+07	607465	4.19491e+06	3.91124e+06	1.15557e+06	4.86876e+06	37.6199	1.01922e+06	2.07925e+06	3.4637e+06	2.34732e+06	3.18599e+06	3.77224e+06	8	9
sp|Q12905|ILF2_HUMAN	Q12905	Interleukin enhancer-binding factor 2 (Nuclear factor of activated T-cells 45 kDa)	ILF2	1.00059e+07	33.3874	198.113	2.18218e+06	3.56216e+06	504676	91.6558	174090	2.07804e+06	3.46409e+06	8.30628e+06	2.09184e+06	4.57145e+06	7	9
sp|P03951|FA11_HUMAN	P03951	Coagulation factor XI (FXI) (EC 3.4.21.27) (Plasma thromboplastin antecedent) (PTA) [Cleaved into: Coagulation factor XIa heavy chain; Coagulation factor XIa light chain]	F11	157924	194.354	144.184	108438	56.6452	183.501	60.4392	124.612	2.07066e+06	3.57116	1.00305e+06	1.95375e+06	82.0431	7	13
sp|P13797|PLST_HUMAN	P13797	Plastin-3 (T-plastin)	PLS3	594487	31.7656	2.60663e+07	305417	20.2154	130.053	9.95564e+06	4.08096e+06	2.04569e+06	6.38519e+07	3.5507e+07	2.21397e+07	1.60382e+07	19	23
sp|P45880|VDAC2_HUMAN	P45880	Voltage-dependent anion-selective channel protein 2 (VDAC-2) (hVDAC2) (Outer mitochondrial membrane protein porin 2)	VDAC2	3.85339e+07	58.814	39.312	2.93474e+06	4.56829e+06	491214	7.63924e+06	7.05218e+06	2.04315e+06	5.85049e+07	5.9928e+07	7.59984e+06	4.06151e+07	10	12
sp|Q9H223|EHD4_HUMAN	Q9H223	EH domain-containing protein 4 (Hepatocellular carcinoma-associated protein 10/11) (PAST homolog 4)	EHD4	6.10575e+06	13.1684	68.3197	108.078	67308.6	482843	161.294	2.89571e+06	2.04266e+06	5.60945e+06	4.09405e+06	6.67679e+06	2.05846e+07	11	12
sp|Q92954|PRG4_HUMAN	Q92954	NA	NA	146.986	142.586	118.164	51.9936	63.6155	183.13	116.223	119.373	2.04224e+06	12.1406	681481	161249	23.868	4	19
sp|Q9P2E9|RRBP1_HUMAN	Q9P2E9	Ribosome-binding protein 1 (180 kDa ribosome receptor homolog) (RRp) (ES/130-related protein) (Ribosome receptor protein)	RRBP1	3.55153e+06	59.8704	101.804	49.5365	46.5785	133.374	24.5389	106.873	2.02837e+06	9.98661e+06	5.73983e+06	3.71666e+06	8.86301e+06	19	21
sp|Q9BZQ8|NIBAN_HUMAN	Q9BZQ8	Protein Niban 1 (Cell growth-inhibiting gene 39 protein) (Protein FAM129A)	NIBAN1	2.47539e+07	86.1999	85.9979	5.58939e+06	6.91084e+06	2.59363e+06	81.6637	935202	2.02799e+06	4.76379e+06	8.88723e+06	2.04723e+06	5.63921e+06	7	7
sp|A0A075B6S5|KV127_HUMAN	A0A075B6S5	Immunoglobulin kappa variable 1-27	IGKV1-27	1.28096e+06	1.82976e+06	1.88232e+06	538409	115.627	452923	1.49897e+06	863786	2.02336e+06	1.95267e+06	2.47813e+06	504899	692497	2	3
sp|P62263|RS14_HUMAN	P62263	40S ribosomal protein S14 (Small ribosomal subunit protein uS11)	RPS14	4.89758e+06	220971	4.91808e+06	3.59282e+06	3.23062e+06	2.26412e+06	4.9977e+06	1.95736e+06	2.00779e+06	1.61959e+07	1.02502e+07	4.51886e+06	1.09896e+07	5	6
sp|Q15113|PCOC1_HUMAN	Q15113	Procollagen C-endopeptidase enhancer 1 (Procollagen COOH-terminal proteinase enhancer 1) (PCPE-1) (Procollagen C-proteinase enhancer 1) (Type 1 procollagen C-proteinase enhancer protein) (Type I procollagen COOH-terminal proteinase enhancer)	PCOLCE	80.6176	26.9765	132.399	99.5706	179.913	53.0371	15.3481	123.514	1.99074e+06	956402	324511	585539	140421	5	7
sp|Q9H4M9|EHD1_HUMAN	Q9H4M9	EH domain-containing protein 1 (PAST homolog 1) (hPAST1) (Testilin)	EHD1	5.97733e+07	843617	95151.3	2.0174e+07	2.68753e+07	2.41492e+07	3.67239e+06	3.62306e+06	1.99007e+06	8.6069e+06	1.58363e+07	1.75084e+06	1.03625e+07	10	13
sp|P46776|RL27A_HUMAN	P46776	60S ribosomal protein L27a (Large ribosomal subunit protein uL15)	RPL27A	4.85203e+06	92.2131	1.93601e+06	159.175	172.226	158.555	1.00721e+06	2.07125e+06	1.98975e+06	1.68403e+07	1.06363e+07	2.28809e+06	9.02298e+06	5	5
sp|P26373|RL13_HUMAN	P26373	60S ribosomal protein L13 (Breast basic conserved protein 1) (Large ribosomal subunit protein eL13)	RPL13	8.12718e+06	88371.2	107.762	2.36131e+06	2.37083e+06	1.20382e+06	2.97132e+06	2.1442e+06	1.98139e+06	1.84586e+07	9.36674e+06	3.58966e+06	1.46066e+07	5	5
sp|Q92945|FUBP2_HUMAN	Q92945	Far upstream element-binding protein 2 (FUSE-binding protein 2) (KH type-splicing regulatory protein) (KSRP) (p75)	KHSRP	9.31505e+06	29.9974	298035	875922	517076	573974	25.9677	133.952	1.98066e+06	1.23707e+06	2.73844e+06	1.08887e+06	2.2772e+06	4	5
sp|Q01813|PFKAP_HUMAN	Q01813	ATP-dependent 6-phosphofructokinase, platelet type (ATP-PFK) (PFK-P) (EC 2.7.1.11) (6-phosphofructokinase type C) (Phosphofructo-1-kinase isozyme C) (PFK-C) (Phosphohexokinase)	PFKP	2.21481e+06	96.5897	14.0701	180.528	181.71	128.729	119.481	174.266	1.97712e+06	3.28499e+07	1.04989e+07	797886	2.44171e+06	11	11
sp|P62906|RL10A_HUMAN	P62906	60S ribosomal protein L10a (CSA-19) (Large ribosomal subunit protein uL1) (Neural precursor cell expressed developmentally down-regulated protein 6) (NEDD-6)	RPL10A	2.51939e+06	1.14301e+06	3.41084e+06	1.67227e+06	2.13177e+06	1.76003e+06	2.54964e+06	2.34445e+06	1.9714e+06	1.69301e+07	1.08305e+07	2.13096e+06	6.41621e+06	7	7
sp|Q14019|COTL1_HUMAN	Q14019	Coactosin-like protein	COTL1	3.43937e+07	1.48427e+07	3.10169e+07	4.51131e+07	9.30019e+07	3.23503e+07	1.57513e+07	2.02227e+07	1.97113e+06	1.28391e+07	1.8244e+07	1.11727e+07	1.86962e+07	8	9
sp|P62888|RL30_HUMAN	P62888	60S ribosomal protein L30 (Large ribosomal subunit protein eL30)	RPL30	2.62508e+06	100.088	2.06899e+06	1.67602e+06	1.96375e+06	174.298	2.8255e+06	1.77059e+06	1.96019e+06	2.27069e+07	1.17773e+07	2.26994e+06	5.81435e+06	4	5
sp|P16152|CBR1_HUMAN	P16152	Carbonyl reductase [NADPH] 1 (EC 1.1.1.184) (15-hydroxyprostaglandin dehydrogenase [NADP(+)]) (EC 1.1.1.141) (EC 1.1.1.197) (20-beta-hydroxysteroid dehydrogenase) (NADPH-dependent carbonyl reductase 1) (EC 1.1.1.53) (Prostaglandin 9-ketoreductase) (PG-9-KR) (Prostaglandin-E(2) 9-reductase) (EC 1.1.1.189) (Short chain dehydrogenase/reductase family 21C member 1)	CBR1	6.38793e+06	6.44575e+06	1.53506e+06	1.91089e+06	4.41196e+06	4.94596e+06	6.85586e+06	4.64925e+06	1.95955e+06	5.3657e+07	2.74894e+07	6.03602e+06	2.30844e+07	11	13
sp|Q9P0L0|VAPA_HUMAN	Q9P0L0	Vesicle-associated membrane protein-associated protein A (VAMP-A) (VAMP-associated protein A) (VAP-A) (33 kDa VAMP-associated protein) (VAP-33)	VAPA	5.71605e+06	140.845	2.44564e+06	1.37531e+06	147.749	10.5947	3.75252	17.9797	1.95247e+06	4.51969e+06	5.50414e+06	1.00931e+06	2.4129e+06	5	7
sp|P53618|COPB_HUMAN	P53618	Coatomer subunit beta (Beta-coat protein) (Beta-COP)	COPB1	1.99833e+07	56.1185	133.001	347602	60.5394	110.621	100.458	46.3494	1.95002e+06	1.24214e+08	1.49032e+08	1.65822e+08	1.51714e+08	16	17
sp|P49591|SYSC_HUMAN	P49591	Serine--tRNA ligase, cytoplasmic (EC 6.1.1.11) (Seryl-tRNA synthetase) (SerRS) (Seryl-tRNA(Ser/Sec) synthetase)	SARS1	5.18065e+06	91.1941	175.674	226298	290478	55.561	47.7566	149.179	1.93206e+06	4.90267e+06	4.59215e+06	2.85152e+06	2.59642e+06	9	11
sp|P32320|CDD_HUMAN	P32320	Cytidine deaminase (EC 3.5.4.5) (Cytidine aminohydrolase)	CDA	6.5939e+07	7.01073e+06	2.92078e+07	1.49228e+08	1.71299e+08	7.53918e+07	2.25239e+07	1.37748e+07	1.93032e+06	2.17325e+07	2.98902e+07	2.09027e+06	2.92985e+06	6	6
sp|P54819|KAD2_HUMAN	P54819	Adenylate kinase 2, mitochondrial (AK 2) (EC 2.7.4.3) (ATP-AMP transphosphorylase 2) (ATP:AMP phosphotransferase) (Adenylate monophosphate kinase) [Cleaved into: Adenylate kinase 2, mitochondrial, N-terminally processed]	AK2	4.65637e+07	50.0745	2.41714e+06	1.60968e+07	1.75581e+07	2.03167e+07	1.34121e+06	5.42221e+06	1.92997e+06	1.33062e+07	1.0271e+07	3.51778e+06	1.31472e+07	7	7
sp|O95994|AGR2_HUMAN	O95994	Anterior gradient protein 2 homolog (AG-2) (hAG-2) (HPC8) (Secreted cement gland protein XAG-2 homolog)	AGR2	1.32983e+07	6.80251e+06	100.009	1.71008e+06	109.047	2.04254e+06	89.7717	81.0382	1.90703e+06	5.22653e+06	2.04872e+07	3.13561e+06	3.85059e+07	9	9
sp|P29590|PML_HUMAN	P29590	Protein PML (Promyelocytic leukemia protein) (RING finger protein 71) (Tripartite motif-containing protein 19)	PML	1.21675e+07	35.2825	189.987	1.09859e+06	2.00736e+06	739792	70.8214	167.898	1.90526e+06	1.75437e+06	5.01651e+06	2.24176e+06	7.52385e+06	8	9
sp|P48637|GSHB_HUMAN	P48637	Glutathione synthetase (GSH synthetase) (GSH-S) (EC 6.3.2.3) (Glutathione synthase)	GSS	1.22084e+07	1.0881e+06	1.23857e+07	1.21949e+07	8.61446e+06	5.60464e+06	2.60437e+06	2.89156e+06	1.90205e+06	7.63319e+06	5.84058e+06	2.37333e+06	3.58258e+06	7	7
sp|P47929|LEG7_HUMAN	P47929	Galectin-7 (Gal-7) (HKL-14) (PI7) (p53-induced gene 1 protein)	LGALS7; LGALS7B	1.03565e+07	4.87208e+06	3.48119e+06	3.45937e+06	3.44721e+06	483084	8.82226e+07	3.02042e+07	1.87968e+06	3.00776e+08	1.28386e+08	1.81615e+07	6.29972e+07	8	8
sp|Q9UBI6|GBG12_HUMAN	Q9UBI6	Guanine nucleotide-binding protein G(I)/G(S)/G(O) subunit gamma-12	GNG12	1.28559e+06	3.10577e+06	63.3798	22.635	131.7	65.478	2.02119e+06	4.70451e+06	1.8764e+06	9.58353e+06	3.83409e+06	5.05917e+06	9.79476e+06	2	3
sp|P27918|PROP_HUMAN	P27918	Properdin (Complement factor P)	CFP	661468	20.4394	2.39795e+06	747773	884618	1.02779e+06	36846	944751	1.87455e+06	368848	1.73775e+06	764332	67.4531	5	9
sp|P62829|RL23_HUMAN	P62829	60S ribosomal protein L23 (60S ribosomal protein L17) (Large ribosomal subunit protein uL14)	RPL23	1.79526e+06	3.11527	1.22386e+06	1.55231e+06	4.43184e+06	3.09412e+06	4.45916e+06	1.54763e+06	1.87448e+06	3.37246e+07	1.14799e+07	1.66672e+06	7.85998e+06	6	6
sp|Q96C19|EFHD2_HUMAN	Q96C19	EF-hand domain-containing protein D2 (Swiprosin-1)	EFHD2	3.26621e+07	10.7103	82.8911	1.06788e+07	1.46909e+07	9.1248e+06	1.30292e+06	2.62911e+06	1.85589e+06	4.44245e+06	7.36184e+06	6.66962e+06	9.08772e+06	5	5
sp|P62269|RS18_HUMAN	P62269	40S ribosomal protein S18 (Ke-3) (Ke3) (Small ribosomal subunit protein uS13)	RPS18	1.61744e+07	94.8947	2.00919e+06	7.81306e+06	6.24259e+06	2.90995e+06	5.05447e+06	3.94565e+06	1.85134e+06	2.14602e+07	1.51764e+07	4.43702e+06	1.25522e+07	8	8
sp|Q8NBS9|TXND5_HUMAN	Q8NBS9	Thioredoxin domain-containing protein 5 (Endoplasmic reticulum resident protein 46) (ER protein 46) (ERp46) (Thioredoxin-like protein p46)	TXNDC5	6.73948e+06	58.2461	169.899	1.20851e+06	33.3924	215582	158.113	1.03236e+06	1.8491e+06	6.42285e+06	5.19276e+06	1.01645e+06	2.6177e+06	8	8
sp|P07108|ACBP_HUMAN	P07108	Acyl-CoA-binding protein (ACBP) (Diazepam-binding inhibitor) (DBI) (Endozepine) (EP)	DBI	2.16123e+07	2.78969e+07	9.67472e+07	8.05285e+06	1.21333e+07	2.45869e+06	1.24253e+07	6.87144e+06	1.84707e+06	4.79452e+07	1.4728e+07	3.47823e+06	1.24883e+07	5	6
sp|P12955|PEPD_HUMAN	P12955	Xaa-Pro dipeptidase (X-Pro dipeptidase) (EC 3.4.13.9) (Imidodipeptidase) (Peptidase D) (Proline dipeptidase) (Prolidase)	PEPD	4.08052e+06	195.724	150237	2.31978e+06	653645	671384	384976	814686	1.84626e+06	4.95301e+06	3.39359e+06	2.30044e+06	1.2398e+06	8	9
sp|Q6EMK4|VASN_HUMAN	Q6EMK4	Vasorin (Protein slit-like 2)	VASN	158.77	43.6935	372125	120108	150.61	103.677	148.868	48.0176	1.84354e+06	68.1839	193563	1.88456e+06	120.186	5	7
sp|Q96HE7|ERO1A_HUMAN	Q96HE7	ERO1-like protein alpha (ERO1-L) (ERO1-L-alpha) (EC 1.8.4.-) (Endoplasmic oxidoreductin-1-like protein) (Endoplasmic reticulum oxidoreductase alpha) (Oxidoreductin-1-L-alpha)	ERO1A	5.11039e+07	3.63297e+06	7.85277e+06	2.90229e+07	2.39387e+07	1.28975e+07	2.83279e+07	1.19046e+07	1.83321e+06	1.17978e+08	4.10227e+07	5.10496e+06	1.98944e+07	23	23
sp|P33908|MA1A1_HUMAN	P33908	Mannosyl-oligosaccharide 1,2-alpha-mannosidase IA (EC 3.2.1.113) (Man(9)-alpha-mannosidase) (Man9-mannosidase) (Mannosidase alpha class 1A member 1) (Processing alpha-1,2-mannosidase IA) (Alpha-1,2-mannosidase IA)	MAN1A1	127.319	164.592	40.9195	52.4613	165.344	158.539	162.853	78.0121	1.83088e+06	3.84907e+06	578680	464139	2.56857e+06	6	7
sp|Q12906|ILF3_HUMAN	Q12906	Interleukin enhancer-binding factor 3 (Double-stranded RNA-binding protein 76) (DRBP76) (M-phase phosphoprotein 4) (MPP4) (Nuclear factor associated with dsRNA) (NFAR) (Nuclear factor of activated T-cells 90 kDa) (NF-AT-90) (Translational control protein 80) (TCP80)	ILF3	2.09262e+07	118.28	79.0776	1.96516e+06	2.93408e+06	603116	52.4838	57718.2	1.82227e+06	7.54516e+06	1.2548e+07	3.6369e+06	5.36051e+06	14	14
sp|O00161|SNP23_HUMAN	O00161	Synaptosomal-associated protein 23 (SNAP-23) (Vesicle-membrane fusion protein SNAP-23)	SNAP23	1.01228e+07	196.139	103.227	3.19888e+06	1.00329e+06	1.47007e+06	142.861	451958	1.82208e+06	1.57518e+06	1.85849e+06	643737	2.70081e+06	4	5
sp|P05091|ALDH2_HUMAN	P05091	Aldehyde dehydrogenase, mitochondrial (EC 1.2.1.3) (ALDH class 2) (ALDH-E2) (ALDHI)	ALDH2	4.20671e+07	64.9992	53.1233	7.06631e+06	1.13073e+07	3.54069e+06	2.237e+06	8.07769e+06	1.80436e+06	2.42321e+07	2.07064e+07	1.08494e+07	2.64984e+07	10	11
sp|P62879|GBB2_HUMAN	P62879	Guanine nucleotide-binding protein G(I)/G(S)/G(T) subunit beta-2 (G protein subunit beta-2) (Transducin beta chain 2)	GNB2	1.91926e+07	3.23549e+06	49.8198	8.19802e+06	1.19871e+07	6.34054e+06	8.81268e+07	6.32303e+07	1.79904e+06	6.6585e+06	1.28831e+07	4.13429e+06	4.84037e+06	5	7
sp|P18124|RL7_HUMAN	P18124	60S ribosomal protein L7 (Large ribosomal subunit protein uL30)	RPL7	1.27647e+07	3.02146	109.775	1.81218e+06	1.38569e+06	11.1679	2.01284e+06	1.49506e+06	1.78852e+06	2.97412e+07	2.22793e+07	4.89519e+06	1.62818e+07	14	14
sp|P13645|K1C10_HUMAN	P13645	Keratin, type I cytoskeletal 10 (Cytokeratin-10) (CK-10) (Keratin-10) (K10)	KRT10	2.33932e+07	1.90175e+07	1.5685e+08	1.77237e+07	4.79163e+08	5.89308e+07	1.18786e+08	7.42168e+08	1.78785e+06	6.81393e+08	9.60614e+08	9.22888e+07	1.81928e+08	19	21
sp|P31939|PUR9_HUMAN	P31939	Bifunctional purine biosynthesis protein ATIC (AICAR transformylase/inosine monophosphate cyclohydrolase) (ATIC) [Cleaved into: Bifunctional purine biosynthesis protein ATIC, N-terminally processed] [Includes: Phosphoribosylaminoimidazolecarboxamide formyltransferase (EC 2.1.2.3) (5-aminoimidazole-4-carboxamide ribonucleotide formyltransferase) (AICAR formyltransferase) (AICAR transformylase); In…	ATIC	6.33274e+06	655811	2.55108e+06	1.97112e+06	2.2337e+06	1.19354e+06	1.01105e+06	1.31818e+06	1.78128e+06	6.18574e+06	4.4679e+06	1.0839e+06	1.74576e+06	13	13
sp|P00492|HPRT_HUMAN	P00492	Hypoxanthine-guanine phosphoribosyltransferase (HGPRT) (HGPRTase) (EC 2.4.2.8)	HPRT1	2.35478e+07	108.876	8.60907e+06	1.27447e+07	1.55469e+07	1.22805e+07	124.583	494326	1.7724e+06	3.40259e+06	6.09118e+06	1.40412e+06	2.27349e+06	7	9
sp|P31153|METK2_HUMAN	P31153	S-adenosylmethionine synthase isoform type-2 (AdoMet synthase 2) (EC 2.5.1.6) (Methionine adenosyltransferase 2) (MAT 2) (Methionine adenosyltransferase II) (MAT-II)	MAT2A	2.24658e+06	178.932	70.6403	1.17931e+06	3.29661e+06	1.74571e+06	2.09409e+06	579190	1.77184e+06	1.46173e+07	3.66554e+06	1.31283e+06	1.56187e+06	2	2
sp|Q9HB71|CYBP_HUMAN	Q9HB71	Calcyclin-binding protein (CacyBP) (hCacyBP) (S100A6-binding protein) (Siah-interacting protein)	CACYBP	8.96875e+06	156.366	86.9527	2.09338e+06	3.12668e+06	460550	41.1678	164929	1.77144e+06	1.48727e+06	2.68724e+06	1.62493e+06	2.35835e+06	9	9
sp|P01766|HV313_HUMAN	P01766	Immunoglobulin heavy variable 3-13 (Ig heavy chain V-III region BRO)	IGHV3-13	1.30873e+06	1.89913e+06	128.376	2.084e+06	489987	515088	2.52189e+06	1.83334e+06	1.77101e+06	4.61989e+06	4.80319e+06	1.81068e+06	1.62876e+06	4	4
sp|P80108|PHLD_HUMAN	P80108	Phosphatidylinositol-glycan-specific phospholipase D (PI-G PLD) (EC 3.1.4.50) (Glycoprotein phospholipase D) (Glycosyl-phosphatidylinositol-specific phospholipase D) (GPI-PLD) (GPI-specific phospholipase D)	GPLD1	69.1833	170.123	127.43	72.4427	108.834	127.34	83.2637	89.0566	1.7614e+06	178.328	1.14792e+06	1.67567e+06	37653.9	7	13
sp|P36578|RL4_HUMAN	P36578	60S ribosomal protein L4 (60S ribosomal protein L1) (Large ribosomal subunit protein uL4)	RPL4	7.51274e+06	8.36805	182.312	987534	5.33597e+06	2.09098e+06	4.6655e+06	1.53916e+06	1.75198e+06	3.56884e+07	2.44125e+07	4.98186e+06	1.53082e+07	17	18
sp|Q9BRK5|CAB45_HUMAN	Q9BRK5	45 kDa calcium-binding protein (Cab45) (Stromal cell-derived factor 4) (SDF-4)	SDF4	37.2298	853253	58.1111	76.5742	93.4824	55.7092	85.3423	212473	1.75173e+06	1.01249e+07	4.59654e+06	4.78046e+06	4.02407e+06	9	10
sp|P01718|LV327_HUMAN	P01718	Immunoglobulin lambda variable 3-27 (Ig lambda chain V-IV region Kern)	IGLV3-27	471522	158.118	78.4293	3.20038	92.263	16.7149	569616	1.38835e+06	1.74552e+06	1.37183e+06	4.64072e+06	1.81083e+06	114.946	2	3
sp|P04843|RPN1_HUMAN	P04843	Dolichyl-diphosphooligosaccharide--protein glycosyltransferase subunit 1 (Dolichyl-diphosphooligosaccharide--protein glycosyltransferase 67 kDa subunit) (Ribophorin I) (RPN-I) (Ribophorin-1)	RPN1	9.91046e+07	68.128	10.7839	1.49254e+07	2.77068e+07	1.57903e+07	7.59027e+06	8.40795e+06	1.74218e+06	2.46026e+07	3.4939e+07	6.86281e+06	4.36683e+07	20	21
sp|Q13162|PRDX4_HUMAN	Q13162	Peroxiredoxin-4 (EC 1.11.1.24) (Antioxidant enzyme AOE372) (AOE37-2) (Peroxiredoxin IV) (Prx-IV) (Thioredoxin peroxidase AO372) (Thioredoxin-dependent peroxide reductase A0372) (Thioredoxin-dependent peroxiredoxin 4)	PRDX4	5.64154e+06	4.03522e+06	1.71716e+06	4.92381e+06	2.32574e+06	4.20505e+06	1.80963e+06	2.57022e+06	1.73886e+06	2.1781e+07	1.01422e+07	2.18849e+06	8.58679e+06	8	9
sp|P51991|ROA3_HUMAN	P51991	Heterogeneous nuclear ribonucleoprotein A3 (hnRNP A3)	HNRNPA3	1.66919e+07	89.4104	180.99	1.59282e+06	2.83204e+06	98.7326	623719	1.33339e+06	1.73402e+06	1.21586e+07	9.09056e+06	3.60059e+06	5.54499e+06	11	15
sp|Q13315|ATM_HUMAN	Q13315	Serine-protein kinase ATM (EC 2.7.11.1) (Ataxia telangiectasia mutated) (A-T mutated)	ATM	796151	1.23332e+07	5.61769e+06	693138	521174	534256	5.50481e+06	3.87924e+06	1.73222e+06	4.17525e+06	4.16427e+06	2.80711e+06	4.53604e+06	2	2
sp|P35232|PHB_HUMAN	P35232	Prohibitin	PHB	3.42389e+07	83.7966	156.146	7.16845e+06	1.33607e+07	7.55654e+06	1.13109e+06	6.68565e+06	1.72796e+06	2.10047e+07	3.34413e+07	4.42326e+06	2.88817e+07	14	14
sp|Q9UL25|RAB21_HUMAN	Q9UL25	Ras-related protein Rab-21	RAB21	1.22843e+07	107.046	1.4618e+06	5.08146e+06	5.82358e+06	2.5182e+06	1.33638e+06	364031	1.71556e+06	5.39822e+06	7.93369e+06	3.27862e+06	6.08534e+06	7	8
sp|Q02878|RL6_HUMAN	Q02878	60S ribosomal protein L6 (Large ribosomal subunit protein eL6) (Neoplasm-related protein C140) (Tax-responsive enhancer element-binding protein 107) (TaxREB107)	RPL6	2.20529e+07	133.074	76.6717	6.67615e+06	6.10214e+06	2.98215e+06	4.43187e+06	3.95377e+06	1.70683e+06	5.98277e+07	2.71709e+07	6.03036e+06	2.69671e+07	13	13
sp|P01705|LV223_HUMAN	P01705	Immunoglobulin lambda variable 2-23 (Ig lambda chain V-II region NEI)	IGLV2-23	4.54516e+06	2.01151e+06	184.359	34.7956	42.2646	155.246	4.42702e+06	2.31413e+06	1.70644e+06	2.90259e+06	6.99193e+06	3.33392e+06	1.25113e+06	2	2
sp|O00592|PODXL_HUMAN	O00592	Podocalyxin (GCTM-2 antigen) (Gp200) (Podocalyxin-like protein 1) (PC) (PCLP-1)	PODXL	172816	2.97596e+06	18.6444	116.27	157.903	142.874	188.323	84.5625	1.70285e+06	1.64927e+06	3.50749e+06	3.69965e+06	4.53475e+06	4	4
sp|P50914|RL14_HUMAN	P50914	60S ribosomal protein L14 (CAG-ISL 7) (Large ribosomal subunit protein eL14)	RPL14	1.14784e+07	3.61719	217759	133.53	96.8482	88.2389	2.92878e+06	2.88588e+06	1.69246e+06	2.07717e+07	1.9742e+07	3.36587e+06	1.28952e+07	5	5
sp|P21926|CD9_HUMAN	P21926	CD9 antigen (5H9 antigen) (Cell growth-inhibiting gene 2 protein) (Leukocyte antigen MIC3) (Motility-related protein) (MRP-1) (Tetraspanin-29) (Tspan-29) (p24) (CD antigen CD9)	CD9	1.53144e+06	414396	2.29733e+06	479046	25.3397	187.579	2.2839e+06	1.04936e+06	1.69156e+06	1.08819e+07	1.16022e+07	1.14552e+06	5.31767e+06	3	3
sp|P20073|ANXA7_HUMAN	P20073	Annexin A7 (Annexin VII) (Annexin-7) (Synexin)	ANXA7	3.82175e+07	101.316	401043	3.55664e+07	2.97379e+07	3.99807e+07	8.5904e+06	9.84465e+06	1.69053e+06	1.86444e+07	2.83778e+07	4.3052e+06	1.90865e+07	12	12
sp|P62857|RS28_HUMAN	P62857	40S ribosomal protein S28 (Small ribosomal subunit protein eS28)	RPS28	1.89136e+06	1.2305e+06	1.12268e+06	9.06985	196.759	422189	1.30691e+06	1.63425e+06	1.6826e+06	8.98541e+06	3.3822e+06	2.40629e+06	4.18701e+06	2	2
sp|P51159|RB27A_HUMAN	P51159	Ras-related protein Rab-27A (Rab-27) (EC 3.6.5.2) (GTP-binding protein Ram)	RAB27A	1.14435e+08	1.32389e+06	2.19516e+06	4.91704e+07	4.89586e+07	2.70916e+07	6.89593e+06	5.98259e+06	1.67329e+06	7.33782e+06	2.36876e+07	2.56865e+06	2.26867e+07	6	7
sp|P58546|MTPN_HUMAN	P58546	Myotrophin (Protein V-1)	MTPN	9.26662e+06	4.73572e+06	2.08784e+06	173.766	4.51967e+06	455811	1.77929e+06	866390	1.67302e+06	9.30623e+06	6.76436e+06	2.00766e+06	3.16352e+06	5	5
sp|Q92882|OSTF1_HUMAN	Q92882	Osteoclast-stimulating factor 1	OSTF1	3.17475e+07	173.514	134473	6.78071e+06	1.93257e+07	9.56662e+06	2.18487e+06	2.47531e+06	1.65153e+06	7.91208e+06	1.31017e+07	1.94436e+06	7.28867e+06	9	10
sp|P42166|LAP2A_HUMAN	P42166	Lamina-associated polypeptide 2, isoform alpha (Thymopoietin isoform alpha) (TP alpha) (Thymopoietin-related peptide isoform alpha) (TPRP isoform alpha) [Cleaved into: Thymopoietin (TP) (Splenin); Thymopentin (TP5)]	TMPO	1.17309e+07	188.59	180.786	327584	327657	381133	16.4236	1.10934e+06	1.62957e+06	2.75036e+06	3.2925e+06	2.56417e+06	3.37031e+06	5	5
sp|Q16651|PRSS8_HUMAN	Q16651	Prostasin (EC 3.4.21.-) (Channel-activating protease 1) (CAP1) (Serine protease 8) [Cleaved into: Prostasin light chain; Prostasin heavy chain]	PRSS8	255556	4.50916e+06	1.03383e+06	132.749	66.6827	135.419	1.50974e+06	1.45296e+06	1.62891e+06	5.74305e+06	4.24937e+06	1.75697e+06	5.01786e+06	4	6
sp|Q15833|STXB2_HUMAN	Q15833	Syntaxin-binding protein 2 (Protein unc-18 homolog 2) (Unc18-2) (Protein unc-18 homolog B) (Unc-18B)	STXBP2	4.06091e+07	194.746	118.489	4.42288e+06	1.16021e+07	1.8184e+06	169.367	888867	1.62656e+06	6.89693e+06	1.43421e+07	3.51539e+06	6.87185e+06	13	18
sp|P07738|PMGE_HUMAN	P07738	Bisphosphoglycerate mutase (BPGM) (EC 5.4.2.4) (2,3-bisphosphoglycerate mutase, erythrocyte) (2,3-bisphosphoglycerate synthase) (EC 5.4.2.11) (2,3-diphosphoglycerate mutase) (DPGM) (BPG-dependent PGAM)	BPGM	533346	180.932	82.3184	12.9355	134.325	105.252	47.6467	63.8158	1.62628e+06	4.61486e+06	692174	2.8902e+06	517297	7	8
sp|Q6P589|TP8L2_HUMAN	Q6P589	Tumor necrosis factor alpha-induced protein 8-like protein 2 (TIPE2) (TNF alpha-induced protein 8-like protein 2) (TNFAIP8-like protein 2) (Inflammation factor protein 20)	TNFAIP8L2	2.10194e+07	176.896	8.82442	1.11583e+07	4.80526e+06	140.336	6.67291e+06	2.16853e+06	1.62414e+06	2.61637e+07	3.79088e+07	3.75622e+07	1.10926e+08	2	3
sp|P62140|PP1B_HUMAN	P62140	Serine/threonine-protein phosphatase PP1-beta catalytic subunit (PP-1B) (PPP1CD) (EC 3.1.3.16) (EC 3.1.3.53)	PPP1CB	1.50763e+07	6.10788	128.625	5.3293e+06	6.57505e+06	4.5988e+06	1.27614e+06	1.65732e+06	1.61359e+06	8.51313e+06	9.21351e+06	1.77459e+06	3.70722e+06	5	5
sp|Q53GD3|CTL4_HUMAN	Q53GD3	Choline transporter-like protein 4 (Solute carrier family 44 member 4) (Thiamine pyrophosphate transporter 1) (hTPPT1)	SLC44A4	3.47127e+06	7.04139e+06	1.01825e+06	2.58199e+06	1.84394e+06	2.65133e+06	909728	1.2494e+07	1.6096e+06	2.87975e+06	1.5593e+06	7.26473e+06	1.30321e+07	3	3
sp|P27695|APEX1_HUMAN	P27695	DNA-(apurinic or apyrimidinic site) endonuclease (EC 3.1.-.-) (APEX nuclease) (APEN) (Apurinic-apyrimidinic endonuclease 1) (AP endonuclease 1) (APE-1) (REF-1) (Redox factor-1) [Cleaved into: DNA-(apurinic or apyrimidinic site) endonuclease, mitochondrial]	APEX1	1.57319e+07	1.46011e+06	2.71232e+06	2.14155e+07	2.86743e+07	1.48401e+07	2.76798e+06	2.44718e+06	1.6057e+06	5.56687e+06	9.67366e+06	249167	5.80816e+06	7	9
sp|O15400|STX7_HUMAN	O15400	Syntaxin-7	STX7	2.07576e+07	18.6997	3.08312e+06	5.15199e+06	1.2839e+07	1.12223e+07	3.51267	656650	1.60339e+06	5.5288e+06	3.67448e+06	2.08763e+06	6.87154e+06	5	5
sp|Q15691|MARE1_HUMAN	Q15691	Microtubule-associated protein RP/EB family member 1 (APC-binding protein EB1) (End-binding protein 1) (EB1)	MAPRE1	1.55118e+07	124.874	167.513	571169	3.42182e+06	580617	988851	188.214	1.59975e+06	3.34201e+06	4.87603e+06	2.53016e+06	4.4135e+06	8	10
sp|P61088|UBE2N_HUMAN	P61088	Ubiquitin-conjugating enzyme E2 N (EC 2.3.2.23) (Bendless-like ubiquitin-conjugating enzyme) (E2 ubiquitin-conjugating enzyme N) (Ubc13) (UbcH13) (Ubiquitin carrier protein N) (Ubiquitin-protein ligase N)	UBE2N	1.9987e+07	698330	1.10433e+06	2.58462e+06	3.81124e+06	2.04327e+06	1.25188e+06	1.1821e+06	1.59002e+06	6.8916e+06	5.55997e+06	1.85522e+06	5.67404e+06	2	2
sp|Q07065|CKAP4_HUMAN	Q07065	Cytoskeleton-associated protein 4 (63-kDa cytoskeleton-linking membrane protein) (Climp-63) (p63)	CKAP4	3.27537e+07	80.2	46.0976	3.93619e+06	2.72284e+06	3.77438e+06	321053	101.462	1.58973e+06	2.85855e+07	2.04656e+07	3.18326e+06	1.44903e+07	22	23
sp|P48960|CD97_HUMAN	P48960	Adhesion G protein-coupled receptor E5 (Leukocyte antigen CD97) (CD antigen CD97) [Cleaved into: Adhesion G protein-coupled receptor E5 subunit alpha; Adhesion G protein-coupled receptor E5 subunit beta]	ADGRE5	2.44137e+06	69.1971	173.137	150.147	1.13843e+06	494064	160.961	46.9179	1.58896e+06	128845	1.15493e+06	1.53637e+06	1.26145e+06	4	5
sp|P19320|VCAM1_HUMAN	P19320	NA	NA	80.4679	139.995	199.393	181.49	123.304	22.8169	4.91043	65.3592	1.56999e+06	115.408	134.429	1.05005e+06	34.0957	6	10
sp|P46782|RS5_HUMAN	P46782	40S ribosomal protein S5 (Small ribosomal subunit protein uS7) [Cleaved into: 40S ribosomal protein S5, N-terminally processed]	RPS5	2.90841e+06	73.5026	54.3559	900891	1.41202e+06	142.968	863952	648951	1.56241e+06	2.54029e+07	1.19833e+07	2.31811e+06	7.35927e+06	8	8
sp|Q9ULZ3|ASC_HUMAN	Q9ULZ3	Apoptosis-associated speck-like protein containing a CARD (hASC) (Caspase recruitment domain-containing protein 5) (PYD and CARD domain-containing protein) (Target of methylation-induced silencing 1)	PYCARD	3.43708e+07	1.0112e+06	2.4983e+06	2.67258e+06	1.07748e+07	2.09597e+06	985331	1.37978e+06	1.55619e+06	7.68667e+06	7.47514e+06	3.68807e+06	4.8214e+06	6	7
sp|Q96KN2|CNDP1_HUMAN	Q96KN2	Beta-Ala-His dipeptidase (EC 3.4.13.20) (CNDP dipeptidase 1) (Carnosine dipeptidase 1) (Glutamate carboxypeptidase-like protein 2) (Serum carnosinase)	CNDP1	40.0019	145.774	29.3864	43770.1	120.988	61.0309	160.555	115.587	1.55534e+06	172.49	164976	1.02298e+06	25.7661	4	8
sp|P54727|RD23B_HUMAN	P54727	UV excision repair protein RAD23 homolog B (HR23B) (hHR23B) (XP-C repair-complementing complex 58 kDa protein) (p58)	RAD23B	1.1406e+07	585839	1.11058e+06	2.14659e+06	1.44043e+06	463232	110.855	85.8366	1.55121e+06	6.50661e+06	4.20584e+06	1.74077e+06	2.942e+06	7	8
sp|P46926|GNPI1_HUMAN	P46926	Glucosamine-6-phosphate isomerase 1 (EC 3.5.99.6) (Glucosamine-6-phosphate deaminase 1) (GNPDA 1) (GlcN6P deaminase 1) (Oscillin)	GNPDA1	2.15678e+06	153626	74.0682	974287	1.59454e+06	796366	153.842	59.2707	1.53619e+06	904000	750860	1.31257e+06	637647	2	3
sp|Q04760|LGUL_HUMAN	Q04760	Lactoylglutathione lyase (EC 4.4.1.5) (Aldoketomutase) (Glyoxalase I) (Glx I) (Ketone-aldehyde mutase) (Methylglyoxalase) (S-D-lactoylglutathione methylglyoxal lyase)	GLO1	8.17166e+06	1.49543e+06	1.99456e+06	8.66949e+06	8.0956e+06	2.68928e+06	1.1945e+06	2.59417e+06	1.53413e+06	8.76993e+06	4.95593e+06	1.75492e+06	3.76714e+06	7	8
sp|P62277|RS13_HUMAN	P62277	40S ribosomal protein S13 (Small ribosomal subunit protein uS15)	RPS13	2.70303e+06	11.8244	129.21	57.0059	117.968	93.8295	56.1677	313188	1.50715e+06	2.57459e+07	5.85637e+06	1.19814e+06	4.63832e+06	5	5
sp|Q7Z4W1|DCXR_HUMAN	Q7Z4W1	L-xylulose reductase (XR) (EC 1.1.1.10) (Carbonyl reductase II) (Dicarbonyl/L-xylulose reductase) (Kidney dicarbonyl reductase) (kiDCR) (Short chain dehydrogenase/reductase family 20C member 1) (Sperm surface protein P34H)	DCXR	9.99983e+06	71.8031	374109	1.19817e+06	1.99581e+06	120.724	1.84672e+06	155.557	1.50713e+06	6.68004e+06	5.70104e+06	1.675e+06	5.3101e+06	5	7
sp|P49773|HINT1_HUMAN	P49773	Histidine triad nucleotide-binding protein 1 (EC 3.-.-.-) (Adenosine 5'-monophosphoramidase) (Protein kinase C inhibitor 1) (Protein kinase C-interacting protein 1) (PKCI-1)	HINT1	1.2959e+07	415768	1.45181e+06	3.45449e+06	9.30595e+06	2.94815e+06	2.35342e+06	3.11482e+06	1.50428e+06	1.00838e+07	9.33425e+06	2.72748e+06	7.75744e+06	6	6
sp|Q15019|SEPT2_HUMAN	Q15019	Septin-2 (Neural precursor cell expressed developmentally down-regulated protein 5) (NEDD-5)	SEPTIN2	6.29606e+06	36.2315	51.1016	181.18	1.35315e+06	173.876	189.682	63.2613	1.4995e+06	3.05109e+06	4.9025e+06	1.37806e+06	1.66259e+06	5	8
sp|Q9Y6N5|SQOR_HUMAN	Q9Y6N5	Sulfide:quinone oxidoreductase, mitochondrial (SQOR) (EC 1.8.5.8) (Sulfide dehydrogenase-like) (Sulfide quinone oxidoreductase)	SQOR	7.48618e+07	67.2374	881912	4.28459e+07	3.73909e+07	3.38851e+07	1.3839e+07	1.00462e+07	1.49918e+06	2.56559e+07	3.38151e+07	5.91435e+06	1.97504e+07	9	10
sp|P62834|RAP1A_HUMAN	P62834	Ras-related protein Rap-1A (C21KG) (G-22K) (GTP-binding protein smg p21A) (Ras-related protein Krev-1)	RAP1A	3.15354e+07	452527	378248	9.4241e+06	1.01414e+07	6.82785e+06	1.98066e+06	1.1081e+06	1.4991e+06	4.00986e+06	6.53667e+06	2.1735e+06	4.29414e+06	2	2
sp|Q96FW1|OTUB1_HUMAN	Q96FW1	Ubiquitin thioesterase OTUB1 (EC 3.4.19.12) (Deubiquitinating enzyme OTUB1) (OTU domain-containing ubiquitin aldehyde-binding protein 1) (Otubain-1) (hOTU1) (Ubiquitin-specific-processing protease OTUB1)	OTUB1	6.62054e+07	89.9808	45.3688	2.97452e+06	6.45114e+06	2.16754e+06	108.943	1.03852e+06	1.49656e+06	9.84065e+06	1.03773e+07	2.85522e+06	4.63777e+06	10	11
sp|P19367|HXK1_HUMAN	P19367	Hexokinase-1 (EC 2.7.1.1) (Brain form hexokinase) (Hexokinase type I) (HK I) (Hexokinase-A)	HK1	2.77827e+07	150.966	3.14495e+06	3.95571e+06	5.40098e+06	2.1846e+06	2.11196e+06	2.53713e+06	1.48836e+06	2.61568e+07	2.74001e+07	3.62329e+06	1.06041e+07	22	24
sp|P17980|PRS6A_HUMAN	P17980	26S proteasome regulatory subunit 6A (26S proteasome AAA-ATPase subunit RPT5) (Proteasome 26S subunit ATPase 3) (Proteasome subunit P50) (Tat-binding protein 1) (TBP-1)	PSMC3	1.67826e+07	63.1741	183.911	513761	2.3082e+06	370411	130.25	353033	1.48553e+06	1.01106e+07	1.13709e+07	1.59677e+06	4.42289e+06	11	12
sp|Q15080|NCF4_HUMAN	Q15080	Neutrophil cytosol factor 4 (NCF-4) (Neutrophil NADPH oxidase factor 4) (SH3 and PX domain-containing protein 4) (p40-phox) (p40phox)	NCF4	7.37019e+07	173.413	93.5474	3.04851e+07	4.4473e+07	2.5986e+07	4.54985e+06	4.38004e+06	1.48364e+06	6.98788e+06	2.20705e+07	1.4554e+06	1.09939e+07	12	13
sp|P47755|CAZA2_HUMAN	P47755	F-actin-capping protein subunit alpha-2 (CapZ alpha-2)	CAPZA2	1.63807e+07	190.098	8.00324	2.97301e+06	4.32959e+06	3.26088e+06	767624	943690	1.47872e+06	5.98313e+06	1.03673e+07	2.77108e+06	4.75702e+06	9	9
sp|P32455|GBP1_HUMAN	P32455	Guanylate-binding protein 1 (EC 3.6.5.-) (GTP-binding protein 1) (GBP-1) (HuGBP-1) (Guanine nucleotide-binding protein 1) (Interferon-induced guanylate-binding protein 1)	GBP1	1.24965e+06	110.575	90.5594	97.6087	77.2288	4.82376	91.3294	4.78782	1.4776e+06	138455	606805	9.06001e+06	3.25757e+06	9	10
sp|Q08211|DHX9_HUMAN	Q08211	ATP-dependent RNA helicase A (EC 3.6.4.13) (DEAH box protein 9) (DExH-box helicase 9) (Leukophysin) (LKP) (Nuclear DNA helicase II) (NDH II) (RNA helicase A)	DHX9	3.51926e+07	99.8431	169.219	16.4157	934342	76.0662	38.639	194703	1.47669e+06	1.10246e+07	2.40008e+07	3.35752e+06	1.25252e+07	21	22
sp|P14324|FPPS_HUMAN	P14324	Farnesyl pyrophosphate synthase (FPP synthase) (FPS) (EC 2.5.1.10) ((2E,6E)-farnesyl diphosphate synthase) (Dimethylallyltranstransferase) (EC 2.5.1.1) (Farnesyl diphosphate synthase) (Geranyltranstransferase)	FDPS	1.03942e+07	86.3322	9.03181e+06	1.71967e+06	4.06945e+06	103.398	194.83	39.2102	1.47386e+06	1.75266e+07	1.15183e+07	632541	5.24841e+06	6	7
sp|P01891|1A68_HUMAN	P01891	NA	NA	1.49705e+07	59.3943	330950	6.06213e+06	6.9555e+06	3.75037e+06	3.12996e+06	2.87344e+06	1.47123e+06	2.97619e+06	2.23079e+06	2.42406e+06	8.57656e+06	4	6
sp|Q9BRF8|CPPED_HUMAN	Q9BRF8	Serine/threonine-protein phosphatase CPPED1 (EC 3.1.3.16) (Calcineurin-like phosphoesterase domain-containing protein 1) (Complete S-transactivated protein 1)	CPPED1	1.62838e+07	3.68337e+06	1.93228e+06	1.12439e+07	1.39172e+07	9.78307e+06	2.2998e+06	5.82365e+06	1.46592e+06	7.83665e+06	5.87672e+06	1.6458e+06	2.98067e+06	6	8
sp|Q14254|FLOT2_HUMAN	Q14254	Flotillin-2 (Epidermal surface antigen) (ESA) (Membrane component chromosome 17 surface marker 1)	FLOT2	1.15957e+08	188.532	43.3054	4.4582e+07	4.02584e+07	3.20877e+07	3.74789e+06	2.09027e+06	1.46279e+06	6.9466e+06	2.43631e+07	2.77638e+06	1.24889e+07	14	14
sp|Q9HCB6|SPON1_HUMAN	Q9HCB6	NA	NA	45.3927	199.367	89.5013	164.993	1.2194	84.9417	106.808	187.052	1.44892e+06	176.151	58.0051	362791	44.464	3	4
sp|Q03252|LMNB2_HUMAN	Q03252	Lamin-B2	LMNB2	6.64678e+06	121.439	193.196	430700	1.71956e+06	93.4987	55.722	63.788	1.44725e+06	5.10024e+06	3.9756e+06	1.16529e+06	2.3279e+06	9	10
sp|P11387|TOP1_HUMAN	P11387	DNA topoisomerase 1 (EC 5.6.2.1) (DNA topoisomerase I)	TOP1	3.42649e+06	127.34	109.764	315257	192436	152.797	169.628	140.111	1.44416e+06	1.81917e+06	3.69356e+06	1.30884e+06	4.72989e+06	4	5
sp|P02786|TFR1_HUMAN	P02786	Transferrin receptor protein 1 (TR) (TfR) (TfR1) (Trfr) (T9) (p90) (CD antigen CD71) [Cleaved into: Transferrin receptor protein 1, serum form (sTfR)]	TFRC	145999	141.563	608387	7.85683	98.2481	174.651	146.248	4.53951e+06	1.44212e+06	137.608	220892	501854	117979	4	4
sp|Q14847|LASP1_HUMAN	Q14847	LIM and SH3 domain protein 1 (LASP-1) (Metastatic lymph node gene 50 protein) (MLN 50)	LASP1	3.03025e+07	499231	2.13954e+06	1.11465e+07	1.87933e+07	8.27209e+06	3.90816e+06	4.94185e+06	1.43961e+06	7.76133e+06	1.28242e+07	7.56006e+06	1.28906e+07	10	12
sp|Q9Y279|VSIG4_HUMAN	Q9Y279	NA	NA	148.644	135.681	172.637	64.3767	92.9481	109.489	92.437	105.203	1.43414e+06	40.7772	116.673	1.3498e+06	182.442	4	6
sp|P62318|SMD3_HUMAN	P62318	Small nuclear ribonucleoprotein Sm D3 (Sm-D3) (snRNP core protein D3)	SNRPD3	1.39563e+07	75.1084	1.93164e+06	9.49125e+06	9.71296e+06	7.22552e+06	1.75507e+06	2.13482e+06	1.43266e+06	1.81183e+07	1.25335e+07	1.89449e+06	4.06531e+06	3	3
sp|P15291|B4GT1_HUMAN	P15291	Beta-1,4-galactosyltransferase 1 (Beta-1,4-GalTase 1) (Beta4Gal-T1) (b4Gal-T1) (EC 2.4.1.-) (Beta-N-acetylglucosaminyl-glycolipid beta-1,4-galactosyltransferase) (Beta-N-acetylglucosaminylglycopeptide beta-1,4-galactosyltransferase) (EC 2.4.1.38) (Lactose synthase A protein) (EC 2.4.1.22) (N-acetyllactosamine synthase) (EC 2.4.1.90) (Nal synthase) (Neolactotriaosylceramide beta-1,4-galactosyltran…	B4GALT1	2.88036e+06	1.01567e+06	51.7389	71.4117	59.7105	81.6653	134.209	140499	1.42598e+06	5.6534e+06	4.79513e+06	2.33165e+06	2.41622e+06	6	7
sp|O95436|NPT2B_HUMAN	O95436	Sodium-dependent phosphate transport protein 2B (Sodium-phosphate transport protein 2B) (Na(+)-dependent phosphate cotransporter 2B) (NaPi3b) (Sodium/phosphate cotransporter 2B) (Na(+)/Pi cotransporter 2B) (NaPi-2b) (Solute carrier family 34 member 2)	SLC34A2	2.49479e+06	230123	33.5678	477289	114.447	818738	153.921	3.78719e+06	1.40919e+06	1.98384e+06	449726	3.4277e+06	6.43155e+06	5	5
sp|P61313|RL15_HUMAN	P61313	60S ribosomal protein L15 (Large ribosomal subunit protein eL15)	RPL15	1.60849e+07	134.125	26.0026	3.59484e+06	1.37604e+06	2.07227e+06	660804	2.5643e+06	1.40803e+06	2.38753e+07	2.06845e+07	4.18065e+06	1.48654e+07	7	7
sp|P63167|DYL1_HUMAN	P63167	Dynein light chain 1, cytoplasmic (8 kDa dynein light chain) (DLC8) (Dynein light chain LC8-type 1) (Protein inhibitor of neuronal nitric oxide synthase) (PIN)	DYNLL1	322490	538969	147.127	398894	95.596	42.6525	1.64905e+06	2.99358e+06	1.39913e+06	6.76186e+06	3.67132e+06	105540	1.68506e+06	2	2
sp|Q96AZ6|ISG20_HUMAN	Q96AZ6	Interferon-stimulated gene 20 kDa protein (EC 3.1.13.1) (Estrogen-regulated transcript 45 protein) (Promyelocytic leukemia nuclear body-associated protein ISG20)	ISG20	220600	91.1485	55.9583	141.459	146.371	2.20982	54.0922	99.1234	1.39751e+06	114.661	386328	1.28714e+07	3.9637e+06	4	5
sp|P17858|PFKAL_HUMAN	P17858	ATP-dependent 6-phosphofructokinase, liver type (ATP-PFK) (PFK-L) (EC 2.7.1.11) (6-phosphofructokinase type B) (Phosphofructo-1-kinase isozyme B) (PFK-B) (Phosphohexokinase)	PFKL	2.66863e+07	144.006	30.9972	5.76315e+06	6.54981e+06	2.23271e+06	18.5419	648000	1.38898e+06	1.35805e+07	1.11436e+07	1.56567e+06	5.7703e+06	12	14
sp|P62873|GBB1_HUMAN	P62873	Guanine nucleotide-binding protein G(I)/G(S)/G(T) subunit beta-1 (Transducin beta chain 1)	GNB1	2.19308e+07	158.501	21.7928	2.02399e+06	5.80223e+06	2.51994e+06	1.53264e+06	5.01227e+06	1.37716e+06	6.19616e+06	8.80521e+06	2.19975e+06	3.82694e+06	6	7
sp|P18621|RL17_HUMAN	P18621	60S ribosomal protein L17 (60S ribosomal protein L23) (Large ribosomal subunit protein uL22) (PD-1)	RPL17	2.19276e+06	65.0387	82.1601	506980	31.0563	23.9167	1.15211e+06	736440	1.37485e+06	7.97259e+06	6.55971e+06	1.47394e+06	5.31805e+06	5	5
sp|P01893|HLAH_HUMAN	P01893	Putative HLA class I histocompatibility antigen, alpha chain H (HLA-12.4) (HLA-AR) (MHC class I antigen H)	HLA-H	1.59404e+06	78.9569	65.1643	72.4832	178.838	17.6506	45.3516	83.8341	1.36891e+06	408228	1.82078e+06	648948	1.65852e+06	3	3
sp|P48643|TCPE_HUMAN	P48643	T-complex protein 1 subunit epsilon (TCP-1-epsilon) (CCT-epsilon)	CCT5	1.47144e+07	35.9482	43.0388	722351	683321	550995	63.7184	336776	1.36252e+06	1.38355e+07	1.56911e+07	2.88119e+06	6.31624e+06	17	20
sp|P01911|2B1F_HUMAN	P01911	HLA class II histocompatibility antigen, DRB1 beta chain (Human leukocyte antigen DRB1) (HLA-DRB1)	HLA-DRB1	785687	36.6945	131.127	975144	39.9749	26.5357	68.8322	2.42292e+06	1.3575e+06	72.9565	87643.3	3.50464e+06	3.97766e+06	2	2
sp|Q9Y265|RUVB1_HUMAN	Q9Y265	RuvB-like 1 (EC 3.6.4.12) (49 kDa TATA box-binding protein-interacting protein) (49 kDa TBP-interacting protein) (54 kDa erythrocyte cytosolic protein) (ECP-54) (INO80 complex subunit H) (Nuclear matrix protein 238) (NMP 238) (Pontin 52) (TIP49a) (TIP60-associated protein 54-alpha) (TAP54-alpha)	RUVBL1	2.29391e+07	139.447	114.337	4.0731e+06	3.60711e+06	134.192	55.8069	3.1998e+06	1.34929e+06	9.04532e+06	1.10105e+07	2.84428e+06	2.03199e+07	12	15
sp|Q15366|PCBP2_HUMAN	Q15366	Poly(rC)-binding protein 2 (Alpha-CP2) (Heterogeneous nuclear ribonucleoprotein E2) (hnRNP E2)	PCBP2	1.81271e+07	44.7436	123.595	3.27466e+06	5.63051e+06	1.66047e+06	1.3707e+06	2.88819e+06	1.3481e+06	8.248e+06	1.2492e+07	2.48208e+06	5.83727e+06	3	6
sp|Q32MZ4|LRRF1_HUMAN	Q32MZ4	Leucine-rich repeat flightless-interacting protein 1 (LRR FLII-interacting protein 1) (GC-binding factor 2) (TAR RNA-interacting protein)	LRRFIP1	1.83091e+07	170.639	147.005	1.90723e+06	3.99887e+06	1.82027e+06	54.9742	46741	1.33797e+06	2.43422e+06	1.78446e+06	3.47826e+06	3.19661e+06	10	13
sp|O75955|FLOT1_HUMAN	O75955	Flotillin-1	FLOT1	1.18824e+08	56.7381	56.2624	3.75548e+07	3.54115e+07	2.8019e+07	6.01116e+06	4.15205e+06	1.33438e+06	8.8747e+06	3.11461e+07	2.53252e+06	2.09954e+07	16	18
sp|Q9Y6K5|OAS3_HUMAN	Q9Y6K5	2'-5'-oligoadenylate synthase 3 ((2-5')oligo(A) synthase 3) (2-5A synthase 3) (EC 2.7.7.84) (p100 OAS) (p100OAS)	OAS3	5.47462e+06	52.7773	121.794	165.267	124.091	131.211	185.117	131.198	1.33115e+06	1.11057e+06	1.406e+07	5.91163e+06	1.18734e+07	14	15
sp|Q9Y4L1|HYOU1_HUMAN	Q9Y4L1	Hypoxia up-regulated protein 1 (150 kDa oxygen-regulated protein) (ORP-150) (170 kDa glucose-regulated protein) (GRP-170)	HYOU1	2.50681e+07	121	76.5842	1.643e+06	1.54328e+06	600489	809189	1.00123e+06	1.32723e+06	1.58357e+07	1.34137e+07	3.70306e+06	1.32528e+07	19	23
sp|Q8NFL0|B3GN7_HUMAN	Q8NFL0	UDP-GlcNAc:betaGal beta-1,3-N-acetylglucosaminyltransferase 7 (BGnT-7) (Beta-1,3-Gn-T7) (Beta-1,3-N-acetylglucosaminyltransferase 7) (Beta3Gn-T7) (EC 2.4.1.-)	B3GNT7	270768	133.472	146.037	141.403	199.195	57.8975	40.5587	159010	1.32667e+06	185689	670436	1.27424e+06	4.55893e+06	4	4
sp|Q14203|DCTN1_HUMAN	Q14203	Dynactin subunit 1 (150 kDa dynein-associated polypeptide) (DAP-150) (DP-150) (p135) (p150-glued)	DCTN1	5.38679e+06	104.632	166.461	157.925	176.774	73.2651	77.433	189.493	1.31312e+06	1.85185e+06	2.26451e+06	421752	1.11535e+06	8	9
sp|P22695|QCR2_HUMAN	P22695	Cytochrome b-c1 complex subunit 2, mitochondrial (Complex III subunit 2) (Core protein II) (Ubiquinol-cytochrome-c reductase complex core protein 2)	UQCRC2	1.86642e+07	132.689	81.9615	5.65411e+06	6.10311e+06	6.64713e+06	153342	2.98007e+06	1.31187e+06	1.16686e+07	1.58202e+07	1.98295e+06	1.16501e+07	10	12
sp|A0A0C4DH38|HV551_HUMAN	A0A0C4DH38	Immunoglobulin heavy variable 5-51	IGHV5-51	5.48495e+06	1.9878e+07	8.27057e+06	1.02349e+07	3.81159e+06	1.81878e+06	1.69059e+07	1.34508e+07	1.31177e+06	7.01354e+06	2.54696e+07	1.0171e+07	2.46281e+06	2	4
sp|Q9BR76|COR1B_HUMAN	Q9BR76	Coronin-1B (Coronin-2)	CORO1B	2.68663e+06	136.31	177.759	415564	923640	188.571	193.168	1.46139e+06	1.28747e+06	3.99245e+06	4.55465e+06	2.31003e+06	2.6834e+06	8	9
sp|P11216|PYGB_HUMAN	P11216	Glycogen phosphorylase, brain form (EC 2.4.1.1)	PYGB	1.41002e+07	33.8005	401562	459914	656257	540338	26.8739	949069	1.28642e+06	1.51471e+07	1.79515e+07	1.88635e+06	6.90708e+06	21	22
sp|P35998|PRS7_HUMAN	P35998	26S proteasome regulatory subunit 7 (26S proteasome AAA-ATPase subunit RPT1) (Proteasome 26S subunit ATPase 2) (Protein MSS1)	PSMC2	1.02941e+07	152.397	50.7797	1.37764e+06	1.3313e+06	417358	139.854	475768	1.28623e+06	8.90023e+06	1.23213e+07	1.5896e+06	4.6272e+06	14	19
sp|Q10567|AP1B1_HUMAN	Q10567	AP-1 complex subunit beta-1 (Adaptor protein complex AP-1 subunit beta-1) (Adaptor-related protein complex 1 subunit beta-1) (Beta-1-adaptin) (Beta-adaptin 1) (Clathrin assembly protein complex 1 beta large chain) (Golgi adaptor HA1/AP1 adaptin beta subunit)	AP1B1	1.23202e+07	38.9122	704036	3.55673e+06	3.81374e+06	2.63394e+06	47.4802	463621	1.27394e+06	6.30618e+06	6.97179e+06	2.76102e+06	5.46207e+06	8	10
sp|P62424|RL7A_HUMAN	P62424	60S ribosomal protein L7a (Large ribosomal subunit protein eL8) (PLA-X polypeptide) (Surfeit locus protein 3)	RPL7A	8.3043e+06	12.3093	177.034	2.63585e+06	2.03167e+06	715312	61.2139	16.5714	1.2722e+06	2.2436e+07	1.4439e+07	2.02088e+06	1.18014e+07	12	13
sp|Q15631|TSN_HUMAN	Q15631	Translin (EC 3.1.-.-) (Component 3 of promoter of RISC) (C3PO)	TSN	1.59634e+07	97.5058	52.429	1.20955e+07	8.46774e+06	7.82613e+06	1.69559e+06	1.9e+06	1.26857e+06	4.06188e+06	5.8212e+06	2.1741e+06	2.72989e+06	6	7
sp|P29992|GNA11_HUMAN	P29992	Guanine nucleotide-binding protein subunit alpha-11 (G alpha-11) (G-protein subunit alpha-11) (Guanine nucleotide-binding protein G(y) subunit alpha)	GNA11	399647	122.115	139.604	46084.4	52.4267	189.199	20.2686	3.09467e+06	1.26735e+06	782050	297184	2.76446e+06	3.70283e+06	4	5
sp|Q86X29|LSR_HUMAN	Q86X29	Lipolysis-stimulated lipoprotein receptor	LSR	266432	4.77526e+06	84.5581	747418	178.588	24.2357	96.2767	1.5626e+06	1.26184e+06	7.36986e+06	3.52875e+06	3.66618e+06	1.02494e+07	6	7
sp|Q14118|DAG1_HUMAN	Q14118	Dystroglycan (Dystrophin-associated glycoprotein 1) [Cleaved into: Alpha-dystroglycan (Alpha-DG); Beta-dystroglycan (Beta-DG)]	DAG1	123.321	702168	113.838	109.807	170.208	185.947	94.0543	232737	1.26081e+06	6.51688e+06	1.03367e+06	1.27889e+06	852177	6	7
sp|P61970|NTF2_HUMAN	P61970	Nuclear transport factor 2 (NTF-2) (Placental protein 15) (PP15)	NUTF2	3.28646e+06	118.44	2.14286e+06	2.87346e+06	4.31408e+06	896590	77.9209	881055	1.25477e+06	3.66669e+06	2.49596e+06	416383	168.446	3	5
sp|P60866|RS20_HUMAN	P60866	40S ribosomal protein S20 (Small ribosomal subunit protein uS10)	RPS20	4.88076e+06	454208	3.33946e+06	2.41496e+06	3.04779e+06	1.84608e+06	4.4146e+06	2.3347e+06	1.25041e+06	1.30729e+07	1.08345e+07	3.11194e+06	7.91709e+06	4	4
sp|P08237|PFKAM_HUMAN	P08237	ATP-dependent 6-phosphofructokinase, muscle type (ATP-PFK) (PFK-M) (EC 2.7.1.11) (6-phosphofructokinase type A) (Phosphofructo-1-kinase isozyme A) (PFK-A) (Phosphohexokinase)	PFKM	2.56223e+06	84.8294	100.727	723607	978411	161.159	179.619	151.296	1.24472e+06	1.11144e+06	704404	243461	526590	2	3
sp|P00505|AATM_HUMAN	P00505	Aspartate aminotransferase, mitochondrial (mAspAT) (EC 2.6.1.1) (EC 2.6.1.7) (Fatty acid-binding protein) (FABP-1) (Glutamate oxaloacetate transaminase 2) (Kynurenine aminotransferase 4) (Kynurenine aminotransferase IV) (Kynurenine--oxoglutarate transaminase 4) (Kynurenine--oxoglutarate transaminase IV) (Plasma membrane-associated fatty acid-binding protein) (FABPpm) (Transaminase A)	GOT2	1.89701e+07	139.068	1.03953e+07	6.25259e+06	5.93119e+06	4.2139e+06	3.88131e+06	3.81441e+06	1.22868e+06	2.1543e+07	1.68597e+07	1.62521e+06	1.03476e+07	11	13
sp|Q15233|NONO_HUMAN	Q15233	Non-POU domain-containing octamer-binding protein (NonO protein) (54 kDa nuclear RNA- and DNA-binding protein) (55 kDa nuclear protein) (DNA-binding p52/p100 complex, 52 kDa subunit) (NMT55) (p54(nrb)) (p54nrb)	NONO	1.30728e+07	87.2744	33.8768	2.43499e+06	4.0301e+06	225949	18.308	227639	1.22356e+06	4.73236e+06	7.57944e+06	2.04835e+06	3.463e+06	5	6
sp|Q9Y5Z4|HEBP2_HUMAN	Q9Y5Z4	Heme-binding protein 2 (Placental protein 23) (PP23) (Protein SOUL)	HEBP2	1.35904e+07	3.79906e+06	3.3251e+06	9.673e+06	1.38286e+07	4.12366e+06	3.76601e+06	3.55e+06	1.22091e+06	1.25652e+07	6.63867e+06	2.00543e+06	5.29834e+06	7	7
sp|Q9NZ08|ERAP1_HUMAN	Q9NZ08	Endoplasmic reticulum aminopeptidase 1 (EC 3.4.11.-) (ARTS-1) (Adipocyte-derived leucine aminopeptidase) (A-LAP) (Aminopeptidase PILS) (Puromycin-insensitive leucyl-specific aminopeptidase) (PILS-AP) (Type 1 tumor necrosis factor receptor shedding aminopeptidase regulator)	ERAP1	1.64316e+07	196.408	183.863	848641	633787	185642	110.597	2.16865e+06	1.2133e+06	5.15031e+06	5.72619e+06	548135	4.161e+06	13	17
sp|P10253|LYAG_HUMAN	P10253	Lysosomal alpha-glucosidase (EC 3.2.1.20) (Acid maltase) (Aglucosidase alfa) [Cleaved into: 76 kDa lysosomal alpha-glucosidase; 70 kDa lysosomal alpha-glucosidase]	GAA	1.13673e+06	62.9084	134.586	131.053	192714	302712	113.513	493135	1.21243e+06	2.58693e+06	2.66872e+06	1.88265e+06	3.57508e+06	5	5
sp|P00488|F13A_HUMAN	P00488	Coagulation factor XIII A chain (Coagulation factor XIIIa) (EC 2.3.2.13) (Protein-glutamine gamma-glutamyltransferase A chain) (Transglutaminase A chain)	F13A1	2.53211e+06	155.009	151.487	98.6795	40.0854	92.929	37.3073	25.6236	1.20916e+06	59.9333	1.95548e+06	1.83109e+06	416328	6	15
sp|Q9NYL9|TMOD3_HUMAN	Q9NYL9	Tropomodulin-3 (Ubiquitous tropomodulin) (U-Tmod)	TMOD3	1.60855e+07	101.59	723052	1.76813e+06	4.824e+06	1.24351e+06	2.88639e+06	1.29534e+06	1.20608e+06	2.01201e+07	8.27638e+06	3.22611e+06	4.36827e+06	12	14
sp|P40763|STAT3_HUMAN	P40763	Signal transducer and activator of transcription 3 (Acute-phase response factor)	STAT3	8.71599e+06	65.5231	129.906	586644	1.21635e+06	179.866	176.302	89.9688	1.1955e+06	2.30013e+06	4.33756e+06	1.11197e+06	5.49386e+06	9	11
sp|P60228|EIF3E_HUMAN	P60228	Eukaryotic translation initiation factor 3 subunit E (eIF3e) (Eukaryotic translation initiation factor 3 subunit 6) (Viral integration site protein INT-6 homolog) (eIF-3 p48)	EIF3E	5.88815e+06	55.2587	97.1942	302499	173578	182.617	95.4513	178.346	1.19539e+06	6.92274e+06	7.36781e+06	1.76154e+06	3.8417e+06	12	12
sp|O75368|SH3L1_HUMAN	O75368	SH3 domain-binding glutamic acid-rich-like protein	SH3BGRL	2.31431e+07	3.91527e+06	1.28832e+07	1.26295e+07	2.41482e+07	1.124e+07	3.26809e+06	3.0084e+06	1.19221e+06	5.11122e+06	5.14331e+06	1.78221e+06	4.51392e+06	4	5
sp|P63220|RS21_HUMAN	P63220	40S ribosomal protein S21 (Small ribosomal subunit protein eS21)	RPS21	2.12762e+06	641767	833389	458569	1.67893e+06	47.0421	2.25478e+06	1.34911e+06	1.18606e+06	8.55806e+06	3.81098e+06	1.17088e+06	2.99968e+06	5	5
sp|P31930|QCR1_HUMAN	P31930	Cytochrome b-c1 complex subunit 1, mitochondrial (Complex III subunit 1) (Core protein I) (Ubiquinol-cytochrome-c reductase complex core protein 1)	UQCRC1	2.00123e+07	157.906	137.551	6.02917e+06	7.00019e+06	5.62479e+06	2.25522e+06	2.68922e+06	1.18462e+06	1.20707e+07	1.64718e+07	1.77633e+06	1.05328e+07	11	12
sp|O00764|PDXK_HUMAN	O00764	Pyridoxal kinase (EC 2.7.1.35) (Pyridoxine kinase)	PDXK	1.47737e+07	349733	176.073	7.45502e+06	1.13536e+07	4.90345e+06	696891	1.04105e+06	1.1825e+06	3.63063e+06	9.55163e+06	6.43327e+06	2.84401e+06	8	9
sp|P36542|ATPG_HUMAN	P36542	ATP synthase subunit gamma, mitochondrial (ATP synthase F1 subunit gamma) (F-ATPase gamma subunit)	ATP5F1C	2.2695e+07	9.36468	54.9088	684163	1.98596e+06	574408	152.216	1.30674e+06	1.18223e+06	1.384e+07	1.67398e+07	2.62687e+06	1.32739e+07	7	7
sp|P45877|PPIC_HUMAN	P45877	NA	NA	98046.2	705627	89550.2	122.762	46355.6	76.1762	185352	351810	1.17457e+06	2.10583e+06	300416	205089	3.23372e+06	2	2
sp|Q16629|SRSF7_HUMAN	Q16629	Serine/arginine-rich splicing factor 7 (Splicing factor 9G8) (Splicing factor, arginine/serine-rich 7)	SRSF7	7.26535e+06	169.427	156.18	199.908	107.763	193.903	350403	4.78346	1.17283e+06	4.76904e+06	1.04009e+07	2.00401e+06	5.12869e+06	4	4
sp|P55084|ECHB_HUMAN	P55084	Trifunctional enzyme subunit beta, mitochondrial (TP-beta) [Includes: 3-ketoacyl-CoA thiolase (EC 2.3.1.155) (EC 2.3.1.16) (Acetyl-CoA acyltransferase) (Beta-ketothiolase)]	HADHB	8.25223e+07	16.2364	89.4947	1.78972e+07	2.09524e+07	1.38244e+07	5.58106e+06	9.40095e+06	1.16434e+06	2.50954e+07	3.57549e+07	3.8894e+06	2.61779e+07	18	20
sp|P26639|SYTC_HUMAN	P26639	Threonine--tRNA ligase 1, cytoplasmic (EC 6.1.1.3) (Threonyl-tRNA synthetase) (ThrRS) (Threonyl-tRNA synthetase 1)	TARS1	1.51362e+07	221943	369563	7.11428e+06	4.80466e+06	2.96347e+06	974577	1.489e+06	1.16286e+06	2.01598e+07	1.29645e+07	2.98657e+06	7.81379e+06	18	19
sp|P14406|CX7A2_HUMAN	P14406	Cytochrome c oxidase subunit 7A2, mitochondrial (Cytochrome c oxidase subunit VIIa-liver/heart) (Cytochrome c oxidase subunit VIIa-L) (Cytochrome c oxidase subunit VIIaL)	COX7A2	1.52372e+07	186.176	96.0929	5.97381e+06	7.51435e+06	6.80436e+06	2.59383e+06	4.51448e+06	1.16152e+06	1.00229e+07	1.04304e+07	2.0811e+06	1.09492e+07	2	2
sp|P08253|MMP2_HUMAN	P08253	NA	NA	159.898	62.1124	40.227	186.478	137.281	158.077	42.3305	115.087	1.15928e+06	112.901	570794	411714	95.8997	2	4
sp|Q99460|PSMD1_HUMAN	Q99460	26S proteasome non-ATPase regulatory subunit 1 (26S proteasome regulatory subunit RPN2) (26S proteasome regulatory subunit S1) (26S proteasome subunit p112)	PSMD1	6.21878e+06	35.712	163.126	140.721	10.1085	170.962	87.8181	152.717	1.15231e+06	6.76818e+06	7.02961e+06	1.03173e+07	4.19861e+06	12	14
sp|Q13185|CBX3_HUMAN	Q13185	Chromobox protein homolog 3 (HECH) (Heterochromatin protein 1 homolog gamma) (HP1 gamma) (Modifier 2 protein)	CBX3	9.50168e+06	78.6408	79.295	3.21763e+06	7.11066e+06	2.86429e+06	21.9624	271679	1.15119e+06	1.12498e+06	4.67579e+06	1.14554e+06	2.17507e+06	4	5
sp|P13798|ACPH_HUMAN	P13798	Acylamino-acid-releasing enzyme (AARE) (EC 3.4.19.1) (Acyl-peptide hydrolase) (APH) (Acylaminoacyl-peptidase) (Oxidized protein hydrolase) (OPH)	APEH	1.73916e+07	93.6315	746904	1.51243e+07	1.42249e+07	1.37326e+07	1.3492e+06	2.30196e+06	1.15045e+06	3.75151e+06	7.5304e+06	2.40847e+06	3.03357e+06	8	10
sp|P10644|KAP0_HUMAN	P10644	cAMP-dependent protein kinase type I-alpha regulatory subunit (Tissue-specific extinguisher 1) (TSE1)	PRKAR1A	2.07732e+07	57.4083	7.02078	3.61312e+06	1.01348e+07	2.3724e+06	388764	499164	1.14969e+06	2.76737e+06	7.1347e+06	1.00807e+06	1.72136e+06	8	8
sp|Q16181|SEPT7_HUMAN	Q16181	Septin-7 (CDC10 protein homolog)	SEPTIN7	1.15803e+07	79.8472	70.6233	4.2608e+06	6.62534e+06	2.78808e+06	48.2046	518352	1.14832e+06	7.38716e+06	6.73293e+06	2.20713e+06	3.65906e+06	8	11
sp|Q12907|LMAN2_HUMAN	Q12907	Vesicular integral-membrane protein VIP36 (Glycoprotein GP36b) (Lectin mannose-binding 2) (Vesicular integral-membrane protein 36) (VIP36)	LMAN2	1.70979e+07	721564	547714	7.42475e+06	1.31317e+07	7.77745e+06	1.80809e+06	3.3278e+06	1.14715e+06	1.34544e+07	1.10555e+07	1.69945e+06	8.41319e+06	8	10
sp|Q15257|PTPA_HUMAN	Q15257	Serine/threonine-protein phosphatase 2A activator (EC 5.2.1.8) (PP2A, subunit B', PR53 isoform) (Phosphotyrosyl phosphatase activator) (PTPA) (Serine/threonine-protein phosphatase 2A regulatory subunit 4) (Serine/threonine-protein phosphatase 2A regulatory subunit B')	PTPA	8.51431e+06	56615	199.029	3.69772e+06	3.75127e+06	223112	175558	181.372	1.14405e+06	4.09385e+06	2.53638e+06	1.29004e+06	3.65222e+06	4	6
sp|P24752|THIL_HUMAN	P24752	Acetyl-CoA acetyltransferase, mitochondrial (EC 2.3.1.9) (Acetoacetyl-CoA thiolase) (T2)	ACAT1	2.47971e+07	108.273	82657.9	2.96627e+06	4.29636e+06	2.20997e+06	580519	2.17111e+06	1.13233e+06	3.28852e+06	7.26538e+06	1.19987e+06	6.55252e+06	8	9
sp|Q13822|ENPP2_HUMAN	Q13822	Ectonucleotide pyrophosphatase/phosphodiesterase family member 2 (E-NPP 2) (EC 3.1.4.39) (Autotaxin) (Extracellular lysophospholipase D) (LysoPLD)	ENPP2	13.141	153.259	154.517	131.162	126.237	161.498	53.4207	66.9209	1.12664e+06	50.3358	56.1975	194201	98.9999	4	7
sp|O75487|GPC4_HUMAN	O75487	Glypican-4 (K-glypican) [Cleaved into: Secreted glypican-4]	GPC4	68.1986	40.7448	147.129	80.1398	101.116	133.484	123.052	26.6315	1.12625e+06	178.347	130774	138.068	756904	4	4
sp|P62750|RL23A_HUMAN	P62750	60S ribosomal protein L23a (Large ribosomal subunit protein uL23)	RPL23A	4.83926e+06	2.13682	102.655	1.19755e+06	349728	155.447	2.72156e+06	875604	1.12474e+06	1.76769e+07	9.17139e+06	2.32796e+06	1.04328e+07	7	7
sp|P30273|FCERG_HUMAN	P30273	High affinity immunoglobulin epsilon receptor subunit gamma (Fc receptor gamma-chain) (FcRgamma) (Fc-epsilon RI-gamma) (IgE Fc receptor subunit gamma) (FceRI gamma)	FCER1G	4.40924e+06	1.10258	29.073	3.05426e+06	2.41022e+06	2.75269e+06	1.90438e+06	357060	1.12399e+06	2.32972e+06	3.66243e+06	3.52857e+06	1.83014e+06	3	4
sp|O95433|AHSA1_HUMAN	O95433	Activator of 90 kDa heat shock protein ATPase homolog 1 (AHA1) (p38)	AHSA1	4.83363e+06	93.439	33.3658	185.051	207687	90.3832	160.823	26.572	1.11416e+06	1.41706e+06	2.02791e+06	2.38872e+06	2.9188e+06	5	5
sp|P61026|RAB10_HUMAN	P61026	Ras-related protein Rab-10 (EC 3.6.5.2)	RAB10	3.50587e+07	87.883	846895	6.72914e+06	1.13228e+07	5.9935e+06	3.92786e+06	3.62952e+06	1.11393e+06	2.50867e+07	1.84557e+07	6.61408e+06	1.4672e+07	6	6
sp|P48595|SPB10_HUMAN	P48595	Serpin B10 (Bomapin) (Peptidase inhibitor 10) (PI-10)	SERPINB10	1.446e+08	1.76288e+06	2.39989e+07	7.89761e+07	7.61464e+07	2.82421e+07	6.28805e+06	4.46186e+06	1.11305e+06	3.25879e+06	5.04603e+06	4.358e+06	1.91445e+07	10	11
sp|P31997|CEAM8_HUMAN	P31997	Carcinoembryonic antigen-related cell adhesion molecule 8 (CD67 antigen) (Carcinoembryonic antigen CGM6) (Non-specific cross-reacting antigen NCA-95) (CD antigen CD66b)	CEACAM8	1.58453e+08	726955	2.26947e+06	7.19774e+07	1.424e+07	1.82164e+07	4.64277e+06	3.36167e+06	1.10384e+06	8.31507e+06	1.69808e+07	1.49526e+06	1.20712e+07	4	4
sp|Q01546|K22O_HUMAN	Q01546	Keratin, type II cytoskeletal 2 oral (Cytokeratin-2P) (CK-2P) (K2P) (Keratin-76) (K76) (Type-II keratin Kb9)	KRT76	3.35967e+07	3.93706e+06	3.39166e+06	1.94694e+07	1.45764e+07	2.90145e+06	1.74751e+08	6.66553e+07	1.1012e+06	9.433e+08	2.75109e+08	1.26941e+08	2.82537e+08	24	28
sp|O75947|ATP5H_HUMAN	O75947	ATP synthase subunit d, mitochondrial (ATPase subunit d) (ATP synthase peripheral stalk subunit d)	ATP5PD	2.86314e+07	56.1213	180.289	5.24001e+06	6.94647e+06	2.89333e+06	165.586	2.11577e+06	1.08784e+06	8.29241e+06	1.13616e+07	2.30659e+06	1.18608e+07	6	6
sp|P21741|MK_HUMAN	P21741	Midkine (MK) (Amphiregulin-associated protein) (ARAP) (Midgestation and kidney protein) (Neurite outgrowth-promoting factor 2) (Neurite outgrowth-promoting protein)	MDK	25.0972	153.949	198.143	118.948	186.345	10.6835	124.615	544045	1.07759e+06	2.65593e+06	1.15618e+06	623416	2.48159e+06	5	5
sp|P50895|BCAM_HUMAN	P50895	NA	NA	187.485	94.2323	188.845	149.258	20.8632	160.482	84.4397	155.057	1.07534e+06	54.5826	195.286	516190	68.1603	2	5
sp|P29466|CASP1_HUMAN	P29466	Caspase-1 (CASP-1) (EC 3.4.22.36) (Interleukin-1 beta convertase) (IL-1BC) (Interleukin-1 beta-converting enzyme) (ICE) (IL-1 beta-converting enzyme) (p45) [Cleaved into: Caspase-1 subunit p20; Caspase-1 subunit p10]	CASP1	5.86709e+06	182.326	199.433	1.13794e+06	2.52659e+06	938919	184.455	91.4234	1.07391e+06	1.21206e+06	2.67975e+06	1.52175e+06	2.48797e+06	5	5
sp|Q10589|BST2_HUMAN	Q10589	Bone marrow stromal antigen 2 (BST-2) (HM1.24 antigen) (Tetherin) (CD antigen CD317)	BST2	10299.1	195.015	100.052	197.992	26.4692	97.234	101.941	67.4719	1.06822e+06	7.17043	189.736	2.89255e+06	1.02934e+07	2	2
sp|P51148|RAB5C_HUMAN	P51148	Ras-related protein Rab-5C (L1880) (RAB5L)	RAB5C	1.18639e+07	37.0573	672436	5.13473e+06	5.48754e+06	2.3089e+06	888092	915688	1.06222e+06	1.14801e+07	6.57313e+06	3.08748e+06	6.34121e+06	4	5
sp|O00602|FCN1_HUMAN	O00602	Ficolin-1 (Collagen/fibrinogen domain-containing protein 1) (Ficolin-A) (Ficolin-alpha) (M-ficolin)	FCN1	1.37735e+07	12.6432	1.68054e+06	5.79808e+06	9.18056e+06	5.56951e+06	1.06722e+06	3.5783e+06	1.06176e+06	4.26814e+06	9.32987e+06	542817	3.41581e+06	8	11
sp|Q15393|SF3B3_HUMAN	Q15393	Splicing factor 3B subunit 3 (Pre-mRNA-splicing factor SF3b 130 kDa subunit) (SF3b130) (STAF130) (Spliceosome-associated protein 130) (SAP 130)	SF3B3	1.02744e+07	17.6317	125.005	355912	1.53723e+06	65.9657	72.5021	328935	1.05816e+06	1.41391e+06	6.32371e+06	1.58555e+06	5.61019e+06	8	11
sp|P62081|RS7_HUMAN	P62081	40S ribosomal protein S7 (Small ribosomal subunit protein eS7)	RPS7	5.92402e+06	13.0084	552089	1.88912e+06	3.37804e+06	1.91627e+06	3.3711e+06	2.25284e+06	1.05097e+06	1.26569e+07	1.10152e+07	2.00511e+06	5.26111e+06	6	8
sp|O75787|RENR_HUMAN	O75787	Renin receptor (ATPase H(+)-transporting lysosomal accessory protein 2) (ATPase H(+)-transporting lysosomal-interacting protein 2) (ER-localized type I transmembrane adaptor) (Embryonic liver differentiation factor 10) (N14F) (Renin/prorenin receptor) (Vacuolar ATP synthase membrane sector-associated protein M8-9) (ATP6M8-9) (V-ATPase M8.9 subunit) [Cleaved into: Renin receptor N-terminal fragmen…	ATP6AP2	839824	124885	84.9311	139.799	151.808	120.824	36.3402	140.996	1.04906e+06	4.15192e+06	2.06746e+06	1.67212e+06	3.22231e+06	6	6
sp|Q9UHD8|SEPT9_HUMAN	Q9UHD8	Septin-9 (MLL septin-like fusion protein MSF-A) (MLL septin-like fusion protein) (Ovarian/Breast septin) (Ov/Br septin) (Septin D1)	SEPTIN9	3.82819e+06	113.571	186.897	324031	1.19846e+06	190069	63.5159	78.6228	1.04827e+06	1.41394e+06	3.44743e+06	849038	2.49695e+06	5	5
sp|P62701|RS4X_HUMAN	P62701	40S ribosomal protein S4, X isoform (SCR10) (Single copy abundant mRNA protein) (Small ribosomal subunit protein eS4)	RPS4X	2.50072e+06	13.2677	123.954	658777	199.237	5.7967	1.94804e+06	693360	1.04815e+06	7.30527e+06	1.02273e+07	1.80759e+06	5.00401e+06	5	8
sp|Q99714|HCD2_HUMAN	Q99714	3-hydroxyacyl-CoA dehydrogenase type-2 (EC 1.1.1.35) (17-beta-hydroxysteroid dehydrogenase 10) (17-beta-HSD 10) (EC 1.1.1.51) (2-methyl-3-hydroxybutyryl-CoA dehydrogenase) (MHBD) (3-hydroxy-2-methylbutyryl-CoA dehydrogenase) (EC 1.1.1.178) (3-hydroxyacyl-CoA dehydrogenase type II) (Endoplasmic reticulum-associated amyloid beta-peptide-binding protein) (Mitochondrial ribonuclease P protein 2) (Mit…	HSD17B10	2.47753e+07	22.3279	85.2716	2.22903e+06	1.52035e+06	688471	1.43548e+06	2.16675e+06	1.04233e+06	1.66876e+07	1.41961e+07	1.21411e+06	8.21558e+06	11	12
sp|P61353|RL27_HUMAN	P61353	60S ribosomal protein L27 (Large ribosomal subunit protein eL27)	RPL27	1.62215e+06	138.846	375211	1.18465e+06	1.18492e+06	632815	1.68263e+06	1.02696e+06	1.03737e+06	1.20931e+07	7.75312e+06	2.88266e+06	5.34395e+06	4	5
sp|O15533|TPSN_HUMAN	O15533	Tapasin (TPN) (TPSN) (NGS-17) (TAP-associated protein) (TAP-binding protein)	TAPBP	6.92476e+06	100.6	173.202	194.481	125.179	97.3661	18.3105	165.522	1.03679e+06	923787	2.63465e+06	568787	2.39641e+06	3	3
sp|P27487|DPP4_HUMAN	P27487	Dipeptidyl peptidase 4 (EC 3.4.14.5) (ADABP) (Adenosine deaminase complexing protein 2) (ADCP-2) (Dipeptidyl peptidase IV) (DPP IV) (T-cell activation antigen CD26) (TP103) (CD antigen CD26) [Cleaved into: Dipeptidyl peptidase 4 membrane form (Dipeptidyl peptidase IV membrane form); Dipeptidyl peptidase 4 soluble form (Dipeptidyl peptidase IV soluble form)]	DPP4	577521	914689	583559	287413	135.642	2.67759	772108	969750	1.03431e+06	5.39925e+06	3.63095e+06	2.25448e+06	3.07797e+06	6	6
sp|Q16881|TRXR1_HUMAN	Q16881	Thioredoxin reductase 1, cytoplasmic (TR) (EC 1.8.1.9) (Gene associated with retinoic and interferon-induced mortality 12 protein) (GRIM-12) (Gene associated with retinoic and IFN-induced mortality 12 protein) (KM-102-derived reductase-like factor) (Thioredoxin reductase TR1)	TXNRD1	1.10067e+07	161830	664010	2.77131e+06	2.55294e+06	2.32004e+06	5.93411	2.09461e+06	1.03308e+06	167518	2.53947e+06	493149	1.87914e+06	5	9
sp|O75695|XRP2_HUMAN	O75695	Protein XRP2	RP2	2.2944e+07	277792	109.657	8.86044e+06	1.07612e+07	9.38188e+06	1.83149e+06	2.29696e+06	1.02933e+06	4.19519e+06	4.86047e+06	1.53294e+06	3.75446e+06	5	5
sp|O75608|LYPA1_HUMAN	O75608	Acyl-protein thioesterase 1 (APT-1) (hAPT1) (EC 3.1.2.-) (Lysophospholipase 1) (Lysophospholipase I) (LPL-I) (LysoPLA I)	LYPLA1	1.71549e+07	344276	2.40096e+06	2.07108e+06	4.20452e+06	1.50718e+06	669601	49.4629	1.02757e+06	8.8808e+06	1.02864e+07	884759	4.43702e+06	6	6
sp|P62910|RL32_HUMAN	P62910	60S ribosomal protein L32 (Large ribosomal subunit protein eL32)	RPL32	1.21394e+06	23.7698	18.3322	178.388	36.3604	165.661	40.9162	180.044	1.02648e+06	5.98866e+06	5.69211e+06	924370	2.34895e+06	3	4
sp|P19021|AMD_HUMAN	P19021	Peptidyl-glycine alpha-amidating monooxygenase (PAM) [Includes: Peptidylglycine alpha-hydroxylating monooxygenase (PHM) (EC 1.14.17.3); Peptidyl-alpha-hydroxyglycine alpha-amidating lyase (EC 4.3.2.5) (Peptidylamidoglycolate lyase) (PAL)]	PAM	2.27248e+06	6.60647e+06	4.67003e+06	3.75393e+06	3.8849e+06	4.04497e+06	7.85928e+06	7.22068e+06	1.02112e+06	1.54361e+07	8.13682e+06	4.97769e+06	1.0835e+07	16	20
sp|Q8N6C8|LIRA3_HUMAN	Q8N6C8	Leukocyte immunoglobulin-like receptor subfamily A member 3 (CD85 antigen-like family member E) (Immunoglobulin-like transcript 6) (ILT-6) (Leukocyte immunoglobulin-like receptor 4) (LIR-4) (Monocyte inhibitory receptor HM43/HM31) (CD antigen CD85e)	LILRA3	2.06418e+06	191.249	38.0306	377362	134818	813703	105.847	142.205	1.0205e+06	139025	500665	371974	126.047	2	4
sp|P61106|RAB14_HUMAN	P61106	Ras-related protein Rab-14	RAB14	2.43597e+07	108.753	104.979	6.31858e+06	8.0045e+06	1.53896e+06	121.19	479468	1.01431e+06	8.08615e+06	1.08953e+07	2.74927e+06	7.46758e+06	11	12
sp|Q08722|CD47_HUMAN	Q08722	Leukocyte surface antigen CD47 (Antigenic surface determinant protein OA3) (Integrin-associated protein) (IAP) (Protein MER6) (CD antigen CD47)	CD47	1.64775e+07	181.661	477778	9.43265e+06	9.20953e+06	1.15698e+07	1.10027e+06	2.87137e+06	1.01059e+06	2.49495e+06	4.71776e+06	1.79005e+06	5.19006e+06	2	2
sp|A0A0B4J1V6|HV373_HUMAN	A0A0B4J1V6	Immunoglobulin heavy variable 3-73	IGHV3-73	350527	44.8558	113.957	96.5617	166.9	152.927	142.114	82.0918	1.00743e+06	1.0165e+06	1.87565e+06	114832	522854	3	4
sp|Q5RHP9|ERIC3_HUMAN	Q5RHP9	Glutamate-rich protein 3	ERICH3	84.6429	171.022	96.6077	454328	57.1288	73.6787	166.188	786663	1.00562e+06	18.8161	15.1827	2.04178e+06	4.26551e+06	12	15
sp|P49748|ACADV_HUMAN	P49748	Very long-chain specific acyl-CoA dehydrogenase, mitochondrial (VLCAD) (EC 1.3.8.9)	ACADVL	5.41564e+07	34.3878	35.7125	1.93258e+07	1.50232e+07	1.19217e+07	4.05283e+06	6.028e+06	1.0016e+06	2.33691e+07	2.60719e+07	4.36154e+06	2.5171e+07	22	23
sp|Q9UBX5|FBLN5_HUMAN	Q9UBX5	Fibulin-5 (FIBL-5) (Developmental arteries and neural crest EGF-like protein) (Dance) (Urine p50 protein) (UP50)	FBLN5	74477.3	318845	116.754	199.103	131.817	191.448	79.6356	279248	1.00012e+06	1.63825e+06	1.45036e+06	803882	882780	4	5
sp|P07203|GPX1_HUMAN	P07203	Glutathione peroxidase 1 (GPx-1) (GSHPx-1) (EC 1.11.1.9) (Cellular glutathione peroxidase)	GPX1	6.74553e+06	163.854	128.052	162.418	189.62	134.363	136.305	156.504	993977	2.05563e+06	4.9754e+06	2.30971e+06	2.72376e+06	4	5
sp|Q92820|GGH_HUMAN	Q92820	Gamma-glutamyl hydrolase (EC 3.4.19.9) (Conjugase) (GH) (Gamma-Glu-X carboxypeptidase)	GGH	9.75203e+06	536420	7.64628e+06	1.23322e+07	1.12991e+07	1.2515e+07	4.65607e+06	5.19122e+06	993640	3.96145e+06	5.15659e+06	1.30923e+06	2.49156e+06	8	9
sp|P43034|LIS1_HUMAN	P43034	Platelet-activating factor acetylhydrolase IB subunit alpha (Lissencephaly-1 protein) (LIS-1) (PAF acetylhydrolase 45 kDa subunit) (PAF-AH 45 kDa subunit) (PAF-AH alpha) (PAFAH alpha)	PAFAH1B1	1.02021e+07	64.4634	162.3	6.87493e+06	9.08783e+06	4.05768e+06	707799	718996	992134	7.17975e+06	7.67532e+06	1.35992e+06	3.31155e+06	9	9
sp|P48444|COPD_HUMAN	P48444	Coatomer subunit delta (Archain) (Delta-coat protein) (Delta-COP)	ARCN1	1.7834e+07	248784	36.0721	1.60406e+06	1.99495e+06	297299	555018	288862	989560	9.67448e+06	1.42826e+07	2.52172e+06	8.64907e+06	15	18
sp|P02812|PRB2_HUMAN	P02812	Basic salivary proline-rich protein 2 (Salivary proline-rich protein) (Con1 glycoprotein) [Cleaved into: Basic proline-rich peptide IB-1; Basic proline-rich peptide P-E (IB-9); Basic proline-rich peptide IB-7; Basic proline-rich peptide IB-8c (Basic peptide P-F); Basic proline-rich peptide IB-4]	PRB2	1.58648e+09	1.19343e+08	144.641	1.06208e+08	6.76625e+08	1.94386e+08	5.7082e+08	4.26668e+08	986853	4.2504e+09	2.85466e+08	106.386	6.81969e+08	2	2
sp|P60953|CDC42_HUMAN	P60953	Cell division control protein 42 homolog (EC 3.6.5.2) (G25K GTP-binding protein)	CDC42	3.13783e+07	2.8985e+06	3.88586e+06	1.76279e+07	2.6225e+07	2.03276e+07	6.78973e+06	6.29291e+06	986799	1.58008e+07	2.48942e+07	4.48663e+06	9.24508e+06	6	7
sp|Q13561|DCTN2_HUMAN	Q13561	Dynactin subunit 2 (50 kDa dynein-associated polypeptide) (Dynactin complex 50 kDa subunit) (DCTN-50) (p50 dynamitin)	DCTN2	1.20804e+07	114.289	106.909	2.74762e+06	2.81551e+06	1.35884	627834	75.5984	985889	8.73237e+06	4.79514e+06	1.51082e+06	2.77963e+06	9	9
sp|Q14767|LTBP2_HUMAN	Q14767	NA	NA	58.0887	4.6826	140.428	111.416	130.471	3.48149	74.9127	1.31539	982714	125.831	18.3035	231552	119.545	3	5
sp|O75821|EIF3G_HUMAN	O75821	Eukaryotic translation initiation factor 3 subunit G (eIF3g) (Eukaryotic translation initiation factor 3 RNA-binding subunit) (eIF-3 RNA-binding subunit) (Eukaryotic translation initiation factor 3 subunit 4) (eIF-3-delta) (eIF3 p42) (eIF3 p44)	EIF3G	1.36822e+06	95.4045	145.18	121.524	96.387	163.787	136.341	42.6952	977741	1.12641e+06	1.02988e+06	846073	625705	2	2
sp|P84090|ERH_HUMAN	P84090	Enhancer of rudimentary homolog	ERH	7.64444e+06	590173	2.63719e+06	3.71999e+06	5.43988e+06	2.70241e+06	651758	1.87706e+06	976963	3.87402e+06	7.45015e+06	2.09181e+06	4.33176e+06	4	5
sp|O14933|UB2L6_HUMAN	O14933	Ubiquitin/ISG15-conjugating enzyme E2 L6 (EC 2.3.2.23) (E2 ubiquitin-conjugating enzyme L6) (Retinoic acid-induced gene B protein) (RIG-B) (UbcH8) (Ubiquitin carrier protein L6) (Ubiquitin-protein ligase L6)	UBE2L6	520772	191.499	179.074	76.6123	167.864	165.512	147.544	134.234	975201	170179	496903	561988	677865	3	3
sp|P62136|PP1A_HUMAN	P62136	Serine/threonine-protein phosphatase PP1-alpha catalytic subunit (PP-1A) (EC 3.1.3.16)	PPP1CA	1.03414e+07	34.8552	915797	3.17909e+06	4.15694e+06	3.51199e+06	137.585	4.15581e+06	975180	3.787e+06	6.18582e+06	1.14117e+06	2.60688e+06	6	6
sp|P15151|PVR_HUMAN	P15151	Poliovirus receptor (Nectin-like protein 5) (NECL-5) (CD antigen CD155)	PVR	172.623	153.302	108.321	91.1321	62.6698	182.728	66.7542	179.941	975023	274755	145854	751808	81711.2	2	4
sp|P02533|K1C14_HUMAN	P02533	Keratin, type I cytoskeletal 14 (Cytokeratin-14) (CK-14) (Keratin-14) (K14)	KRT14	1.05571e+07	5.52889e+06	7.18745e+06	2.27369e+07	1.66327e+07	4.64187e+06	1.80066e+08	5.10034e+07	974285	3.00797e+08	3.00711e+08	2.62379e+07	1.46928e+08	10	10
sp|Q01844|EWS_HUMAN	Q01844	RNA-binding protein EWS (EWS oncogene) (Ewing sarcoma breakpoint region 1 protein)	EWSR1	6.69965e+06	77.5051	194.431	123.859	1.00685e+06	155.291	160.754	178.867	974194	993289	2.14332e+06	821874	1.91898e+06	2	3
sp|Q96G03|PGM2_HUMAN	Q96G03	Phosphoglucomutase-2 (PGM 2) (EC 5.4.2.2) (Glucose phosphomutase 2) (Phosphodeoxyribomutase) (Phosphopentomutase) (EC 5.4.2.7)	PGM2	3.86295e+07	1.90365e+06	6.22435e+06	2.00288e+07	2.09572e+07	2.25631e+07	3.00676e+06	5.25139e+06	974074	3.32736e+07	1.91384e+07	2.40891e+06	1.66704e+07	13	15
sp|P00367|DHE3_HUMAN	P00367	Glutamate dehydrogenase 1, mitochondrial (GDH 1) (EC 1.4.1.3)	GLUD1	1.58913e+07	50.729	101.541	1.22298e+06	1.47951e+06	175.307	145.277	1.88326e+06	969502	8.94653e+06	1.09269e+07	1.6664e+06	1.02974e+07	8	9
sp|P04066|FUCO_HUMAN	P04066	Tissue alpha-L-fucosidase (EC 3.2.1.51) (Alpha-L-fucosidase I) (Alpha-L-fucoside fucohydrolase 1) (Alpha-L-fucosidase 1)	FUCA1	2.30867e+06	528030	88.2837	1.33496e+06	12.5094	341005	35.8769	1.35463e+06	967715	2.60236e+06	2.44225e+06	804428	3.92222e+06	4	4
sp|Q9NY33|DPP3_HUMAN	Q9NY33	Dipeptidyl peptidase 3 (EC 3.4.14.4) (Dipeptidyl aminopeptidase III) (Dipeptidyl arylamidase III) (Dipeptidyl peptidase III) (DPP III) (Enkephalinase B)	DPP3	7.48707e+06	135.202	1.95158	728776	142.902	178.072	126.849	12.4763	962551	3.34565e+06	4.32476e+06	996806	2.2906e+06	5	7
sp|P62314|SMD1_HUMAN	P62314	Small nuclear ribonucleoprotein Sm D1 (Sm-D1) (Sm-D autoantigen) (snRNP core protein D1)	SNRPD1	4.38333e+06	166.279	400155	2.25499e+06	3.13349e+06	2.06633e+06	409375	428875	962496	1.43427e+06	2.87714e+06	378085	1.51878e+06	2	2
sp|P23141|EST1_HUMAN	P23141	Liver carboxylesterase 1 (Acyl-coenzyme A:cholesterol acyltransferase) (ACAT) (Brain carboxylesterase hBr1) (Carboxylesterase 1) (CE-1) (hCE-1) (EC 3.1.1.1) (Cholesteryl ester hydrolase) (CEH) (Cocaine carboxylesterase) (Egasyn) (HMSE) (Methylumbelliferyl-acetate deacetylase 1) (EC 3.1.1.56) (Monocyte/macrophage serine esterase) (Retinyl ester hydrolase) (REH) (Serine esterase 1) (Triacylglycerol…	CES1	3.94818e+06	288052	188.562	374400	458805	33.4375	192.04	821048	959721	3.86805e+06	2.75342e+06	9.97049e+06	2.34991e+07	9	9
sp|O60763|USO1_HUMAN	O60763	General vesicular transport factor p115 (Protein USO1 homolog) (Transcytosis-associated protein) (TAP) (Vesicle-docking protein)	USO1	9.65144e+06	13.0713	83.3859	128332	260745	17.0172	139.457	84.642	958872	8.89641e+06	3.098e+06	1.72976e+06	5.84006e+06	9	12
sp|Q14515|SPRL1_HUMAN	Q14515	SPARC-like protein 1 (High endothelial venule protein) (Hevin) (MAST 9)	SPARCL1	182.249	7.18162e+06	165.326	12.8596	176.698	140.416	6.84644e+06	1.94186e+06	956990	1.16724e+07	1.10888e+06	952369	531300	9	11
sp|Q9NR45|SIAS_HUMAN	Q9NR45	Sialic acid synthase (N-acetylneuraminate synthase) (EC 2.5.1.56) (N-acetylneuraminate-9-phosphate synthase) (EC 2.5.1.57) (N-acetylneuraminic acid phosphate synthase) (N-acetylneuraminic acid synthase)	NANS	7.47192e+06	20.7344	152.795	3.32871e+06	3.75547e+06	1.81348e+06	105.401	469170	952303	5.00457e+06	5.57946e+06	1.6947e+06	5.64498e+06	6	6
sp|P62495|ERF1_HUMAN	P62495	Eukaryotic peptide chain release factor subunit 1 (Eukaryotic release factor 1) (eRF1) (Protein Cl1) (TB3-1)	ETF1	4.99607e+06	188.695	115.229	371129	159.691	53.524	72.3009	162.098	950648	5.7353e+06	4.82048e+06	1.65145e+06	4.2527e+06	9	9
sp|Q13838|DX39B_HUMAN	Q13838	Spliceosome RNA helicase DDX39B (EC 3.6.4.13) (56 kDa U2AF65-associated protein) (ATP-dependent RNA helicase p47) (DEAD box protein UAP56) (HLA-B-associated transcript 1 protein)	DDX39B	8.98943e+06	133.733	87379.6	1.99995e+06	3.87449e+06	252905	257128	726482	947462	3.2602e+06	1.00225e+07	1.58349e+06	3.00494e+06	7	8
sp|P46459|NSF_HUMAN	P46459	Vesicle-fusing ATPase (EC 3.6.4.6) (N-ethylmaleimide-sensitive fusion protein) (NEM-sensitive fusion protein) (Vesicular-fusion protein NSF)	NSF	2.61717e+07	20.1271	285404	8.87225e+06	1.03473e+07	6.56627e+06	1.13529e+06	1.5443e+06	944746	6.02426e+06	1.08439e+07	1.6959e+06	9.04525e+06	11	12
sp|Q9ULA0|DNPEP_HUMAN	Q9ULA0	Aspartyl aminopeptidase (EC 3.4.11.21)	DNPEP	2.58579e+06	11.1746	48.9163	1.2139e+06	534320	538730	294233	189.981	939922	6.36346e+06	1.86886e+06	1.00908e+06	1.47296e+06	4	4
sp|P49720|PSB3_HUMAN	P49720	Proteasome subunit beta type-3 (EC 3.4.25.1) (Proteasome chain 13) (Proteasome component C10-II) (Proteasome theta chain)	PSMB3	7.10036e+06	131.814	1.90334e+06	8.13187e+06	8.94989e+06	8.34002e+06	539598	1.69412e+06	932866	2.82752e+06	4.79114e+06	2.38449e+06	1.75526e+06	5	6
sp|P28072|PSB6_HUMAN	P28072	Proteasome subunit beta type-6 (EC 3.4.25.1) (Macropain delta chain) (Multicatalytic endopeptidase complex delta chain) (Proteasome delta chain) (Proteasome subunit Y)	PSMB6	4.5845e+06	725350	4.39584e+06	7.56448e+06	6.11824e+06	7.30172e+06	162.754	1.53703e+06	932215	5.57533e+06	8.85242e+06	1.48092e+06	3.72958e+06	5	6
sp|O75888|TNF13_HUMAN	O75888	Tumor necrosis factor ligand superfamily member 13 (A proliferation-inducing ligand) (APRIL) (TNF- and APOL-related leukocyte expressed ligand 2) (TALL-2) (TNF-related death ligand 1) (TRDL-1) (CD antigen CD256)	TNFSF13	1.41225e+06	1.11293e+06	82.1598	319491	411831	682313	1.46629e+06	1.17369e+06	931014	5.48529e+06	1.95311e+06	2.74041e+06	5.4898e+06	3	3
sp|O00560|SDCB1_HUMAN	O00560	Syntenin-1 (Melanoma differentiation-associated protein 9) (MDA-9) (Pro-TGF-alpha cytoplasmic domain-interacting protein 18) (TACIP18) (Scaffold protein Pbp1) (Syndecan-binding protein 1)	SDCBP	2.84725e+07	1.06718e+06	691567	7.37823e+06	9.09049e+06	8.10571e+06	2.26195e+06	3.17331e+06	927629	2.60051e+06	1.03203e+07	2.89384e+06	5.7229e+06	5	6
sp|P22748|CAH4_HUMAN	P22748	Carbonic anhydrase 4 (EC 4.2.1.1) (Carbonate dehydratase IV) (Carbonic anhydrase IV) (CA-IV)	CA4	1.78659e+07	176.904	1.44488e+06	6.95221e+06	1.54194e+06	7.8751e+06	198.957	1.03791e+06	913729	4.51538e+06	1.21793e+07	312581	3.36378e+06	7	9
sp|O75915|PRAF3_HUMAN	O75915	PRA1 family protein 3 (ADP-ribosylation factor-like protein 6-interacting protein 5) (ARL-6-interacting protein 5) (Aip-5) (Cytoskeleton-related vitamin A-responsive protein) (Dermal papilla-derived protein 11) (GTRAP3-18) (Glutamate transporter EAAC1-interacting protein) (JM5) (Prenylated Rab acceptor protein 2) (Protein JWa) (Putative MAPK-activating protein PM27)	ARL6IP5	1.57615e+07	125.92	975415	1.91813e+06	3.58497e+06	1.31994e+06	1.57689e+06	1.40214e+06	911553	3.74959e+06	6.78995e+06	2.1915e+06	9.37978e+06	4	4
sp|Q15008|PSMD6_HUMAN	Q15008	26S proteasome non-ATPase regulatory subunit 6 (26S proteasome regulatory subunit RPN7) (26S proteasome regulatory subunit S10) (Breast cancer-associated protein SGA-113M) (Phosphonoformate immuno-associated protein 4) (Proteasome regulatory particle subunit p44S10) (p42A)	PSMD6	5.04867e+06	136.415	105.974	561071	1.37712e+06	506058	88.1061	45.958	909724	3.33819e+06	5.42049e+06	1.68655e+06	2.24652e+06	9	10
sp|P07954|FUMH_HUMAN	P07954	Fumarate hydratase, mitochondrial (Fumarase) (HsFH) (EC 4.2.1.2)	FH	1.42653e+07	29.4456	45.1244	1.06757e+06	199.747	42.9431	31.3555	120447	906125	8.67945e+06	7.25614e+06	363444	1.47028e+06	11	13
sp|P26572|MGAT1_HUMAN	P26572	Alpha-1,3-mannosyl-glycoprotein 2-beta-N-acetylglucosaminyltransferase (EC 2.4.1.101) (N-glycosyl-oligosaccharide-glycoprotein N-acetylglucosaminyltransferase I) (GNT-I) (GlcNAc-T I)	MGAT1	326403	159.902	106.025	153.893	23.0767	226564	666320	992669	905027	2.41609e+06	2.46055e+06	1.9448e+06	3.68771e+06	5	7
sp|P11166|GTR1_HUMAN	P11166	Solute carrier family 2, facilitated glucose transporter member 1 (Glucose transporter type 1, erythrocyte/brain) (GLUT-1) (HepG2 glucose transporter)	SLC2A1	152.649	98.8687	71.7191	97.9729	56.0013	118.12	5.64405	183.084	903912	348023	1.21197e+06	358319	198.508	2	2
sp|P31943|HNRH1_HUMAN	P31943	Heterogeneous nuclear ribonucleoprotein H (hnRNP H) [Cleaved into: Heterogeneous nuclear ribonucleoprotein H, N-terminally processed]	HNRNPH1	6.99176e+06	146.401	438683	3.17468e+06	3.579e+06	1.79509e+06	1.37544e+06	1.38097e+06	901500	5.94375e+06	7.76035e+06	992513	2.45429e+06	5	6
sp|P04844|RPN2_HUMAN	P04844	Dolichyl-diphosphooligosaccharide--protein glycosyltransferase subunit 2 (Dolichyl-diphosphooligosaccharide--protein glycosyltransferase 63 kDa subunit) (RIBIIR) (Ribophorin II) (RPN-II) (Ribophorin-2)	RPN2	4.40424e+07	104.27	31.8077	6.97732e+06	8.24301e+06	2.21854e+06	1.23588e+06	602464	900847	8.70743e+06	1.0612e+07	2.10464e+06	1.37631e+07	13	14
sp|Q31612|1B73_HUMAN	Q31612	NA	NA	4.83642e+06	188.998	197.45	1.28889e+06	2.39668e+06	1.21352e+06	128.4	30.0072	896871	377048	927005	3.31391e+06	2.69055e+06	2	2
sp|Q15435|PP1R7_HUMAN	Q15435	Protein phosphatase 1 regulatory subunit 7 (Protein phosphatase 1 regulatory subunit 22)	PPP1R7	7.81049e+06	71.4227	194.921	40254.5	2.71637e+06	113.765	190.651	182.477	892621	3.59353e+06	4.28795e+06	985785	1.53009e+06	7	7
sp|P05198|IF2A_HUMAN	P05198	Eukaryotic translation initiation factor 2 subunit 1 (Eukaryotic translation initiation factor 2 subunit alpha) (eIF-2-alpha) (eIF-2A) (eIF-2alpha)	EIF2S1	4.70672e+06	30.2719	101189	111.08	349973	40.5284	152.863	187.348	892044	5.51155e+06	5.03831e+06	1.75276e+06	2.3494e+06	6	9
sp|P08493|MGP_HUMAN	P08493	Matrix Gla protein (MGP) (Cell growth-inhibiting gene 36 protein)	MGP	1.00066e+06	3.28601e+06	9.13435e+06	153.248	172.504	73.0093	1.43776e+07	9.56889e+06	887516	2.48322e+08	9.30948e+06	3.47154e+06	1.39586e+07	3	3
sp|P15531|NDKA_HUMAN	P15531	Nucleoside diphosphate kinase A (NDK A) (NDP kinase A) (EC 2.7.4.6) (Granzyme A-activated DNase) (GAAD) (Metastasis inhibition factor nm23) (NM23-H1) (Tumor metastatic process-associated protein)	NME1	1.26931e+07	274567	2.97614e+06	2.90079e+06	3.33367e+06	2.04189e+06	269304	323737	876461	6.03068e+06	6.87541e+06	1.52058e+06	2.73674e+06	4	5
sp|P17900|SAP3_HUMAN	P17900	Ganglioside GM2 activator (Cerebroside sulfate activator protein) (GM2-AP) (Sphingolipid activator protein 3) (SAP-3) [Cleaved into: Ganglioside GM2 activator isoform short]	GM2A	2.58427e+06	4.97113e+06	4.90312e+06	3.00085e+06	3.81089e+06	3.1076e+06	1.61974e+06	1.94556e+06	875637	8.03493e+08	2.63475e+08	6.12442e+07	2.75063e+08	7	8
sp|P10768|ESTD_HUMAN	P10768	S-formylglutathione hydrolase (FGH) (EC 3.1.2.12) (Esterase D) (Methylumbelliferyl-acetate deacetylase) (EC 3.1.1.56)	ESD	1.35536e+07	285132	1.02042e+06	2.7276e+06	3.32637e+06	1.32424e+06	5.5268	988237	873659	7.30597e+06	8.45875e+06	1.73096e+06	1.18895e+06	8	11
sp|P39656|OST48_HUMAN	P39656	Dolichyl-diphosphooligosaccharide--protein glycosyltransferase 48 kDa subunit (DDOST 48 kDa subunit) (Oligosaccharyl transferase 48 kDa subunit)	DDOST	3.4561e+07	170.35	105.242	2.22918e+06	2.97572e+06	1.62399e+06	575060	1.72697e+06	873297	7.95913e+06	1.36488e+07	1.82306e+06	1.3626e+07	8	8
sp|Q13630|FCL_HUMAN	Q13630	GDP-L-fucose synthase (EC 1.1.1.271) (GDP-4-keto-6-deoxy-D-mannose-3,5-epimerase-4-reductase) (Protein FX) (Red cell NADP(H)-binding protein) (Short-chain dehydrogenase/reductase family 4E member 1)	TSTA3	5.63454e+06	74.5624	153.147	946724	1.09814e+06	713848	479218	874265	873165	3.59166e+06	3.70381e+06	493051	2.34385e+06	5	6
sp|P09228|CYTT_HUMAN	P09228	Cystatin-SA (Cystatin-2) (Cystatin-S5)	CST2	1.97854e+07	1.06743e+08	2.18575e+08	9.65137e+07	1.08133e+08	4.85984e+07	4.35912e+08	7.05209e+08	872226	3.65755e+08	2.95084e+07	2.67202e+07	4.50141e+07	4	5
sp|O43399|TPD54_HUMAN	O43399	Tumor protein D54 (hD54) (Tumor protein D52-like 2)	TPD52L2	4.31672e+06	134.224	54.0117	664986	1.33051e+06	52.7858	126.907	184.934	871225	2.26784e+06	1.92627e+06	1.42591e+06	1.6887e+06	5	6
sp|P55884|EIF3B_HUMAN	P55884	Eukaryotic translation initiation factor 3 subunit B (eIF3b) (Eukaryotic translation initiation factor 3 subunit 9) (Prt1 homolog) (hPrt1) (eIF-3-eta) (eIF3 p110) (eIF3 p116)	EIF3B	6.82872e+06	51.7818	46.5978	490548	464617	34.4714	135.314	159.247	864520	6.28877e+06	6.54215e+06	1.77777e+06	2.98103e+06	15	15
sp|Q13347|EIF3I_HUMAN	Q13347	Eukaryotic translation initiation factor 3 subunit I (eIF3i) (Eukaryotic translation initiation factor 3 subunit 2) (TGF-beta receptor-interacting protein 1) (TRIP-1) (eIF-3-beta) (eIF3 p36)	EIF3I	5.01923e+06	74.7984	54.0061	881166	1.4632e+06	290277	72.5923	211302	859863	3.80883e+06	4.19776e+06	1.0346e+06	2.17316e+06	5	6
sp|P27482|CALL3_HUMAN	P27482	Calmodulin-like protein 3 (CaM-like protein) (CLP) (Calmodulin-related protein NB-1)	CALML3	7.17212e+06	1.82997e+07	6.63275e+07	4.70996e+06	3.84175e+06	150.055	6.01445e+07	1.34442e+07	858496	2.51812e+08	6.94955e+07	9.56408e+06	5.14638e+07	11	12
sp|O00231|PSD11_HUMAN	O00231	26S proteasome non-ATPase regulatory subunit 11 (26S proteasome regulatory subunit RPN6) (26S proteasome regulatory subunit S9) (26S proteasome regulatory subunit p44.5)	PSMD11	1.07392e+07	81.3879	63.7634	1.22978e+07	1.68531e+06	133.815	63.2385	157076	851184	4.83977e+06	9.13652e+06	1.47682e+06	5.03624e+06	11	13
sp|Q9BVC6|TM109_HUMAN	Q9BVC6	Transmembrane protein 109 (Mitsugumin-23) (Mg23)	TMEM109	8.39543e+06	12.6563	114.371	1.36716e+06	2.10125e+06	1.22256e+06	2.31439e+06	1.70352e+06	847533	6.52351e+06	6.33539e+06	1.50891e+06	7.55885e+06	2	3
sp|P54578|UBP14_HUMAN	P54578	Ubiquitin carboxyl-terminal hydrolase 14 (EC 3.4.19.12) (Deubiquitinating enzyme 14) (Ubiquitin thioesterase 14) (Ubiquitin-specific-processing protease 14)	USP14	2.68179e+06	55.8872	590832	268836	793912	154.947	28.7637	277831	847295	1.95668e+06	2.94036e+06	615536	1.36132e+06	4	6
sp|Q9H3N1|TMX1_HUMAN	Q9H3N1	Thioredoxin-related transmembrane protein 1 (Thioredoxin domain-containing protein 1) (Transmembrane Trx-related protein)	TMX1	1.45226e+07	44.9295	11.4134	5.51079e+06	5.35381e+06	4.47997e+06	1.6465e+06	1.45267e+06	846337	2.29132e+06	4.87174e+06	844583	3.89696e+06	4	4
sp|P78527|PRKDC_HUMAN	P78527	DNA-dependent protein kinase catalytic subunit (DNA-PK catalytic subunit) (DNA-PKcs) (EC 2.7.11.1) (DNPK1) (p460)	PRKDC	3.44333e+07	32.4727	27.0469	2.74299e+06	4.07278e+06	1.05826e+06	180.983	1.24199e+06	845574	4.84626e+06	2.17496e+07	1.12635e+06	9.1764e+06	34	40
sp|P62913|RL11_HUMAN	P62913	60S ribosomal protein L11 (CLL-associated antigen KW-12) (Large ribosomal subunit protein uL5)	RPL11	9.01445e+06	104.204	187.281	54.1868	45.2393	4.72315	460254	164.799	845521	8.34155e+06	8.88361e+06	1.90169e+06	8.7124e+06	3	3
sp|P11940|PABP1_HUMAN	P11940	Polyadenylate-binding protein 1 (PABP-1) (Poly(A)-binding protein 1)	PABPC1	3.34122e+06	78.7531	79.8322	753112	1.06388	101.594	88.2388	179.66	844103	2.80557e+06	2.66886e+06	1.07418e+06	2.12502e+06	3	4
sp|P06276|CHLE_HUMAN	P06276	Cholinesterase (EC 3.1.1.8) (Acylcholine acylhydrolase) (Butyrylcholine esterase) (Choline esterase II) (Pseudocholinesterase)	BCHE	51673	94.5907	198.034	46.7787	13.6721	54.472	81.0144	126.048	841711	37.8469	219011	372430	13002.6	5	7
sp|Q99623|PHB2_HUMAN	Q99623	Prohibitin-2 (B-cell receptor-associated protein BAP37) (D-prohibitin) (Repressor of estrogen receptor activity)	PHB2	5.42424e+07	17.656	82.6523	6.42579e+06	1.1085e+07	6.67447e+06	922649	2.72595e+06	841370	1.94806e+07	3.07411e+07	2.47419e+06	2.5279e+07	13	13
sp|O60610|DIAP1_HUMAN	O60610	Protein diaphanous homolog 1 (Diaphanous-related formin-1) (DRF1)	DIAPH1	1.47236e+07	164.872	27.8978	785625	1.6227e+06	177124	215403	185.974	839717	7.76351e+06	1.082e+07	1.62235e+06	2.79356e+06	18	23
sp|Q16539|MK14_HUMAN	Q16539	Mitogen-activated protein kinase 14 (MAP kinase 14) (MAPK 14) (EC 2.7.11.24) (Cytokine suppressive anti-inflammatory drug-binding protein) (CSAID-binding protein) (CSBP) (MAP kinase MXI2) (MAX-interacting protein 2) (Mitogen-activated protein kinase p38 alpha) (MAP kinase p38 alpha) (Stress-activated protein kinase 2a) (SAPK2a)	MAPK14	2.1056e+07	148.622	166.562	4.02517e+06	3.56976e+06	2.12844e+06	104.699	172.99	838735	2.03765e+06	5.24452e+06	773428	2.56243e+06	7	8
sp|Q99439|CNN2_HUMAN	Q99439	Calponin-2 (Calponin H2, smooth muscle) (Neutral calponin)	CNN2	4.82585e+07	52.747	52.3418	1.18e+07	1.95823e+07	1.08165e+07	1.80127e+06	1.4445e+06	838570	1.25838e+07	1.79529e+07	1.08748e+06	4.25923e+06	10	10
sp|P16050|LOX15_HUMAN	P16050	Polyunsaturated fatty acid lipoxygenase ALOX15 (12/15-lipoxygenase) (Arachidonate 12-lipoxygenase, leukocyte-type) (12-LOX) (EC 1.13.11.31) (Arachidonate 15-lipoxygenase) (15-LOX) (15-LOX-1) (EC 1.13.11.33) (Arachidonate omega-6 lipoxygenase) (Hepoxilin A3 synthase Alox15) (EC 1.13.11.-) (Linoleate 13S-lipoxygenase) (EC 1.13.11.12)	ALOX15	1.63536e+06	171.19	12.8039	10.1031	70.7377	81.7112	110.731	2.62784e+07	836596	695586	3.79359e+07	622135	5.95241e+06	16	19
sp|P03950|ANGI_HUMAN	P03950	Angiogenin (EC 3.1.27.-) (Ribonuclease 5) (RNase 5)	ANG	276833	140.276	814688	60.8777	198.846	113.644	1.19498e+06	26.5039	834069	7.82664e+06	7.05772e+06	3.31746e+06	4.32862e+06	4	6
sp|Q92841|DDX17_HUMAN	Q92841	Probable ATP-dependent RNA helicase DDX17 (EC 3.6.4.13) (DEAD box protein 17) (DEAD box protein p72) (DEAD box protein p82) (RNA-dependent helicase p72)	DDX17	1.03636e+07	97.5073	31.6933	1.66302e+06	477680	100.047	89.2949	181.027	824068	1.54029e+06	6.6573e+06	954041	4.95291e+06	6	7
sp|O75923|DYSF_HUMAN	O75923	Dysferlin (Dystrophy-associated fer-1-like protein) (Fer-1-like protein 1)	DYSF	1.208e+08	123.177	135.218	3.0709e+07	3.64407e+07	2.72645e+07	2.2859e+06	2.8703e+06	818432	7.02623e+07	2.74301e+07	492314	1.20855e+07	32	32
sp|P62310|LSM3_HUMAN	P62310	U6 snRNA-associated Sm-like protein LSm3	LSM3	7.02078e+06	678449	1.07505e+06	6.72771e+06	6.28717e+06	4.78279e+06	1.57303e+06	1.52744e+06	812871	1.99063e+06	2.61775e+06	1.05236e+06	1.70942e+06	2	2
sp|Q7Z5L0|VMO1_HUMAN	Q7Z5L0	Vitelline membrane outer layer protein 1 homolog	VMO1	1.04311e+07	1.85559e+06	62.2545	558874	575047	2.52413e+06	569387	1.54363e+06	812259	662427	6.05551e+06	2.90724e+06	7.41652e+06	4	5
sp|O00303|EIF3F_HUMAN	O00303	Eukaryotic translation initiation factor 3 subunit F (eIF3f) (Deubiquitinating enzyme eIF3f) (EC 3.4.19.12) (Eukaryotic translation initiation factor 3 subunit 5) (eIF-3-epsilon) (eIF3 p47)	EIF3F	4.82232e+06	116.535	88.5846	464915	300043	55.812	140609	107.144	811993	4.44352e+06	4.43329e+06	687340	2.61956e+06	8	9
sp|O43396|TXNL1_HUMAN	O43396	Thioredoxin-like protein 1 (32 kDa thioredoxin-related protein)	TXNL1	4.23228e+06	58.5141	2.69878e+06	50.1661	354102	165.965	31.5845	547793	811864	3.70307e+06	3.59421e+06	1.16186e+06	1.83129e+06	5	6
sp|O43240|KLK10_HUMAN	O43240	Kallikrein-10 (EC 3.4.21.-) (Normal epithelial cell-specific 1) (Protease serine-like 1)	KLK10	401919	2.57979e+06	9.04259e+06	37.9122	91.1719	15.5195	387617	2.17092e+06	811084	4.00594e+07	1.58305e+07	4.50912e+06	2.16717e+07	10	12
sp|P00403|COX2_HUMAN	P00403	Cytochrome c oxidase subunit 2 (EC 7.1.1.9) (Cytochrome c oxidase polypeptide II)	MT-CO2	2.7326e+07	172.572	1.35349e+06	5.14859e+06	1.15061e+07	8.47526e+06	6.24651e+06	7.3778e+06	809933	1.49169e+07	1.84691e+07	3.26479e+06	1.53632e+07	5	6
sp|Q9UHV9|PFD2_HUMAN	Q9UHV9	Prefoldin subunit 2	PFDN2	2.95806e+06	87.8503	61.3863	3.01459	161.05	143.781	136.817	85.9578	809134	589287	693517	209226	216592	2	2
sp|P62917|RL8_HUMAN	P62917	60S ribosomal protein L8 (Large ribosomal subunit protein uL2)	RPL8	2.24544e+06	72.1699	971647	656383	1.27382e+06	330167	1.27348e+06	1.04555e+06	807976	1.09178e+07	6.59792e+06	2.28753e+06	5.36255e+06	7	7
sp|P30838|AL3A1_HUMAN	P30838	Aldehyde dehydrogenase, dimeric NADP-preferring (EC 1.2.1.5) (ALDHIII) (Aldehyde dehydrogenase 3) (Aldehyde dehydrogenase family 3 member A1)	ALDH3A1	7.40801e+06	4.68779e+07	7.02817e+06	4.49508e+06	2.67967e+06	4.01945	1.33033e+07	6.43205e+06	805114	9.01163e+07	1.44237e+08	4.11857e+06	5.24308e+07	16	17
sp|O43852|CALU_HUMAN	O43852	Calumenin (Crocalbin) (IEF SSP 9302)	CALU	2.20427e+06	6.75512e+06	124.141	119225	161.087	179.18	2.56269e+06	2.80694e+06	801221	1.36733e+07	3.76472e+06	1.55217e+06	6.61125e+06	7	9
sp|Q10588|BST1_HUMAN	Q10588	ADP-ribosyl cyclase/cyclic ADP-ribose hydrolase 2 (EC 3.2.2.6) (ADP-ribosyl cyclase 2) (Bone marrow stromal antigen 1) (BST-1) (Cyclic ADP-ribose hydrolase 2) (cADPr hydrolase 2) (CD antigen CD157)	BST1	5.76144e+07	2.34844e+06	1.13834e+07	1.11891e+08	8.61612e+07	7.70842e+07	4.27197e+07	2.2173e+07	796935	1.79107e+07	1.46872e+07	6.00815e+06	2.16638e+06	9	9
sp|E9PAV3|NACAM_HUMAN	E9PAV3	Nascent polypeptide-associated complex subunit alpha, muscle-specific form (Alpha-NAC, muscle-specific form) (skNAC)	NACA	2.30582e+06	121.974	5.37208	1.60809e+06	1.33534e+06	138.791	865331	565583	789765	6.48581e+06	3.8034e+06	144.288	2.84491e+06	2	2
sp|Q8TD06|AGR3_HUMAN	Q8TD06	Anterior gradient protein 3 (AG-3) (AG3) (hAG-3) (Anterior gradient 3 homolog) (Breast cancer membrane protein 11) (Protein disulfide isomerase family A, member 18)	AGR3	1.06811e+06	233675	189.188	94139.2	124.419	11.7693	101.299	731358	788760	1.19835e+06	988373	2.06499e+06	7.67405e+06	4	4
sp|P11047|LAMC1_HUMAN	P11047	Laminin subunit gamma-1 (Laminin B2 chain) (Laminin-1 subunit gamma) (Laminin-10 subunit gamma) (Laminin-11 subunit gamma) (Laminin-2 subunit gamma) (Laminin-3 subunit gamma) (Laminin-4 subunit gamma) (Laminin-6 subunit gamma) (Laminin-7 subunit gamma) (Laminin-8 subunit gamma) (Laminin-9 subunit gamma) (S-laminin subunit gamma) (S-LAM gamma)	LAMC1	90.768	181.807	164.092	60.0443	89.7831	78.7891	76.8927	81.2539	788280	135.663	27343.9	105325	185.155	7	10
sp|P30085|KCY_HUMAN	P30085	UMP-CMP kinase (EC 2.7.4.14) (Deoxycytidylate kinase) (CK) (dCMP kinase) (Nucleoside-diphosphate kinase) (EC 2.7.4.6) (Uridine monophosphate/cytidine monophosphate kinase) (UMP/CMP kinase) (UMP/CMPK)	CMPK1	9.23846e+06	29.5546	137.238	512256	520673	93.0061	522015	304098	785772	1.48169e+07	1.00162e+07	1.50318e+06	5.2197e+06	8	9
sp|P47897|SYQ_HUMAN	P47897	Glutamine--tRNA ligase (EC 6.1.1.18) (Glutaminyl-tRNA synthetase) (GlnRS)	QARS1	1.31717e+07	193.272	99.3648	2.22048e+06	512241	279295	458126	336048	779573	1.12862e+07	1.12195e+07	448090	4.39063e+06	18	20
sp|P99999|CYC_HUMAN	P99999	Cytochrome c	CYCS	9.09879e+06	2.01912e+06	3.13027e+07	1.00207e+07	8.3554e+06	9.08254e+06	5.70535e+06	4.55601e+06	778080	8.19659e+06	5.36201e+06	2.04848e+06	4.33186e+06	5	6
sp|P20908|CO5A1_HUMAN	P20908	NA	NA	159.784	28.4078	78.47	152.796	158.859	161.751	19.7952	103.474	777797	7.43665	170.727	168314	188.51	4	6
sp|O60784|TOM1_HUMAN	O60784	Target of Myb protein 1	TOM1	7.02512e+06	45.6999	178.172	422289	486010	245870	25.0165	194.997	777022	1.27891e+07	5.02088e+06	1.35015e+06	4.95524e+07	8	9
sp|Q8N6Q3|CD177_HUMAN	Q8N6Q3	CD177 antigen (Human neutrophil alloantigen 2a) (HNA-2a) (NB1 glycoprotein) (NB1 GP) (Polycythemia rubra vera protein 1) (PRV-1) (CD antigen CD177)	CD177	4.24317e+07	3.20212e+06	5.05464e+06	3.82239e+07	1.96411e+07	49.6001	100.882	6.93127e+06	775912	5.39757e+06	1.86752e+07	94656.4	1.59949e+06	7	7
sp|Q16401|PSMD5_HUMAN	Q16401	26S proteasome non-ATPase regulatory subunit 5 (26S protease subunit S5 basic) (26S proteasome subunit S5B)	PSMD5	4.86783e+06	183.928	51.6822	68457.6	205876	129.258	90.3985	12.8694	775536	2.79997e+06	2.95366e+06	298027	2.70682e+06	7	9
sp|Q9Y3I0|RTCB_HUMAN	Q9Y3I0	RNA-splicing ligase RtcB homolog (EC 6.5.1.8) (3'-phosphate/5'-hydroxy nucleic acid ligase)	RTCB	1.02129e+07	29.7929	56.1707	998215	1.61601e+06	658967	166.136	87.2233	770963	3.5758e+06	6.93826e+06	328977	5.0344e+06	11	13
sp|P61019|RAB2A_HUMAN	P61019	Ras-related protein Rab-2A	RAB2A	1.41757e+07	175.725	1.21515e+06	5.13405e+06	5.63226e+06	3.2089e+06	1.3453e+06	111.443	767470	8.58938e+06	6.62893e+06	1.39108e+06	4.64812e+06	6	6
sp|P05089|ARGI1_HUMAN	P05089	Arginase-1 (EC 3.5.3.1) (Liver-type arginase) (Type I arginase)	ARG1	5.33773e+07	3.70995e+06	2.52221e+07	4.66503e+07	5.65945e+07	4.45257e+07	8.79516e+06	8.44747e+06	763655	1.66641e+07	3.46515e+07	603591	7.02347e+06	14	15
sp|P09758|TACD2_HUMAN	P09758	Tumor-associated calcium signal transducer 2 (Cell surface glycoprotein Trop-2) (Membrane component chromosome 1 surface marker 1) (Pancreatic carcinoma marker protein GA733-1)	TACSTD2	1.15006e+06	1.03737e+06	1.29616e+07	762901	213512	303935	5.79735e+06	4.18577e+06	760561	1.73117e+07	2.5368e+07	2.61947e+06	1.03901e+07	10	10
sp|Q9Y2Q3|GSTK1_HUMAN	Q9Y2Q3	Glutathione S-transferase kappa 1 (EC 2.5.1.18) (GST 13-13) (GST class-kappa) (GSTK1-1) (hGSTK1) (Glutathione S-transferase subunit 13)	GSTK1	2.26523e+07	157.598	5.20774	5.22528e+06	3.66319e+06	3.7017e+06	1.44184e+06	2.29203e+06	757890	7.24188e+06	1.05357e+07	2.82269e+06	1.02081e+07	5	5
sp|Q9UM54|MYO6_HUMAN	Q9UM54	Unconventional myosin-VI (Unconventional myosin-6)	MYO6	109002	162.702	18.7724	5.02741	8.64712	124.868	96.9199	96.8415	753396	3.59337e+06	1.98541e+06	99.0418	1.21682e+06	13	14
sp|P62330|ARF6_HUMAN	P62330	ADP-ribosylation factor 6	ARF6	1.10238e+07	176.129	196.347	2.86927e+06	3.15202e+06	1.69003e+06	4.03116e+06	3.02314e+06	753230	1.06855e+07	7.25897e+06	3.61308e+06	5.65161e+06	5	5
sp|Q04941|PLP2_HUMAN	Q04941	Proteolipid protein 2 (Differentiation-dependent protein A4) (Intestinal membrane A4 protein)	PLP2	1.4246e+07	169985	755832	4.37309e+06	4.97853e+06	3.23025e+06	1.84202e+06	1.17745e+06	751899	5.6464e+06	8.43827e+06	1.28988e+06	6.23373e+06	2	2
sp|P22061|PIMT_HUMAN	P22061	Protein-L-isoaspartate(D-aspartate) O-methyltransferase (PIMT) (EC 2.1.1.77) (L-isoaspartyl protein carboxyl methyltransferase) (Protein L-isoaspartyl/D-aspartyl methyltransferase) (Protein-beta-aspartate methyltransferase)	PCMT1	3.12871e+07	152.812	32.26	2.87801e+06	6.52216e+06	3.90047e+06	76.0126	3.46675e+06	749315	6.45968e+06	1.29303e+07	3.12506e+06	4.34662e+06	9	9
sp|P36952|SPB5_HUMAN	P36952	Serpin B5 (Maspin) (Peptidase inhibitor 5) (PI-5)	SERPINB5	4.7928e+06	5.58007e+06	4.76635e+07	1.61037e+06	552569	77.3472	4.06109e+07	2.22222e+07	747103	1.51264e+08	8.29458e+07	5.58157e+06	4.13827e+07	18	22
sp|O95171|SCEL_HUMAN	O95171	Sciellin	SCEL	2.2163e+06	56.6905	14.9107	2.222e+06	849857	87.0492	3.06626e+07	1.39643e+07	744715	2.27386e+08	7.08392e+07	7.14116e+06	3.61952e+07	31	32
sp|Q1KMD3|HNRL2_HUMAN	Q1KMD3	Heterogeneous nuclear ribonucleoprotein U-like protein 2 (Scaffold-attachment factor A2) (SAF-A2)	HNRNPUL2	1.02378e+07	53.6664	95.2975	633704	1.94083e+06	423325	35.0912	881850	741543	5.36133e+06	6.8492e+06	1.29541e+06	2.71285e+06	7	10
sp|P22891|PROZ_HUMAN	P22891	NA	NA	184.081	131.046	44.5278	146.786	132.607	100.355	73.9478	40.0599	740655	83.0861	148.433	533482	97.6772	3	10
sp|Q86VR7|VS10L_HUMAN	Q86VR7	V-set and immunoglobulin domain-containing protein 10-like (VSIG10-like protein)	VSIG10L	176.962	1.56608e+06	440751	179.486	51.425	180.45	101.31	165.61	739559	4.17748e+06	713661	3.14396e+06	143.789	12	13
sp|P53992|SC24C_HUMAN	P53992	Protein transport protein Sec24C (SEC24-related protein C)	SEC24C	4.64709e+06	123.205	115.155	180.221	169.407	16.6717	84.8512	60.1142	731784	4.25126e+06	4.40476e+06	502432	1.94202e+06	7	7
sp|Q9Y624|JAM1_HUMAN	Q9Y624	Junctional adhesion molecule A (JAM-A) (Junctional adhesion molecule 1) (JAM-1) (Platelet F11 receptor) (Platelet adhesion molecule 1) (PAM-1) (CD antigen CD321)	F11R	1.15638e+06	1.85665e+06	3.31293e+06	52.9159	50.958	36.4895	60.2379	482582	729786	2.68887e+06	2.35214e+06	905916	2.41405e+06	4	4
sp|Q15782|CH3L2_HUMAN	Q15782	Chitinase-3-like protein 2 (Chondrocyte protein 39) (YKL-39)	CHI3L2	63523.2	1.10214e+07	2.74984e+06	34.7327	147.434	15.1871	373349	753399	729476	8.00083e+06	1.52187e+06	78663.2	57.6606	6	8
sp|P39023|RL3_HUMAN	P39023	60S ribosomal protein L3 (HIV-1 TAR RNA-binding protein B) (TARBP-B) (Large ribosomal subunit protein uL3)	RPL3	3.20447e+06	131.852	65.1067	349808	109.473	157.472	1.45323e+06	977412	728555	2.53014e+07	1.33839e+07	1.40203e+06	5.62188e+06	9	11
sp|P14866|HNRPL_HUMAN	P14866	Heterogeneous nuclear ribonucleoprotein L (hnRNP L)	HNRNPL	8.64688e+06	85.0072	279741	754511	2.39167e+06	185.805	139309	1.36812	726102	3.1978e+06	6.31796e+06	1.55981e+06	2.58411e+06	6	7
sp|P16615|AT2A2_HUMAN	P16615	Sarcoplasmic/endoplasmic reticulum calcium ATPase 2 (SERCA2) (SR Ca(2+)-ATPase 2) (EC 7.2.2.10) (Calcium pump 2) (Calcium-transporting ATPase sarcoplasmic reticulum type, slow twitch skeletal muscle isoform) (Endoplasmic reticulum class 1/2 Ca(2+) ATPase)	ATP2A2	4.52802e+06	124.696	166.967	709772	172.374	50.7146	942477	40.8977	718986	1.19421e+07	8.63256e+06	1.31143e+06	1.10379e+07	9	11
sp|P08631|HCK_HUMAN	P08631	Tyrosine-protein kinase HCK (EC 2.7.10.2) (Hematopoietic cell kinase) (Hemopoietic cell kinase) (p59-HCK/p60-HCK) (p59Hck) (p61Hck)	HCK	2.85823e+07	176.598	125.321	2.11888e+06	819727	494931	33.7696	96.7863	716807	495233	2.66946e+06	38317.5	1.01263e+06	6	6
sp|Q04446|GLGB_HUMAN	Q04446	1,4-alpha-glucan-branching enzyme (EC 2.4.1.18) (Brancher enzyme) (Glycogen-branching enzyme)	GBE1	1.98422e+07	24.5264	133.811	2.84832e+06	7.49416e+06	2.25271e+06	191.127	271829	715729	2.9764e+06	9.5292e+06	2.09657e+06	4.9043e+06	14	17
sp|P10451|OSTP_HUMAN	P10451	Osteopontin (Bone sialoprotein 1) (Nephropontin) (Secreted phosphoprotein 1) (SPP-1) (Urinary stone protein) (Uropontin)	SPP1	111.281	110.009	93.7088	171.554	52.3228	97.3648	62.6319	92.1528	715508	1.90376e+06	10.0211	149.118	49.9727	3	4
sp|O00115|DNS2A_HUMAN	O00115	Deoxyribonuclease-2-alpha (EC 3.1.22.1) (Acid DNase) (Deoxyribonuclease II alpha) (DNase II alpha) (Lysosomal DNase II) (R31240_2)	DNASE2	1.63991e+06	919752	197.723	1.02131e+06	477072	748694	1.29835e+06	2.21749e+06	714284	1.96514e+06	725120	973776	4.17454e+06	2	2
sp|P09622|DLDH_HUMAN	P09622	Dihydrolipoyl dehydrogenase, mitochondrial (EC 1.8.1.4) (Dihydrolipoamide dehydrogenase) (Glycine cleavage system L protein)	DLD	1.84655e+07	138.104	1.49467e+06	5.88486e+06	3.81121e+06	4.36555e+06	588298	1.10471e+06	709393	1.22725e+07	1.36266e+07	2.24416e+06	8.99065e+06	11	12
sp|P51659|DHB4_HUMAN	P51659	Peroxisomal multifunctional enzyme type 2 (MFE-2) (17-beta-hydroxysteroid dehydrogenase 4) (17-beta-HSD 4) (D-bifunctional protein) (DBP) (Multifunctional protein 2) (MFP-2) (Short chain dehydrogenase/reductase family 8C member 1) [Cleaved into: (3R)-hydroxyacyl-CoA dehydrogenase (EC 1.1.1.n12); Enoyl-CoA hydratase 2 (EC 4.2.1.107) (EC 4.2.1.119) (3-alpha,7-alpha,12-alpha-trihydroxy-5-beta-choles…	HSD17B4	7.81002e+08	176.586	82.556	5.88058e+06	4.89504e+06	5.49324e+06	2.46494e+06	1.83153e+06	708660	2.05152e+07	1.99629e+07	2.32026e+06	1.38008e+07	20	24
sp|P01040|CYTA_HUMAN	P01040	Cystatin-A (Cystatin-AS) (Stefin-A) [Cleaved into: Cystatin-A, N-terminally processed]	CSTA	3.76439e+07	8.38108e+06	6.99977e+07	2.6279e+07	1.60904e+07	1.02691e+07	2.73318e+07	1.30013e+07	708365	1.95632e+08	4.76789e+07	4.2973e+06	1.55358e+08	6	6
sp|O14980|XPO1_HUMAN	O14980	Exportin-1 (Exp1) (Chromosome region maintenance 1 protein homolog)	XPO1	8.3914e+06	145.682	143.228	80.888	48.7455	142.027	70.8205	131.033	708041	2.4371e+06	6.20629e+06	1.30664e+06	2.12852e+06	10	11
sp|P26927|HGFL_HUMAN	P26927	NA	NA	118.544	41.2721	65.0135	145.808	164.277	132.181	63.7366	50.6064	707447	120.745	50398.4	159.525	81.0452	3	13
sp|Q8NCL4|GALT6_HUMAN	Q8NCL4	Polypeptide N-acetylgalactosaminyltransferase 6 (EC 2.4.1.41) (Polypeptide GalNAc transferase 6) (GalNAc-T6) (pp-GaNTase 6) (Protein-UDP acetylgalactosaminyltransferase 6) (UDP-GalNAc:polypeptide N-acetylgalactosaminyltransferase 6)	GALNT6	485719	1.10992e+06	77.5931	738141	98.9423	77.62	150.317	381178	700184	1.52576e+06	1.62787e+06	914839	3.47229e+06	9	13
sp|Q93009|UBP7_HUMAN	Q93009	Ubiquitin carboxyl-terminal hydrolase 7 (EC 3.4.19.12) (Deubiquitinating enzyme 7) (Herpesvirus-associated ubiquitin-specific protease) (Ubiquitin thioesterase 7) (Ubiquitin-specific-processing protease 7)	USP7	5.18372e+06	91.2603	89.7969	8.23491	114.493	126.944	58.7157	47.4559	696104	493347	4.26444e+06	131.557	668677	5	6
sp|O43681|ASNA_HUMAN	O43681	ATPase GET3 (EC 3.6.-.-) (Arsenical pump-driving ATPase) (Arsenite-stimulated ATPase) (Guided entry of tail-anchored proteins factor 3, ATPase) (Transmembrane domain recognition complex 40 kDa ATPase subunit) (hARSA-I) (hASNA-I)	GET3	6.02052e+06	85619.4	162.365	973985	1.20391e+06	471153	179.068	131841	687630	2.29411e+06	2.73262e+06	739351	866608	5	6
sp|O43390|HNRPR_HUMAN	O43390	Heterogeneous nuclear ribonucleoprotein R (hnRNP R)	HNRNPR	8.05259e+06	116.178	134.896	170241	441607	49.1701	13.2507	108.343	684537	2.48114e+06	6.38927e+06	793741	3.11101e+06	6	6
sp|Q9UBQ5|EIF3K_HUMAN	Q9UBQ5	Eukaryotic translation initiation factor 3 subunit K (eIF3k) (Eukaryotic translation initiation factor 3 subunit 12) (Muscle-specific gene M9 protein) (PLAC-24) (eIF-3 p25) (eIF-3 p28)	EIF3K	3.12559e+06	70.1215	34.5428	144.773	198.964	124.415	100.636	63.1899	682740	2.93139e+06	2.60176e+06	908888	1.86396e+06	2	2
sp|Q9UHL4|DPP2_HUMAN	Q9UHL4	Dipeptidyl peptidase 2 (EC 3.4.14.2) (Dipeptidyl aminopeptidase II) (Dipeptidyl peptidase 7) (Dipeptidyl peptidase II) (DPP II) (Quiescent cell proline dipeptidase)	DPP7	4.76055e+06	651818	33433.6	5.81364e+06	3.46702e+06	1.74124e+06	709627	7.39981e+06	680464	3.45788e+06	1.3798e+06	1.18679e+06	3.84976e+06	6	6
sp|Q14240|IF4A2_HUMAN	Q14240	Eukaryotic initiation factor 4A-II (eIF-4A-II) (eIF4A-II) (EC 3.6.4.13) (ATP-dependent RNA helicase eIF4A-2)	EIF4A2	5.72246e+06	78.8442	129.784	221944	422349	136.411	57.5318	357123	678861	1.39797e+06	1.51681e+06	1.02822e+06	2.77524e+06	3	4
sp|Q13045|FLII_HUMAN	Q13045	Protein flightless-1 homolog	FLII	2.13838e+07	48.8196	4.97666	1.51259e+06	2.00126e+06	694150	139.28	96.0502	674929	5.25767e+06	7.2497e+06	2.05049e+06	4.59428e+06	15	17
sp|Q02809|PLOD1_HUMAN	Q02809	Procollagen-lysine,2-oxoglutarate 5-dioxygenase 1 (EC 1.14.11.4) (Lysyl hydroxylase 1) (LH1)	PLOD1	974922	756975	142.457	97.0534	28.5314	101.533	39.9173	82.3799	674809	6.41734e+06	2.0335e+06	1.08038e+06	2.25055e+06	7	9
sp|P17844|DDX5_HUMAN	P17844	Probable ATP-dependent RNA helicase DDX5 (EC 3.6.4.13) (DEAD box protein 5) (RNA helicase p68)	DDX5	1.7636e+06	172.704	175.107	141.994	44.091	182.463	178.68	142.787	673614	66.9634	4.30178e+06	588333	2.051e+06	7	8
sp|O00151|PDLI1_HUMAN	O00151	PDZ and LIM domain protein 1 (C-terminal LIM domain protein 1) (Elfin) (LIM domain protein CLP-36)	PDLIM1	113591	111.221	952268	176.447	188.733	40.1952	803522	1.09804e+06	666756	4.72957e+06	2.65014e+06	1.64325e+06	2.52156e+06	7	10
sp|O75340|PDCD6_HUMAN	O75340	Programmed cell death protein 6 (Apoptosis-linked gene 2 protein homolog) (ALG-2)	PDCD6	1.70471e+07	104.228	616598	8.94882e+06	8.65008e+06	7.62879e+06	1.91894e+06	3.58329e+06	660798	7.86494e+06	7.79467e+06	1.69312e+06	5.14696e+06	6	8
sp|P05141|ADT2_HUMAN	P05141	ADP/ATP translocase 2 (ADP,ATP carrier protein 2) (ADP,ATP carrier protein, fibroblast isoform) (Adenine nucleotide translocator 2) (ANT 2) (Solute carrier family 25 member 5) [Cleaved into: ADP/ATP translocase 2, N-terminally processed]	SLC25A5	3.03894e+07	187.179	3.05333e+06	1.22829e+07	1.28455e+07	7.65523e+06	1.10045e+07	1.02674e+07	657600	2.61345e+07	3.46884e+07	5.01336e+06	2.74136e+07	6	6
sp|Q16836|HCDH_HUMAN	Q16836	Hydroxyacyl-coenzyme A dehydrogenase, mitochondrial (HCDH) (EC 1.1.1.35) (Medium and short-chain L-3-hydroxyacyl-coenzyme A dehydrogenase) (Short-chain 3-hydroxyacyl-CoA dehydrogenase)	HADH	1.57648e+07	4.30505	195.388	2.12475e+06	1.78762e+06	2.17931e+06	891242	742246	656975	4.91667e+06	5.44613e+06	1.05678e+06	4.67023e+06	6	6
sp|P30084|ECHM_HUMAN	P30084	Enoyl-CoA hydratase, mitochondrial (EC 4.2.1.17) (Enoyl-CoA hydratase 1) (Short-chain enoyl-CoA hydratase) (SCEH)	ECHS1	9.44713e+06	6.96179	392930	2.9167e+06	3.68522e+06	2.84942e+06	4.27654e+06	3.04103e+06	656627	1.346e+07	1.30936e+07	1.36907e+06	9.81253e+06	8	9
sp|P35221|CTNA1_HUMAN	P35221	Catenin alpha-1 (Alpha E-catenin) (Cadherin-associated protein) (Renal carcinoma antigen NY-REN-13)	CTNNA1	602065	192.89	710636	76.4077	70.2921	55.1219	4.53705e+06	803120	656080	3.31228e+07	1.76143e+07	967653	5.33576e+06	23	25
sp|O75531|BAF_HUMAN	O75531	Barrier-to-autointegration factor (Breakpoint cluster region protein 1) [Cleaved into: Barrier-to-autointegration factor, N-terminally processed]	BANF1	7.16721e+06	104.353	34.8577	3.97286e+06	3.46995e+06	5.08929e+06	143.364	1.51971e+06	655737	3.43701e+06	4.24328e+06	2.11432e+06	5.39448e+06	5	5
sp|P33151|CADH5_HUMAN	P33151	Cadherin-5 (7B4 antigen) (Vascular endothelial cadherin) (VE-cadherin) (CD antigen CD144)	CDH5	63.639	137.823	116.283	129.625	67.7251	106.819	171.915	199.413	655021	99.4059	218178	399451	255861	2	4
sp|Q13867|BLMH_HUMAN	Q13867	Bleomycin hydrolase (BH) (BLM hydrolase) (BMH) (EC 3.4.22.40)	BLMH	2.91031e+06	16.3936	1.27216e+06	2.24908e+06	2.64495e+06	2.15635e+06	78.6909	114.568	654458	3.21915e+06	2.29543e+06	394504	149.464	3	5
sp|P24666|PPAC_HUMAN	P24666	NA	NA	1.54069e+06	841718	1.94169e+06	1.08987e+06	1.07087e+06	568051	276556	367573	652539	1.35311e+06	1.63494e+06	564986	1.26425e+06	2	3
sp|O60701|UGDH_HUMAN	O60701	UDP-glucose 6-dehydrogenase (UDP-Glc dehydrogenase) (UDP-GlcDH) (UDPGDH) (EC 1.1.1.22)	UGDH	2.95428e+06	120.376	3.28782e+06	42.4889	91.3598	156.645	32.5131	4.85013e+06	650419	1.03262e+07	1.03772e+07	7.50239e+06	1.20241e+07	15	16
sp|Q9BUL8|PDC10_HUMAN	Q9BUL8	Programmed cell death protein 10 (Cerebral cavernous malformations 3 protein) (TF-1 cell apoptosis-related protein 15)	PDCD10	5.85922e+06	151.28	29.0743	46.142	1.22919e+06	53.5374	141.59	1.29471e+06	650266	4.22191e+06	3.05077e+06	1.19534e+06	3.03477e+06	4	4
sp|O43776|SYNC_HUMAN	O43776	Asparagine--tRNA ligase, cytoplasmic (EC 6.1.1.22) (Asparaginyl-tRNA synthetase) (AsnRS) (Asparaginyl-tRNA synthetase 1)	NARS1	5.50596e+06	7.59167	104.13	739359	28.2081	179.25	155.336	122.191	650123	6.02451e+06	7.57218e+06	609472	3.51405e+06	13	15
sp|Q5SSJ5|HP1B3_HUMAN	Q5SSJ5	Heterochromatin protein 1-binding protein 3 (Protein HP1-BP74)	HP1BP3	2.02161e+07	4.64041	43.3267	5.17624e+06	1.40264e+07	1.65442e+06	75.3884	671861	649876	4.78153e+06	1.04476e+07	1.39346e+06	8.30421e+06	9	10
sp|P31689|DNJA1_HUMAN	P31689	DnaJ homolog subfamily A member 1 (DnaJ protein homolog 2) (HSDJ) (Heat shock 40 kDa protein 4) (Heat shock protein J2) (HSJ-2) (Human DnaJ protein 2) (hDj-2)	DNAJA1	3.63341e+06	96.0093	32.3265	125922	43.1943	152.739	91.7439	56.7835	648604	1.62193e+06	2.6011e+06	1.54671e+06	2.41131e+06	6	8
sp|P35080|PROF2_HUMAN	P35080	Profilin-2 (Profilin II)	PFN2	565540	1.06651e+06	186.897	183.607	107.855	157.286	14.1665	1.2793e+06	645777	1.30944e+06	2.3559e+06	949165	2.48012e+06	2	2
sp|P63151|2ABA_HUMAN	P63151	Serine/threonine-protein phosphatase 2A 55 kDa regulatory subunit B alpha isoform (PP2A subunit B isoform B55-alpha) (PP2A subunit B isoform PR55-alpha) (PP2A subunit B isoform R2-alpha) (PP2A subunit B isoform alpha)	PPP2R2A	3.82931e+06	99.9966	123.068	125.884	97.0834	57.3151	19.825	154.61	645428	5.47475e+06	4.36598e+06	592568	1.55759e+06	3	3
sp|P46778|RL21_HUMAN	P46778	60S ribosomal protein L21 (Large ribosomal subunit protein eL21)	RPL21	2.2287e+06	18.9976	14.0978	66.0166	69.0766	146.273	168.559	90.6004	645422	3.76784e+06	4.19918e+06	659942	1.95472e+06	2	2
sp|Q9HC38|GLOD4_HUMAN	Q9HC38	Glyoxalase domain-containing protein 4	GLOD4	9.84829e+06	2.06945e+06	3.79109e+06	4.51549e+06	6.99535e+06	2.31566e+06	240186	2.47434e+06	643727	4.00587e+06	3.27057e+06	1.28973e+06	3.37516e+06	4	4
sp|P05023|AT1A1_HUMAN	P05023	Sodium/potassium-transporting ATPase subunit alpha-1 (Na(+)/K(+) ATPase alpha-1 subunit) (EC 7.2.2.13) (Sodium pump subunit alpha-1)	ATP1A1	9.72272e+06	87.94	72.5594	1.94837e+06	1.97344e+06	1.95736e+06	195.887	59.8656	642174	565165	1.35798e+07	1.18984e+06	4.63883e+06	7	10
sp|P15586|GNS_HUMAN	P15586	N-acetylglucosamine-6-sulfatase (EC 3.1.6.14) (Glucosamine-6-sulfatase) (G6S)	GNS	2.37321e+07	111.71	2.71903e+06	1.20776e+07	1.18423e+07	1.59529e+07	6.36035e+06	5.74835e+06	637188	3.2435e+06	1.4354e+07	2.0465e+06	2.49897e+06	4	6
sp|O15162|PLS1_HUMAN	O15162	Phospholipid scramblase 1 (PL scramblase 1) (Ca(2+)-dependent phospholipid scramblase 1) (Erythrocyte phospholipid scramblase) (MmTRA1b)	PLSCR1	1.89989e+07	111.941	138.449	3.30312e+06	3.29176e+06	5.26515e+06	1.04113e+06	478623	631950	211241	1.37959e+06	5.13145e+06	1.15851e+07	5	7
sp|O00187|MASP2_HUMAN	O00187	NA	NA	115211	36.6721	40.0808	192.381	85.683	36.1506	198.075	65.8262	631259	86.1125	630487	176125	53.6859	2	8
sp|P10606|COX5B_HUMAN	P10606	Cytochrome c oxidase subunit 5B, mitochondrial (Cytochrome c oxidase polypeptide Vb)	COX5B	1.91792e+07	98.34	3.41306	7.39945e+06	1.00561e+07	7.87027e+06	2.77566e+06	3.42327e+06	628038	1.04463e+07	7.17938e+06	1.56141e+06	9.60299e+06	5	5
sp|O00487|PSDE_HUMAN	O00487	26S proteasome non-ATPase regulatory subunit 14 (EC 3.4.19.-) (26S proteasome regulatory subunit RPN11) (26S proteasome-associated PAD1 homolog 1)	PSMD14	5.94944e+06	79.3309	186.498	563416	687275	180.987	724707	166.366	626564	3.91566e+06	4.79582e+06	988979	2.2414e+06	4	5
sp|Q8IZ83|A16A1_HUMAN	Q8IZ83	Aldehyde dehydrogenase family 16 member A1	ALDH16A1	5.1918e+06	174.686	67.2035	1.38452e+06	1.84125e+06	143.546	2.41067	174.848	625447	740507	3.86114e+06	316333	1.00337e+06	6	7
sp|O43488|ARK72_HUMAN	O43488	Aflatoxin B1 aldehyde reductase member 2 (EC 1.1.1.n11) (AFB1 aldehyde reductase 1) (AFB1-AR 1) (Aldoketoreductase 7) (Succinic semialdehyde reductase) (SSA reductase)	AKR7A2	9.18299e+06	51.8889	183.484	7.28484e+06	6.46997e+06	3.81451e+06	34.4225	51.3607	619474	3.95581e+06	3.74083e+06	1.33723e+06	2.824e+06	5	5
sp|Q8TAX7|MUC7_HUMAN	Q8TAX7	Mucin-7 (MUC-7) (Apo-MG2) (Salivary mucin-7)	MUC7	5.987e+06	4.02193e+08	129.304	5.73785e+07	3.5251e+08	1.41418e+08	6.25583e+08	1.84234e+08	616736	3.92906e+08	8.46238e+07	3.90213e+07	3.8666e+07	5	5
sp|Q9BXR6|FHR5_HUMAN	Q9BXR6	Complement factor H-related protein 5 (FHR-5)	CFHR5	108.687	156.114	164.388	175.655	116.632	149.216	38.8825	126.4	613883	716968	348218	493970	70.6781	4	15
sp|Q9NVJ2|ARL8B_HUMAN	Q9NVJ2	ADP-ribosylation factor-like protein 8B (ADP-ribosylation factor-like protein 10C) (Novel small G protein indispensable for equal chromosome segregation 1)	ARL8B	8.75994e+06	86.1244	178.946	3.32756e+06	3.37027e+06	2.97701e+06	27.0305	889520	612456	2.93695e+06	3.67297e+06	743587	2.19842e+06	2	2
sp|O94979|SC31A_HUMAN	O94979	Protein transport protein Sec31A (ABP125) (ABP130) (SEC31-like protein 1) (SEC31-related protein A) (Web1-like protein)	SEC31A	7.31688e+06	29.1821	145.75	768669	1.16895e+06	120.055	7.65766e+06	1.40243e+06	612173	2.50088e+06	5.6945e+06	890384	4.31455e+06	11	14
sp|P46779|RL28_HUMAN	P46779	60S ribosomal protein L28 (Large ribosomal subunit protein eL28)	RPL28	2.13489e+06	14.7131	198.859	20.8295	111.817	181.416	116.271	543074	612031	3.81662e+06	4.78065e+06	1.35501e+06	3.45968e+06	3	6
sp|P45974|UBP5_HUMAN	P45974	Ubiquitin carboxyl-terminal hydrolase 5 (EC 3.4.19.12) (Deubiquitinating enzyme 5) (Isopeptidase T) (Ubiquitin thioesterase 5) (Ubiquitin-specific-processing protease 5)	USP5	6.77276e+06	13.4505	175.415	411602	389810	115.518	144.271	158319	610296	3.68732e+06	3.7841e+06	961247	1.82711e+06	9	13
sp|Q9P258|RCC2_HUMAN	Q9P258	Protein RCC2 (RCC1-like protein TD-60) (Telophase disk protein of 60 kDa)	RCC2	7.68619e+06	11.5307	463227	1.48777e+06	3.66131e+06	357429	179.277	42.4435	609766	642810	4.56942e+06	504466	1.41567e+06	6	8
sp|Q14CN2|CLCA4_HUMAN	Q14CN2	Calcium-activated chloride channel regulator 4 (EC 3.4.-.-) (Calcium-activated chloride channel family member 4) (hCLCA4) (Calcium-activated chloride channel protein 2) (CaCC-2) (hCaCC-2) (Chloride channel accessory 4) [Cleaved into: Calcium-activated chloride channel regulator 4, 110 kDa form; Calcium-activated chloride channel regulator 4, 30 kDa form]	CLCA4	2.47551e+06	2.06047e+07	7.71471e+07	190.639	109.775	97.0181	4.67787e+06	1.16088e+06	609254	4.77948e+07	2.03359e+07	3.84619e+06	9.26789e+06	19	22
sp|P83731|RL24_HUMAN	P83731	60S ribosomal protein L24 (60S ribosomal protein L30) (Large ribosomal subunit protein eL24)	RPL24	3.67198e+06	129.038	193.162	810754	588142	6.70221	624395	911810	609127	9.61089e+06	6.76971e+06	1.5946e+06	4.87498e+06	4	4
sp|O95571|ETHE1_HUMAN	O95571	Persulfide dioxygenase ETHE1, mitochondrial (EC 1.13.11.18) (Ethylmalonic encephalopathy protein 1) (Hepatoma subtracted clone one protein) (Sulfur dioxygenase ETHE1)	ETHE1	3.04398e+07	196.703	186.881	7.66295e+06	7.72113e+06	4.26784e+06	163.8	364667	607382	6.04064e+06	1.2332e+07	118873	6.38586e+06	7	8
sp|O94760|DDAH1_HUMAN	O94760	N(G),N(G)-dimethylarginine dimethylaminohydrolase 1 (DDAH-1) (Dimethylarginine dimethylaminohydrolase 1) (EC 3.5.3.18) (DDAHI) (Dimethylargininase-1)	DDAH1	634852	118.691	88.3309	1.23864e+06	27.4974	78.2723	178.572	29.7531	604430	344343	621952	655048	971811	2	3
sp|O00182|LEG9_HUMAN	O00182	Galectin-9 (Gal-9) (Ecalectin) (Tumor antigen HOM-HD-21)	LGALS9	1.01195e+06	93.6786	48.9092	61.5559	1.14409	188.166	10.5328	158.613	604370	5.12579	167286	390463	1.60851e+06	2	2
sp|Q9UMS4|PRP19_HUMAN	Q9UMS4	Pre-mRNA-processing factor 19 (EC 2.3.2.27) (Nuclear matrix protein 200) (PRP19/PSO4 homolog) (hPso4) (RING-type E3 ubiquitin transferase PRP19) (Senescence evasion factor)	PRPF19	4.18594e+06	86.9125	170.421	54.5571	70.8763	126.888	190.69	67.3193	601977	901160	4.69724e+06	350829	684566	6	8
sp|O60506|HNRPQ_HUMAN	O60506	Heterogeneous nuclear ribonucleoprotein Q (hnRNP Q) (Glycine- and tyrosine-rich RNA-binding protein) (GRY-RBP) (NS1-associated protein 1) (Synaptotagmin-binding, cytoplasmic RNA-interacting protein)	SYNCRIP	5.86681e+06	56.2728	48.3718	599573	860398	265054	26.4684	163.426	596904	3.72282e+06	5.06227e+06	560777	1.61862e+06	6	8
sp|O75477|ERLN1_HUMAN	O75477	Erlin-1 (Endoplasmic reticulum lipid raft-associated protein 1) (Protein KE04) (Stomatin-prohibitin-flotillin-HflC/K domain-containing protein 1) (SPFH domain-containing protein 1)	ERLIN1	1.04648e+07	64.5657	12.5259	167544	151139	425471	3.16795	53.5857	595996	525343	2.51706e+06	524607	1.86293e+06	5	7
sp|Q13200|PSMD2_HUMAN	Q13200	26S proteasome non-ATPase regulatory subunit 2 (26S proteasome regulatory subunit RPN1) (26S proteasome regulatory subunit S2) (26S proteasome subunit p97) (Protein 55.11) (Tumor necrosis factor type 1 receptor-associated protein 2)	PSMD2	1.6904e+07	121.33	103.93	526652	1.13139e+06	250920	66.0268	197364	595517	9.14211e+06	1.45281e+07	2.32091e+06	6.54258e+06	17	18
sp|Q16698|DECR_HUMAN	Q16698	2,4-dienoyl-CoA reductase, mitochondrial (EC 1.3.1.34) (2,4-dienoyl-CoA reductase [NADPH]) (4-enoyl-CoA reductase [NADPH]) (Short chain dehydrogenase/reductase family 18C member 1)	DECR1	5.11861e+07	79.1184	3.08848e+06	1.78493e+06	2.2807e+07	1.42796e+06	89.9669	1.31423e+07	594464	1.04831e+07	2.30319e+07	1.85179e+06	9.94306e+06	8	8
sp|P57737|CORO7_HUMAN	P57737	Coronin-7 (Crn7) (70 kDa WD repeat tumor rejection antigen homolog)	CORO7	2.17263e+07	158.951	35.2453	5.4142e+06	7.44127e+06	2.77132e+06	145209	1.10161e+06	590388	3.17358e+06	8.36802e+06	1.33862e+06	4.3194e+06	12	12
sp|P13073|COX41_HUMAN	P13073	Cytochrome c oxidase subunit 4 isoform 1, mitochondrial (Cytochrome c oxidase polypeptide IV) (Cytochrome c oxidase subunit IV isoform 1) (COX IV-1)	COX4I1	5.76833e+07	113.665	86.2728	1.00484e+07	9.76708e+06	1.4772e+07	5.39588e+06	8.99323e+06	590105	2.35826e+07	3.62933e+07	6.58292e+06	2.81407e+07	6	6
sp|P29034|S10A2_HUMAN	P29034	Protein S100-A2 (CAN19) (Protein S-100L) (S100 calcium-binding protein A2)	S100A2	7.28403e+06	1.11611e+07	4.77986e+07	1.23598e+07	5.56871e+06	4.88874e+06	1.82681e+07	1.64564e+07	588826	1.15952e+08	1.68957e+08	8.73818e+06	3.46269e+07	3	3
sp|P54136|SYRC_HUMAN	P54136	Arginine--tRNA ligase, cytoplasmic (EC 6.1.1.19) (Arginyl-tRNA synthetase) (ArgRS)	RARS1	7.10954e+06	140.035	155.012	278489	213746	117.339	37.9415	118.122	588012	1.02312e+07	9.02994e+06	1.45163e+06	5.02702e+06	13	14
sp|P11678|PERE_HUMAN	P11678	Eosinophil peroxidase (EPO) (EC 1.11.1.7) [Cleaved into: Eosinophil peroxidase light chain; Eosinophil peroxidase heavy chain]	EPX	816211	5.86154e+06	57.3623	6.09321e+07	2.28594e+08	4.641e+08	5.9807e+06	1.12209e+09	587999	8.0655e+06	4.05501e+07	333079	3.73536e+06	24	26
sp|Q9NP72|RAB18_HUMAN	Q9NP72	Ras-related protein Rab-18	RAB18	1.13382e+07	188.043	173.515	7.47142e+06	5.41715e+06	3.15625e+06	118.749	480476	586011	1.61616e+07	5.84929e+06	3.29427e+06	1.99027e+07	6	6
sp|Q8IZP0|ABI1_HUMAN	Q8IZP0	Abl interactor 1 (Abelson interactor 1) (Abi-1) (Abl-binding protein 4) (AblBP4) (Eps8 SH3 domain-binding protein) (Eps8-binding protein) (Nap1-binding protein) (Nap1BP) (Spectrin SH3 domain-binding protein 1) (e3B1)	ABI1	8.14678e+06	637090	37.9372	3.50469e+06	3.78327e+06	3.27472e+06	77.3669	839512	585862	3.61624e+06	2.1806e+06	630887	1.74488e+06	3	4
sp|Q15046|SYK_HUMAN	Q15046	Lysine--tRNA ligase (EC 2.7.7.-) (EC 6.1.1.6) (Lysyl-tRNA synthetase) (LysRS)	KARS1	4.93175e+06	155.409	14.6525	242233	401350	16.004	135.573	114.642	584801	1.17191e+06	2.23286e+06	134.749	1.34846e+06	7	7
sp|P08754|GNAI3_HUMAN	P08754	Guanine nucleotide-binding protein G(i) subunit alpha (G(i) alpha-3)	GNAI3	3.03057e+07	69.0723	128.656	3.97015e+06	6.43669e+06	3.59941e+06	2.29098e+06	4.06203e+06	582938	8.22167e+06	1.13383e+07	2.42995e+06	6.80008e+06	7	7
sp|Q15056|IF4H_HUMAN	Q15056	Eukaryotic translation initiation factor 4H (eIF-4H) (Williams-Beuren syndrome chromosomal region 1 protein)	EIF4H	721228	154.652	28.889	192.441	57.4362	123.384	123.21	137382	581384	4.04454e+06	924778	766016	1.64108e+06	4	5
sp|Q99805|TM9S2_HUMAN	Q99805	Transmembrane 9 superfamily member 2 (p76)	TM9SF2	2.42292e+06	40.305	184.234	23.2048	180.361	1.98455	67.7129	38.7555	581196	1.75024e+06	3.64626e+06	142601	1.9093e+06	3	3
sp|O43143|DHX15_HUMAN	O43143	Pre-mRNA-splicing factor ATP-dependent RNA helicase DHX15 (EC 3.6.4.13) (ATP-dependent RNA helicase #46) (DEAH box protein 15)	DHX15	6.54468e+06	33.7282	184.623	1.04545e+06	1.13442e+06	418198	101.235	122.72	579922	1.6206e+06	4.53467e+06	667773	2.23198e+06	9	11
sp|P54577|SYYC_HUMAN	P54577	Tyrosine--tRNA ligase, cytoplasmic (EC 6.1.1.1) (Tyrosyl-tRNA synthetase) (TyrRS) [Cleaved into: Tyrosine--tRNA ligase, cytoplasmic, N-terminally processed]	YARS1	4.54835e+06	143.117	46.7287	26.6133	46.6059	43.6642	85.5928	71.5667	577640	3.07362e+06	3.86533e+06	748544	698124	7	8
sp|O43815|STRN_HUMAN	O43815	Striatin	STRN	2.25467e+06	168.208	182.903	108.864	52.527	181.177	104.887	188.357	571910	4.98221e+06	876580	197.501	397838	8	8
sp|O60749|SNX2_HUMAN	O60749	Sorting nexin-2 (Transformation-related gene 9 protein) (TRG-9)	SNX2	759492	117.955	137.749	133.783	83.3424	79.3628	125.61	124.241	570013	168.231	3.65893e+06	563888	566195	3	3
sp|Q0VD83|APOBR_HUMAN	Q0VD83	Apolipoprotein B receptor (Apolipoprotein B-100 receptor) (Apolipoprotein B-48 receptor) (Apolipoprotein B48 receptor) (apoB-48R)	APOBR	6.61123e+06	31.8127	102.656	3.84771e+06	3.19121e+06	1.7112e+06	158.556	141.784	567506	604329	1.07997e+06	1.10303e+06	1.26631e+06	5	5
sp|Q9BQE3|TBA1C_HUMAN	Q9BQE3	Tubulin alpha-1C chain (Alpha-tubulin 6) (Tubulin alpha-6 chain) [Cleaved into: Detyrosinated tubulin alpha-1C chain]	TUBA1C	260649	122.651	75.6821	1.84977e+07	1.41993e+06	233167	94.3265	78.9768	564264	4.23131e+06	2.23261e+06	131206	292745	2	2
sp|P55209|NP1L1_HUMAN	P55209	Nucleosome assembly protein 1-like 1 (NAP-1-related protein) (hNRP)	NAP1L1	1.54497e+06	36.0359	183.3	187.318	82.1921	76.5115	26.2428	155.716	563071	2.65295e+06	2.07625e+06	102104	78.6218	3	3
sp|Q86SQ4|AGRG6_HUMAN	Q86SQ4	Adhesion G-protein coupled receptor G6 (Developmentally regulated G-protein-coupled receptor) (G-protein coupled receptor 126) (Vascular inducible G protein-coupled receptor) [Cleaved into: ADGRG6 N-terminal fragment (ADGRG6-NTF); ADGRG6 C-terminal fragment (ADGRG6-CTF)]	ADGRG6	87675.9	112.633	153.661	143.065	139.154	136.237	117.101	83.2445	562628	269358	1.26674e+06	483043	2.3105e+06	4	4
sp|P63208|SKP1_HUMAN	P63208	S-phase kinase-associated protein 1 (Cyclin-A/CDK2-associated protein p19) (p19A) (Organ of Corti protein 2) (OCP-2) (Organ of Corti protein II) (OCP-II) (RNA polymerase II elongation factor-like protein) (SIII) (Transcription elongation factor B polypeptide 1-like) (p19skp1)	SKP1	1.8573e+06	701625	1.23874e+06	1.23983e+06	2.87882e+06	1.13707e+06	969771	921851	560292	2.37347e+07	3.15036e+07	744361	1.82921e+06	3	3
sp|P21964|COMT_HUMAN	P21964	Catechol O-methyltransferase (EC 2.1.1.6)	COMT	4.91525e+06	79.8066	20.9664	635235	1.44046e+06	192.449	164.05	562888	556927	1.58932e+07	1.39311e+07	894172	3.75516e+06	12	14
sp|Q9UNM6|PSD13_HUMAN	Q9UNM6	26S proteasome non-ATPase regulatory subunit 13 (26S proteasome regulatory subunit RPN9) (26S proteasome regulatory subunit S11) (26S proteasome regulatory subunit p40.5)	PSMD13	6.81861e+06	168.903	148.393	508652	1.11777e+06	126.729	172.663	181.455	556608	4.33718e+06	6.04981e+06	1.00316e+06	1.93769e+06	7	9
sp|Q8TD55|PKHO2_HUMAN	Q8TD55	Pleckstrin homology domain-containing family O member 2 (PH domain-containing family O member 2) (Pleckstrin homology domain-containing family Q member 1) (PH domain-containing family Q member 1)	PLEKHO2	5.38132e+06	4.05549	150.178	556396	1.86356e+08	170.953	99.961	104.392	554772	310986	915000	378549	812208	4	4
sp|P35659|DEK_HUMAN	P35659	Protein DEK	DEK	4.93309e+06	198.242	95.5042	304000	1.07573e+06	333418	94.2986	48.6085	553255	1.39229e+06	2.8838e+06	470961	630385	4	4
sp|P16930|FAAA_HUMAN	P16930	Fumarylacetoacetase (FAA) (EC 3.7.1.2) (Beta-diketonase) (Fumarylacetoacetate hydrolase)	FAH	6.83055e+06	196466	1.27773e+06	4.36938e+06	3.48088e+06	3.38279e+06	417203	36.2261	548994	677995	1.63431e+06	484541	777315	4	6
sp|Q9BRA2|TXD17_HUMAN	Q9BRA2	Thioredoxin domain-containing protein 17 (14 kDa thioredoxin-related protein) (TRP14) (Protein 42-9-9) (Thioredoxin-like protein 5)	TXNDC17	4.07692e+06	4.19908e+06	2.30132e+07	1.89693e+06	3.00995e+06	168.57	764369	813807	543912	8.74039e+06	5.93358e+06	282327	2.41637e+06	4	4
sp|P38919|IF4A3_HUMAN	P38919	Eukaryotic initiation factor 4A-III (eIF-4A-III) (eIF4A-III) (EC 3.6.4.13) (ATP-dependent RNA helicase DDX48) (ATP-dependent RNA helicase eIF4A-3) (DEAD box protein 48) (Eukaryotic initiation factor 4A-like NUK-34) (Eukaryotic translation initiation factor 4A isoform 3) (Nuclear matrix protein 265) (NMP 265) (hNMP 265) [Cleaved into: Eukaryotic initiation factor 4A-III, N-terminally processed]	EIF4A3	1.66087e+07	88.5966	154.809	1.24733e+06	2.04156e+06	610096	98.7784	44.1189	542497	2.6629e+06	6.9459e+06	1.97864e+06	3.93075e+06	8	9
sp|O95782|AP2A1_HUMAN	O95782	AP-2 complex subunit alpha-1 (100 kDa coated vesicle protein A) (Adaptor protein complex AP-2 subunit alpha-1) (Adaptor-related protein complex 2 subunit alpha-1) (Alpha-adaptin A) (Alpha1-adaptin) (Clathrin assembly protein complex 2 alpha-A large chain) (Plasma membrane adaptor HA2/AP2 adaptin alpha A subunit)	AP2A1	7.71819e+06	112.865	10.2816	412694	862660	105.516	160.764	577726	539566	1.94977e+06	4.61978e+06	787426	1.27004e+06	7	8
sp|Q5TEJ8|THMS2_HUMAN	Q5TEJ8	Protein THEMIS2 (Induced by contact to basement membrane 1 protein) (Protein ICB-1) (Thymocyte-expressed molecule involved in selection protein 2)	THEMIS2	6.47041e+06	136.718	196.397	2.10683e+06	2.35046e+06	1.03283e+06	47.1219	30.5693	538149	134.218	1.05201e+06	312898	1.16564e+06	3	3
sp|P11766|ADHX_HUMAN	P11766	Alcohol dehydrogenase class-3 (EC 1.1.1.1) (Alcohol dehydrogenase 5) (Alcohol dehydrogenase class chi chain) (Alcohol dehydrogenase class-III) (Glutathione-dependent formaldehyde dehydrogenase) (FALDH) (FDH) (GSH-FDH) (EC 1.1.1.-) (S-(hydroxymethyl)glutathione dehydrogenase) (EC 1.1.1.284)	ADH5	2.88189e+06	321619	12.3839	2.28166e+06	2.41272e+06	2.50866e+06	15.7164	1.67756e+06	535820	3.17275e+06	4.49035e+06	843869	1.6406e+06	5	7
sp|Q6NZI2|CAVN1_HUMAN	Q6NZI2	NA	NA	142.769	142.957	72.4399	66.6954	105.41	114.397	77.5108	136.187	534377	93.738	132.739	54.2596	81.1476	2	4
sp|P07099|HYEP_HUMAN	P07099	Epoxide hydrolase 1 (EC 3.3.2.9) (Epoxide hydratase) (Microsomal epoxide hydrolase) (mEH)	EPHX1	1.60618e+07	61.3285	94.1306	1.69031e+06	3.03635e+06	176828	404307	512742	533299	9.47354e+06	2.35048e+07	3.31461e+06	1.50033e+07	14	14
sp|Q16666|IF16_HUMAN	Q16666	Gamma-interferon-inducible protein 16 (Ifi-16) (Interferon-inducible myeloid differentiation transcriptional activator)	IFI16	6.4327e+06	89.6851	48.8102	558493	1.4972e+06	79.6271	129.989	74.3233	533273	2.14316e+06	5.83704e+06	1.38071e+06	4.53454e+06	6	8
sp|P20042|IF2B_HUMAN	P20042	Eukaryotic translation initiation factor 2 subunit 2 (Eukaryotic translation initiation factor 2 subunit beta) (eIF-2-beta)	EIF2S2	1.3706e+06	193.758	32.2982	2.54654e+06	1.48279e+06	1.61588e+06	141.192	32.2037	532418	3.12281e+06	2.9799e+06	703027	2.31947e+06	5	5
sp|Q9BW04|SARG_HUMAN	Q9BW04	Specifically androgen-regulated gene protein	SARG	127299	135.765	49.378	197.538	5.5892	12.8555	27.6116	65567.9	532075	1.1909e+07	2.12425e+06	524413	3.19003e+06	10	11
sp|P08123|CO1A2_HUMAN	P08123	NA	NA	168.461	86.8465	161.998	125.816	122.067	198.136	161.154	126.185	531919	7.69802	26.9203	31.3256	109.577	2	4
sp|P68036|UB2L3_HUMAN	P68036	Ubiquitin-conjugating enzyme E2 L3 (EC 2.3.2.23) (E2 ubiquitin-conjugating enzyme L3) (L-UBC) (UbcH7) (Ubiquitin carrier protein L3) (Ubiquitin-conjugating enzyme E2-F1) (Ubiquitin-protein ligase L3)	UBE2L3	9.058e+06	479708	1.73766e+06	765027	1.007e+06	643957	62.8077	388322	531565	3.73785e+06	3.12976e+06	890945	2.33247e+06	3	5
sp|Q969H8|MYDGF_HUMAN	Q969H8	Myeloid-derived growth factor (MYDGF)	MYDGF	1.05026e+07	162.329	170.333	3.56844e+06	3.32604e+06	888527	26.8448	784944	530893	1.00665e+06	1.56312e+06	378400	3.18288e+06	2	2
sp|P09543|CN37_HUMAN	P09543	2',3'-cyclic-nucleotide 3'-phosphodiesterase (CNP) (CNPase) (EC 3.1.4.37)	CNP	4.3881e+06	100.365	170.891	581102	251390	707620	899308	74.8321	530368	2.37048e+06	3.84776e+06	1.82494e+06	4.269e+06	9	13
sp|Q6P4A8|PLBL1_HUMAN	Q6P4A8	Phospholipase B-like 1 (EC 3.1.1.-) (LAMA-like protein 1) (Lamina ancestor homolog 1) (Phospholipase B domain-containing protein 1) [Cleaved into: Phospholipase B-like 1 chain A; Phospholipase B-like 1 chain B; Phospholipase B-like 1 chain C]	PLBD1	1.90298e+08	8.06617e+06	2.05498e+07	1.33686e+08	1.31967e+08	1.04274e+08	1.61104e+07	1.79058e+07	528573	3.25992e+07	6.05805e+07	1.39243e+06	4.88632e+06	15	18
sp|P02794|FRIH_HUMAN	P02794	Ferritin heavy chain (Ferritin H subunit) (EC 1.16.3.1) (Cell proliferation-inducing gene 15 protein) [Cleaved into: Ferritin heavy chain, N-terminally processed]	FTH1	2.92505e+06	67.098	195.152	81004.5	130.961	559536	78.3938	186.889	526727	255583	6.82416e+06	1.52842e+06	4.56161e+06	5	6
sp|P15559|NQO1_HUMAN	P15559	NAD(P)H dehydrogenase [quinone] 1 (EC 1.6.5.2) (Azoreductase) (DT-diaphorase) (DTD) (Menadione reductase) (NAD(P)H:quinone oxidoreductase 1) (Phylloquinone reductase) (Quinone reductase 1) (QR1)	NQO1	237346	4.24488e+06	170.656	214713	135.004	84.1267	136.502	4.22133e+06	525232	1.14775e+07	8.37562e+06	1.31825e+06	1.73673e+07	6	7
sp|O75348|VATG1_HUMAN	O75348	V-type proton ATPase subunit G 1 (V-ATPase subunit G 1) (V-ATPase 13 kDa subunit 1) (Vacuolar proton pump subunit G 1) (Vacuolar proton pump subunit M16)	ATP6V1G1	4.23154e+06	180.311	191.564	1.0364e+06	549464	148.525	68.2469	327580	523424	649775	2.15558e+06	502729	1.36774e+06	2	3
sp|P49908|SEPP1_HUMAN	P49908	Selenoprotein P (SeP)	SELENOP	47.0073	96.2746	179.839	169.676	103.129	65.835	105.444	143.712	523107	1.44422e+06	410680	845803	139.402	2	4
sp|Q92896|GSLG1_HUMAN	Q92896	Golgi apparatus protein 1 (CFR-1) (Cysteine-rich fibroblast growth factor receptor) (E-selectin ligand 1) (ESL-1) (Golgi sialoglycoprotein MG-160)	GLG1	1.49276e+06	228987	66.5097	115.418	98.7527	52.3128	175840	774916	522554	6.8436e+06	4.96033e+06	610294	3.74011e+06	11	13
sp|P0DOY3|IGLC3_HUMAN	P0DOY3	NA	NA	120.389	123.355	196.258	184.876	155.071	146.098	176.735	117.338	522288	167.653	1.06127e+06	24.1739	170.262	2	2
sp|Q8NC51|PAIRB_HUMAN	Q8NC51	Plasminogen activator inhibitor 1 RNA-binding protein (PAI1 RNA-binding protein 1) (PAI-RBP1) (SERPINE1 mRNA-binding protein 1)	SERBP1	416467	182.196	894615	82.9229	36.4562	38.3798	1.11638e+06	886873	519530	1.87905e+06	421185	1.01508e+06	2.28745e+06	3	5
sp|P41252|SYIC_HUMAN	P41252	Isoleucine--tRNA ligase, cytoplasmic (EC 6.1.1.5) (Isoleucyl-tRNA synthetase) (IRS) (IleRS)	IARS1	6.10585e+06	21.5807	29.095	154.856	183.269	107.137	236037	46790.6	519096	3.47226e+06	7.73455e+06	143618	1.80653e+06	8	10
sp|Q969L2|MAL2_HUMAN	Q969L2	Protein MAL2	MAL2	563056	128.463	51.3766	2.18138e+06	59.5447	1.33764e+06	4.71222e+06	3.5962e+06	518970	3.06891e+06	2.24142e+06	1.88428e+06	5.4391e+06	2	2
sp|Q92688|AN32B_HUMAN	Q92688	Acidic leucine-rich nuclear phosphoprotein 32 family member B (Acidic protein rich in leucines) (Putative HLA-DR-associated protein I-2) (PHAPI2) (Silver-stainable protein SSP29)	ANP32B	9.92435e+06	55.5786	5.43709e+06	6.05538e+06	8.57468e+06	2.52185e+06	355450	1.91797e+06	518242	4.92858e+06	1.00297e+07	2.09265e+06	1.89705e+06	3	5
sp|Q9UBP4|DKK3_HUMAN	Q9UBP4	NA	NA	79.2602	173.318	38.1178	126.826	186.007	76.6781	90.1878	165.259	514969	32.7976	2.46124	166018	9.0612	2	5
sp|P32969|RL9_HUMAN	P32969	60S ribosomal protein L9 (Large ribosomal subunit protein uL6)	RPL9; RPL9P7; RPL9P8; RPL9P9	1.01075e+06	157.677	14.3325	190.339	148.15	143.247	91.2197	38.7404	514430	5.629e+06	4.86722e+06	601579	4.0203e+06	6	7
sp|Q9HB40|RISC_HUMAN	Q9HB40	Retinoid-inducible serine carboxypeptidase (EC 3.4.16.-) (Serine carboxypeptidase 1)	SCPEP1	215996	165.75	459116	108.752	70.6777	59.7305	112.596	235540	514136	408520	773086	887111	2.29175e+06	2	2
sp|Q9NTK5|OLA1_HUMAN	Q9NTK5	Obg-like ATPase 1 (DNA damage-regulated overexpressed in cancer 45) (DOC45) (GTP-binding protein 9)	OLA1	8.02059e+06	182.58	332806	334550	484461	113.344	14.336	353413	513016	7.33219e+06	5.55828e+06	1.65414e+06	2.94755e+06	9	9
sp|Q9Y2Z0|SGT1_HUMAN	Q9Y2Z0	Protein SGT1 homolog (Protein 40-6-3) (Sgt1) (Suppressor of G2 allele of SKP1 homolog)	SUGT1	176.797	166.776	143.694	115.591	147.492	9.66793	175.951	169.434	512127	140209	330024	507122	914289	2	2
sp|Q9H0E2|TOLIP_HUMAN	Q9H0E2	Toll-interacting protein	TOLLIP	9.33151e+06	103.451	133.847	3.74169e+06	4.65896e+06	4.18432e+06	616331	1.06277e+06	511273	9.54862e+06	6.80629e+06	1.93054e+06	5.19404e+06	6	6
sp|P31151|S10A7_HUMAN	P31151	Protein S100-A7 (Psoriasin) (S100 calcium-binding protein A7)	S100A7	5.76073e+06	5.2274e+07	3.70498e+08	7.70391e+06	1.64871e+06	1.67292e+06	9.53278e+07	1.88053e+06	509354	1.32966e+07	1.19589e+07	2.65871e+06	2.03081e+07	3	4
sp|P13693|TCTP_HUMAN	P13693	Translationally-controlled tumor protein (TCTP) (Fortilin) (Histamine-releasing factor) (HRF) (p23)	TPT1	2.64418e+06	1.25629e+06	1.11762e+06	176457	229868	6.74334	2.65937e+06	983307	506456	2.28127e+07	3.99383e+06	768301	3.02915e+06	2	5
sp|P12035|K2C3_HUMAN	P12035	Keratin, type II cytoskeletal 3 (65 kDa cytokeratin) (Cytokeratin-3) (CK-3) (Keratin-3) (K3) (Type-II keratin Kb3)	KRT3	1.0239e+07	74.6575	21.1146	1.34961e+07	6.65731e+06	2.24287e+06	1.21624e+08	4.23184e+07	504322	1.89657e+08	8.52726e+07	1.7585e+07	3.78466e+07	14	15
sp|P49913|CAMP_HUMAN	P49913	Cathelicidin antimicrobial peptide (18 kDa cationic antimicrobial protein) (CAP-18) (hCAP-18) [Cleaved into: Antibacterial peptide FALL-39 (FALL-39 peptide antibiotic); Antibacterial peptide LL-37]	CAMP	4.1854e+07	6.3692e+06	1.60415e+07	8.30693e+07	1.07413e+08	1.39624e+08	4.76958e+07	6.29951e+07	503423	1.99973e+07	3.14438e+07	975363	1.66565e+07	4	6
sp|P11279|LAMP1_HUMAN	P11279	Lysosome-associated membrane glycoprotein 1 (LAMP-1) (Lysosome-associated membrane protein 1) (CD107 antigen-like family member A) (CD antigen CD107a)	LAMP1	4.14808e+07	11.5653	3.91998e+06	1.27183e+07	1.70237e+07	1.7021e+07	4.81741e+06	7.10805e+06	502562	9.2972e+06	1.70128e+07	4.62015e+06	1.43865e+07	4	5
sp|Q9UBQ7|GRHPR_HUMAN	Q9UBQ7	Glyoxylate reductase/hydroxypyruvate reductase (EC 1.1.1.79) (EC 1.1.1.81)	GRHPR	6.21545e+06	110.904	192.959	1.33585e+06	82.2676	31.1451	134.796	178.892	500538	1.52857e+06	3.29527e+06	598811	1.87918e+06	7	7
sp|Q96FQ6|S10AG_HUMAN	Q96FQ6	Protein S100-A16 (Aging-associated gene 13 protein) (Protein S100-F) (S100 calcium-binding protein A16)	S100A16	3.18328e+06	142.055	2.84705e+06	1.84953e+06	1.14419e+06	85.1679	1.90086e+07	6.60758e+06	500141	1.0712e+08	4.61545e+07	2.77939e+06	1.6087e+07	7	8
sp|Q9Y277|VDAC3_HUMAN	Q9Y277	Voltage-dependent anion-selective channel protein 3 (VDAC-3) (hVDAC3) (Outer mitochondrial membrane protein porin 3)	VDAC3	1.44257e+07	53.1115	67.7996	3.76943e+06	6.49761e+06	5.76963e+06	1.63177e+06	2.61289e+06	499706	6.61245e+06	7.39636e+06	1.36947e+06	1.16674e+07	6	6
sp|O00203|AP3B1_HUMAN	O00203	AP-3 complex subunit beta-1 (Adaptor protein complex AP-3 subunit beta-1) (Adaptor-related protein complex 3 subunit beta-1) (Beta-3A-adaptin) (Clathrin assembly protein complex 3 beta-1 large chain)	AP3B1	5.23309e+06	100.28	82.3113	131.774	60.7357	46.7388	118.233	30.513	497915	962957	3.29148e+06	309610	1.95043e+06	5	6
sp|O95968|SG1D1_HUMAN	O95968	Secretoglobin family 1D member 1 (Lipophilin-A)	SCGB1D1	152.034	1.67852e+06	1.78804e+07	49.4243	1.14211e+07	139.562	4.23558e+07	189.9	497386	522297	3.83568e+06	2.2025e+06	104.198	5	5
sp|Q13287|NMI_HUMAN	Q13287	N-myc-interactor (Nmi) (N-myc and STAT interactor)	NMI	4.60303e+06	156.513	30.5196	188.24	139.262	93.292	196.304	50.4484	496287	236394	1.06765e+06	867047	899035	4	4
sp|P26599|PTBP1_HUMAN	P26599	Polypyrimidine tract-binding protein 1 (PTB) (57 kDa RNA-binding protein PPTB-1) (Heterogeneous nuclear ribonucleoprotein I) (hnRNP I)	PTBP1	6.05049e+06	63.5252	136.417	52.8961	47.4858	130.656	138.654	58.2732	494189	4.5923e+06	9.6185e+06	1.16808e+06	3.86692e+06	6	11
sp|P02511|CRYAB_HUMAN	P02511	Alpha-crystallin B chain (Alpha(B)-crystallin) (Heat shock protein beta-5) (HspB5) (Renal carcinoma antigen NY-REN-27) (Rosenthal fiber component)	CRYAB	306123	194.092	129.834	924922	159.077	177.317	1.89126e+07	9.17236e+06	491907	6.89205e+07	1.50107e+07	3.96392e+06	1.39568e+07	10	10
sp|P50213|IDH3A_HUMAN	P50213	Isocitrate dehydrogenase [NAD] subunit alpha, mitochondrial (EC 1.1.1.41) (Isocitric dehydrogenase subunit alpha) (NAD(+)-specific ICDH subunit alpha)	IDH3A	3.83258e+06	69.5109	29.1226	86.3348	495494	159.195	131.503	91.6145	489228	3.11549e+06	6.47353e+06	322999	5.18705e+06	8	9
sp|P26640|SYVC_HUMAN	P26640	Valine--tRNA ligase (EC 6.1.1.9) (Protein G7a) (Valyl-tRNA synthetase) (ValRS)	VARS1	9.08679e+06	126.358	73.197	1.29364e+06	661316	189.44	139.128	77.6803	488944	2.95257e+06	5.81024e+06	687279	4.29849e+06	9	10
sp|P49257|LMAN1_HUMAN	P49257	Protein ERGIC-53 (ER-Golgi intermediate compartment 53 kDa protein) (Gp58) (Intracellular mannose-specific lectin MR60) (Lectin mannose-binding 1)	LMAN1	1.40794e+07	152.419	90.6842	127932	2.82708e+06	1.49172e+06	1.02069e+06	853696	487172	8.11432e+06	8.50994e+06	230948	8.03206e+06	10	10
sp|P13688|CEAM1_HUMAN	P13688	Carcinoembryonic antigen-related cell adhesion molecule 1 (Biliary glycoprotein 1) (BGP-1) (CD antigen CD66a)	CEACAM1	4.72511e+07	44.2296	2.82381e+06	2.37738e+07	2.0679e+07	2.6739e+07	7.34395e+06	5.77236e+06	487039	9.5326e+06	1.38906e+07	980820	7.61476e+06	4	4
sp|P08567|PLEK_HUMAN	P08567	Pleckstrin (Platelet 47 kDa protein) (p47)	PLEK	1.14162e+07	36.2942	155.421	2.57139e+06	2.65276e+06	2.95004e+06	1.39831e+06	756773	486270	768116	2.96061e+06	371463	441866	2	4
sp|O15231|ZN185_HUMAN	O15231	Zinc finger protein 185 (LIM domain protein ZNF185) (P1-A)	ZNF185	4.07041e+06	44.0125	761928	97.2446	79.5556	166.637	1.71912e+07	4.99585e+06	485571	7.64857e+07	2.64174e+07	3.20857e+06	1.5904e+07	28	29
sp|Q9BVK6|TMED9_HUMAN	Q9BVK6	Transmembrane emp24 domain-containing protein 9 (GMP25) (Glycoprotein 25L2) (p24 family protein alpha-2) (p24alpha2) (p25)	TMED9	6.81267e+06	13.1577	148.058	2.78932e+06	2.75964e+06	150.324	651233	591028	483732	4.03052e+06	4.75978e+06	706081	4.37471e+06	3	3
sp|Q9Y678|COPG1_HUMAN	Q9Y678	Coatomer subunit gamma-1 (Gamma-1-coat protein) (Gamma-1-COP)	COPG1	5.93188e+06	126.512	192.436	170338	171.272	150.121	180.287	68.9554	482946	1.98307e+06	4.90856e+06	827427	2.74951e+06	7	10
sp|Q9Y3U8|RL36_HUMAN	Q9Y3U8	60S ribosomal protein L36 (Large ribosomal subunit protein eL36)	RPL36	794276	59.5993	143.133	8.40739	95.9313	38.2962	1.22985e+06	631295	482850	8.08981e+06	3.38497e+06	430063	3.003e+06	2	2
sp|Q05655|KPCD_HUMAN	Q05655	Protein kinase C delta type (EC 2.7.11.13) (Tyrosine-protein kinase PRKCD) (EC 2.7.10.2) (nPKC-delta) [Cleaved into: Protein kinase C delta type regulatory subunit; Protein kinase C delta type catalytic subunit (Sphingosine-dependent protein kinase-1) (SDK1)]	PRKCD	2.36263e+07	63.529	141005	1.20204e+07	1.47969e+07	5.33643e+06	1.59696e+06	1.72356e+06	482016	2.53408e+06	4.73268e+06	681321	3.63459e+06	6	6
sp|O60493|SNX3_HUMAN	O60493	Sorting nexin-3 (Protein SDP3)	SNX3	7.54429e+06	164.047	199.647	2.7858e+06	3.87594e+06	1.24129e+06	49.3255	151.464	480649	1.52904e+06	2.23955e+06	604009	2.04815e+06	4	4
sp|P61081|UBC12_HUMAN	P61081	NEDD8-conjugating enzyme Ubc12 (EC 2.3.2.-) (NEDD8 carrier protein) (Ubiquitin-conjugating enzyme E2 M)	UBE2M	1.84924e+06	66.8321	128.874	2.65044e+06	3.86594e+06	3.11459e+06	140.184	119.995	480527	1.97197e+06	3.00064e+06	330787	1.07778e+06	2	2
sp|A0A075B6H9|LV469_HUMAN	A0A075B6H9	Immunoglobulin lambda variable 4-69	IGLV4-69	71.2478	88.7662	161.176	41.9203	183.598	126.53	112.292	109899	480057	246960	4.2741e+06	66.0845	182.567	3	4
sp|O00160|MYO1F_HUMAN	O00160	Unconventional myosin-If (Myosin-Ie)	MYO1F	7.17515e+07	93.8902	250927	1.54347e+07	2.27356e+07	7.45134e+06	1.01745e+06	982047	478191	4.73932e+06	2.27619e+07	1.56322e+06	8.88275e+06	14	19
sp|Q8WWI1|LMO7_HUMAN	Q8WWI1	LIM domain only protein 7 (LMO-7) (F-box only protein 20) (LOMP)	LMO7	201872	63.8971	77.3724	198.729	41.9859	82.0154	104.016	184.346	466920	2.77892e+07	1.11164e+07	700395	4.0173e+06	20	26
sp|P61457|PHS_HUMAN	P61457	Pterin-4-alpha-carbinolamine dehydratase (PHS) (EC 4.2.1.96) (4-alpha-hydroxy-tetrahydropterin dehydratase) (Dimerization cofactor of hepatocyte nuclear factor 1-alpha) (DCoH) (Dimerization cofactor of HNF1) (Phenylalanine hydroxylase-stimulating protein) (Pterin carbinolamine dehydratase) (PCD)	PCBD1	2.35959e+06	175.971	36.2818	589046	7.75684	26.2024	32.7795	286910	466220	589118	701604	282973	387111	2	2
sp|Q00796|DHSO_HUMAN	Q00796	Sorbitol dehydrogenase (SDH) (EC 1.1.1.-) ((R,R)-butanediol dehydrogenase) (EC 1.1.1.4) (L-iditol 2-dehydrogenase) (EC 1.1.1.14) (Polyol dehydrogenase) (Ribitol dehydrogenase) (RDH) (EC 1.1.1.56) (Xylitol dehydrogenase) (XDH) (EC 1.1.1.9)	SORD	3.13653e+06	30.129	169.676	90.5481	326369	90.4871	38.6703	533422	464357	1.10337e+07	1.37191e+07	762958	3.17761e+06	11	11
sp|P00387|NB5R3_HUMAN	P00387	NADH-cytochrome b5 reductase 3 (B5R) (Cytochrome b5 reductase) (EC 1.6.2.2) (Diaphorase-1) [Cleaved into: NADH-cytochrome b5 reductase 3 membrane-bound form; NADH-cytochrome b5 reductase 3 soluble form]	CYB5R3	1.59115e+07	144.347	765276	2.22078e+06	4.05069e+06	1.46577e+06	446321	948609	463613	9.06174e+06	1.12228e+07	546838	8.56178e+06	7	8
sp|P52597|HNRPF_HUMAN	P52597	Heterogeneous nuclear ribonucleoprotein F (hnRNP F) (Nucleolin-like protein mcs94-1) [Cleaved into: Heterogeneous nuclear ribonucleoprotein F, N-terminally processed]	HNRNPF	1.45571e+07	149.118	184.834	1.92852e+06	3.4303e+06	1.2042e+06	38.9531	320543	461550	4.92618e+06	8.77176e+06	2.64877e+06	3.07063e+06	6	7
sp|P63279|UBC9_HUMAN	P63279	SUMO-conjugating enzyme UBC9 (EC 2.3.2.-) (RING-type E3 SUMO transferase UBC9) (SUMO-protein ligase) (Ubiquitin carrier protein 9) (Ubiquitin carrier protein I) (Ubiquitin-conjugating enzyme E2 I) (Ubiquitin-protein ligase I) (p18)	UBE2I	6.26327e+06	105.502	3.79547e+06	2.76296e+06	3.0067e+06	1.58443e+06	409182	520938	456994	1.57303e+06	2.16947e+06	574149	977262	2	2
sp|P07814|SYEP_HUMAN	P07814	Bifunctional glutamate/proline--tRNA ligase (Bifunctional aminoacyl-tRNA synthetase) (Cell proliferation-inducing gene 32 protein) (Glutamatyl-prolyl-tRNA synthetase) [Includes: Glutamate--tRNA ligase (EC 6.1.1.17) (Glutamyl-tRNA synthetase) (GluRS); Proline--tRNA ligase (EC 6.1.1.15) (Prolyl-tRNA synthetase)]	EPRS1	4.85965e+06	193.055	97.6818	267495	813948	219437	130.008	199.247	455534	6.68384e+06	7.89606e+06	1.24696e+06	4.07855e+06	15	19
sp|O95834|EMAL2_HUMAN	O95834	Echinoderm microtubule-associated protein-like 2 (EMAP-2) (HuEMAP-2)	EML2	3.52243e+06	136.488	586777	1.44214e+06	1.7137e+06	174.427	43.47	1.01965e+06	454182	4.78802e+06	3.58592e+06	955217	2.28568e+06	5	6
sp|Q6UX71|PXDC2_HUMAN	Q6UX71	Plexin domain-containing protein 2 (Tumor endothelial marker 7-related protein)	PLXDC2	22.5585	162.416	48.6174	181.086	116.831	51.5556	173.621	30.1903	453229	86.2284	42734.8	354816	53233	2	4
sp|Q92747|ARC1A_HUMAN	Q92747	Actin-related protein 2/3 complex subunit 1A (SOP2-like protein)	ARPC1A	2.5477e+06	153.174	198.37	41.3129	266496	10.6681	521280	885666	451195	1.41057e+07	6.83692e+06	210240	3.30597e+06	8	10
sp|P48506|GSH1_HUMAN	P48506	Glutamate--cysteine ligase catalytic subunit (EC 6.3.2.2) (GCS heavy chain) (Gamma-ECS) (Gamma-glutamylcysteine synthetase)	GCLC	477136	101.371	118.234	42.307	111.145	189.745	88.2073	130.693	451105	158769	623696	135894	772324	3	4
sp|Q15904|VAS1_HUMAN	Q15904	V-type proton ATPase subunit S1 (V-ATPase subunit S1) (Protein XAP-3) (V-ATPase Ac45 subunit) (V-ATPase S1 accessory protein) (Vacuolar proton pump subunit S1)	ATP6AP1	189343	123.14	139.463	99.752	88.1171	129.721	69.3776	97.6379	447855	1.11102e+06	5.72388e+06	305360	566043	2	3
sp|Q93084|AT2A3_HUMAN	Q93084	Sarcoplasmic/endoplasmic reticulum calcium ATPase 3 (SERCA3) (SR Ca(2+)-ATPase 3) (EC 7.2.2.10) (Calcium pump 3)	ATP2A3	1.84546e+07	14.9462	149.269	3.69236e+06	6.3067e+06	1.74869e+06	183.639	44.7664	447616	235813	5.23171e+06	236799	3.06305e+06	7	8
sp|P50570|DYN2_HUMAN	P50570	Dynamin-2 (EC 3.6.5.5)	DNM2	1.79798e+07	152.305	73.1187	3.37592e+06	4.38863e+06	2.19936e+06	116.555	251239	445245	4.69741e+06	6.73825e+06	1.07885e+06	4.13246e+06	11	14
sp|P08195|4F2_HUMAN	P08195	4F2 cell-surface antigen heavy chain (4F2hc) (4F2 heavy chain antigen) (Lymphocyte activation antigen 4F2 large subunit) (Solute carrier family 3 member 2) (CD antigen CD98)	SLC3A2	1.82068e+06	54.3889	77.28	69.0683	74.2762	1.41781	126.23	49.4098	444819	706917	508492	565054	1.03156e+06	2	2
sp|P16870|CBPE_HUMAN	P16870	Carboxypeptidase E (CPE) (EC 3.4.17.10) (Carboxypeptidase H) (CPH) (Enkephalin convertase) (Prohormone-processing carboxypeptidase)	CPE	4.16475e+06	1.85396e+07	3.09506e+07	872352	7.40511e+06	111.402	1.44154e+07	1.38999e+07	442866	1.55398e+07	5.70645e+07	3.20471e+06	1.88633e+07	10	12
sp|P05120|PAI2_HUMAN	P05120	Plasminogen activator inhibitor 2 (PAI-2) (Monocyte Arg-serpin) (Placental plasminogen activator inhibitor) (Serpin B2) (Urokinase inhibitor)	SERPINB2	3.6116e+06	5.30805	5.8278e+06	278850	584183	137454	2.27963e+06	5.8545e+06	439134	3.97413e+07	2.14481e+07	1.05836e+07	5.13249e+07	15	17
sp|Q09028|RBBP4_HUMAN	Q09028	Histone-binding protein RBBP4 (Chromatin assembly factor 1 subunit C) (CAF-1 subunit C) (Chromatin assembly factor I p48 subunit) (CAF-I 48 kDa subunit) (CAF-I p48) (Nucleosome-remodeling factor subunit RBAP48) (Retinoblastoma-binding protein 4) (RBBP-4) (Retinoblastoma-binding protein p48)	RBBP4	1.60765e+06	61.6879	100.888	186.192	377758	166.117	79.1625	186.829	438833	326016	258244	223675	283763	2	4
sp|P48556|PSMD8_HUMAN	P48556	26S proteasome non-ATPase regulatory subunit 8 (26S proteasome regulatory subunit RPN12) (26S proteasome regulatory subunit S14) (p31)	PSMD8	6.13808e+06	138.447	72.0746	19.5303	50.1669	122.239	39.9263	3.98082	437622	2.78484e+06	7.78302e+06	159790	3.1461e+06	4	5
sp|P52943|CRIP2_HUMAN	P52943	Cysteine-rich protein 2 (CRP-2) (Protein ESP1)	CRIP2	331266	138.222	187.969	92.0036	96.9193	6.89697	45.8794	1.29931e+06	436942	4.02669e+06	695053	731631	1.69982e+06	3	3
sp|Q9UHA4|LTOR3_HUMAN	Q9UHA4	Ragulator complex protein LAMTOR3 (Late endosomal/lysosomal adaptor and MAPK and MTOR activator 3) (MEK-binding partner 1) (Mp1) (Mitogen-activated protein kinase kinase 1-interacting protein 1) (Mitogen-activated protein kinase scaffold protein 1)	LAMTOR3	6.38166e+06	145.022	176.734	2.46334e+06	4.16958e+06	1.84211e+06	56.2541	659545	435964	1.26274e+06	2.1656e+06	367009	1.69428e+06	2	2
sp|P56134|ATPK_HUMAN	P56134	ATP synthase subunit f, mitochondrial (ATP synthase membrane subunit f)	ATP5MF	9.37876e+06	26.2376	189.892	1.95592e+06	2.25208e+06	2.17631e+06	146.232	82.3415	435496	9.43754e+06	7.21659e+06	696740	5.69989e+06	3	3
sp|Q9UHG3|PCYOX_HUMAN	Q9UHG3	Prenylcysteine oxidase 1 (EC 1.8.3.5) (Prenylcysteine lyase)	PCYOX1	6.79592e+06	81.0699	49.0457	880017	101.652	231673	115.793	120.788	433068	3.589e+06	3.05218e+06	725268	2.77118e+06	7	8
sp|Q96CW1|AP2M1_HUMAN	Q96CW1	AP-2 complex subunit mu (AP-2 mu chain) (Adaptin-mu2) (Adaptor protein complex AP-2 subunit mu) (Adaptor-related protein complex 2 subunit mu) (Clathrin assembly protein complex 2 mu medium chain) (Clathrin coat assembly protein AP50) (Clathrin coat-associated protein AP50) (HA2 50 kDa subunit) (Plasma membrane adaptor AP-2 50 kDa protein)	AP2M1	2.44821e+06	75.3705	145.053	184.219	173.915	42.932	46.1121	102.164	432817	1.51432e+06	2.14453e+06	425906	195185	4	4
sp|P05455|LA_HUMAN	P05455	Lupus La protein (La autoantigen) (La ribonucleoprotein) (Sjoegren syndrome type B antigen) (SS-B)	SSB	1.86516e+06	62.1451	124.416	12.3137	197.84	137.6	136.519	84.3193	431305	254742	481347	1.01378e+06	808481	2	4
sp|O75976|CBPD_HUMAN	O75976	Carboxypeptidase D (EC 3.4.17.22) (Metallocarboxypeptidase D) (gp180)	CPD	2.75616e+06	2.32886e+06	95.4419	731562	87.2369	59.3747	167.628	141.894	430361	1.7675e+06	2.71412e+06	1.97578e+06	2.59661e+06	8	10
sp|Q05315|LEG10_HUMAN	Q05315	Galectin-10 (Gal-10) (Charcot-Leyden crystal protein) (CLC) (Eosinophil lysophospholipase) (Lysolecithin acylhydrolase)	CLC	6.8406e+06	1.10503e+07	5.33061e+06	4.58261e+07	5.69641e+07	1.49025e+07	5.60186e+06	3.42013e+07	430348	5.20853e+06	1.4246e+07	667841	1.0517e+06	2	2
sp|Q70J99|UN13D_HUMAN	Q70J99	Protein unc-13 homolog D (Munc13-4)	UNC13D	2.58395e+07	153.933	64.5083	6.44723e+06	8.5638e+06	4.49626e+06	104.95	884942	428014	1.26788e+06	7.26605e+06	313307	1.93972e+06	10	12
sp|Q04637|IF4G1_HUMAN	Q04637	Eukaryotic translation initiation factor 4 gamma 1 (eIF-4-gamma 1) (eIF-4G 1) (eIF-4G1) (p220)	EIF4G1	1.00388e+06	9.89308	96.4311	22.7926	72.916	41.0293	109.531	173.455	423417	2.77837e+06	3.08861e+06	1.38211e+06	1.78517e+06	9	11
sp|Q9NR31|SAR1A_HUMAN	Q9NR31	GTP-binding protein SAR1a (COPII-associated small GTPase)	SAR1A	8.48592e+06	27.5247	135.258	3.37765e+06	4.04595e+06	1.865e+06	981636	87.2764	422784	5.08369e+06	4.6701e+06	1.25896e+06	3.9244e+06	5	5
sp|P51571|SSRD_HUMAN	P51571	Translocon-associated protein subunit delta (TRAP-delta) (Signal sequence receptor subunit delta) (SSR-delta)	SSR4	8.50996e+06	132.078	119.24	561436	843586	821850	50.8064	344823	420841	3.30996e+06	6.07769e+06	867759	3.84942e+06	5	6
sp|O75935|DCTN3_HUMAN	O75935	Dynactin subunit 3 (Dynactin complex subunit 22 kDa subunit) (p22)	DCTN3	3.9362e+06	166.363	44.5142	300012	405339	25.4847	87.0136	9.06205	419645	1.72099e+06	2.28585e+06	328370	1.69024e+06	4	4
sp|Q5JTV8|TOIP1_HUMAN	Q5JTV8	Torsin-1A-interacting protein 1 (Lamin-associated protein 1B) (LAP1B)	TOR1AIP1	1.67497e+07	82.598	147.06	4.22669e+06	6.28056e+06	3.0545e+06	1.42181e+06	1.30928e+06	419329	2.71516e+06	6.41528e+06	931581	5.74261e+06	4	5
sp|P04062|GLCM_HUMAN	P04062	Lysosomal acid glucosylceramidase (Lysosomal acid GCase) (EC 3.2.1.45) (Acid beta-glucosidase) (Alglucerase) (Beta-glucocerebrosidase) (Beta-GC) (Cholesterol glucosyltransferase) (SGTase) (EC 2.4.1.-) (Cholesteryl-beta-glucosidase) (EC 3.2.1.104) (D-glucosyl-N-acylsphingosine glucohydrolase) (Imiglucerase)	GBA	1.20881e+06	100.952	40.0201	16.116	70.0942	60.5878	39.5893	94.0253	416921	2.45569e+06	2.81595e+06	369329	834496	5	6
sp|Q9H444|CHM4B_HUMAN	Q9H444	Charged multivesicular body protein 4b (Chromatin-modifying protein 4b) (CHMP4b) (SNF7 homolog associated with Alix 1) (SNF7-2) (hSnf7-2) (Vacuolar protein sorting-associated protein 32-2) (Vps32-2) (hVps32-2)	CHMP4B	1.29262e+07	178.735	198.685	2.29878e+06	3.82745e+06	877721	546442	379627	415939	4.41128e+06	5.65743e+06	1.70855e+06	4.68365e+06	4	4
sp|Q8IVF2|AHNK2_HUMAN	Q8IVF2	Protein AHNAK2	AHNAK2	216875	41.1147	120.132	135.786	56.8904	178.966	518135	114.056	415871	5.03136e+06	1.2935e+06	134334	5.9456e+06	8	8
sp|Q9P1F3|ABRAL_HUMAN	Q9P1F3	Costars family protein ABRACL (ABRA C-terminal-like protein)	ABRACL	1.21147e+07	720916	2.41143e+06	478825	1.24034e+06	87.3321	187.926	398607	413763	4.47988e+06	4.79048e+06	328308	74.3945	3	3
sp|Q9BPX5|ARP5L_HUMAN	Q9BPX5	Actin-related protein 2/3 complex subunit 5-like protein (Arp2/3 complex 16 kDa subunit 2) (ARC16-2)	ARPC5L	1.99937e+06	16.7924	92.5728	435104	481995	241960	494934	443945	413244	3.04139e+06	1.89013e+06	656494	1.10397e+06	3	3
sp|P42765|THIM_HUMAN	P42765	3-ketoacyl-CoA thiolase, mitochondrial (EC 2.3.1.16) (Acetyl-CoA acetyltransferase) (EC 2.3.1.9) (Acetyl-CoA acyltransferase) (Acyl-CoA hydrolase, mitochondrial) (EC 3.1.2.-) (EC 3.1.2.1) (EC 3.1.2.2) (Beta-ketothiolase) (Mitochondrial 3-oxoacyl-CoA thiolase) (T1)	ACAA2	8.276e+06	89.1655	78.9373	1.37094e+06	2.86575e+06	730148	413741	1.42664e+06	411886	3.51741e+06	3.29329e+06	1.09715e+06	5.06358e+06	4	5
sp|O76003|GLRX3_HUMAN	O76003	Glutaredoxin-3 (PKC-interacting cousin of thioredoxin) (PICOT) (PKC-theta-interacting protein) (PKCq-interacting protein) (Thioredoxin-like protein 2)	GLRX3	702922	186.774	5.81476	112.23	161.387	126.734	196.619	191.564	410406	1.02103e+06	1.73318e+06	440374	580118	6	8
sp|O95395|GCNT3_HUMAN	O95395	Beta-1,3-galactosyl-O-glycosyl-glycoprotein beta-1,6-N-acetylglucosaminyltransferase 3 (EC 2.4.1.102) (EC 2.4.1.148) (EC 2.4.1.150) (C2GnT-mucin type) (C2GnT-M) (hC2GnT-M) (Core 2/core 4 beta-1,6-N-acetylglucosaminyltransferase) (C2/4GnT)	GCNT3	687112	332782	34.3226	13.5591	8.21462	46.4337	23.1326	2.1185e+06	408139	2.55512e+06	6.16299e+06	2.40834e+06	2.27942e+06	9	12
sp|Q14134|TRI29_HUMAN	Q14134	Tripartite motif-containing protein 29 (Ataxia telangiectasia group D-associated protein)	TRIM29	1.07106e+06	64.8593	3.49497e+06	197.526	125016	177.897	6.46942e+06	2.89292e+06	406232	1.03315e+08	4.56491e+07	4.56405e+06	2.23051e+07	23	26
sp|P46783|RS10_HUMAN	P46783	40S ribosomal protein S10 (Small ribosomal subunit protein eS10)	RPS10	858992	142.993	8.12562	184.957	196.758	183.283	4.6366	57.3279	401476	2.95219e+06	4.20937e+06	297342	990070	3	3
sp|P51888|PRELP_HUMAN	P51888	Prolargin (Proline-arginine-rich end leucine-rich repeat protein)	PRELP	60.3676	159.43	22.654	11.3969	122.691	194.064	50.5963	62.6511	397032	1.44247e+06	117.045	587443	80.9581	3	5
sp|O00232|PSD12_HUMAN	O00232	26S proteasome non-ATPase regulatory subunit 12 (26S proteasome regulatory subunit RPN5) (26S proteasome regulatory subunit p55)	PSMD12	1.37891e+07	3.08323	5.81507	35.4555	1.49508e+06	95.3011	134.42	5601.68	396891	4.81592e+06	6.61796e+06	820442	3.1393e+06	11	12
sp|P12268|IMDH2_HUMAN	P12268	Inosine-5'-monophosphate dehydrogenase 2 (IMP dehydrogenase 2) (IMPD 2) (IMPDH 2) (EC 1.1.1.205) (IMPDH-II)	IMPDH2	2.25054e+07	90.5853	27.9456	4.03778e+06	5.45226e+06	3.05158e+06	166.396	498522	395160	4.30958e+06	9.98635e+06	1.151e+06	4.28006e+06	11	11
sp|P55769|NH2L1_HUMAN	P55769	NHP2-like protein 1 (High mobility group-like nuclear protein 2 homolog 1) (OTK27) (SNU13 homolog) (hSNU13) (U4/U6.U5 small nuclear ribonucleoprotein SNU13) (U4/U6.U5 tri-snRNP 15.5 kDa protein) [Cleaved into: NHP2-like protein 1, N-terminally processed]	SNU13	2.69322e+06	172.317	145.949	298174	1.12197e+06	149.152	186.156	165.046	393818	1.36302e+06	2.50412e+06	250730	1.25446e+06	3	3
sp|P33176|KINH_HUMAN	P33176	Kinesin-1 heavy chain (Conventional kinesin heavy chain) (Ubiquitous kinesin heavy chain) (UKHC)	KIF5B	1.21163e+07	128.342	42.2985	287115	1.07917e+06	38.6424	192.454	4.23215	392911	3.58396e+06	6.62535e+06	648364	3.66036e+06	12	14
sp|Q9BS40|LXN_HUMAN	Q9BS40	Latexin (Endogenous carboxypeptidase inhibitor) (ECI) (Protein MUM) (Tissue carboxypeptidase inhibitor) (TCI)	LXN	1.59642e+06	21.8871	189.074	1.3153e+06	1.04097e+06	432851	115.512	335692	392695	430271	661270	306401	834324	2	2
sp|P00326|ADH1G_HUMAN	P00326	Alcohol dehydrogenase 1C (EC 1.1.1.1) (Alcohol dehydrogenase subunit gamma)	ADH1C	181992	117.063	49.8233	197.268	68.5277	114.172	43.4113	3.6032	392446	18.5854	4.78093e+06	165.176	669801	4	4
sp|Q04837|SSBP_HUMAN	Q04837	Single-stranded DNA-binding protein, mitochondrial (Mt-SSB) (MtSSB) (PWP1-interacting protein 17)	SSBP1	5.96253e+06	105.382	38.5984	6.81846e+06	5.68089e+06	7.73751e+06	2.35858e+06	1.9762e+06	391560	5.93068e+06	6.76924e+06	1.50394e+06	5.63753e+06	4	4
tr|A0A1B0GV96|A0A1B0GV96_HUMAN	A0A1B0GV96	Uncharacterized protein	NA	130.606	1.01904e+06	143.575	1.02415e+06	341813	163999	140.184	3.45492e+06	390837	661882	109965	2.01005e+06	1.71502e+06	4	4
sp|A0A0B4J1U7|HV601_HUMAN	A0A0B4J1U7	Immunoglobulin heavy variable 6-1	IGHV6-1	156270	5.21686e+06	4.03364e+06	6.66856e+06	1.15623e+06	2.13996e+06	6.03029e+06	8.9418e+06	390675	5.01902e+06	6.55992e+06	8.37372e+06	6.52466e+06	2	6
sp|Q13740|CD166_HUMAN	Q13740	CD166 antigen (Activated leukocyte cell adhesion molecule) (CD antigen CD166)	ALCAM	115.866	109.836	80.6287	59.1445	55.3832	167.453	44.5263	46.5816	387952	109.058	531337	379877	743232	3	5
sp|P10619|PPGB_HUMAN	P10619	Lysosomal protective protein (EC 3.4.16.5) (Carboxypeptidase C) (Carboxypeptidase L) (Cathepsin A) (Protective protein cathepsin A) (PPCA) (Protective protein for beta-galactosidase) [Cleaved into: Lysosomal protective protein 32 kDa chain; Lysosomal protective protein 20 kDa chain]	CTSA	2.04627e+06	526573	3.91857e+06	505.214	1.04426e+06	791510	178.027	931861	384441	555919	1.70962e+06	675822	1.67404e+06	2	2
sp|O14579|COPE_HUMAN	O14579	Coatomer subunit epsilon (Epsilon-coat protein) (Epsilon-COP)	COPE	2.63595e+06	85.7013	179.93	93.0756	91.7577	30.3243	70.8712	123.791	384065	842321	2.55469e+06	1.15892e+06	933323	5	6
sp|P55064|AQP5_HUMAN	P55064	Aquaporin-5 (AQP-5)	AQP5	4.13298e+06	1.00889e+07	1.68658e+06	39.078	11.3582	966612	3.36914e+06	7.58078e+06	382836	1.60339e+06	9.93623e+06	5.54956e+06	1.04494e+07	4	4
sp|P20592|MX2_HUMAN	P20592	Interferon-induced GTP-binding protein Mx2 (Interferon-regulated resistance GTP-binding protein MxB) (Myxovirus resistance protein 2) (p78-related protein)	MX2	4.78493e+06	28.8842	72.8985	316689	8.8768	194.583	105.079	189.137	379548	2.64655	1.03222e+06	1.53245e+06	1.72488e+07	4	4
sp|Q9BTT0|AN32E_HUMAN	Q9BTT0	Acidic leucine-rich nuclear phosphoprotein 32 family member E (LANP-like protein) (LANP-L)	ANP32E	3.86452e+06	32.9251	91.9568	477273	1.39777e+06	123.891	174.658	42.706	379497	782698	2.02843e+06	204252	620981	2	2
sp|Q86SF2|GALT7_HUMAN	Q86SF2	N-acetylgalactosaminyltransferase 7 (EC 2.4.1.41) (Polypeptide GalNAc transferase 7) (GalNAc-T7) (pp-GaNTase 7) (Protein-UDP acetylgalactosaminyltransferase 7) (UDP-GalNAc:polypeptide N-acetylgalactosaminyltransferase 7)	GALNT7	932436	1.55361e+06	32.0254	14.2158	154.13	115.881	140.245	930065	379170	1.73585e+06	1.4091e+06	1.26223e+06	4.08161e+06	5	6
sp|P26368|U2AF2_HUMAN	P26368	Splicing factor U2AF 65 kDa subunit (U2 auxiliary factor 65 kDa subunit) (hU2AF(65)) (hU2AF65) (U2 snRNP auxiliary factor large subunit)	U2AF2	5.49193e+06	196.775	31.415	1.62283e+06	1.38872e+06	722669	194.759	93.1128	378964	2.03792e+06	3.92689e+06	776634	1.53036e+06	4	5
sp|Q9Y3B3|TMED7_HUMAN	Q9Y3B3	Transmembrane emp24 domain-containing protein 7 (p24 family protein gamma-3) (p24gamma3) (p27)	TMED7	4.45241e+06	106.945	77.3961	1.35169e+06	1.66535e+06	727690	96.1303	3.2607e+06	378850	6.6214e+06	3.20611e+06	678317	2.53371e+06	3	4
sp|P37108|SRP14_HUMAN	P37108	Signal recognition particle 14 kDa protein (SRP14) (18 kDa Alu RNA-binding protein)	SRP14	5.17882e+06	144.006	76.0568	1.75119e+06	3.82326e+06	1.04257e+06	22.2664	469406	376070	1.12137e+06	2.34127e+06	1.19699e+06	1.40407e+06	2	2
sp|P07948|LYN_HUMAN	P07948	Tyrosine-protein kinase Lyn (EC 2.7.10.2) (Lck/Yes-related novel protein tyrosine kinase) (V-yes-1 Yamaguchi sarcoma viral related oncogene homolog) (p53Lyn) (p56Lyn)	LYN	2.00631e+07	143.626	98.91	250102	298141	112.905	173.944	324197	375083	287642	2.5514e+06	660778	3.11769e+06	5	5
sp|P80217|IN35_HUMAN	P80217	Interferon-induced 35 kDa protein (IFP 35) (Ifi-35)	IFI35	8.69389e+06	190.541	43.19	309875	975228	106.796	32.9787	176.698	373529	637317	3.00601e+06	1.5688e+06	1.88179e+06	5	7
sp|Q9NQR4|NIT2_HUMAN	Q9NQR4	Omega-amidase NIT2 (EC 3.5.1.3) (Nitrilase homolog 2)	NIT2	6.36473e+06	452147	401054	3.11738e+06	6.22584e+06	2.10009e+06	127.423	438493	372310	2.00964e+06	2.55343e+06	354937	1.24681e+06	6	7
sp|P62191|PRS4_HUMAN	P62191	26S proteasome regulatory subunit 4 (P26s4) (26S proteasome AAA-ATPase subunit RPT2) (Proteasome 26S subunit ATPase 1)	PSMC1	5.19912e+06	131.563	82.6642	134.957	84.0491	58.2214	59.6113	140.76	371902	5.75391e+06	6.75351e+06	590447	1.85636e+06	8	9
sp|Q14247|SRC8_HUMAN	Q14247	Src substrate cortactin (Amplaxin) (Oncogene EMS1)	CTTN	297326	95.5172	150.37	3.13412e+06	86.7821	120.56	105.858	81.0686	370158	5.44041e+06	4.1394e+06	2.35061e+06	5.91559e+06	11	12
sp|Q9UBQ0|VPS29_HUMAN	Q9UBQ0	Vacuolar protein sorting-associated protein 29 (hVPS29) (PEP11 homolog) (Vesicle protein sorting 29)	VPS29	1.11794e+07	108.735	93.378	2.8386e+06	4.56318e+06	311857	11.3934	420244	368258	6.24777e+06	9.91189e+06	1.94356e+06	6.07927e+06	6	6
sp|P12081|SYHC_HUMAN	P12081	Histidine--tRNA ligase, cytoplasmic (EC 6.1.1.21) (Histidyl-tRNA synthetase) (HisRS)	HARS1	1.87812e+06	10.7302	52.2268	166.512	381255	48.6887	34.4395	169.095	367269	1.28832e+06	1.14871e+06	323728	469059	2	2
sp|P62266|RS23_HUMAN	P62266	40S ribosomal protein S23 (Small ribosomal subunit protein uS12)	RPS23	2.39543e+06	4.83487	39.3046	117.481	165.269	135.125	12.8599	89.6353	366882	5.18732e+06	5.10823e+06	897317	3.91742e+06	4	5
sp|Q9Y2V2|CHSP1_HUMAN	Q9Y2V2	Calcium-regulated heat-stable protein 1 (Calcium-regulated heat-stable protein of 24 kDa) (CRHSP-24)	CARHSP1	3.17037e+06	145.567	98.722	153.701	36.6817	82.2015	10.1365	304901	366820	3.68947e+06	3.51598e+06	454370	1.12263e+06	4	4
sp|P09917|LOX5_HUMAN	P09917	Polyunsaturated fatty acid 5-lipoxygenase (EC 1.13.11.-) (Arachidonate 5-lipoxygenase) (5-LO) (5-lipoxygenase) (EC 1.13.11.34)	ALOX5	6.34939e+07	81.8073	94.227	5.95482e+07	4.56943e+07	4.91148e+07	1.29861e+06	2.87159e+06	365408	5.02405e+06	1.81423e+07	1.66364e+06	1.30132e+07	14	16
sp|P05388|RLA0_HUMAN	P05388	60S acidic ribosomal protein P0 (60S ribosomal protein L10E) (Large ribosomal subunit protein uL10)	RPLP0	109.073	146.152	94.6088	154.508	49.0673	39.7113	73.0163	106.338	364793	4.1048e+06	973301	3.48008e+06	1.46583e+06	2	3
sp|Q9BWD1|THIC_HUMAN	Q9BWD1	Acetyl-CoA acetyltransferase, cytosolic (EC 2.3.1.9) (Acetyl-CoA transferase-like protein) (Cytosolic acetoacetyl-CoA thiolase)	ACAT2	3.0356e+06	107.741	76.9943	102.331	2.01557	144.811	167.345	175.432	360814	2.33557e+07	7.8325e+06	375473	1.6887e+06	9	10
sp|Q16769|QPCT_HUMAN	Q16769	Glutaminyl-peptide cyclotransferase (EC 2.3.2.5) (Glutaminyl cyclase) (QC) (sQC) (Glutaminyl-tRNA cyclotransferase) (Glutamyl cyclase) (EC)	QPCT	9.84403e+06	81.168	2.44204e+06	3.11324e+06	3.72803e+06	5.32551e+06	365727	701015	360174	1.83416e+06	3.85385e+06	347330	1.0157e+06	5	6
sp|P55036|PSMD4_HUMAN	P55036	26S proteasome non-ATPase regulatory subunit 4 (26S proteasome regulatory subunit RPN10) (26S proteasome regulatory subunit S5A) (Antisecretory factor 1) (AF) (ASF) (Multiubiquitin chain-binding protein)	PSMD4	855480	198.274	107.915	152.225	100.198	128.269	194.835	127.247	359029	1.00539e+06	1.05327e+06	42.067	596880	2	2
sp|P32942|ICAM3_HUMAN	P32942	Intercellular adhesion molecule 3 (ICAM-3) (CDw50) (ICAM-R) (CD antigen CD50)	ICAM3	7.63523e+06	122.743	1.00362e+06	715621	603439	242056	166.735	569088	358603	964118	3.55118e+06	190154	1.68394e+06	3	3
sp|P10620|MGST1_HUMAN	P10620	Microsomal glutathione S-transferase 1 (Microsomal GST-1) (EC 2.5.1.18) (Microsomal GST-I)	MGST1	3.61232e+06	163.088	21.7984	84.1803	154.619	68.1199	52.0123	190.496	358203	94.9096	768501	97820.5	1.19352e+06	2	2
sp|P09651|ROA1_HUMAN	P09651	Heterogeneous nuclear ribonucleoprotein A1 (hnRNP A1) (Helix-destabilizing protein) (Single-strand RNA-binding protein) (hnRNP core protein A1) [Cleaved into: Heterogeneous nuclear ribonucleoprotein A1, N-terminally processed]	HNRNPA1	9.78696e+06	380490	175.251	4.985e+06	7.67338e+06	6.29044e+06	2.22929e+06	1.44509e+06	358047	1.13486e+07	1.0696e+07	3.98917e+06	7.57027e+06	2	2
sp|P18031|PTN1_HUMAN	P18031	Tyrosine-protein phosphatase non-receptor type 1 (EC 3.1.3.48) (Protein-tyrosine phosphatase 1B) (PTP-1B)	PTPN1	4.18487e+06	12.8932	123.421	406190	465090	82.7264	105.167	174.615	357287	282875	2.04504e+06	614798	1.67711e+06	3	3
sp|Q6UX73|CP089_HUMAN	Q6UX73	UPF0764 protein C16orf89	C16orf89	54744.3	138.467	144.932	49.123	44.9143	36.4273	191.222	36.9434	357253	733468	169087	1.22898e+06	1.29504e+06	3	3
sp|P55735|SEC13_HUMAN	P55735	Protein SEC13 homolog (GATOR complex protein SEC13) (SEC13-like protein 1) (SEC13-related protein)	SEC13	2.90556e+06	152.02	184.771	687522	819824	91.399	129.004	185.996	356754	1.73441e+06	2.60762e+06	378922	1.14604e+06	4	4
sp|P22735|TGM1_HUMAN	P22735	Protein-glutamine gamma-glutamyltransferase K (EC 2.3.2.13) (Epidermal TGase) (Transglutaminase K) (TG(K)) (TGK) (TGase K) (Transglutaminase-1) (TGase-1)	TGM1	4.15835e+06	254449	1.45905e+07	7.94106e+06	823197	40731.8	6.21442e+07	1.92136e+07	355708	2.10971e+08	8.64022e+07	1.39653e+07	4.73808e+07	33	34
sp|Q8N5W9|RFLB_HUMAN	Q8N5W9	Refilin-B (Regulator of filamin protein B) (RefilinB)	RFLNB	34611.2	79.3276	42.0046	90.1858	69.5202	131.63	72.3546	29.0228	354762	139512	103513	4.38998	144.388	2	2
sp|A0A0B4J1Y8|LV949_HUMAN	A0A0B4J1Y8	Immunoglobulin lambda variable 9-49	IGLV9-49	4.44332e+06	2.29598e+06	1.1736e+06	3.49808e+06	19.1349	45.385	180.778	1.2492e+07	353321	953669	6.27705e+06	2.23279e+06	68.754	2	4
sp|Q15717|ELAV1_HUMAN	Q15717	ELAV-like protein 1 (Hu-antigen R) (HuR)	ELAVL1	1.90892e+06	85.093	59.8582	154.375	74.9355	18.2977	116.397	8.22327	350936	533013	1.06425e+06	491705	981636	2	2
sp|Q9NQW7|XPP1_HUMAN	Q9NQW7	Xaa-Pro aminopeptidase 1 (EC 3.4.11.9) (Aminoacylproline aminopeptidase) (Cytosolic aminopeptidase P) (Soluble aminopeptidase P) (sAmp) (X-Pro aminopeptidase 1) (X-prolyl aminopeptidase 1, soluble)	XPNPEP1	3.51362e+06	80.4955	85.0456	567455	1.02535e+06	277400	107.194	46.6659	349368	675487	2.65436e+06	370496	954674	5	5
sp|P62244|RS15A_HUMAN	P62244	40S ribosomal protein S15a (Small ribosomal subunit protein uS8)	RPS15A	2.83088e+06	111.053	45.635	826112	1.04223e+06	171.347	151.917	529154	349175	3.17381e+06	2.97781e+06	722839	2.45108e+06	2	2
sp|Q96AG4|LRC59_HUMAN	Q96AG4	Leucine-rich repeat-containing protein 59 (Ribosome-binding protein p34) (p34) [Cleaved into: Leucine-rich repeat-containing protein 59, N-terminally processed]	LRRC59	2.2773e+06	106.182	3.11804	749996	967889	117.772	89.0636	43.2259	348691	4.42102e+06	4.15402e+06	851515	3.05287e+06	6	6
sp|P62195|PRS8_HUMAN	P62195	26S proteasome regulatory subunit 8 (26S proteasome AAA-ATPase subunit RPT6) (Proteasome 26S subunit ATPase 5) (Proteasome subunit p45) (Thyroid hormone receptor-interacting protein 1) (TRIP1) (p45/SUG)	PSMC5	8.48261e+06	193.675	80.6497	1.05148e+06	676609	240147	356689	266449	347504	5.86181e+06	1.00904e+07	1.35187e+06	1.98108e+06	11	13
sp|P09497|CLCB_HUMAN	P09497	Clathrin light chain B (Lcb)	CLTB	3.95455e+06	15.0706	147.703	1.76903e+06	1.46593e+06	518950	261168	298063	346697	7.28712e+06	3.09231e+06	415712	6.1626e+06	7	7
sp|O95197|RTN3_HUMAN	O95197	Reticulon-3 (Homolog of ASY protein) (HAP) (Neuroendocrine-specific protein-like 2) (NSP-like protein 2) (Neuroendocrine-specific protein-like II) (NSP-like protein II) (NSPLII)	RTN3	2.97591e+07	210508	1.10716e+06	5.85505e+06	1.16339e+07	6.52197e+06	1.16111e+06	1.04884e+06	345848	2.62814e+06	7.86527e+06	908426	7.24922e+06	3	3
sp|Q6ZTQ4|CDHR3_HUMAN	Q6ZTQ4	Cadherin-related family member 3 (Cadherin-like protein 28)	CDHR3	2.39565	91.305	111.984	85.9609	125.72	121.63	99.9572	367861	340422	70228	30.8503	115.861	3.0925e+06	6	9
sp|P55259|GP2_HUMAN	P55259	Pancreatic secretory granule membrane major glycoprotein GP2 (Pancreatic zymogen granule membrane protein GP-2) (ZAP75)	GP2	8.74601e+06	2.80653e+07	1.12511e+08	105.546	136.757	794917	1.22567e+06	1.29326e+06	339674	3.37222e+07	2.38597e+08	2.45142e+07	1.41293e+07	13	14
sp|Q16891|MIC60_HUMAN	Q16891	MICOS complex subunit MIC60 (Cell proliferation-inducing gene 4/52 protein) (Mitochondrial inner membrane protein) (Mitofilin) (p87/89)	IMMT	4.10629e+06	153.867	126.873	199.687	4.63153	177.609	35.4313	118.963	337958	1.32911e+06	2.70903e+06	278167	3.46938e+06	8	9
sp|Q9BTY2|FUCO2_HUMAN	Q9BTY2	Plasma alpha-L-fucosidase (EC 3.2.1.51) (Alpha-L-fucoside fucohydrolase 2) (Alpha-L-fucosidase 2)	FUCA2	544431	95.074	80.692	161327	27.6124	191.715	93.1756	78.1309	337211	315797	201460	253219	999350	2	2
sp|P41240|CSK_HUMAN	P41240	Tyrosine-protein kinase CSK (EC 2.7.10.2) (C-Src kinase) (Protein-tyrosine kinase CYL)	CSK	2.14824e+07	43.249	137.655	1.47938e+06	4.78985e+06	1.68003e+06	340757	694912	336455	5.53522e+06	5.28315e+06	1.43175e+06	2.11068e+06	10	10
sp|Q9Y646|CBPQ_HUMAN	Q9Y646	Carboxypeptidase Q (EC 3.4.17.-) (Lysosomal dipeptidase) (Plasma glutamate carboxypeptidase)	CPQ	187698	184.533	128.987	73608.8	130.117	147.239	140.837	96.6672	335768	1.09294e+06	429374	250452	454739	2	2
sp|Q15828|CYTM_HUMAN	Q15828	Cystatin-M (Cystatin-6) (Cystatin-E)	CST6	760461	159.628	111.674	43.6593	80.3717	55.4875	16.9659	237136	334563	1.50673e+06	411708	831740	2.01242e+06	2	2
sp|P35908|K22E_HUMAN	P35908	Keratin, type II cytoskeletal 2 epidermal (Cytokeratin-2e) (CK-2e) (Epithelial keratin-2e) (Keratin-2 epidermis) (Keratin-2e) (K2e) (Type-II keratin Kb2)	KRT2	1.68902e+06	4.02371e+06	7.0508e+07	9.13604e+06	2.13893e+08	5.12092e+06	8.11617e+07	4.20399e+08	334386	9.82232e+07	2.46345e+07	2.28427e+07	1.51059e+07	22	25
sp|Q96IU4|ABHEB_HUMAN	Q96IU4	Protein ABHD14B (EC 3.-.-.-) (Alpha/beta hydrolase domain-containing protein 14B) (Abhydrolase domain-containing protein 14B) (CCG1-interacting factor B)	ABHD14B	8.42397e+06	22.7701	140.915	2.55705e+06	1.60894e+06	213263	158.453	170766	331512	2.58323e+06	2.43315e+06	597104	2.52005e+06	5	5
sp|P20340|RAB6A_HUMAN	P20340	Ras-related protein Rab-6A (Rab-6)	RAB6A	5.78726e+06	78.0748	80.9931	763236	1.30876e+06	418253	114.367	191441	330236	3.21036e+06	2.40327e+06	533358	1.91968e+06	2	2
sp|P49588|SYAC_HUMAN	P49588	Alanine--tRNA ligase, cytoplasmic (EC 6.1.1.7) (Alanyl-tRNA synthetase) (AlaRS) (Renal carcinoma antigen NY-REN-42)	AARS1	2.53171e+06	61.6399	148.743	802342	574500	155.952	185.862	173.087	330232	2.39696e+06	2.07781e+06	698847	1.25006e+06	6	6
sp|P16452|EPB42_HUMAN	P16452	NA	NA	122.144	178.584	151.076	27.305	25.8617	123.94	99.0847	44.3317	328970	7.20219	120766	331746	70.9649	2	4
sp|Q13501|SQSTM_HUMAN	Q13501	Sequestosome-1 (EBI3-associated protein of 60 kDa) (EBIAP) (p60) (Phosphotyrosine-independent ligand for the Lck SH2 domain of 62 kDa) (Ubiquitin-binding protein p62)	SQSTM1	2.27849e+06	9.945	141.646	120.431	76.6578	192.115	104.8	71.7173	326774	118.429	1.35981e+06	113832	768980	3	5
sp|Q07812|BAX_HUMAN	Q07812	Apoptosis regulator BAX (Bcl-2-like protein 4) (Bcl2-L-4)	BAX	4.52139e+06	99.916	181.359	2.09215e+06	151.683	796823	197.881	52.6336	324149	453241	1.37127e+06	833225	887249	3	3
sp|P39748|FEN1_HUMAN	P39748	Flap endonuclease 1 (FEN-1) (EC 3.1.-.-) (DNase IV) (Flap structure-specific endonuclease 1) (Maturation factor 1) (MF1) (hFEN-1)	FEN1	5.7679e+06	83.6362	182.355	289875	127.363	89.2543	154.772	31.7646	324144	860889	2.61205e+06	97437.1	495283	3	4
sp|Q9Y6C2|EMIL1_HUMAN	Q9Y6C2	NA	NA	22.5586	160.598	153.161	117.436	150.413	85.2939	193.629	39.8353	323916	135.533	674243	258115	99.1698	2	5
sp|O75165|DJC13_HUMAN	O75165	DnaJ homolog subfamily C member 13 (Required for receptor-mediated endocytosis 8) (RME-8)	DNAJC13	1.66579e+07	47.9054	189.964	2.16339e+06	2.12245e+06	393696	73.7749	87.2501	322998	658799	1.24797e+07	84346.2	1.81033e+06	13	15
sp|Q96EP5|DAZP1_HUMAN	Q96EP5	DAZ-associated protein 1 (Deleted in azoospermia-associated protein 1)	DAZAP1	159.204	90.6838	24.1297	34.5436	417093	24.9724	142.081	146.077	321585	1.46075e+06	1.71131e+06	252587	21.1398	2	3
sp|P61163|ACTZ_HUMAN	P61163	Alpha-centractin (Centractin) (ARP1) (Actin-RPV) (Centrosome-associated actin homolog)	ACTR1A	9.34017e+06	148.329	67.5523	143.892	42.897	199.742	112.382	118.087	321517	4.96093e+06	5.42513e+06	1.08761e+06	564889	4	4
sp|Q9Y3C8|UFC1_HUMAN	Q9Y3C8	Ubiquitin-fold modifier-conjugating enzyme 1 (Ufm1-conjugating enzyme 1)	UFC1	1.2264e+06	141.864	163.998	161.41	1.65018e+06	42.575	78.8978	56.2569	321424	1.07035e+06	312586	310158	1.21092e+06	2	2
sp|Q14166|TTL12_HUMAN	Q14166	Tubulin--tyrosine ligase-like protein 12 (Inactive tubulin--tyrosine ligase-like protein 12)	TTLL12	1.07607e+07	102.289	86.4175	844616	2.80883e+06	874369	109.36	221389	320998	1.27216e+07	7.31801e+06	548585	3.11607e+06	15	16
sp|O43684|BUB3_HUMAN	O43684	Mitotic checkpoint protein BUB3	BUB3	2.6843e+06	119.542	111.356	112.481	55.3917	42.5633	109.347	149.582	320450	65.1452	2.47079e+06	545232	284421	3	4
sp|P43307|SSRA_HUMAN	P43307	Translocon-associated protein subunit alpha (TRAP-alpha) (Signal sequence receptor subunit alpha) (SSR-alpha)	SSR1	8.1849e+06	164.06	174.201	2.09053e+06	1.25712e+06	1.56787e+06	600697	493424	319273	3.31113e+06	4.15264e+06	561229	2.94857e+06	3	3
sp|Q99798|ACON_HUMAN	Q99798	Aconitate hydratase, mitochondrial (Aconitase) (EC 4.2.1.3) (Citrate hydro-lyase)	ACO2	1.62422e+07	50.006	199.756	123.47	126.532	221044	174.699	1.85626e+06	318100	5.95532e+06	2.31401e+07	811008	1.31377e+07	12	14
sp|P43686|PRS6B_HUMAN	P43686	26S proteasome regulatory subunit 6B (26S proteasome AAA-ATPase subunit RPT3) (MB67-interacting protein) (MIP224) (Proteasome 26S subunit ATPase 4) (Tat-binding protein 7) (TBP-7)	PSMC4	3.1808e+06	183.268	175.437	24.8837	145.33	47.595	24.3633	36.4093	318099	3.24562e+06	2.65188e+06	592694	1.90024e+06	8	12
sp|Q86X76|NIT1_HUMAN	Q86X76	Deaminated glutathione amidase (dGSH amidase) (EC 3.5.1.128) (Nitrilase homolog 1)	NIT1	2.4413e+06	107.073	2.32178	860588	1.46881e+06	874308	104.952	71.8826	316669	984386	1.85497e+06	513659	1.03956e+06	2	2
sp|P13861|KAP2_HUMAN	P13861	cAMP-dependent protein kinase type II-alpha regulatory subunit	PRKAR2A	2.80705e+06	154.136	146.753	158.872	98.2749	76.5384	169.896	1.04128e+06	316278	2.56571e+06	2.17431e+06	1.33677e+06	2.29531e+06	5	7
sp|O00233|PSMD9_HUMAN	O00233	26S proteasome non-ATPase regulatory subunit 9 (26S proteasome regulatory subunit p27)	PSMD9	2.23918e+06	154.63	146.878	173.728	488007	91.8824	103.846	5.86283	315601	141.187	659914	200516	848762	2	3
sp|P19474|RO52_HUMAN	P19474	E3 ubiquitin-protein ligase TRIM21 (EC 2.3.2.27) (52 kDa Ro protein) (52 kDa ribonucleoprotein autoantigen Ro/SS-A) (RING finger protein 81) (RING-type E3 ubiquitin transferase TRIM21) (Ro(SS-A)) (Sjoegren syndrome type A antigen) (SS-A) (Tripartite motif-containing protein 21)	TRIM21	3.32207e+06	38.8211	192.184	78.2371	155.476	35.6621	51.5076	63.0586	315407	535796	2.14442e+06	366483	113.934	2	2
sp|P35527|K1C9_HUMAN	P35527	Keratin, type I cytoskeletal 9 (Cytokeratin-9) (CK-9) (Keratin-9) (K9)	KRT9	248583	2.2515e+07	1.01529e+08	1.68197e+07	1.62717e+08	1.18648e+08	1.84135e+07	5.3857e+08	314185	1.37145e+08	2.03052e+07	1.76178e+07	1.22273e+07	22	23
sp|Q9Y266|NUDC_HUMAN	Q9Y266	Nuclear migration protein nudC (Nuclear distribution protein C homolog)	NUDC	2.1652e+06	57.2927	191.488	87525.1	65734.4	138.824	109.908	603994	314137	1.30859e+06	1.73671e+06	2.50054e+06	4.07332e+06	6	7
sp|P04278|SHBG_HUMAN	P04278	NA	NA	97.682	127.864	133.241	82.5986	1.10571	80.0735	153.302	185.338	312881	182.594	154062	522275	68.7831	2	3
sp|Q15436|SC23A_HUMAN	Q15436	Protein transport protein Sec23A (hSec23A) (SEC23-related protein A)	SEC23A	2.68784e+06	186.887	198.088	158.842	149.548	138.747	38.1779	142.584	312233	396382	496106	200537	216762	2	2
sp|Q01130|SRSF2_HUMAN	Q01130	Serine/arginine-rich splicing factor 2 (Protein PR264) (Splicing component, 35 kDa) (Splicing factor SC35) (SC-35) (Splicing factor, arginine/serine-rich 2)	SRSF2	4.32002e+06	37.1954	50.3698	160.226	28.0276	169.88	66.4641	74.4776	310117	30.2661	1.9613e+06	53.8128	176.981	2	2
sp|P21291|CSRP1_HUMAN	P21291	Cysteine and glycine-rich protein 1 (Cysteine-rich protein 1) (CRP) (CRP1) (Epididymis luminal protein 141) (HEL-141)	CSRP1	1.13767e+06	46.1845	124.393	235947	166933	124.909	28.9197	241124	308729	1.05581e+06	1.27404e+06	434738	692015	4	6
sp|P19525|E2AK2_HUMAN	P19525	Interferon-induced, double-stranded RNA-activated protein kinase (EC 2.7.11.1) (Eukaryotic translation initiation factor 2-alpha kinase 2) (eIF-2A protein kinase 2) (Interferon-inducible RNA-dependent protein kinase) (P1/eIF-2A protein kinase) (Protein kinase RNA-activated) (PKR) (Protein kinase R) (Tyrosine-protein kinase EIF2AK2) (EC 2.7.10.2) (p68 kinase)	EIF2AK2	3.05422e+06	70.6789	108.596	107.923	61.9891	23.3841	77.2832	75.9993	306003	277872	1.15933e+06	704084	1.34082e+06	5	5
sp|P29218|IMPA1_HUMAN	P29218	Inositol monophosphatase 1 (IMP 1) (IMPase 1) (EC 3.1.3.25) (D-galactose 1-phosphate phosphatase) (EC 3.1.3.94) (Inositol-1(or 4)-monophosphatase 1) (Lithium-sensitive myo-inositol monophosphatase A1)	IMPA1	3.71439e+06	379650	1.37979e+06	2.1038e+06	1.7811e+06	1.08942e+06	166.607	323584	304555	605477	775206	384041	605933	2	2
sp|Q6IBS0|TWF2_HUMAN	Q6IBS0	Twinfilin-2 (A6-related protein) (hA6RP) (Protein tyrosine kinase 9-like) (Twinfilin-1-like protein)	TWF2	5.14486e+06	192.345	120.335	2.12885e+06	3.62266e+06	1.44469e+06	12.1736	421687	302657	374975	2.40938e+06	171533	24.5479	3	5
sp|Q8N4A0|GALT4_HUMAN	Q8N4A0	Polypeptide N-acetylgalactosaminyltransferase 4 (EC 2.4.1.41) (Polypeptide GalNAc transferase 4) (GalNAc-T4) (pp-GaNTase 4) (Protein-UDP acetylgalactosaminyltransferase 4) (UDP-GalNAc:polypeptide N-acetylgalactosaminyltransferase 4)	GALNT4	836702	6.29176	3.99953	86.3364	146.05	22.6143	165.929	153.978	302481	1.58199e+06	1.27254e+06	153.107	1.02109e+06	2	2
sp|O43278|SPIT1_HUMAN	O43278	Kunitz-type protease inhibitor 1 (Hepatocyte growth factor activator inhibitor type 1) (HAI-1)	SPINT1	57088.5	611609	2.02319e+06	160.497	154.974	58.766	101.719	233658	302081	2.94317e+06	1.0782e+06	351472	798295	5	5
sp|P60468|SC61B_HUMAN	P60468	Protein transport protein Sec61 subunit beta	SEC61B	4.34386e+06	108.597	1.91694e+06	18.762	75.4545	422455	196.378	151.777	300924	2.73102e+06	1.48978e+06	940535	2.88429e+06	3	3
sp|Q92973|TNPO1_HUMAN	Q92973	Transportin-1 (Importin beta-2) (Karyopherin beta-2) (M9 region interaction protein) (MIP)	TNPO1	2.53499e+06	7.99337	91.036	136.225	351354	94.6191	143.185	86.2355	300866	865782	2.54556e+06	734152	2.07566e+06	4	4
sp|Q9UGI8|TES_HUMAN	Q9UGI8	Testin (TESS)	TES	5.93593e+06	4.6756	189.155	367616	939400	6.72052	140.339	27.9277	299921	1.62022e+06	1.99677e+06	664452	950097	3	4
sp|P49458|SRP09_HUMAN	P49458	Signal recognition particle 9 kDa protein (SRP9)	SRP9	6.09538e+06	233503	184.941	5.71538e+06	4.38722e+06	2.25067e+06	143.447	975424	298606	1.32408e+06	2.16785e+06	1.17825e+06	2.55504e+06	3	3
sp|Q9HAB8|PPCS_HUMAN	Q9HAB8	Phosphopantothenate--cysteine ligase (EC 6.3.2.51) (Phosphopantothenoylcysteine synthetase) (PPC synthetase)	PPCS	2.81366e+06	2.44713	157.324	831193	193.764	139.917	57.8827	80.1521	297592	1.45413e+06	1.47233e+06	97130.5	1.50844e+06	2	2
sp|P13804|ETFA_HUMAN	P13804	Electron transfer flavoprotein subunit alpha, mitochondrial (Alpha-ETF)	ETFA	1.57581e+07	138.021	183.369	4.63726e+06	4.46132e+06	592545	610722	1.86043e+06	296351	9.8515e+06	8.05534e+06	1.03932e+06	5.92189e+06	9	13
sp|Q12913|PTPRJ_HUMAN	Q12913	Receptor-type tyrosine-protein phosphatase eta (Protein-tyrosine phosphatase eta) (R-PTP-eta) (EC 3.1.3.48) (Density-enhanced phosphatase 1) (DEP-1) (HPTP eta) (Protein-tyrosine phosphatase receptor type J) (R-PTP-J) (CD antigen CD148)	PTPRJ	1.57574e+07	65.7639	133.062	5.28654e+06	4.94296e+06	3.14439e+06	36.2745	2.19233	294509	1.15011e+06	6.0865e+06	859431	2.14335e+06	10	11
sp|Q92597|NDRG1_HUMAN	Q92597	Protein NDRG1 (Differentiation-related gene 1 protein) (DRG-1) (N-myc downstream-regulated gene 1 protein) (Nickel-specific induction protein Cap43) (Reducing agents and tunicamycin-responsive protein) (RTP) (Rit42)	NDRG1	2.0988e+06	36.2167	4.64194e+06	15.5937	71.6793	35.6531	1.04081e+06	414939	294376	2.3194e+07	6.6186e+06	619910	2.19768e+06	11	12
sp|Q01459|DIAC_HUMAN	Q01459	Di-N-acetylchitobiase (EC 3.2.1.-)	CTBS	1.59802e+06	932552	1.0595e+06	359904	1.16737e+06	248616	875067	1.22272e+06	293169	1.68483e+06	437019	25.9985	579687	4	4
sp|Q9NZT1|CALL5_HUMAN	Q9NZT1	Calmodulin-like protein 5 (Calmodulin-like skin protein)	CALML5	961553	8.13634e+06	1.25e+07	1.50702e+06	8.91887e+06	532159	6.18364e+06	3.506e+06	292922	3.44592e+07	6.29083e+07	6.21199e+06	2.135e+07	11	11
sp|P50453|SPB9_HUMAN	P50453	Serpin B9 (Cytoplasmic antiproteinase 3) (CAP-3) (CAP3) (Peptidase inhibitor 9) (PI-9)	SERPINB9	591499	176.036	167.151	165.511	62.4406	105.436	83.6658	175.22	291692	3.56414e+06	494541	235324	82.2692	2	2
sp|P05026|AT1B1_HUMAN	P05026	Sodium/potassium-transporting ATPase subunit beta-1 (Sodium/potassium-dependent ATPase subunit beta-1)	ATP1B1	930675	72.2486	7.14408	107379	50.9805	79.7012	162.395	137.905	290873	448497	6.72275e+06	133.678	4.48234e+06	5	5
sp|P15374|UCHL3_HUMAN	P15374	Ubiquitin carboxyl-terminal hydrolase isozyme L3 (UCH-L3) (EC 3.4.19.12) (Ubiquitin thioesterase L3)	UCHL3	4.34229e+06	11.7943	5.05295	168.304	458596	192.865	36.7976	38.5031	290464	3.15861e+06	2.72527e+06	511692	434716	5	6
sp|Q15029|U5S1_HUMAN	Q15029	116 kDa U5 small nuclear ribonucleoprotein component (Elongation factor Tu GTP-binding domain-containing protein 2) (SNU114 homolog) (hSNU114) (U5 snRNP-specific protein, 116 kDa) (U5-116 kDa)	EFTUD2	1.75871e+06	144.958	189.842	126.681	5.04663	175.423	14.2085	34.2144	289161	454875	1.84121e+06	55751.9	290397	4	4
sp|P04424|ARLY_HUMAN	P04424	Argininosuccinate lyase (ASAL) (EC 4.3.2.1) (Arginosuccinase)	ASL	1.23594e+06	69.5334	114.822	166.698	180.887	36.3126	43.8865	183.509	288169	17.5118	651297	187160	102.783	3	3
sp|Q15369|ELOC_HUMAN	Q15369	Elongin-C (EloC) (Elongin 15 kDa subunit) (RNA polymerase II transcription factor SIII subunit C) (SIII p15) (Transcription elongation factor B polypeptide 1)	ELOC	1.26309e+06	61.1064	55.6765	137.707	184.149	114.627	115.189	74.3337	287565	1.29561e+06	948440	157306	385166	3	3
sp|P06731|CEAM5_HUMAN	P06731	Carcinoembryonic antigen-related cell adhesion molecule 5 (Carcinoembryonic antigen) (CEA) (Meconium antigen 100) (CD antigen CD66e)	CEACAM5	3.39533e+06	1.02606e+06	6.4971e+06	1.96984e+06	150.157	4.42156e+06	169.028	1.68633e+06	286402	3.78558e+06	5.61869e+06	1.07267e+06	4.93616e+06	4	4
sp|Q86UD1|OAF_HUMAN	Q86UD1	Out at first protein homolog (HCV NS5A-transactivated protein 13 target protein 2)	OAF	198.043	95.5158	147.711	21.3374	142.709	101.428	42.444	102.616	285989	1.51123e+06	517607	590328	885748	2	3
sp|P28074|PSB5_HUMAN	P28074	Proteasome subunit beta type-5 (EC 3.4.25.1) (Macropain epsilon chain) (Multicatalytic endopeptidase complex epsilon chain) (Proteasome chain 6) (Proteasome epsilon chain) (Proteasome subunit MB1) (Proteasome subunit X)	PSMB5	1.38115e+06	40.3243	42.9053	212895	68.7374	21.0936	128.812	74.6555	285638	3.64429e+06	4.14895e+06	104148	1.01178e+06	5	5
sp|Q99935|PROL1_HUMAN	Q99935	Opiorphin prepropeptide (Basic proline-rich lacrimal protein) (Proline-rich protein 1) (PRL1) [Cleaved into: Opiorphin]	OPRPN	30.1779	1.72632e+06	1.03349e+07	25.6241	2.18454e+06	182.492	3.13954e+07	574141	282544	1.49848e+06	3.58367e+06	2.38624e+06	117.022	5	5
sp|P55010|IF5_HUMAN	P55010	Eukaryotic translation initiation factor 5 (eIF-5)	EIF5	838283	185.3	146.553	127302	606795	37.0794	168.314	107.693	282526	1.92138e+06	1.78797e+06	125833	394502	6	6
sp|Q9Y224|RTRAF_HUMAN	Q9Y224	RNA transcription, translation and transport factor protein (CLE7 homolog) (CLE) (hCLE)	RTRAF	899826	71.9664	30.0655	198.725	58.2584	184.223	127.453	193.838	281628	1.42176e+06	2.22623e+06	18.7513	613147	5	5
sp|P43405|KSYK_HUMAN	P43405	Tyrosine-protein kinase SYK (EC 2.7.10.2) (Spleen tyrosine kinase) (p72-Syk)	SYK	3.56677e+07	85.4683	177.849	6.42058e+06	9.33556e+06	8.9052e+06	84.2821	179.913	280256	2.75119e+06	7.99533e+06	940111	4.45824e+06	13	13
sp|P27816|MAP4_HUMAN	P27816	Microtubule-associated protein 4 (MAP-4)	MAP4	22.8128	80.9573	34.6553	160.371	172.878	12.9613	183.513	1.96602e+06	278621	799797	174508	565135	1.75976e+06	6	6
sp|O00194|RB27B_HUMAN	O00194	Ras-related protein Rab-27B (EC 3.6.5.2) (C25KG)	RAB27B	3.79899e+06	63.471	13.1899	2.76414e+06	3.40636e+06	2.3062e+06	367719	222131	276225	2.45378e+06	1.98566e+06	579889	1.62945e+06	4	4
sp|P62280|RS11_HUMAN	P62280	40S ribosomal protein S11 (Small ribosomal subunit protein uS17)	RPS11	3.34034e+06	86.7426	14.3638	522950	708607	75.3005	138428	264493	275899	8.48911e+06	1.08902e+07	1.77964e+06	8.09383e+06	6	6
sp|Q15437|SC23B_HUMAN	Q15437	Protein transport protein Sec23B (hSec23B) (SEC23-related protein B)	SEC23B	573956	100.126	91.6332	33.6576	193.982	51.4776	15.1364	119.235	275599	1.92522e+06	1.18276e+06	267122	948375	4	6
sp|P62316|SMD2_HUMAN	P62316	Small nuclear ribonucleoprotein Sm D2 (Sm-D2) (snRNP core protein D2)	SNRPD2	8.82539e+06	114.293	332607	1.25739e+07	1.43107e+07	7.5919e+06	647535	1.75214e+06	272761	4.03471e+06	8.55109e+06	2.06723e+06	4.29236e+06	7	7
sp|O14727|APAF_HUMAN	O14727	Apoptotic protease-activating factor 1 (APAF-1)	APAF1	7.79732e+06	56.8766	155.161	1.06549e+06	349789	244346	31.498	77.3687	272705	253001	1.09556e+06	55532	769731	5	5
sp|Q9UEW3|MARCO_HUMAN	Q9UEW3	Macrophage receptor MARCO (Macrophage receptor with collagenous structure) (Scavenger receptor class A member 2)	MARCO	87.1658	18.1565	173.28	38.3157	174.539	198.832	126.24	107.235	269994	12.2519	52139.5	122.667	180.198	2	3
sp|P32121|ARRB2_HUMAN	P32121	Beta-arrestin-2 (Arrestin beta-2) (Non-visual arrestin-3)	ARRB2	1.75208e+07	181.388	90.4409	1.38364e+06	3.79802e+06	2.46604e+06	125.784	988714	269025	719346	3.52645e+06	454003	2.32632e+06	5	5
sp|P48047|ATPO_HUMAN	P48047	ATP synthase subunit O, mitochondrial (ATP synthase peripheral stalk subunit OSCP) (Oligomycin sensitivity conferral protein) (OSCP)	ATP5PO	1.15703e+07	126.961	168.573	1.31517e+06	2.35271e+06	834018	297688	332538	267801	8.79898e+06	8.94244e+06	1.20004e+06	7.19879e+06	4	4
sp|Q9UKM9|RALY_HUMAN	Q9UKM9	RNA-binding protein Raly (Autoantigen p542) (Heterogeneous nuclear ribonucleoprotein C-like 2) (hnRNP core protein C-like 2) (hnRNP associated with lethal yellow protein homolog)	RALY	5.80134e+06	89.1224	86.4148	1.06017e+06	6.20484e+06	2.34886e+06	182.377	194.101	267721	331918	3.06237e+06	758414	2.24873e+06	3	4
sp|P08574|CY1_HUMAN	P08574	Cytochrome c1, heme protein, mitochondrial (EC 7.1.1.8) (Complex III subunit 4) (Complex III subunit IV) (Cytochrome b-c1 complex subunit 4) (Ubiquinol-cytochrome-c reductase complex cytochrome c1 subunit) (Cytochrome c-1)	CYC1	6.48575e+06	177.893	18.4093	2.66545e+06	2.4944e+06	2.31711e+06	35.3739	1.0706e+06	267383	2.69754e+06	7.37841e+06	242100	3.29111e+06	4	4
sp|Q15075|EEA1_HUMAN	Q15075	Early endosome antigen 1 (Endosome-associated protein p162) (Zinc finger FYVE domain-containing protein 2)	EEA1	1.11084e+06	92.9492	82.382	74.8488	78.7687	12.7276	186.464	175.763	266865	1.48356e+06	1.29386e+06	60.7333	641859	10	11
sp|P28325|CYTD_HUMAN	P28325	Cystatin-D (Cystatin-5)	CST5	588339	2.10628e+07	8.506e+07	1.49978e+07	4.46039e+07	1.58012e+07	3.76216e+08	2.43017e+08	266211	2.08082e+08	1.6233e+07	1.77067e+07	7.34774e+07	5	6
sp|P56537|IF6_HUMAN	P56537	Eukaryotic translation initiation factor 6 (eIF-6) (B(2)GCN homolog) (B4 integrin interactor) (CAB) (p27(BBP))	EIF6	4.15061e+06	175.918	4.75913e+06	1.28047e+06	1.47043e+06	181259	85.992	644292	265970	5.11115e+06	4.44895e+06	652343	2.5571e+06	3	5
sp|P36543|VATE1_HUMAN	P36543	V-type proton ATPase subunit E 1 (V-ATPase subunit E 1) (V-ATPase 31 kDa subunit) (p31) (Vacuolar proton pump subunit E 1)	ATP6V1E1	1.34765e+07	84.8169	100.327	1.64682e+06	3.03931e+06	892507	59.9138	144069	262888	2.48284e+06	3.59409e+06	1.73429e+06	3.02315e+06	4	4
sp|P51665|PSMD7_HUMAN	P51665	26S proteasome non-ATPase regulatory subunit 7 (26S proteasome regulatory subunit RPN8) (26S proteasome regulatory subunit S12) (Mov34 protein homolog) (Proteasome subunit p40)	PSMD7	5.14021e+06	35.6537	106.676	154.555	95.4869	113.754	144.887	79.9765	260893	1.42648e+06	2.73779e+06	276217	668362	7	8
sp|P53597|SUCA_HUMAN	P53597	Succinate--CoA ligase [ADP/GDP-forming] subunit alpha, mitochondrial (EC 6.2.1.4) (EC 6.2.1.5) (Succinyl-CoA synthetase subunit alpha) (SCS-alpha)	SUCLG1	5.38529e+06	59.7787	78.7052	88.4598	858238	34.8919	581009	815522	260826	5.35377e+06	3.43727e+06	180958	3.81851e+06	5	5
sp|Q16531|DDB1_HUMAN	Q16531	DNA damage-binding protein 1 (DDB p127 subunit) (DNA damage-binding protein a) (DDBa) (Damage-specific DNA-binding protein 1) (HBV X-associated protein 1) (XAP-1) (UV-damaged DNA-binding factor) (UV-damaged DNA-binding protein 1) (UV-DDB 1) (XPE-binding factor) (XPE-BF) (Xeroderma pigmentosum group E-complementing protein) (XPCe)	DDB1	1.41932e+06	113.318	336256	83.0695	182.329	194.871	31.1292	119.406	260285	125.96	842711	140146	319578	2	2
sp|P19957|ELAF_HUMAN	P19957	Elafin (Elastase-specific inhibitor) (ESI) (Peptidase inhibitor 3) (PI-3) (Protease inhibitor WAP3) (Skin-derived antileukoproteinase) (SKALP) (WAP four-disulfide core domain protein 14)	PI3	396923	2.41958e+06	4.42451e+06	136927	362010	1.36663e+06	89.4598	3.21916e+06	259242	7.41992e+06	1.05531e+07	2.69748e+06	9.15941e+06	5	5
sp|P16435|NCPR_HUMAN	P16435	NADPH--cytochrome P450 reductase (CPR) (P450R) (EC 1.6.2.4)	POR	7.72478e+06	131.854	184.728	663485	644596	133197	184.314	208238	258579	4.03553e+06	7.61135e+06	417494	3.78708e+06	11	12
sp|P19838|NFKB1_HUMAN	P19838	Nuclear factor NF-kappa-B p105 subunit (DNA-binding factor KBF1) (EBP-1) (Nuclear factor of kappa light polypeptide gene enhancer in B-cells 1) [Cleaved into: Nuclear factor NF-kappa-B p50 subunit]	NFKB1	2.24035e+06	194.926	122.877	13.0049	30.8179	12.3248	38.1283	66.1263	258545	75.7466	916102	190.837	5.51231	2	2
sp|O00584|RNT2_HUMAN	O00584	Ribonuclease T2 (EC 4.6.1.19) (Ribonuclease 6)	RNASET2	1.71814e+06	2.58289e+06	1.34875e+06	6.49429e+06	4.33051e+06	4.90033e+06	4.88295e+06	2.86483e+06	258242	3.17335e+06	1.33274e+06	561069	2.76817e+06	2	4
sp|P13727|PRG2_HUMAN	P13727	Bone marrow proteoglycan (BMPG) (Proteoglycan 2) [Cleaved into: Eosinophil granule major basic protein (EMBP) (MBP) (Pregnancy-associated major basic protein)]	PRG2	1.17865e+06	8.42076e+06	71.7633	1.45959e+07	6.94269e+07	4.60282e+07	5.75136e+06	4.44051e+08	257142	3.43245e+06	1.45145e+07	611484	3.59157e+06	5	6
sp|P80162|CXCL6_HUMAN	P80162	C-X-C motif chemokine 6 (Chemokine alpha 3) (CKA-3) (Granulocyte chemotactic protein 2) (GCP-2) (Small-inducible cytokine B6) [Cleaved into: Small-inducible cytokine B6, N-processed variant 1; Small-inducible cytokine B6, N-processed variant 2; Small-inducible cytokine B6, N-processed variant 3]	CXCL6	75.0242	67.3737	160.012	152.74	132.783	75.7317	136.273	693913	255802	2.81099e+06	877464	163395	2.23256e+06	3	3
[truncated: 767 more rows]
