# Supplementary material for: Proteome Profiling of Recombinant DNase Therapy in Reducing NETs and Aiding Recovery in COVID-19 Patients
Source: Mol Cell Proteomics. 2021 Jun 15;20:100113. doi: 10.1016/j.mcpro.2021.100113 (PMC8205261; doi:10.1016/j.mcpro.2021.100113)
Supplement: Supplemental Table S2 [file mmc11.xlsx]

## Sheet: 200622_sputum_proteins
ProteinName	Uniprot Entry	TP1	TP2	TP3	TP4	medianLog2FC	CV	n_pos	n_neg	Protein names	Gene	Target
sp|Q9NNX1|TUFT1_HUMAN	Q9NNX1	12.7096	4.12369	11.9858	13.6757	12.3477	0.413066	4	0	Tuftelin	TUFT1	1
sp|P24855|DNAS1_HUMAN	P24855	7.28818	8.22432	16.6569	13.6608	10.9426	0.389427	4	0	Deoxyribonuclease-1 (EC 3.1.21.1) (Deoxyribonuclease I) (DNase I) (Dornase alfa)	DNASE1	1
sp|P09493|TPM1_HUMAN	P09493	8.08737	5.07421	13.9086	9.57039	8.82888	0.401416	4	0	Tropomyosin alpha-1 chain (Alpha-tropomyosin) (Tropomyosin-1)	TPM1	1
sp|P11678|PERE_HUMAN	P11678	3.60911	4.64102	8.19524	4.73694	4.68898	0.37756	4	0	Eosinophil peroxidase (EPO) (EC 1.11.1.7) [Cleaved into: Eosinophil peroxidase light chain; Eosinophil peroxidase heavy chain]	EPX	1
sp|P13727|PRG2_HUMAN	P13727	4.17794	4.63893	5.8628	3.66858	4.40843	0.204552	4	0	Bone marrow proteoglycan (BMPG) (Proteoglycan 2) [Cleaved into: Eosinophil granule major basic protein (EMBP) (MBP) (Pregnancy-associated major basic protein)]	PRG2	1
sp|P20674|COX5A_HUMAN	P20674	5.21501	1.53121	3.6998	3.6885	3.69415	0.42882	4	0	Cytochrome c oxidase subunit 5A, mitochondrial (Cytochrome c oxidase polypeptide Va)	COX5A	1
sp|Q8WYR4|RSPH1_HUMAN	Q8WYR4	3.03888	4.17723	2.52421	1.04129	2.78154	0.48274	4	0	Radial spoke head 1 homolog (Cancer/testis antigen 79) (CT79) (Male meiotic metaphase chromosome-associated acidic protein) (Meichroacidin) (Testis-specific gene A2 protein)	RSPH1	1
sp|Q10588|BST1_HUMAN	Q10588	3.19416	2.17416	1.26476	4.28196	2.68416	0.476873	4	0	ADP-ribosyl cyclase/cyclic ADP-ribose hydrolase 2 (EC 3.2.2.6) (ADP-ribosyl cyclase 2) (Bone marrow stromal antigen 1) (BST-1) (Cyclic ADP-ribose hydrolase 2) (cADPr hydrolase 2) (CD antigen CD157)	BST1	1
sp|Q05315|LEG10_HUMAN	Q05315	2.33123	2.45218	3.43478	2.72881	2.5905	0.180583	4	0	Galectin-10 (Gal-10) (Charcot-Leyden crystal protein) (CLC) (Eosinophil lysophospholipase) (Lysolecithin acylhydrolase)	CLC	1
sp|Q6P4A8|PLBL1_HUMAN	Q6P4A8	2.59377	0.613129	2.27009	2.94212	2.43193	0.490123	4	0	Phospholipase B-like 1 (EC 3.1.1.-) (LAMA-like protein 1) (Lamina ancestor homolog 1) (Phospholipase B domain-containing protein 1) [Cleaved into: Phospholipase B-like 1 chain A; Phospholipase B-like 1 chain B; Phospholipase B-like 1 chain C]	PLBD1	1
sp|Q8WVM8|SCFD1_HUMAN	Q8WVM8	2.24015	0.534734	2.58602	2.09295	2.16655	0.488128	4	0	Sec1 family domain-containing protein 1 (SLY1 homolog) (Sly1p) (Syntaxin-binding protein 1-like 2)	SCFD1	1
sp|P05109|S10A8_HUMAN	P05109	3.3432	1.79605	2.07585	2.25677	2.16631	0.285991	4	0	Protein S100-A8 (Calgranulin-A) (Calprotectin L1L subunit) (Cystic fibrosis antigen) (CFAG) (Leukocyte L1 complex light chain) (Migration inhibitory factor-related protein 8) (MRP-8) (p8) (S100 calcium-binding protein A8) (Urinary stone protein band A)	S100A8	1
sp|P06702|S10A9_HUMAN	P06702	3.30848	1.70157	1.88182	2.39378	2.1378	0.310334	4	0	Protein S100-A9 (Calgranulin-B) (Calprotectin L1H subunit) (Leukocyte L1 complex heavy chain) (Migration inhibitory factor-related protein 14) (MRP-14) (p14) (S100 calcium-binding protein A9)	S100A9	1
sp|Q9Y6E0|STK24_HUMAN	Q9Y6E0	3.25647	0.91443	2.23929	1.94356	2.09142	0.461461	4	0	Serine/threonine-protein kinase 24 (EC 2.7.11.1) (Mammalian STE20-like protein kinase 3) (MST-3) (STE20-like kinase MST3) [Cleaved into: Serine/threonine-protein kinase 24 36 kDa subunit (Mammalian STE20-like protein kinase 3 N-terminal) (MST3/N); Serine/threonine-protein kinase 24 12 kDa subunit (Mammalian STE20-like protein kinase 3 C-terminal) (MST3/C)]	STK24	1
sp|P18065|IBP2_HUMAN	P18065	2.09267	1.15789	2.58504	1.98532	2.039	0.302897	4	0	Insulin-like growth factor-binding protein 2 (IBP-2) (IGF-binding protein 2) (IGFBP-2)	IGFBP2	1
sp|Q9H1X1|RSPH9_HUMAN	Q9H1X1	1.96237	1.98172	2.23363	0.74147	1.97205	0.387543	4	0	Radial spoke head protein 9 homolog	RSPH9	1
sp|P06737|PYGL_HUMAN	P06737	2.00376	0.602778	1.76407	2.00805	1.88392	0.420788	4	0	Glycogen phosphorylase, liver form (EC 2.4.1.1)	PYGL	1
sp|Q9Y5K5|UCHL5_HUMAN	Q9Y5K5	1.75375	1.3253	3.65466	1.779	1.76637	0.488084	4	0	Ubiquitin carboxyl-terminal hydrolase isozyme L5 (UCH-L5) (EC 3.4.19.12) (Ubiquitin C-terminal hydrolase UCH37) (Ubiquitin thioesterase L5)	UCHL5	1
sp|P61916|NPC2_HUMAN	P61916	2.03394	1.44407	1.73122	0.601401	1.58765	0.424392	4	0	NPC intracellular cholesterol transporter 2 (Epididymal secretory protein E1) (Human epididymis-specific protein 1) (He1) (Niemann-Pick disease type C2 protein)	NPC2	1
sp|P17213|BPI_HUMAN	P17213	0.817986	1.32427	1.63044	1.75522	1.47735	0.30197	4	0	Bactericidal permeability-increasing protein (BPI) (CAP 57)	BPI	1
sp|Q92542|NICA_HUMAN	Q92542	1.8389	0.58741	1.88845	0.992891	1.41589	0.483712	4	0	Nicastrin	NCSTN	1
sp|P78527|PRKDC_HUMAN	P78527	1.24735	1.55187	2.35135	0.693677	1.39961	0.473433	4	0	DNA-dependent protein kinase catalytic subunit (DNA-PK catalytic subunit) (DNA-PKcs) (EC 2.7.11.1) (DNPK1) (p460)	PRKDC	1
sp|P62879|GBB2_HUMAN	P62879	1.5113	1.28362	1.22791	1.54073	1.39746	0.113691	4	0	Guanine nucleotide-binding protein G(I)/G(S)/G(T) subunit beta-2 (G protein subunit beta-2) (Transducin beta chain 2)	GNB2	1
sp|P50995|ANX11_HUMAN	P50995	2.23381	0.844576	1.85952	0.888862	1.37419	0.479443	4	0	Annexin A11 (56 kDa autoantigen) (Annexin XI) (Annexin-11) (Calcyclin-associated annexin 50) (CAP-50)	ANXA11	1
sp|P53990|IST1_HUMAN	P53990	2.44909	1.43161	1.29434	0.993134	1.36298	0.40973	4	0	IST1 homolog (hIST1) (Putative MAPK-activating protein PM28)	IST1	1
sp|P62873|GBB1_HUMAN	P62873	2.47719	0.778885	1.1216	1.57796	1.34978	0.494109	4	0	Guanine nucleotide-binding protein G(I)/G(S)/G(T) subunit beta-1 (Transducin beta chain 1)	GNB1	1
sp|P62328|TYB4_HUMAN	P62328	1.10703	1.52654	1.06443	1.52502	1.31602	0.195029	4	0	Thymosin beta-4 (T beta-4) (Fx) [Cleaved into: Hematopoietic system regulatory peptide (Seraspenide)]	TMSB4X	1
sp|Q9UJ70|NAGK_HUMAN	Q9UJ70	1.45333	0.739287	1.56338	1.16848	1.31091	0.298667	4	0	N-acetyl-D-glucosamine kinase (N-acetylglucosamine kinase) (EC 2.7.1.59) (GlcNAc kinase)	NAGK	1
sp|P08571|CD14_HUMAN	P08571	-1.63901	-1.11855	-1.07784	-1.63712	-1.37784	0.228151	0	4	Monocyte differentiation antigen CD14 (Myeloid cell-specific leucine-rich glycoprotein) (CD antigen CD14) [Cleaved into: Monocyte differentiation antigen CD14, urinary form; Monocyte differentiation antigen CD14, membrane-bound form]	CD14	1
sp|P07360|CO8G_HUMAN	P07360	-1.8058	-1.08644	-1.98382	-1.06426	-1.44612	0.322371	0	4	Complement component C8 gamma chain	C8G	1
sp|P00736|C1R_HUMAN	P00736	-2.31292	-1.33032	-2.32329	-0.878291	-1.82162	0.423497	0	4	Complement C1r subcomponent (EC 3.4.21.41) (Complement component 1 subcomponent r) [Cleaved into: Complement C1r subcomponent heavy chain; Complement C1r subcomponent light chain]	C1R	1
sp|P0C0L4|CO4A_HUMAN	P0C0L4	-1.82751	-0.759484	-1.96034	-1.93869	-1.8831	0.356224	0	4	Complement C4-A (Acidic complement C4) (C3 and PZP-like alpha-2-macroglobulin domain-containing protein 2) [Cleaved into: Complement C4 beta chain; Complement C4-A alpha chain; C4a anaphylatoxin; C4b-A; C4d-A; Complement C4 gamma chain]	C4A	1
sp|P02741|CRP_HUMAN	P02741	-2.28099	-1.41182	-2.13212	-3.16639	-2.20655	0.320511	0	4	C-reactive protein [Cleaved into: C-reactive protein(1-205)]	CRP	1
sp|P18428|LBP_HUMAN	P18428	-2.29651	-2.31151	-0.639512	-2.84311	-2.30401	0.472891	0	4	Lipopolysaccharide-binding protein (LBP)	LBP	1
sp|P29622|KAIN_HUMAN	P29622	-2.10453	-3.36322	-0.848009	-3.13967	-2.6221	0.48638	0	4	Kallistatin (Kallikrein inhibitor) (Peptidase inhibitor 4) (PI-4) (Serpin A4)	SERPINA4	1
sp|Q9UK55|ZPI_HUMAN	Q9UK55	-2.00585	-3.98469	-3.62261	-1.94597	-2.81423	0.368827	0	4	Protein Z-dependent protease inhibitor (PZ-dependent protease inhibitor) (PZI) (Serpin A10)	SERPINA10	1
sp|P69905|HBA_HUMAN	P69905	-1.31788	-4.76689	-3.63411	-3.54437	-3.58924	0.435332	0	4	Hemoglobin subunit alpha (Alpha-globin) (Hemoglobin alpha chain)	HBA1; HBA2	1
sp|P02042|HBD_HUMAN	P02042	-1.38065	-4.46753	-3.4298	-4.04491	-3.73735	0.410748	0	4	Hemoglobin subunit delta (Delta-globin) (Hemoglobin delta chain)	HBD	1
sp|P68871|HBB_HUMAN	P68871	-1.54107	-4.66533	-3.39379	-4.12905	-3.76142	0.397491	0	4	Hemoglobin subunit beta (Beta-globin) (Hemoglobin beta chain) [Cleaved into: LVV-hemorphin-7; Spinorphin]	HBB	1
sp|P48449|ERG7_HUMAN	P48449	14.9019	-0.134616	14.6076	14.2411	14.4244	0.675352	3	1	Lanosterol synthase (EC 5.4.99.7) (2,3-epoxysqualene--lanosterol cyclase) (Oxidosqualene--lanosterol cyclase) (OSC) (hOSC)	LSS
sp|O95498|VNN2_HUMAN	O95498	11.2974	0.989219	16.7926	16.0774	13.6874	0.645493	4	0	Vascular non-inflammatory molecule 2 (Vanin-2) (EC 3.5.1.92) (Glycosylphosphatidyl inositol-anchored protein GPI-80) (Protein FOAP-4)	VNN2
sp|P18054|LOX12_HUMAN	P18054	11.179	0.355817	20.1656	16.078	13.6285	0.716208	4	0	Polyunsaturated fatty acid lipoxygenase ALOX12 (EC 1.13.11.-) (Arachidonate (12S)-lipoxygenase) (12S-LOX) (12S-lipoxygenase) (EC 1.13.11.31) (Arachidonate (15S)-lipoxygenase) (EC 1.13.11.33) (Linoleate (13S)-lipoxygenase) (Lipoxin synthase 12-LO) (EC 3.3.2.-) (Platelet-type lipoxygenase 12)	ALOX12
sp|Q9Y2Y8|PRG3_HUMAN	Q9Y2Y8	8.3369	5.16608	19.4118	18.0038	13.1703	0.553572	4	0	Proteoglycan 3 (Eosinophil major basic protein homolog) (Prepro-major basic protein homolog) (Prepro-MBPH)	PRG3
sp|Q96JY6|PDLI2_HUMAN	Q96JY6	12.5793	0.597116	13.6994	12.1125	12.3459	0.629544	4	0	PDZ and LIM domain protein 2 (PDZ-LIM protein mystique)	PDLIM2
sp|Q5T700|LRAD1_HUMAN	Q5T700	12.3048	14.3394	12.3244	2.09579	12.3146	0.538654	4	0	Low-density lipoprotein receptor class A domain-containing protein 1	LDLRAD1
sp|P49862|KLK7_HUMAN	P49862	12.2758	-1.20877	12.1894	12.9349	12.2326	0.756627	3	1	Kallikrein-7 (hK7) (EC 3.4.21.117) (Serine protease 6) (Stratum corneum chymotryptic enzyme) (hSCCE)	KLK7
sp|Q9UDY2|ZO2_HUMAN	Q9UDY2	12.3657	-0.351596	12.968	11.4143	11.89	0.695986	3	1	Tight junction protein ZO-2 (Tight junction protein 2) (Zona occludens protein 2) (Zonula occludens protein 2)	TJP2
sp|P61587|RND3_HUMAN	P61587	10.8843	0.667647	12.4931	14.7768	11.6887	0.642244	4	0	Rho-related GTP-binding protein RhoE (Protein MemB) (Rho family GTPase 3) (Rho-related GTP-binding protein Rho8) (Rnd3)	RND3
sp|Q96A32|MLRS_HUMAN	Q96A32	20.7402	4.36252	15.5098	7.80408	11.657	0.611963	4	0	Myosin regulatory light chain 2, skeletal muscle isoform (Fast skeletal myosin light chain 2) (MLC2B)	MYLPF
sp|P12883|MYH7_HUMAN	P12883	18.7014	7.93405	15.2075	-0.513354	11.5708	0.823488	3	1	Myosin-7 (Myosin heavy chain 7) (Myosin heavy chain slow isoform) (MyHC-slow) (Myosin heavy chain, cardiac muscle beta isoform) (MyHC-beta)	MYH7
sp|P35611|ADDA_HUMAN	P35611	12.4372	1.39347	9.68814	13.5968	11.0627	0.593449	4	0	Alpha-adducin (Erythrocyte adducin subunit alpha)	ADD1
sp|P06732|KCRM_HUMAN	P06732	21.5535	4.96993	16.602	3.18154	10.786	0.770863	4	0	Creatine kinase M-type (EC 2.7.3.2) (Creatine kinase M chain) (Creatine phosphokinase M-type) (CPK-M) (M-CK)	CKM
sp|Q9C0C2|TB182_HUMAN	Q9C0C2	9.7752	-0.0449438	14.9068	11.3676	10.5714	0.7111	3	1	182 kDa tankyrase-1-binding protein	TNKS1BP1
sp|Q9UKX2|MYH2_HUMAN	Q9UKX2	20.0655	5.38909	15.5105	1.25598	10.4498	0.826218	4	0	Myosin-2 (Myosin heavy chain 2) (Myosin heavy chain 2a) (MyHC-2a) (Myosin heavy chain IIa) (MyHC-IIa) (Myosin heavy chain, skeletal muscle, adult 2)	MYH2
sp|Q10472|GALT1_HUMAN	Q10472	9.30834	0.306888	15.6453	11.5173	10.4128	0.704883	4	0	Polypeptide N-acetylgalactosaminyltransferase 1 (EC 2.4.1.41) (Polypeptide GalNAc transferase 1) (GalNAc-T1) (pp-GaNTase 1) (Protein-UDP acetylgalactosaminyltransferase 1) (UDP-GalNAc:polypeptide N-acetylgalactosaminyltransferase 1) [Cleaved into: Polypeptide N-acetylgalactosaminyltransferase 1 soluble form]	GALNT1
sp|P10916|MLRV_HUMAN	P10916	16.9936	2.97515	19.6434	-9.5844	9.98437	1.80358	3	1	Myosin regulatory light chain 2, ventricular/cardiac muscle isoform (MLC-2) (MLC-2v) (Cardiac myosin light chain 2) (Myosin light chain 2, slow skeletal/ventricular muscle isoform) (MLC-2s/v) (Ventricular myosin light chain 2)	MYL2
sp|P12882|MYH1_HUMAN	P12882	17.0386	6.46825	13.0409	-0.985451	9.75456	0.888081	3	1	Myosin-1 (Myosin heavy chain 1) (Myosin heavy chain 2x) (MyHC-2x) (Myosin heavy chain IIx/d) (MyHC-IIx/d) (Myosin heavy chain, skeletal muscle, adult 1)	MYH1
sp|P59826|BPIB3_HUMAN	P59826	4.14514	-2.13091	16.0182	14.462	9.30356	1.06246	3	1	BPI fold-containing family B member 3 (Ligand-binding protein RYA3) (Long palate, lung and nasal epithelium carcinoma-associated protein 3)	BPIFB3
sp|Q6UWW0|LCN15_HUMAN	Q6UWW0	14.4643	-4.95905	3.89679	16.2833	9.18054	1.33355	3	1	Lipocalin-15	LCN15
sp|Q5VT79|AXA81_HUMAN	Q5VT79	2.96374	0.639911	14.717	14.9393	8.84037	0.911715	4	0	Annexin A8-like protein 1	ANXA8L1
sp|O15020|SPTN2_HUMAN	O15020	18.5824	0.269311	15.8823	0.783391	8.33284	1.09358	4	0	Spectrin beta chain, non-erythrocytic 2 (Beta-III spectrin) (Spinocerebellar ataxia 5 protein)	SPTBN2
sp|Q08043|ACTN3_HUMAN	Q08043	16.8026	3.21475	13.2788	3.37151	8.32516	0.756378	4	0	Alpha-actinin-3 (Alpha-actinin skeletal muscle isoform 3) (F-actin cross-linking protein)	ACTN3
sp|Q15323|K1H1_HUMAN	Q15323	12.6879	-0.440201	11.9786	4.63762	8.3081	0.868723	3	1	Keratin, type I cuticular Ha1 (Hair keratin, type I Ha1) (Keratin-31) (K31)	KRT31
sp|P23786|CPT2_HUMAN	P23786	15.9632	1.31168	15.1555	0.356377	8.23357	1.03908	4	0	Carnitine O-palmitoyltransferase 2, mitochondrial (EC 2.3.1.21) (Carnitine palmitoyltransferase II) (CPT II)	CPT2
sp|P22532|SPR2D_HUMAN	P22532	15.4331	1.01627	15.6196	0.800572	8.22466	1.02715	4	0	Small proline-rich protein 2D (SPR-2D) (Small proline-rich protein II) (SPR-II)	SPRR2D
sp|O96000|NDUBA_HUMAN	O96000	15.7624	1.01286	15.1414	1.24056	8.19096	0.998281	4	0	NADH dehydrogenase [ubiquinone] 1 beta subcomplex subunit 10 (Complex I-PDSW) (CI-PDSW) (NADH-ubiquinone oxidoreductase PDSW subunit)	NDUFB10
sp|Q8WUF5|IASPP_HUMAN	Q8WUF5	14.6554	0.829495	15.9678	1.66569	8.16053	0.983705	4	0	RelA-associated inhibitor (Inhibitor of ASPP protein) (Protein iASPP) (NFkB-interacting protein 1) (PPP1R13B-like protein)	PPP1R13L
sp|Q8NFW8|NEUA_HUMAN	Q8NFW8	3.0041	0.00937225	13.2732	14.0009	8.13865	0.939733	4	0	N-acylneuraminate cytidylyltransferase (EC 2.7.7.43) (CMP-N-acetylneuraminic acid synthase) (CMP-NeuNAc synthase)	CMAS
sp|Q9BQI0|AIF1L_HUMAN	Q9BQI0	13.6577	-1.05795	14.5688	2.26742	7.96255	1.07693	3	1	Allograft inflammatory factor 1-like (Ionized calcium-binding adapter molecule 2)	AIF1L
sp|P55809|SCOT1_HUMAN	P55809	14.8829	0.699542	14.8519	0.908285	7.8801	1.03629	4	0	Succinyl-CoA:3-ketoacid coenzyme A transferase 1, mitochondrial (EC 2.8.3.5) (3-oxoacid CoA-transferase 1) (Somatic-type succinyl-CoA:3-oxoacid CoA-transferase) (SCOT-s)	OXCT1
sp|P42704|LPPRC_HUMAN	P42704	14.407	-0.0614136	18.131	1.34049	7.87373	1.08451	3	1	Leucine-rich PPR motif-containing protein, mitochondrial (130 kDa leucine-rich protein) (LRP 130) (GP130)	LRPPRC
sp|Q9H1E5|TMX4_HUMAN	Q9H1E5	12.0485	3.59004	14.1728	0.818434	7.81928	0.843126	4	0	Thioredoxin-related transmembrane protein 4 (Thioredoxin domain-containing protein 13)	TMX4
sp|P13928|ANXA8_HUMAN	P13928	14.8663	1.44451	14.1292	1.04987	7.78684	0.972735	4	0	Annexin A8 (Annexin VIII) (Annexin-8) (Vascular anticoagulant-beta) (VAC-beta)	ANXA8
sp|Q08477|CP4F3_HUMAN	Q08477	14.3306	0.672745	12.3423	3.15314	7.74771	0.881588	4	0	Cytochrome P450 4F3 (EC 1.14.14.1) (20-hydroxyeicosatetraenoic acid synthase) (20-HETE synthase) (CYPIVF3) (Cytochrome P450-LTB-omega) (Docosahexaenoic acid omega-hydroxylase CYP4F3) (EC 1.14.14.79) (Leukotriene-B(4) 20-monooxygenase 2) (Leukotriene-B(4) omega-hydroxylase 2) (EC 1.14.14.94)	CYP4F3
sp|P30519|HMOX2_HUMAN	P30519	13.3972	0.202687	2.93198	12.4373	7.68466	0.919387	4	0	Heme oxygenase 2 (HO-2) (EC 1.14.14.18)	HMOX2
sp|Q969V4|TEKT1_HUMAN	Q969V4	3.40096	13.2487	11.8937	0.961575	7.64734	0.827772	4	0	Tektin-1	TEKT1
sp|Q96L46|CPNS2_HUMAN	Q96L46	11.9757	0.213776	16.0502	2.95678	7.46625	0.955243	4	0	Calpain small subunit 2 (CSS2) (Calcium-dependent protease small subunit 2)	CAPNS2
sp|Q9Y2A7|NCKP1_HUMAN	Q9Y2A7	13.6839	0.48653	14.7439	1.13511	7.40952	1.03228	4	0	Nck-associated protein 1 (NAP 1) (Membrane-associated protein HEM-2) (p125Nap1)	NCKAP1
sp|P62273|RS29_HUMAN	P62273	12.8593	-0.741271	13.3141	1.82517	7.34223	1.07428	3	1	40S ribosomal protein S29 (Small ribosomal subunit protein uS14)	RPS29
sp|Q9UJC5|SH3L2_HUMAN	Q9UJC5	11.357	0.137093	13.6712	3.24063	7.29881	0.907796	4	0	SH3 domain-binding glutamic acid-rich-like protein 2 (Fovea-associated SH3 domain-binding protein)	SH3BGRL2
sp|A0A075B6H9|LV469_HUMAN	A0A075B6H9	2.10842	-0.35153	12.4822	14.0461	7.29533	1.02516	3	1	Immunoglobulin lambda variable 4-69	IGLV4-69
sp|Q15417|CNN3_HUMAN	Q15417	13.3471	0.599463	14.0723	1.20804	7.27759	1.01326	4	0	Calponin-3 (Calponin, acidic isoform)	CNN3
sp|A0AVT1|UBA6_HUMAN	A0AVT1	14.1296	0.453035	14.0708	0.328394	7.26191	1.09246	4	0	Ubiquitin-like modifier-activating enzyme 6 (Ubiquitin-activating enzyme 6) (EC 6.2.1.45) (Monocyte protein 4) (MOP-4) (Ubiquitin-activating enzyme E1-like protein 2) (E1-L2)	UBA6
sp|Q9BPY8|HOP_HUMAN	Q9BPY8	14.2643	-0.448605	16.9471	0.258229	7.26127	1.17796	3	1	Homeodomain-only protein (Lung cancer-associated Y protein) (Not expressed in choriocarcinoma protein 1) (Odd homeobox protein 1)	HOPX
sp|Q16795|NDUA9_HUMAN	Q16795	2.95953	1.8276	11.5148	12.6597	7.23718	0.778287	4	0	NADH dehydrogenase [ubiquinone] 1 alpha subcomplex subunit 9, mitochondrial (Complex I-39kD) (CI-39kD) (NADH-ubiquinone oxidoreductase 39 kDa subunit)	NDUFA9
sp|P41208|CETN2_HUMAN	P41208	10.733	3.68508	1.00671	13.1526	7.20902	0.802505	4	0	Centrin-2 (Caltractin isoform 1)	CETN2
sp|P0DPA2|VSIG8_HUMAN	P0DPA2	13.5464	-0.572259	13.1656	1.09628	7.13094	1.115	3	1	V-set and immunoglobulin domain-containing protein 8	VSIG8
sp|P24071|FCAR_HUMAN	P24071	15.4502	0.724251	12.3999	1.70237	7.05112	0.984879	4	0	Immunoglobulin alpha Fc receptor (IgA Fc receptor) (CD antigen CD89)	FCAR
sp|Q9UEW3|MARCO_HUMAN	Q9UEW3	0.0756176	1.50402	12.823	12.5926	7.04833	1.02331	4	0	Macrophage receptor MARCO (Macrophage receptor with collagenous structure) (Scavenger receptor class A member 2)	MARCO
sp|O95361|TRI16_HUMAN	O95361	13.2656	0.617844	14.4288	0.810002	7.03779	1.04357	4	0	Tripartite motif-containing protein 16 (EC 2.3.2.27) (E3 ubiquitin-protein ligase TRIM16) (Estrogen-responsive B box protein)	TRIM16
sp|P49419|AL7A1_HUMAN	P49419	12.6133	-0.183702	13.2501	1.4574	7.03537	1.05166	3	1	Alpha-aminoadipic semialdehyde dehydrogenase (Alpha-AASA dehydrogenase) (EC 1.2.1.31) (Aldehyde dehydrogenase family 7 member A1) (EC 1.2.1.3) (Antiquitin-1) (Betaine aldehyde dehydrogenase) (EC 1.2.1.8) (Delta1-piperideine-6-carboxylate dehydrogenase) (P6c dehydrogenase)	ALDH7A1
sp|Q6ZRV2|FA83H_HUMAN	Q6ZRV2	11.476	0.64448	15.6955	2.57368	7.02486	0.943671	4	0	Protein FAM83H	FAM83H
sp|P27361|MK03_HUMAN	P27361	13.3727	0.860919	12.0344	1.86311	6.94873	0.936118	4	0	Mitogen-activated protein kinase 3 (MAP kinase 3) (MAPK 3) (EC 2.7.11.24) (ERT2) (Extracellular signal-regulated kinase 1) (ERK-1) (Insulin-stimulated MAP2 kinase) (MAP kinase isoform p44) (p44-MAPK) (Microtubule-associated protein 2 kinase) (p44-ERK1)	MAPK3
sp|Q15027|ACAP1_HUMAN	Q15027	3.4936	1.38615	10.2093	12.334	6.85146	0.764809	4	0	Arf-GAP with coiled-coil, ANK repeat and PH domain-containing protein 1 (Centaurin-beta-1) (Cnt-b1)	ACAP1
sp|Q13526|PIN1_HUMAN	Q13526	4.59487	0.475659	9.03744	11.657	6.81616	0.765523	4	0	Peptidyl-prolyl cis-trans isomerase NIMA-interacting 1 (EC 5.2.1.8) (Peptidyl-prolyl cis-trans isomerase Pin1) (PPIase Pin1) (Rotamase Pin1)	PIN1
sp|P56385|ATP5I_HUMAN	P56385	13.0307	0.136471	13.1846	0.571067	6.80089	1.09437	4	0	ATP synthase subunit e, mitochondrial (ATPase subunit e) (ATP synthase membrane subunit e) [Cleaved into: ATP synthase subunit e, mitochondrial, N-terminally processed]	ATP5ME
sp|Q5T749|KPRP_HUMAN	Q5T749	21.234	-0.809246	14.4085	-1.00291	6.79963	1.32021	2	2	Keratinocyte proline-rich protein (hKPRP)	KPRP
sp|O00483|NDUA4_HUMAN	O00483	13.9465	0.0444995	13.5474	-0.262709	6.79593	1.17356	3	1	Cytochrome c oxidase subunit NDUFA4 (Complex I-MLRQ) (CI-MLRQ) (NADH-ubiquinone oxidoreductase MLRQ subunit)	NDUFA4
sp|Q9UN36|NDRG2_HUMAN	Q9UN36	13.0816	0.159781	14.3435	0.479174	6.7804	1.10472	4	0	Protein NDRG2 (N-myc downstream-regulated gene 2 protein) (Protein Syld709613)	NDRG2
sp|O14907|TX1B3_HUMAN	O14907	11.9445	0.602807	13.5954	1.38806	6.66628	0.993632	4	0	Tax1-binding protein 3 (Glutaminase-interacting protein 3) (Tax interaction protein 1) (TIP-1) (Tax-interacting protein 1)	TAX1BP3
sp|P05413|FABPH_HUMAN	P05413	14.5072	-3.88798	15.3424	-1.20603	6.65058	1.64041	2	2	Fatty acid-binding protein, heart (Fatty acid-binding protein 3) (Heart-type fatty acid-binding protein) (H-FABP) (Mammary-derived growth inhibitor) (MDGI) (Muscle fatty acid-binding protein) (M-FABP)	FABP3
sp|O94804|STK10_HUMAN	O94804	14.9154	0.957919	12.1665	1.02924	6.59788	1.00873	4	0	Serine/threonine-protein kinase 10 (EC 2.7.11.1) (Lymphocyte-oriented kinase)	STK10
sp|Q8TCJ2|STT3B_HUMAN	Q8TCJ2	15.7715	0.99045	12.1744	-0.25089	6.5824	1.11638	3	1	Dolichyl-diphosphooligosaccharide--protein glycosyltransferase subunit STT3B (Oligosaccharyl transferase subunit STT3B) (STT3-B) (EC 2.4.99.18) (Source of immunodominant MHC-associated peptides homolog)	STT3B
sp|Q9UBM7|DHCR7_HUMAN	Q9UBM7	13.2659	-1.4151	13.0443	0.106385	6.57532	1.27953	3	1	7-dehydrocholesterol reductase (7-DHC reductase) (EC 1.3.1.21) (Delta7-sterol reductase) (Sterol Delta(7)-reductase) (Sterol reductase SR-2)	DHCR7
sp|O15173|PGRC2_HUMAN	O15173	13.3126	-0.0396503	12.9508	0.145213	6.54801	1.14573	3	1	Membrane-associated progesterone receptor component 2 (Progesterone membrane-binding protein) (Steroid receptor protein DG6)	PGRMC2
sp|Q15642|CIP4_HUMAN	Q15642	1.24188	-0.356194	11.908	11.6657	6.45381	1.0765	3	1	Cdc42-interacting protein 4 (Protein Felic) (Salt tolerant protein) (hSTP) (Thyroid receptor-interacting protein 10) (TR-interacting protein 10) (TRIP-10)	TRIP10
sp|P01715|LV301_HUMAN	P01715	2.39498	-0.317945	16.6865	10.4087	6.40184	1.0617	3	1	Immunoglobulin lambda variable 3-1 (Ig lambda chain V-IV region Bau) (Ig lambda chain V-IV region MOL) (Ig lambda chain V-IV region X)	IGLV3-1
sp|Q13409|DC1I2_HUMAN	Q13409	11.9168	0.854071	14.2185	-0.365238	6.38543	1.12371	3	1	Cytoplasmic dynein 1 intermediate chain 2 (Cytoplasmic dynein intermediate chain 2) (Dynein intermediate chain 2, cytosolic) (DH IC-2)	DYNC1I2
sp|Q00872|MYPC1_HUMAN	Q00872	17.2528	4.26558	5.20158	7.47398	6.33778	0.696873	4	0	Myosin-binding protein C, slow-type (Slow MyBP-C) (C-protein, skeletal muscle slow isoform)	MYBPC1
sp|Q6UWY2|PRS57_HUMAN	Q6UWY2	2.36597	2.76542	9.7185	11.808	6.24196	0.722021	4	0	Serine protease 57 (EC 3.4.21.-) (Neutrophil serine protease 4) (NSP4) (Serine protease 1-like protein 1)	PRSS57
sp|Q03426|KIME_HUMAN	Q03426	-1.0324	0.304	11.9945	13.9604	6.14923	1.23104	3	1	Mevalonate kinase (MK) (EC 2.7.1.36)	MVK
sp|Q5JVL4|EFHC1_HUMAN	Q5JVL4	14.3138	11.4081	0.792788	0.790212	6.10043	1.0355	4	0	EF-hand domain-containing protein 1 (Myoclonin-1)	EFHC1
sp|P78386|KRT85_HUMAN	P78386	12.8555	-0.736008	11.6421	0.547802	6.09497	1.17857	3	1	Keratin, type II cuticular Hb5 (Hair keratin K2.12) (Keratin-85) (K85) (Type II hair keratin Hb5) (Type-II keratin Kb25)	KRT85
sp|O96005|CLPT1_HUMAN	O96005	-0.166421	1.2711	10.8527	15.1549	6.06188	1.09523	3	1	Cleft lip and palate transmembrane protein 1	CLPTM1
sp|O95861|BPNT1_HUMAN	O95861	-0.154392	13.879	10.868	1.04114	5.95459	1.09445	3	1	3'(2'),5'-bisphosphate nucleotidase 1 (EC 3.1.3.7) (Bisphosphate 3'-nucleotidase 1) (PAP-inositol 1,4-phosphatase) (PIP)	BPNT1
sp|P51178|PLCD1_HUMAN	P51178	-2.48308	1.90941	9.95393	10.5624	5.93167	1.27398	3	1	1-phosphatidylinositol 4,5-bisphosphate phosphodiesterase delta-1 (EC 3.1.4.11) (Phosphoinositide phospholipase C-delta-1) (Phospholipase C-III) (PLC-III) (Phospholipase C-delta-1) (PLC-delta-1)	PLCD1
sp|Q9BRR9|RHG09_HUMAN	Q9BRR9	9.36073	-0.609889	9.77371	2.29052	5.82563	0.995143	3	1	Rho GTPase-activating protein 9 (Rho-type GTPase-activating protein 9)	ARHGAP9
sp|P35244|RFA3_HUMAN	P35244	1.38132	0.62459	10.1758	12.154	5.77857	0.974761	4	0	Replication protein A 14 kDa subunit (RP-A p14) (Replication factor A protein 3) (RF-A protein 3)	RPA3
sp|P29317|EPHA2_HUMAN	P29317	12.9203	0.311241	10.4014	1.14153	5.77145	1.03416	4	0	Ephrin type-A receptor 2 (EC 2.7.10.1) (Epithelial cell kinase) (Tyrosine-protein kinase receptor ECK)	EPHA2
sp|P17612|KAPCA_HUMAN	P17612	9.12613	2.4156	11.7806	0.459367	5.77087	0.904321	4	0	cAMP-dependent protein kinase catalytic subunit alpha (PKA C-alpha) (EC 2.7.11.11)	PRKACA
sp|P52789|HXK2_HUMAN	P52789	0.630268	-0.320378	10.9061	11.2292	5.76817	1.12519	3	1	Hexokinase-2 (EC 2.7.1.1) (Hexokinase type II) (HK II) (Hexokinase-B) (Muscle form hexokinase)	HK2
sp|Q53FA7|QORX_HUMAN	Q53FA7	-3.62917	-0.644883	15.5491	12.1542	5.75467	1.60717	2	2	Quinone oxidoreductase PIG3 (EC 1.-.-.-) (Tumor protein p53-inducible protein 3) (p53-induced gene 3 protein)	TP53I3
sp|P17927|CR1_HUMAN	P17927	0.679847	0.944289	10.5533	12.0284	5.74878	1.00485	4	0	Complement receptor type 1 (C3b/C4b receptor) (CD antigen CD35)	CR1
sp|Q8NHP6|MSPD2_HUMAN	Q8NHP6	-1.08943	0.691978	10.7907	11.6287	5.74135	1.20525	3	1	Motile sperm domain-containing protein 2	MOSPD2
sp|Q9Y6M9|NDUB9_HUMAN	Q9Y6M9	10.8443	0.514025	12.7331	0.325085	5.67916	1.0828	4	0	NADH dehydrogenase [ubiquinone] 1 beta subcomplex subunit 9 (Complex I-B22) (CI-B22) (LYR motif-containing protein 3) (NADH-ubiquinone oxidoreductase B22 subunit)	NDUFB9
sp|O75884|RBBP9_HUMAN	O75884	11.4532	-0.655649	12.6624	-0.0988363	5.67719	1.2328	2	2	Serine hydrolase RBBP9 (EC 3.-.-.-) (B5T-overexpressed gene protein) (Protein BOG) (Retinoblastoma-binding protein 10) (RBBP-10) (Retinoblastoma-binding protein 9) (RBBP-9)	RBBP9
sp|Q16864|VATF_HUMAN	Q16864	-1.27735	12.4961	11.8503	-0.503311	5.67351	1.33892	2	2	V-type proton ATPase subunit F (V-ATPase subunit F) (V-ATPase 14 kDa subunit) (Vacuolar proton pump subunit F)	ATP6V1F
sp|O95968|SG1D1_HUMAN	O95968	4.88883	-14.11	6.41493	15.9277	5.65188	3.83505	3	1	Secretoglobin family 1D member 1 (Lipophilin-A)	SCGB1D1
sp|Q16774|KGUA_HUMAN	Q16774	10.5056	0.679925	12.7353	0.765832	5.63573	1.03008	4	0	Guanylate kinase (EC 2.7.4.8) (GMP kinase) (Guanylate kinase 1)	GUK1
sp|P23743|DGKA_HUMAN	P23743	10.3111	0.730354	13.5288	0.803087	5.55707	1.03605	4	0	Diacylglycerol kinase alpha (DAG kinase alpha) (EC 2.7.1.107) (80 kDa diacylglycerol kinase) (Diglyceride kinase alpha) (DGK-alpha)	DGKA
sp|P05976|MYL1_HUMAN	P05976	19.9696	3.9931	7.04344	0.317723	5.51827	1.09141	4	0	Myosin light chain 1/3, skeletal muscle isoform (MLC1/MLC3) (MLC1F/MLC3F) (Myosin light chain alkali 1/2) (Myosin light chain A1/A2)	MYL1
sp|P11717|MPRI_HUMAN	P11717	10.0446	0.815491	11.823	0.954422	5.49952	0.989482	4	0	Cation-independent mannose-6-phosphate receptor (CI Man-6-P receptor) (CI-MPR) (M6PR) (300 kDa mannose 6-phosphate receptor) (MPR 300) (Insulin-like growth factor 2 receptor) (Insulin-like growth factor II receptor) (IGF-II receptor) (M6P/IGF2 receptor) (M6P/IGF2R) (CD antigen CD222)	IGF2R
sp|P48594|SPB4_HUMAN	P48594	9.93292	-1.00872	17.9456	0.975875	5.4544	1.25458	3	1	Serpin B4 (Leupin) (Peptidase inhibitor 11) (PI-11) (Squamous cell carcinoma antigen 2) (SCCA-2)	SERPINB4
sp|Q9HCE6|ARGAL_HUMAN	Q9HCE6	10.2464	0.5444	10.7399	0.62965	5.43803	1.03301	4	0	Rho guanine nucleotide exchange factor 10-like protein (GrinchGEF)	ARHGEF10L
sp|Q13126|MTAP_HUMAN	Q13126	-0.648972	-0.168286	11.0416	12.6652	5.43667	1.24304	2	2	S-methyl-5'-thioadenosine phosphorylase (EC 2.4.2.28) (5'-methylthioadenosine phosphorylase) (MTA phosphorylase) (MTAP) (MTAPase)	MTAP
sp|Q13410|BT1A1_HUMAN	Q13410	15.4083	-4.63629	19.3476	-16.3785	5.386	4.91224	2	2	Butyrophilin subfamily 1 member A1 (BT)	BTN1A1
sp|O60884|DNJA2_HUMAN	O60884	9.87016	0.234152	11.5134	0.889974	5.38007	1.04726	4	0	DnaJ homolog subfamily A member 2 (Cell cycle progression restoration gene 3 protein) (Dnj3) (Dj3) (HIRA-interacting protein 4) (Renal carcinoma antigen NY-REN-14)	DNAJA2
sp|O43237|DC1L2_HUMAN	O43237	-0.0936479	-0.371502	11.3125	10.8464	5.37638	1.20491	2	2	Cytoplasmic dynein 1 light intermediate chain 2 (Dynein light intermediate chain 2, cytosolic) (LIC-2) (LIC53/55)	DYNC1LI2
sp|Q9UNS2|CSN3_HUMAN	Q9UNS2	9.10946	-1.23408	2.2765	8.45677	5.36664	1.07214	3	1	COP9 signalosome complex subunit 3 (SGN3) (Signalosome subunit 3) (JAB1-containing signalosome subunit 3)	COPS3
sp|Q15847|ADIRF_HUMAN	Q15847	-0.245277	0.171148	10.7528	10.5055	5.33834	1.16338	3	1	Adipogenesis regulatory factor (Adipogenesis factor rich in obesity) (Adipose most abundant gene transcript 2 protein) (Adipose-specific protein 2) (apM-2)	ADIRF
sp|Q8TCT9|HM13_HUMAN	Q8TCT9	9.67401	0.992392	14.4296	0.170274	5.3332	1.09385	4	0	Minor histocompatibility antigen H13 (EC 3.4.23.-) (Intramembrane protease 1) (IMP-1) (IMPAS-1) (hIMP1) (Presenilin-like protein 3) (Signal peptide peptidase)	HM13
sp|Q9UQE7|SMC3_HUMAN	Q9UQE7	10.014	0.551134	11.9785	0.263513	5.28257	1.08159	4	0	Structural maintenance of chromosomes protein 3 (SMC protein 3) (SMC-3) (Basement membrane-associated chondroitin proteoglycan) (Bamacan) (Chondroitin sulfate proteoglycan 6) (Chromosome-associated polypeptide) (hCAP)	SMC3
sp|Q01130|SRSF2_HUMAN	Q01130	-11.1518	-1.30983	11.8422	13.4935	5.26621	3.61871	2	2	Serine/arginine-rich splicing factor 2 (Protein PR264) (Splicing component, 35 kDa) (Splicing factor SC35) (SC-35) (Splicing factor, arginine/serine-rich 2)	SRSF2
sp|Q9H3U1|UN45A_HUMAN	Q9H3U1	9.30433	0.576335	12.53	1.19732	5.25083	1.00716	4	0	Protein unc-45 homolog A (Unc-45A) (GCUNC-45) (Smooth muscle cell-associated protein 1) (SMAP-1)	UNC45A
sp|Q14435|GALT3_HUMAN	Q14435	11.5188	-11.3392	11.8498	-1.24712	5.13584	4.14305	2	2	Polypeptide N-acetylgalactosaminyltransferase 3 (EC 2.4.1.41) (Polypeptide GalNAc transferase 3) (GalNAc-T3) (pp-GaNTase 3) (Protein-UDP acetylgalactosaminyltransferase 3) (UDP-GalNAc:polypeptide N-acetylgalactosaminyltransferase 3)	GALNT3
sp|P23919|KTHY_HUMAN	P23919	-0.912599	1.39747	8.6753	15.6585	5.03638	1.21053	3	1	Thymidylate kinase (EC 2.7.4.9) (dTMP kinase)	DTYMK
sp|Q96QA5|GSDMA_HUMAN	Q96QA5	-0.331357	-0.594641	10.3868	11.0345	5.02772	1.26027	2	2	Gasdermin-A (Gasdermin-1)	GSDMA
sp|Q92599|SEPT8_HUMAN	Q92599	9.5476	0.0271638	10.2747	0.498003	5.0228	1.0973	4	0	Septin-8	SEPTIN8
sp|Q9Y446|PKP3_HUMAN	Q9Y446	18.7239	-0.692717	5.83796	4.14977	4.99386	1.18328	3	1	Plakophilin-3	PKP3
sp|O95881|TXD12_HUMAN	O95881	8.03811	-0.205952	10.0952	1.9425	4.9903	0.983725	3	1	Thioredoxin domain-containing protein 12 (EC 1.8.4.2) (Endoplasmic reticulum resident protein 18) (ER protein 18) (ERp18) (Endoplasmic reticulum resident protein 19) (ER protein 19) (ERp19) (Thioredoxin-like protein p19) (hTLP19)	TXNDC12
sp|Q13464|ROCK1_HUMAN	Q13464	8.6424	1.1888	-2.60765	15.4383	4.9156	1.41521	3	1	Rho-associated protein kinase 1 (EC 2.7.11.1) (Renal carcinoma antigen NY-REN-35) (Rho-associated, coiled-coil-containing protein kinase 1) (Rho-associated, coiled-coil-containing protein kinase I) (ROCK-I) (p160 ROCK-1) (p160ROCK)	ROCK1
sp|Q3ZCW2|LEGL_HUMAN	Q3ZCW2	0.0445916	-0.825079	11.4633	9.7748	4.90969	1.25202	3	1	Galectin-related protein (Galectin-like protein) (Lectin galactoside-binding-like protein)	LGALSL
sp|Q9NRA1|PDGFC_HUMAN	Q9NRA1	11.3219	-2.42875	11.2222	-1.43743	4.89239	1.63505	2	2	Platelet-derived growth factor C (PDGF-C) (Fallotein) (Spinal cord-derived growth factor) (SCDGF) (VEGF-E) [Cleaved into: Platelet-derived growth factor C, latent form (PDGFC latent form); Platelet-derived growth factor C, receptor-binding form (PDGFC receptor-binding form)]	PDGFC
sp|Q12797|ASPH_HUMAN	Q12797	-0.095318	0.342246	10.4855	9.42714	4.88469	1.13023	3	1	Aspartyl/asparaginyl beta-hydroxylase (EC 1.14.11.16) (Aspartate beta-hydroxylase) (ASP beta-hydroxylase) (Peptide-aspartate beta-dioxygenase)	ASPH
sp|P35609|ACTN2_HUMAN	P35609	8.8898	0.772213	15.6506	-3.78919	4.831	1.60268	3	1	Alpha-actinin-2 (Alpha-actinin skeletal muscle isoform 2) (F-actin cross-linking protein)	ACTN2
sp|Q9UL52|TM11E_HUMAN	Q9UL52	16.1401	0.464154	5.61183	4.01193	4.81188	1.02808	4	0	Transmembrane protease serine 11E (EC 3.4.21.-) (Serine protease DESC1) (Transmembrane protease serine 11E2) [Cleaved into: Transmembrane protease serine 11E non-catalytic chain; Transmembrane protease serine 11E catalytic chain]	TMPRSS11E
sp|Q14558|KPRA_HUMAN	Q14558	8.09986	-0.414388	9.32245	1.45318	4.77652	1.0436	3	1	Phosphoribosyl pyrophosphate synthase-associated protein 1 (PRPP synthase-associated protein 1) (39 kDa phosphoribosypyrophosphate synthase-associated protein) (PAP39)	PRPSAP1
sp|Q99935|PROL1_HUMAN	Q99935	2.95435	-15.2014	6.4716	14.2342	4.71297	5.89633	3	1	Opiorphin prepropeptide (Basic proline-rich lacrimal protein) (Proline-rich protein 1) (PRL1) [Cleaved into: Opiorphin]	OPRPN
sp|Q6ZTQ4|CDHR3_HUMAN	Q6ZTQ4	2.92865	6.44274	13.4355	0.950755	4.6857	0.924212	4	0	Cadherin-related family member 3 (Cadherin-like protein 28)	CDHR3
sp|Q9H1E1|RNAS7_HUMAN	Q9H1E1	8.93349	0.30939	12.3008	0.190796	4.62144	1.13027	4	0	Ribonuclease 7 (RNase 7) (EC 3.1.27.-) (Skin-derived antimicrobial protein 2) (SAP-2)	RNASE7
sp|O95299|NDUAA_HUMAN	O95299	8.85964	0.28485	10.0829	0.347506	4.60357	1.08492	4	0	NADH dehydrogenase [ubiquinone] 1 alpha subcomplex subunit 10, mitochondrial (Complex I-42kD) (CI-42kD) (NADH-ubiquinone oxidoreductase 42 kDa subunit)	NDUFA10
sp|P56192|SYMC_HUMAN	P56192	8.73978	0.375959	13.4905	-0.7059	4.55787	1.24374	3	1	Methionine--tRNA ligase, cytoplasmic (EC 6.1.1.10) (Methionyl-tRNA synthetase) (MetRS)	MARS1
sp|Q5TZA2|CROCC_HUMAN	Q5TZA2	13.1463	-1.16192	10.2485	-13.348	4.54327	5.43758	2	2	Rootletin (Ciliary rootlet coiled-coil protein)	CROCC
sp|Q92619|HMHA1_HUMAN	Q92619	-9.62507	-0.312678	9.35119	13.4342	4.51926	3.21249	2	2	Rho GTPase-activating protein 45 [Cleaved into: Minor histocompatibility antigen HA-1 (mHag HA-1)]	ARHGAP45
sp|P59827|BPIB4_HUMAN	P59827	3.68825	-4.08424	4.86761	19.7051	4.27793	1.64381	3	1	BPI fold-containing family B member 4 (Ligand-binding protein RY2G5) (Long palate, lung and nasal epithelium carcinoma-associated protein 4)	BPIFB4
sp|P04155|TFF1_HUMAN	P04155	4.89836	14.8186	3.64406	0.486308	4.27121	1.03817	4	0	Trefoil factor 1 (Breast cancer estrogen-inducible protein) (PNR-2) (Polypeptide P1.A) (hP1.A) (Protein pS2)	TFF1
sp|O95274|LYPD3_HUMAN	O95274	5.08695	0.503454	5.5571	3.41776	4.25236	0.627371	4	0	Ly6/PLAUR domain-containing protein 3 (GPI-anchored metastasis-associated protein C4.4A homolog) (Matrigel-induced gene C4 protein) (MIG-C4)	LYPD3
sp|Q92900|RENT1_HUMAN	Q92900	7.3804	1.09612	13.9267	0.153124	4.23826	1.13295	4	0	Regulator of nonsense transcripts 1 (EC 3.6.4.-) (ATP-dependent helicase RENT1) (Nonsense mRNA reducing factor 1) (NORF1) (Up-frameshift suppressor 1 homolog) (hUpf1)	UPF1
sp|A8MQ03|CRTP1_HUMAN	A8MQ03	7.08771	0.850707	13.6895	1.38347	4.23559	1.04245	4	0	Cysteine-rich tail protein 1	CYSRT1
sp|O75533|SF3B1_HUMAN	O75533	-0.906263	0.0420907	8.41164	12.5442	4.22687	1.30052	3	1	Splicing factor 3B subunit 1 (Pre-mRNA-splicing factor SF3b 155 kDa subunit) (SF3b155) (Spliceosome-associated protein 155) (SAP 155)	SF3B1
sp|P49821|NDUV1_HUMAN	P49821	8.61535	-0.165052	12.2646	-0.285771	4.22515	1.24049	2	2	NADH dehydrogenase [ubiquinone] flavoprotein 1, mitochondrial (EC 7.1.1.2) (Complex I-51kD) (CI-51kD) (NADH dehydrogenase flavoprotein 1) (NADH-ubiquinone oxidoreductase 51 kDa subunit)	NDUFV1
sp|Q9NZH8|IL36G_HUMAN	Q9NZH8	11.9693	-0.903909	9.29121	-1.14581	4.19365	1.41963	2	2	Interleukin-36 gamma (IL-1-related protein 2) (IL-1RP2) (Interleukin-1 epsilon) (IL-1 epsilon) (Interleukin-1 family member 9) (IL-1F9) (Interleukin-1 homolog 1) (IL-1H1)	IL36G
sp|O75832|PSD10_HUMAN	O75832	8.93108	-0.715084	12.9648	-0.558524	4.18628	1.33613	2	2	26S proteasome non-ATPase regulatory subunit 10 (26S proteasome regulatory subunit p28) (Gankyrin) (p28(GANK))	PSMD10
sp|O75556|SG2A1_HUMAN	O75556	2.56475	-3.8744	5.69373	21.1153	4.12924	1.66335	3	1	Mammaglobin-B (Lacryglobin) (Lipophilin-C) (Mammaglobin-2) (Secretoglobin family 2A member 1)	SCGB2A1
sp|Q13907|IDI1_HUMAN	Q13907	8.06202	-0.28462	10.7204	0.0529584	4.05749	1.20682	3	1	Isopentenyl-diphosphate Delta-isomerase 1 (EC 5.3.3.2) (Isopentenyl pyrophosphate isomerase 1) (IPP isomerase 1) (IPPI1)	IDI1
sp|Q9C075|K1C23_HUMAN	Q9C075	14.911	-2.03616	6.42402	1.67305	4.04853	1.3955	3	1	Keratin, type I cytoskeletal 23 (Cytokeratin-23) (CK-23) (Keratin-23) (K23)	KRT23
sp|O95685|PPR3D_HUMAN	O95685	10.7421	-6.51629	13.4101	-2.74255	3.99977	2.6395	2	2	Protein phosphatase 1 regulatory subunit 3D (Protein phosphatase 1 regulatory subunit 6) (PP1 subunit R6) (Protein phosphatase 1-binding subunit R6)	PPP1R3D
sp|P09341|GROA_HUMAN	P09341	4.28023	13.207	3.49876	-0.783223	3.8895	1.16329	3	1	Growth-regulated alpha protein (C-X-C motif chemokine 1) (GRO-alpha(1-73)) (Melanoma growth stimulatory activity) (MGSA) (Neutrophil-activating protein 3) (NAP-3) [Cleaved into: GRO-alpha(4-73); GRO-alpha(5-73); GRO-alpha(6-73)]	CXCL1
sp|O00204|ST2B1_HUMAN	O00204	7.64415	0.163658	7.24544	0.410132	3.82779	1.07015	4	0	Sulfotransferase 2B1 (EC 2.8.2.2) (Alcohol sulfotransferase) (Hydroxysteroid sulfotransferase 2) (Sulfotransferase family 2B member 1) (Sulfotransferase family cytosolic 2B member 1) (ST2B1)	SULT2B1
sp|P11177|ODPB_HUMAN	P11177	7.05931	0.313955	17.2626	0.274418	3.68664	1.28753	4	0	Pyruvate dehydrogenase E1 component subunit beta, mitochondrial (PDHE1-B) (EC 1.2.4.1)	PDHB
sp|P61289|PSME3_HUMAN	P61289	-8.03701	-0.318856	7.66777	10.6967	3.67446	3.36651	2	2	Proteasome activator complex subunit 3 (11S regulator complex subunit gamma) (REG-gamma) (Activator of multicatalytic protease subunit 3) (Ki nuclear autoantigen) (Proteasome activator 28 subunit gamma) (PA28g) (PA28gamma)	PSME3
sp|A8MYP8|ODF3B_HUMAN	A8MYP8	4.13639	11.9095	3.12714	1.07942	3.63176	0.935816	4	0	Outer dense fiber protein 3B (Outer dense fiber protein 3-like protein 3)	ODF3B
sp|Q99733|NP1L4_HUMAN	Q99733	-0.162308	3.99756	12.8596	3.22176	3.60966	1.11574	3	1	Nucleosome assembly protein 1-like 4 (Nucleosome assembly protein 2) (NAP-2)	NAP1L4
sp|Q9GZZ8|LACRT_HUMAN	Q9GZZ8	2.1069	-7.85826	5.02634	8.58755	3.56662	3.59431	3	1	Extracellular glycoprotein lacritin	LACRT
sp|Q5K651|SAMD9_HUMAN	Q5K651	14.6345	0.244439	5.79194	1.15938	3.47566	1.20608	4	0	Sterile alpha motif domain-containing protein 9 (SAM domain-containing protein 9)	SAMD9
sp|O00754|MA2B1_HUMAN	O00754	8.86458	3.30476	0.898469	3.63799	3.47138	0.803378	4	0	Lysosomal alpha-mannosidase (Laman) (EC 3.2.1.24) (Lysosomal acid alpha-mannosidase) (Mannosidase alpha class 2B member 1) (Mannosidase alpha-B) [Cleaved into: Lysosomal alpha-mannosidase A peptide; Lysosomal alpha-mannosidase B peptide; Lysosomal alpha-mannosidase C peptide; Lysosomal alpha-mannosidase D peptide; Lysosomal alpha-mannosidase E peptide]	MAN2B1
sp|Q9NZH0|GPC5B_HUMAN	Q9NZH0	8.89637	-2.02995	8.3231	-1.41482	3.45414	1.7351	2	2	G-protein coupled receptor family C group 5 member B (A-69G12.1) (Retinoic acid-induced gene 2 protein) (RAIG-2)	GPRC5B
sp|Q15738|NSDHL_HUMAN	Q15738	5.63924	-0.0219793	13.0369	1.19166	3.41545	1.19081	3	1	Sterol-4-alpha-carboxylate 3-dehydrogenase, decarboxylating (EC 1.1.1.170) (Protein H105e3)	NSDHL
sp|Q16762|THTR_HUMAN	Q16762	4.53556	0.160231	15.5018	2.19605	3.3658	1.22178	4	0	Thiosulfate sulfurtransferase (EC 2.8.1.1) (Rhodanese)	TST
sp|Q9Y4K1|CRBG1_HUMAN	Q9Y4K1	4.51758	0.330323	3.64852	2.91167	3.2801	0.632785	4	0	Beta/gamma crystallin domain-containing protein 1 (Absent in melanoma 1 protein)	CRYBG1
sp|Q13822|ENPP2_HUMAN	Q13822	-2.93322	10.4818	-0.83808	7.39562	3.27877	1.82398	2	2	Ectonucleotide pyrophosphatase/phosphodiesterase family member 2 (E-NPP 2) (EC 3.1.4.39) (Autotaxin) (Extracellular lysophospholipase D) (LysoPLD)	ENPP2
sp|Q8N1P7|CRBG2_HUMAN	Q8N1P7	14.9154	0.808258	5.41809	1.02344	3.22076	1.19115	4	0	Beta/gamma crystallin domain-containing protein 2 (Absent in melanoma 1-like protein)	CRYBG2
sp|Q08AI8|MB214_HUMAN	Q08AI8	6.44597	1.56097	4.85281	1.30474	3.20689	0.712196	4	0	Protein mab-21-like 4	MAB21L4
sp|O14498|ISLR_HUMAN	O14498	0.305758	-0.883314	12.3599	6.05657	3.18117	1.36249	3	1	Immunoglobulin superfamily containing leucine-rich repeat protein	ISLR
sp|Q15126|PMVK_HUMAN	Q15126	5.58979	0.727076	12.1655	0.41103	3.15844	1.16412	4	0	Phosphomevalonate kinase (PMKase) (hPMK) (EC 2.7.4.2)	PMVK
sp|P35321|SPR1A_HUMAN	P35321	7.38487	-1.02533	4.60258	1.60053	3.10155	1.16087	3	1	Cornifin-A (19 kDa pancornulin) (SPRK) (Small proline-rich protein IA) (SPR-IA)	SPRR1A
sp|O60762|DPM1_HUMAN	O60762	5.75319	0.383173	11.0344	0.415375	3.08428	1.15873	4	0	Dolichol-phosphate mannosyltransferase subunit 1 (EC 2.4.1.83) (Dolichol-phosphate mannose synthase subunit 1) (DPM synthase subunit 1) (Dolichyl-phosphate beta-D-mannosyltransferase subunit 1) (Mannose-P-dolichol synthase subunit 1) (MPD synthase subunit 1)	DPM1
sp|Q6UWP8|SBSN_HUMAN	Q6UWP8	6.82663	-1.80323	4.7409	1.42188	3.08139	1.35489	3	1	Suprabasin	SBSN
sp|Q9NZ01|TECR_HUMAN	Q9NZ01	9.97729	1.50785	4.26175	1.8966	3.07917	0.885402	4	0	Very-long-chain enoyl-CoA reductase (EC 1.3.1.93) (Synaptic glycoprotein SC2) (Trans-2,3-enoyl-CoA reductase) (TER)	TECR
sp|P48729|KC1A_HUMAN	P48729	5.57134	0.434863	14.0187	0.56083	3.06608	1.23975	4	0	Casein kinase I isoform alpha (CKI-alpha) (EC 2.7.11.1) (CK1)	CSNK1A1
sp|P10153|RNAS2_HUMAN	P10153	-0.173085	3.32701	4.4714	2.7067	3.01685	0.765561	3	1	Non-secretory ribonuclease (EC 4.6.1.18) (Eosinophil-derived neurotoxin) (RNase UpI-2) (Ribonuclease 2) (RNase 2) (Ribonuclease US)	RNASE2
sp|P29373|RABP2_HUMAN	P29373	7.9739	0.363666	4.77639	1.2485	3.01245	0.971681	4	0	Cellular retinoic acid-binding protein 2 (Cellular retinoic acid-binding protein II) (CRABP-II)	CRABP2
sp|Q9NQ38|ISK5_HUMAN	Q9NQ38	5.86839	-0.553378	4.43566	1.57485	3.00526	1.01614	3	1	Serine protease inhibitor Kazal-type 5 (Lympho-epithelial Kazal-type-related inhibitor) (LEKTI) [Cleaved into: Hemofiltrate peptide HF6478; Hemofiltrate peptide HF7665]	SPINK5
sp|P02812|PRB2_HUMAN	P02812	7.82066	-2.96075	7.94998	-1.81622	3.00222	2.16495	2	2	Basic salivary proline-rich protein 2 (Salivary proline-rich protein) (Con1 glycoprotein) [Cleaved into: Basic proline-rich peptide IB-1; Basic proline-rich peptide P-E (IB-9); Basic proline-rich peptide IB-7; Basic proline-rich peptide IB-8c (Basic peptide P-F); Basic proline-rich peptide IB-4]	PRB2
sp|Q07157|ZO1_HUMAN	Q07157	3.62644	0.861191	15.2467	2.34153	2.98398	1.19277	4	0	Tight junction protein ZO-1 (Tight junction protein 1) (Zona occludens protein 1) (Zonula occludens protein 1)	TJP1
sp|P04181|OAT_HUMAN	P04181	7.50087	-2.19247	8.52271	-1.53416	2.98336	1.86158	2	2	Ornithine aminotransferase, mitochondrial (EC 2.6.1.13) (Ornithine delta-aminotransferase) (Ornithine--oxo-acid aminotransferase) [Cleaved into: Ornithine aminotransferase, hepatic form; Ornithine aminotransferase, renal form]	OAT
sp|Q9NZL9|MAT2B_HUMAN	Q9NZL9	-1.70317	1.4467	4.48965	11.4999	2.96817	1.43458	3	1	Methionine adenosyltransferase 2 subunit beta (Methionine adenosyltransferase II beta) (MAT II beta) (Putative dTDP-4-keto-6-deoxy-D-glucose 4-reductase)	MAT2B
sp|P58107|EPIPL_HUMAN	P58107	4.85467	-2.15473	4.81109	1.11322	2.96215	1.56146	3	1	Epiplakin (450 kDa epidermal antigen)	EPPK1
sp|Q86T26|TM11B_HUMAN	Q86T26	6.83825	0.795088	4.7768	1.1014	2.9391	0.867905	4	0	Transmembrane protease serine 11B (EC 3.4.21.-) (Airway trypsin-like protease 5)	TMPRSS11B
sp|O60825|F262_HUMAN	O60825	9.65841	-1.17595	4.59179	1.27253	2.93216	1.30688	3	1	6-phosphofructo-2-kinase/fructose-2,6-bisphosphatase 2 (6PF-2-K/Fru-2,6-P2ase 2) (PFK/FBPase 2) (6PF-2-K/Fru-2,6-P2ase heart-type isozyme) [Includes: 6-phosphofructo-2-kinase (EC 2.7.1.105); Fructose-2,6-bisphosphatase (EC 3.1.3.46)]	PFKFB2
sp|P55196|AFAD_HUMAN	P55196	11.5106	1.21066	4.58169	1.28022	2.93095	1.04166	4	0	Afadin (ALL1-fused gene from chromosome 6 protein) (Protein AF-6) (Afadin adherens junction formation factor)	AFDN
sp|Q6WKZ4|RFIP1_HUMAN	Q6WKZ4	-0.614203	5.61941	2.95499	2.88534	2.92016	0.942845	3	1	Rab11 family-interacting protein 1 (Rab11-FIP1) (Rab-coupling protein)	RAB11FIP1
sp|O60716|CTND1_HUMAN	O60716	4.77713	0.620735	5.75656	1.05521	2.91617	0.849872	4	0	Catenin delta-1 (Cadherin-associated Src substrate) (CAS) (p120 catenin) (p120(ctn)) (p120(cas))	CTNND1
sp|P21128|ENDOU_HUMAN	P21128	15.3754	0.211466	4.45281	1.32925	2.89103	1.29635	4	0	Poly(U)-specific endoribonuclease (EC 3.1.-.-) (Placental protein 11) (PP11) (Protein endoU) (Uridylate-specific endoribonuclease)	ENDOU
sp|Q96FQ6|S10AG_HUMAN	Q96FQ6	5.51867	0.270985	4.35236	1.36328	2.85782	0.85721	4	0	Protein S100-A16 (Aging-associated gene 13 protein) (Protein S100-F) (S100 calcium-binding protein A16)	S100A16
sp|O15231|ZN185_HUMAN	O15231	5.79619	0.0109997	4.07175	1.60462	2.83818	0.894451	4	0	Zinc finger protein 185 (LIM domain protein ZNF185) (P1-A)	ZNF185
sp|Q15067|ACOX1_HUMAN	Q15067	11.5987	-0.175284	5.74757	-0.0989452	2.82431	1.31669	2	2	Peroxisomal acyl-coenzyme A oxidase 1 (AOX) (EC 1.3.3.6) (Palmitoyl-CoA oxidase) (Straight-chain acyl-CoA oxidase) (SCOX) [Cleaved into: Peroxisomal acyl-CoA oxidase 1, A chain; Peroxisomal acyl-CoA oxidase 1, B chain; Peroxisomal acyl-CoA oxidase 1, C chain]	ACOX1
sp|O00748|EST2_HUMAN	O00748	14.5165	-0.242579	3.2714	2.34602	2.80871	1.31393	3	1	Cocaine esterase (EC 3.1.1.84) (Carboxylesterase 2) (CE-2) (hCE-2) (EC 3.1.1.1) (Methylumbelliferyl-acetate deacetylase 2) (EC 3.1.1.56)	CES2
sp|Q9NZD2|GLTP_HUMAN	Q9NZD2	5.14859	0.0434618	4.32531	1.23527	2.78029	0.907138	4	0	Glycolipid transfer protein (GLTP)	GLTP
sp|O14639|ABLM1_HUMAN	O14639	11.4847	0.787462	4.74494	-0.861439	2.7662	1.36005	3	1	Actin-binding LIM protein 1 (abLIM-1) (Actin-binding LIM protein family member 1) (Actin-binding double zinc finger protein) (LIMAB1) (Limatin)	ABLIM1
sp|Q96E40|SACA9_HUMAN	Q96E40	11.8557	3.41726	2.09257	-0.0730312	2.75491	1.20832	3	1	Sperm acrosome-associated protein 9	SPACA9
sp|Q96HC4|PDLI5_HUMAN	Q96HC4	5.89326	0.717504	4.3901	1.09769	2.7439	0.834867	4	0	PDZ and LIM domain protein 5 (Enigma homolog) (Enigma-like PDZ and LIM domains protein)	PDLIM5
sp|P35613|BASI_HUMAN	P35613	5.42968	-0.0929154	3.20341	2.26375	2.73358	0.846842	3	1	Basigin (5F7) (Collagenase stimulatory factor) (Extracellular matrix metalloproteinase inducer) (EMMPRIN) (Leukocyte activation antigen M6) (OK blood group antigen) (Tumor cell-derived collagenase stimulatory factor) (TCSF) (CD antigen CD147)	BSG
sp|Q9Y2G3|AT11B_HUMAN	Q9Y2G3	1.72157	-9.64854	10.4419	3.72946	2.72552	5.34986	3	1	Probable phospholipid-transporting ATPase IF (EC 7.6.2.1) (ATPase IR) (ATPase class VI type 11B) (P4-ATPase flippase complex alpha subunit ATP11B)	ATP11B
sp|P14555|PA2GA_HUMAN	P14555	5.29428	-1.25502	3.25698	2.18971	2.72334	1.1551	3	1	Phospholipase A2, membrane associated (EC 3.1.1.4) (GIIC sPLA2) (Group IIA phospholipase A2) (Non-pancreatic secretory phospholipase A2) (NPS-PLA2) (Phosphatidylcholine 2-acylhydrolase 2A)	PLA2G2A
sp|P34896|GLYC_HUMAN	P34896	13.0844	0.36422	4.03795	1.35623	2.69709	1.22999	4	0	Serine hydroxymethyltransferase, cytosolic (SHMT) (EC 2.1.2.1) (Glycine hydroxymethyltransferase) (Serine methylase)	SHMT1
sp|Q9UKR3|KLK13_HUMAN	Q9UKR3	16.9909	0.11099	3.37477	1.9956	2.68519	1.3704	4	0	Kallikrein-13 (EC 3.4.21.-) (Kallikrein-like protein 4) (KLK-L4)	KLK13
sp|O60218|AK1BA_HUMAN	O60218	6.85501	-1.01344	4.83617	0.532939	2.68455	1.30726	3	1	Aldo-keto reductase family 1 member B10 (EC 1.1.1.300) (EC 1.1.1.54) (ARL-1) (Aldose reductase-like) (Aldose reductase-related protein) (ARP) (hARP) (Small intestine reductase) (SI reductase)	AKR1B10
sp|Q8WWA1|TMM40_HUMAN	Q8WWA1	12.3642	-1.89613	4.56101	0.80214	2.68157	1.56611	3	1	Transmembrane protein 40	TMEM40
sp|P22528|SPR1B_HUMAN	P22528	16.3105	-0.513214	3.98189	1.33774	2.65981	1.43619	3	1	Cornifin-B (14.9 kDa pancornulin) (Small proline-rich protein IB) (SPR-IB)	SPRR1B
sp|O75602|SPAG6_HUMAN	O75602	4.25681	13.4501	1.00528	0.511491	2.63104	1.24794	4	0	Sperm-associated antigen 6 (Protein PF16 homolog) (Repro-SA-1) (Sperm flagellar protein)	SPAG6
sp|A0A0C4DH33|HV124_HUMAN	A0A0C4DH33	2.54821	-1.15591	2.69253	11.2723	2.62037	1.37154	3	1	Immunoglobulin heavy variable 1-24	IGHV1-24
sp|P11217|PYGM_HUMAN	P11217	8.46767	2.78483	2.38	1.79712	2.58241	0.803684	4	0	Glycogen phosphorylase, muscle form (EC 2.4.1.1) (Myophosphorylase)	PYGM
sp|Q92506|DHB8_HUMAN	Q92506	1.16896	3.35874	1.75288	11.623	2.55581	1.08444	4	0	Estradiol 17-beta-dehydrogenase 8 (EC 1.1.1.62) (17-beta-hydroxysteroid dehydrogenase 8) (17-beta-HSD 8) (3-ketoacyl-[acyl-carrier-protein] reductase alpha subunit) (KAR alpha subunit) (3-oxoacyl-[acyl-carrier-protein] reductase) (EC 1.1.1.-) (Protein Ke6) (Ke-6) (Really interesting new gene 2 protein) (Short chain dehydrogenase/reductase family 30C member 1) (Testosterone 17-beta-dehydrogenase 8…	HSD17B8
sp|O95171|SCEL_HUMAN	O95171	6.2711	0.163923	3.68843	1.36205	2.52524	0.939542	4	0	Sciellin	SCEL
sp|P13807|GYS1_HUMAN	P13807	3.13963	0.112651	11.8755	1.90157	2.5206	1.22813	4	0	Glycogen [starch] synthase, muscle (EC 2.4.1.11)	GYS1
sp|P08493|MGP_HUMAN	P08493	4.93411	-2.74209	4.02508	1.00049	2.51278	1.92097	3	1	Matrix Gla protein (MGP) (Cell growth-inhibiting gene 36 protein)	MGP
sp|Q6ZNJ1|NBEL2_HUMAN	Q6ZNJ1	3.47725	0.257072	12.8195	1.50853	2.49289	1.26061	4	0	Neurobeachin-like protein 2	NBEAL2
sp|O95202|LETM1_HUMAN	O95202	3.30049	-0.71971	4.78956	1.68252	2.4915	1.04228	3	1	Mitochondrial proton/calcium exchanger protein (Leucine zipper-EF-hand-containing transmembrane protein 1)	LETM1
sp|Q8N3Y7|RDHE2_HUMAN	Q8N3Y7	15.192	-0.178322	3.73642	1.22689	2.48165	1.39934	3	1	Epidermal retinol dehydrogenase 2 (EPHD-2) (RDH-E2) (EC 1.1.1.105) (Retinal short-chain dehydrogenase reductase 2) (retSDR2) (Short-chain dehydrogenase/reductase family 16C member 5)	SDR16C5
sp|Q14134|TRI29_HUMAN	Q14134	5.81694	-0.0353904	3.76673	1.17416	2.47044	0.979028	3	1	Tripartite motif-containing protein 29 (Ataxia telangiectasia group D-associated protein)	TRIM29
sp|Q6ZN66|GBP6_HUMAN	Q6ZN66	4.34789	0.698434	4.03615	0.86568	2.45091	0.793729	4	0	Guanylate-binding protein 6 (GTP-binding protein 6) (GBP-6) (Guanine nucleotide-binding protein 6)	GBP6
sp|Q16658|FSCN1_HUMAN	Q16658	4.17034	-0.376154	3.14654	1.73201	2.43928	0.908087	3	1	Fascin (55 kDa actin-bundling protein) (Singed-like protein) (p55)	FSCN1
sp|Q8WUW1|BRK1_HUMAN	Q8WUW1	8.55531	0.848742	3.25835	1.5707	2.41453	0.978286	4	0	Protein BRICK1 (BRK1)	BRK1
sp|Q9HCY8|S10AE_HUMAN	Q9HCY8	5.01552	0.346595	3.97872	0.806015	2.39237	0.910841	4	0	Protein S100-A14 (S100 calcium-binding protein A14) (S114)	S100A14
sp|Q14CN2|CLCA4_HUMAN	Q14CN2	4.84087	0.492404	3.45108	1.31381	2.38245	0.786235	4	0	Calcium-activated chloride channel regulator 4 (EC 3.4.-.-) (Calcium-activated chloride channel family member 4) (hCLCA4) (Calcium-activated chloride channel protein 2) (CaCC-2) (hCaCC-2) (Chloride channel accessory 4) [Cleaved into: Calcium-activated chloride channel regulator 4, 110 kDa form; Calcium-activated chloride channel regulator 4, 30 kDa form]	CLCA4
sp|Q9NSE4|SYIM_HUMAN	Q9NSE4	10.1614	0.0495151	2.0624	2.69967	2.38103	1.18222	4	0	Isoleucine--tRNA ligase, mitochondrial (EC 6.1.1.5) (Isoleucyl-tRNA synthetase) (IleRS)	IARS2
sp|Q6NVY1|HIBCH_HUMAN	Q6NVY1	3.7715	1.33847	3.38111	-0.0173762	2.35979	0.839884	3	1	3-hydroxyisobutyryl-CoA hydrolase, mitochondrial (EC 3.1.2.4) (3-hydroxyisobutyryl-coenzyme A hydrolase) (HIB-CoA hydrolase) (HIBYL-CoA-H)	HIBCH
sp|Q92817|EVPL_HUMAN	Q92817	6.01626	0.242872	3.50032	1.21097	2.35565	0.938738	4	0	Envoplakin (210 kDa cornified envelope precursor protein) (210 kDa paraneoplastic pemphigus antigen) (p210)	EVPL
sp|Q92597|NDRG1_HUMAN	Q92597	3.81314	0.423624	3.55535	1.13888	2.34711	0.763428	4	0	Protein NDRG1 (Differentiation-related gene 1 protein) (DRG-1) (N-myc downstream-regulated gene 1 protein) (Nickel-specific induction protein Cap43) (Reducing agents and tunicamycin-responsive protein) (RTP) (Rit42)	NDRG1
sp|P22735|TGM1_HUMAN	P22735	8.10972	0.38948	3.28206	1.39931	2.34069	1.03978	4	0	Protein-glutamine gamma-glutamyltransferase K (EC 2.3.2.13) (Epidermal TGase) (Transglutaminase K) (TG(K)) (TGK) (TGase K) (Transglutaminase-1) (TGase-1)	TGM1
sp|P05204|HMGN2_HUMAN	P05204	15.0258	2.54174	2.10334	1.64965	2.32254	1.21461	4	0	Non-histone chromosomal protein HMG-17 (High mobility group nucleosome-binding domain-containing protein 2)	HMGN2
sp|Q9UBG3|CRNN_HUMAN	Q9UBG3	6.32542	-0.149722	3.29771	1.34125	2.31948	1.03449	3	1	Cornulin (53 kDa putative calcium-binding protein) (53 kDa squamous epithelial-induced stress protein) (58 kDa heat shock protein) (Squamous epithelial heat shock protein 53) (Tumor-related protein)	CRNN
sp|O60437|PEPL_HUMAN	O60437	5.2322	0.306093	3.60348	1.02035	2.31192	0.899847	4	0	Periplakin (190 kDa paraneoplastic pemphigus antigen) (195 kDa cornified envelope precursor protein)	PPL
sp|P35221|CTNA1_HUMAN	P35221	3.27106	-0.0731141	3.88194	1.3398	2.30543	0.860704	3	1	Catenin alpha-1 (Alpha E-catenin) (Cadherin-associated protein) (Renal carcinoma antigen NY-REN-13)	CTNNA1
sp|O43451|MGA_HUMAN	O43451	-8.44257	1.32069	11.1622	3.26962	2.29516	4.41109	3	1	Maltase-glucoamylase, intestinal [Includes: Maltase (EC 3.2.1.20) (Alpha-glucosidase); Glucoamylase (EC 3.2.1.3) (Glucan 1,4-alpha-glucosidase)]	MGAM
sp|Q99417|MYCBP_HUMAN	Q99417	3.65491	0.919123	17.0095	0.933323	2.29412	1.367	4	0	c-Myc-binding protein (Associate of Myc 1) (AMY-1)	MYCBP
sp|Q96RM1|SPR2F_HUMAN	Q96RM1	13.3829	-1.30055	2.93495	1.64477	2.28986	1.53534	3	1	Small proline-rich protein 2F (SPR-2F)	SPRR2F
sp|Q14210|LY6D_HUMAN	Q14210	17.8384	-1.21776	3.49915	1.06987	2.28451	1.61959	3	1	Lymphocyte antigen 6D (Ly-6D) (E48 antigen)	LY6D
sp|Q6XPR3|RPTN_HUMAN	Q6XPR3	16.8333	-2.2692	3.85086	0.710048	2.28046	1.75985	3	1	Repetin	RPTN
sp|Q99685|MGLL_HUMAN	Q99685	3.46013	0.698278	14.1739	1.0995	2.27982	1.30282	4	0	Monoglyceride lipase (MGL) (EC 3.1.1.23) (HU-K5) (Lysophospholipase homolog) (Lysophospholipase-like) (Monoacylglycerol lipase) (MAGL)	MGLL
sp|Q99798|ACON_HUMAN	Q99798	4.22525	0.315227	5.03313	0.0750301	2.27024	1.07084	4	0	Aconitate hydratase, mitochondrial (Aconitase) (EC 4.2.1.3) (Citrate hydro-lyase)	ACO2
sp|P10451|OSTP_HUMAN	P10451	-6.33743	-12.8951	15.5642	10.8459	2.25423	7.5694	2	2	Osteopontin (Bone sialoprotein 1) (Nephropontin) (Secreted phosphoprotein 1) (SPP-1) (Urinary stone protein) (Uropontin)	SPP1
sp|Q99747|SNAG_HUMAN	Q99747	5.07349	-0.573145	8.80096	-8.73109	2.25017	6.67583	2	2	Gamma-soluble NSF attachment protein (SNAP-gamma) (N-ethylmaleimide-sensitive factor attachment protein gamma)	NAPG
sp|P02533|K1C14_HUMAN	P02533	6.98059	-1.56971	3.23943	1.25395	2.24669	1.45121	3	1	Keratin, type I cytoskeletal 14 (Cytokeratin-14) (CK-14) (Keratin-14) (K14)	KRT14
sp|P55795|HNRH2_HUMAN	P55795	2.42581	-1.23133	2.06261	3.9465	2.24421	1.2105	3	1	Heterogeneous nuclear ribonucleoprotein H2 (hnRNP H2) (FTP-3) (Heterogeneous nuclear ribonucleoprotein H') (hnRNP H') [Cleaved into: Heterogeneous nuclear ribonucleoprotein H2, N-terminally processed]	HNRNPH2
sp|Q9ULC6|PADI1_HUMAN	Q9ULC6	14.5058	0.676555	3.25497	1.21587	2.23542	1.32104	4	0	Protein-arginine deiminase type-1 (EC 3.5.3.15) (Peptidylarginine deiminase I) (Protein-arginine deiminase type I)	PADI1
sp|Q9UBD6|RHCG_HUMAN	Q9UBD6	21.3794	0.826424	3.43854	0.989621	2.21408	1.48478	4	0	Ammonium transporter Rh type C (Rh glycoprotein kidney) (Rhesus blood group family type C glycoprotein) (Rh family type C glycoprotein) (Rh type C glycoprotein) (Tumor-related protein DRC2)	RHCG
sp|Q92747|ARC1A_HUMAN	Q92747	3.45836	0.211753	5.19213	0.966486	2.21242	0.93238	4	0	Actin-related protein 2/3 complex subunit 1A (SOP2-like protein)	ARPC1A
sp|Q9Y6U3|ADSV_HUMAN	Q9Y6U3	2.66768	1.74451	5.4724	0.132714	2.20609	0.894013	4	0	Adseverin (Scinderin)	SCIN
sp|P31025|LCN1_HUMAN	P31025	5.37457	-1.17668	2.88954	1.51854	2.20404	1.27035	3	1	Lipocalin-1 (Tear lipocalin) (Tlc) (Tear prealbumin) (TP) (von Ebner gland protein) (VEG protein)	LCN1
sp|P09497|CLCB_HUMAN	P09497	3.53661	0.00210974	3.94074	0.862138	2.19937	0.93414	4	0	Clathrin light chain B (Lcb)	CLTB
sp|Q9NSC7|SIA7A_HUMAN	Q9NSC7	12.1431	1.15167	3.24115	0.59173	2.19641	1.25256	4	0	Alpha-N-acetylgalactosaminide alpha-2,6-sialyltransferase 1 (EC 2.4.99.3) (GalNAc alpha-2,6-sialyltransferase I) (ST6GalNAc I) (ST6GalNAcI) (Sialyltransferase 7A) (SIAT7-A)	ST6GALNAC1
sp|P02538|K2C6A_HUMAN	P02538	7.2847	-0.978513	3.03919	1.34545	2.19232	1.30503	3	1	Keratin, type II cytoskeletal 6A (Cytokeratin-6A) (CK-6A) (Cytokeratin-6D) (CK-6D) (Keratin-6A) (K6A) (Type-II keratin Kb6) (allergen Hom s 5)	KRT6A
sp|Q6DD88|ATLA3_HUMAN	Q6DD88	12.1576	0.461945	2.35064	1.99578	2.17321	1.25915	4	0	Atlastin-3 (EC 3.6.5.-)	ATL3
sp|Q6MZM9|PRR27_HUMAN	Q6MZM9	3.7557	-2.28563	7.26934	0.566943	2.16132	1.76942	3	1	Proline-rich protein 27	PRR27
sp|Q9UHA7|IL36A_HUMAN	Q9UHA7	16.7012	-0.651962	3.53971	0.775936	2.15782	1.5582	3	1	Interleukin-36 alpha (FIL1 epsilon) (Interleukin-1 epsilon) (IL-1 epsilon) (Interleukin-1 family member 6) (IL-1F6)	IL36A
sp|Q53GQ0|DHB12_HUMAN	Q53GQ0	12.1273	-0.108511	4.33032	-0.0350168	2.14765	1.41061	2	2	Very-long-chain 3-oxoacyl-CoA reductase (EC 1.1.1.330) (17-beta-hydroxysteroid dehydrogenase 12) (17-beta-HSD 12) (3-ketoacyl-CoA reductase) (KAR) (Estradiol 17-beta-dehydrogenase 12) (EC 1.1.1.62) (Short chain dehydrogenase/reductase family 12C member 1)	HSD17B12
sp|Q8TC71|MIEAP_HUMAN	Q8TC71	2.88971	1.39832	3.35433	-0.546939	2.14402	0.990979	3	1	Mitochondria-eating protein (Spermatogenesis-associated protein 18)	SPATA18
sp|P04259|K2C6B_HUMAN	P04259	8.42191	-1.40937	3.46742	0.796297	2.13186	1.50196	3	1	Keratin, type II cytoskeletal 6B (Cytokeratin-6B) (CK-6B) (Keratin-6B) (K6B) (Type-II keratin Kb10)	KRT6B
sp|Q8WVV4|POF1B_HUMAN	Q8WVV4	17.0629	-0.479314	3.74931	0.505929	2.12762	1.55594	3	1	Protein POF1B (Premature ovarian failure protein 1B)	POF1B
sp|Q9UIV8|SPB13_HUMAN	Q9UIV8	9.04871	-0.082522	3.52658	0.718043	2.12231	1.25093	3	1	Serpin B13 (HaCaT UV-repressible serpin) (Hurpin) (Headpin) (Peptidase inhibitor 13) (PI-13) (Proteinase inhibitor 13)	SERPINB13
sp|P67870|CSK2B_HUMAN	P67870	1.66339	0.353355	2.87457	2.57605	2.11972	0.606866	4	0	Casein kinase II subunit beta (CK II beta) (Phosvitin) (Protein G5a)	CSNK2B
sp|P01116|RASK_HUMAN	P01116	10.2575	1.09489	1.56969	2.66306	2.11637	1.10139	4	0	GTPase KRas (K-Ras 2) (Ki-Ras) (c-K-ras) (c-Ki-ras) [Cleaved into: GTPase KRas, N-terminally processed]	KRAS
sp|Q12904|AIMP1_HUMAN	Q12904	2.72654	0.257764	11.9247	1.49636	2.11145	1.2952	4	0	Aminoacyl tRNA synthase complex-interacting multifunctional protein 1 (Multisynthase complex auxiliary component p43) [Cleaved into: Endothelial monocyte-activating polypeptide 2 (EMAP-2) (Endothelial monocyte-activating polypeptide II) (EMAP-II) (Small inducible cytokine subfamily E member 1)]	AIMP1
sp|Q9BQR3|PRS27_HUMAN	Q9BQR3	3.40998	0.123607	12.4966	0.812484	2.11123	1.35425	4	0	Serine protease 27 (EC 3.4.21.-) (Marapsin) (Pancreasin)	PRSS27
sp|P13646|K1C13_HUMAN	P13646	5.76398	0.312401	3.2859	0.920704	2.1033	0.966783	4	0	Keratin, type I cytoskeletal 13 (Cytokeratin-13) (CK-13) (Keratin-13) (K13)	KRT13
sp|Q6ZS72|PEAK3_HUMAN	Q6ZS72	8.19709	1.18548	-0.576778	2.99831	2.0919	1.2842	3	1	Protein PEAK3	PEAK3
sp|P54652|HSP72_HUMAN	P54652	12.8696	-0.311478	4.45032	-0.275825	2.08725	1.484	2	2	Heat shock-related 70 kDa protein 2 (Heat shock 70 kDa protein 2)	HSPA2
sp|Q07666|KHDR1_HUMAN	Q07666	17.5353	0.558061	3.60809	0.502754	2.08308	1.46282	4	0	KH domain-containing, RNA-binding, signal transduction-associated protein 1 (GAP-associated tyrosine phosphoprotein p62) (Src-associated in mitosis 68 kDa protein) (Sam68) (p21 Ras GTPase-activating protein-associated p62) (p68)	KHDRBS1
sp|Q15418|KS6A1_HUMAN	Q15418	1.74169	-0.312028	12.1233	2.40747	2.07458	1.38951	3	1	Ribosomal protein S6 kinase alpha-1 (S6K-alpha-1) (EC 2.7.11.1) (90 kDa ribosomal protein S6 kinase 1) (p90-RSK 1) (p90RSK1) (p90S6K) (MAP kinase-activated protein kinase 1a) (MAPK-activated protein kinase 1a) (MAPKAP kinase 1a) (MAPKAPK-1a) (Ribosomal S6 kinase 1) (RSK-1)	RPS6KA1
sp|P16615|AT2A2_HUMAN	P16615	3.75973	0.665741	3.48268	0.338097	2.07421	0.877694	4	0	Sarcoplasmic/endoplasmic reticulum calcium ATPase 2 (SERCA2) (SR Ca(2+)-ATPase 2) (EC 7.2.2.10) (Calcium pump 2) (Calcium-transporting ATPase sarcoplasmic reticulum type, slow twitch skeletal muscle isoform) (Endoplasmic reticulum class 1/2 Ca(2+) ATPase)	ATP2A2
sp|P51648|AL3A2_HUMAN	P51648	3.99093	0.155403	14.3627	-0.678338	2.07316	1.54998	3	1	Aldehyde dehydrogenase family 3 member A2 (EC 1.2.1.3) (EC 1.2.1.94) (Aldehyde dehydrogenase 10) (Fatty aldehyde dehydrogenase) (Microsomal aldehyde dehydrogenase)	ALDH3A2
sp|P68133|ACTS_HUMAN	P68133	21.9396	2.24676	1.89594	-0.994684	2.07135	1.68141	3	1	Actin, alpha skeletal muscle (Alpha-actin-1) [Cleaved into: Actin, alpha skeletal muscle, intermediate form]	ACTA1
sp|Q96LJ7|DHRS1_HUMAN	Q96LJ7	7.58896	-0.275095	2.49591	1.64145	2.06868	1.17264	3	1	Dehydrogenase/reductase SDR family member 1 (EC 1.1.-.-) (Short chain dehydrogenase/reductase family 19C member 1)	DHRS1
sp|Q9Y263|PLAP_HUMAN	Q9Y263	10.9409	0.042592	3.13571	0.99285	2.06428	1.30952	4	0	Phospholipase A-2-activating protein (PLA2P) (PLAP)	PLAA
sp|Q9Y6A4|CFA20_HUMAN	Q9Y6A4	19.2568	3.67339	0.451106	0.17003	2.06225	1.53762	4	0	Cilia- and flagella-associated protein 20 (Basal body up-regulated protein 22) (Transcription factor IIB)	CFAP20
sp|P31947|1433S_HUMAN	P31947	4.77321	0.410722	3.5867	0.518661	2.05268	0.947096	4	0	14-3-3 protein sigma (Epithelial cell marker protein 1) (Stratifin)	SFN
sp|Q96HE7|ERO1A_HUMAN	Q96HE7	3.59534	0.338308	2.82545	1.27947	2.05246	0.732815	4	0	ERO1-like protein alpha (ERO1-L) (ERO1-L-alpha) (EC 1.8.4.-) (Endoplasmic oxidoreductin-1-like protein) (Endoplasmic reticulum oxidoreductase alpha) (Oxidoreductin-1-L-alpha)	ERO1A
sp|O95817|BAG3_HUMAN	O95817	2.64426	0.345483	3.18114	1.45402	2.04914	0.664294	4	0	BAG family molecular chaperone regulator 3 (BAG-3) (Bcl-2-associated athanogene 3) (Bcl-2-binding protein Bis) (Docking protein CAIR-1)	BAG3
sp|P09238|MMP10_HUMAN	P09238	12.9638	-1.74938	1.47706	2.57744	2.02725	1.66827	3	1	Stromelysin-2 (SL-2) (EC 3.4.24.22) (Matrix metalloproteinase-10) (MMP-10) (Transin-2)	MMP10
sp|P04424|ARLY_HUMAN	P04424	2.45532	1.59119	1.04548	11.9519	2.02325	1.211	4	0	Argininosuccinate lyase (ASAL) (EC 4.3.2.1) (Arginosuccinase)	ASL
sp|P09758|TACD2_HUMAN	P09758	3.59176	-0.264228	3.55154	0.485915	2.01873	1.0979	3	1	Tumor-associated calcium signal transducer 2 (Cell surface glycoprotein Trop-2) (Membrane component chromosome 1 surface marker 1) (Pancreatic carcinoma marker protein GA733-1)	TACSTD2
sp|P13804|ETFA_HUMAN	P13804	4.04738	0.433116	3.01609	1.00877	2.01243	0.79617	4	0	Electron transfer flavoprotein subunit alpha, mitochondrial (Alpha-ETF)	ETFA
sp|A0A0B4J1Y8|LV949_HUMAN	A0A0B4J1Y8	3.7826	0.235964	-0.0664697	15.0123	2.00928	1.49057	3	1	Immunoglobulin lambda variable 9-49	IGLV9-49
sp|Q9BRX8|PXL2A_HUMAN	Q9BRX8	4.37221	-0.376454	3.25751	0.760522	2.00901	1.09328	3	1	Peroxiredoxin-like 2A (Peroxiredoxin-like 2 activated in M-CSF stimulated monocytes) (Protein PAMM) (Redox-regulatory protein FAM213A)	PRXL2A
sp|O95831|AIFM1_HUMAN	O95831	2.25545	1.2783	16.174	1.76016	2.0078	1.34447	4	0	Apoptosis-inducing factor 1, mitochondrial (EC 1.6.99.-) (Programmed cell death protein 8)	AIFM1
sp|Q8WWA0|ITLN1_HUMAN	Q8WWA0	3.38773	-3.20819	0.614668	3.63503	2.0012	2.87744	3	1	Intelectin-1 (ITLN-1) (Endothelial lectin HL-1) (Galactofuranose-binding lectin) (Intestinal lactoferrin receptor) (Omentin)	ITLN1
sp|Q8N1N4|K2C78_HUMAN	Q8N1N4	6.14996	0.487777	2.86125	1.11652	1.98888	0.956256	4	0	Keratin, type II cytoskeletal 78 (Cytokeratin-78) (CK-78) (Keratin-5b) (Keratin-78) (K78) (Type-II keratin Kb40)	KRT78
sp|P19012|K1C15_HUMAN	P19012	12.1257	0.721295	3.2527	-0.0830397	1.987	1.398	3	1	Keratin, type I cytoskeletal 15 (Cytokeratin-15) (CK-15) (Keratin-15) (K15)	KRT15
sp|Q7L5L3|GDPD3_HUMAN	Q7L5L3	4.94898	0.297979	3.00897	0.940798	1.97488	0.918369	4	0	Lysophospholipase D GDPD3 (EC 3.1.4.-) (Glycerophosphodiester phosphodiesterase 7) (Glycerophosphodiester phosphodiesterase domain-containing protein 3)	GDPD3
sp|P13647|K2C5_HUMAN	P13647	5.82902	-0.138056	3.00544	0.925232	1.96534	1.09312	3	1	Keratin, type II cytoskeletal 5 (58 kDa cytokeratin) (Cytokeratin-5) (CK-5) (Keratin-5) (K5) (Type-II keratin Kb5)	KRT5
sp|Q9UBC9|SPRR3_HUMAN	Q9UBC9	7.5717	-0.585465	3.10974	0.803135	1.95644	1.31117	3	1	Small proline-rich protein 3 (22 kDa pancornulin) (Cornifin beta) (Esophagin)	SPRR3
sp|Q12959|DLG1_HUMAN	Q12959	-1.61865	1.26971	2.6289	11.6183	1.94931	1.64359	3	1	Disks large homolog 1 (Synapse-associated protein 97) (SAP-97) (SAP97) (hDlg)	DLG1
sp|O95757|HS74L_HUMAN	O95757	3.79673	-0.445174	3.12525	0.768567	1.94691	1.09711	3	1	Heat shock 70 kDa protein 4L (Heat shock 70-related protein APG-1) (Osmotic stress protein 94)	HSPA4L
sp|P49913|CAMP_HUMAN	P49913	4.05704	1.80323	2.07567	0.267155	1.93945	0.758994	4	0	Cathelicidin antimicrobial peptide (18 kDa cationic antimicrobial protein) (CAP-18) (hCAP-18) [Cleaved into: Antibacterial peptide FALL-39 (FALL-39 peptide antibiotic); Antibacterial peptide LL-37]	CAMP
sp|Q09666|AHNK_HUMAN	Q09666	3.04583	0.416308	2.73497	1.14188	1.93843	0.687202	4	0	Neuroblast differentiation-associated protein AHNAK (Desmoyokin)	AHNAK
sp|Q14166|TTL12_HUMAN	Q14166	3.19676	0.670231	3.27704	0.639088	1.9335	0.766414	4	0	Tubulin--tyrosine ligase-like protein 12 (Inactive tubulin--tyrosine ligase-like protein 12)	TTLL12
sp|Q9NSB2|KRT84_HUMAN	Q9NSB2	10.3987	-1.04853	4.90567	-1.7813	1.92857	1.82864	2	2	Keratin, type II cuticular Hb4 (Keratin-84) (K84) (Type II hair keratin Hb4) (Type-II keratin Kb24)	KRT84
sp|Q9UM07|PADI4_HUMAN	Q9UM07	1.65615	0.234455	2.33709	2.19628	1.92621	0.597952	4	0	Protein-arginine deiminase type-4 (EC 3.5.3.15) (HL-60 PAD) (Peptidylarginine deiminase IV) (Protein-arginine deiminase type IV)	PADI4
sp|Q9UKR0|KLK12_HUMAN	Q9UKR0	1.11576	-0.281611	2.72215	11.8887	1.91896	1.42196	3	1	Kallikrein-12 (EC 3.4.21.-) (Kallikrein-like protein 5) (KLK-L5)	KLK12
sp|Q96PL1|SG3A2_HUMAN	Q96PL1	0.602213	4.41343	3.2245	-2.69716	1.91336	2.2756	3	1	Secretoglobin family 3A member 2 (Pneumo secretory protein 1) (PnSP-1) (Uteroglobin-related protein 1)	SCGB3A2
sp|O95571|ETHE1_HUMAN	O95571	2.60186	0.235162	5.00064	1.2116	1.90673	0.914007	4	0	Persulfide dioxygenase ETHE1, mitochondrial (EC 1.13.11.18) (Ethylmalonic encephalopathy protein 1) (Hepatoma subtracted clone one protein) (Sulfur dioxygenase ETHE1)	ETHE1
sp|Q9NX63|MIC19_HUMAN	Q9NX63	2.80319	1.01009	2.94684	-0.152131	1.90664	0.902513	3	1	MICOS complex subunit MIC19 (Coiled-coil-helix-coiled-coil-helix domain-containing protein 3)	CHCHD3
sp|P27482|CALL3_HUMAN	P27482	6.24255	0.388722	3.11668	0.691652	1.90417	1.03915	4	0	Calmodulin-like protein 3 (CaM-like protein) (CLP) (Calmodulin-related protein NB-1)	CALML3
sp|P34913|HYES_HUMAN	P34913	2.25877	0.767769	14.9345	1.54675	1.90276	1.3805	4	0	Bifunctional epoxide hydrolase 2 [Includes: Cytosolic epoxide hydrolase 2 (CEH) (EC 3.3.2.10) (Epoxide hydratase) (Soluble epoxide hydrolase) (SEH); Lipid-phosphate phosphatase (EC 3.1.3.76)]	EPHX2
sp|Q00765|REEP5_HUMAN	Q00765	4.29082	-0.140816	2.07775	1.69075	1.88425	0.919076	3	1	Receptor expression-enhancing protein 5 (Polyposis locus protein 1) (Protein TB2)	REEP5
sp|P54108|CRIS3_HUMAN	P54108	4.06431	-0.407641	2.38405	1.37556	1.8798	1.00954	3	1	Cysteine-rich secretory protein 3 (CRISP-3) (Specific granule protein of 28 kDa) (SGP28)	CRISP3
sp|P02511|CRYAB_HUMAN	P02511	5.92037	0.434594	3.31559	-0.373498	1.87509	1.23612	3	1	Alpha-crystallin B chain (Alpha(B)-crystallin) (Heat shock protein beta-5) (HspB5) (Renal carcinoma antigen NY-REN-27) (Rosenthal fiber component)	CRYAB
sp|O76027|ANXA9_HUMAN	O76027	6.48194	0.719195	2.10086	1.6479	1.87438	0.93579	4	0	Annexin A9 (Annexin XXXI) (Annexin-31) (Annexin-9) (Pemphaxin)	ANXA9
sp|Q14002|CEAM7_HUMAN	Q14002	13.1843	0.762196	0.422914	2.98495	1.87357	1.38423	4	0	Carcinoembryonic antigen-related cell adhesion molecule 7 (Carcinoembryonic antigen CGM2)	CEACAM7
sp|Q8N474|SFRP1_HUMAN	Q8N474	6.68727	-2.44972	4.19719	-0.453334	1.87193	2.09886	2	2	Secreted frizzled-related protein 1 (FRP-1) (sFRP-1) (Secreted apoptosis-related protein 2) (SARP-2)	SFRP1
sp|Q14525|KT33B_HUMAN	Q14525	-0.389204	-1.17882	12.5495	4.11653	1.86366	1.66853	2	2	Keratin, type I cuticular Ha3-II (Hair keratin, type I Ha3-II) (Keratin-33B) (K33B)	KRT33B
sp|Q6ZVX7|FBX50_HUMAN	Q6ZVX7	7.55351	0.000641665	3.08536	0.639823	1.86259	1.21438	4	0	F-box only protein 50 (NCC receptor protein 1 homolog) (NCCRP-1) (Non-specific cytotoxic cell receptor protein 1 homolog)	NCCRP1
sp|P04083|ANXA1_HUMAN	P04083	4.13004	0.497401	2.82235	0.900451	1.8614	0.813383	4	0	Annexin A1 (Annexin I) (Annexin-1) (Calpactin II) (Calpactin-2) (Chromobindin-9) (Lipocortin I) (Phospholipase A2 inhibitory protein) (p35)	ANXA1
sp|Q15370|ELOB_HUMAN	Q15370	3.10778	0.611994	13.8053	-0.115834	1.85988	1.4823	3	1	Elongin-B (EloB) (Elongin 18 kDa subunit) (RNA polymerase II transcription factor SIII subunit B) (SIII p18) (Transcription elongation factor B polypeptide 2)	ELOB
sp|A8K2U0|A2ML1_HUMAN	A8K2U0	5.46532	-0.0505289	2.60967	1.10511	1.85739	1.04502	3	1	Alpha-2-macroglobulin-like protein 1 (C3 and PZP-like alpha-2-macroglobulin domain-containing protein 9)	A2ML1
sp|Q6ZUI0|TPRG1_HUMAN	Q6ZUI0	-10.5034	1.42305	2.28068	12.0562	1.85187	7.02932	3	1	Tumor protein p63-regulated gene 1 protein (Protein FAM79B)	TPRG1
sp|Q14914|PTGR1_HUMAN	Q14914	2.05198	0.451053	3.45604	1.64741	1.84969	0.651708	4	0	Prostaglandin reductase 1 (PRG-1) (EC 1.3.1.-) (15-oxoprostaglandin 13-reductase) (EC 1.3.1.48) (NADP-dependent leukotriene B4 12-hydroxydehydrogenase) (EC 1.3.1.74)	PTGR1
sp|Q08188|TGM3_HUMAN	Q08188	6.40494	0.333415	2.67604	1.01603	1.84603	1.04156	4	0	Protein-glutamine gamma-glutamyltransferase E (EC 2.3.2.13) (Transglutaminase E) (TG(E)) (TGE) (TGase E) (Transglutaminase-3) (TGase-3) [Cleaved into: Protein-glutamine gamma-glutamyltransferase E 50 kDa catalytic chain; Protein-glutamine gamma-glutamyltransferase E 27 kDa non-catalytic chain]	TGM3
sp|P14854|CX6B1_HUMAN	P14854	1.74463	0.762674	14.8418	1.9353	1.83997	1.38976	4	0	Cytochrome c oxidase subunit 6B1 (Cytochrome c oxidase subunit VIb isoform 1) (COX VIb-1)	COX6B1
sp|Q16204|CCDC6_HUMAN	Q16204	12.7224	1.01231	2.1737	1.50621	1.83996	1.28614	4	0	Coiled-coil domain-containing protein 6 (Papillary thyroid carcinoma-encoded protein) (Protein H4)	CCDC6
sp|Q5TD94|RSH4A_HUMAN	Q5TD94	4.03193	-0.590426	3.15027	0.52634	1.8383	1.21997	3	1	Radial spoke head protein 4 homolog A (Radial spoke head-like protein 3)	RSPH4A
sp|P19013|K2C4_HUMAN	P19013	6.16197	0.446342	3.029	0.645057	1.83703	1.03725	4	0	Keratin, type II cytoskeletal 4 (Cytokeratin-4) (CK-4) (Keratin-4) (K4) (Type-II keratin Kb4)	KRT4
sp|P62760|VISL1_HUMAN	P62760	12.3826	0.601709	3.07053	0.288366	1.83612	1.38759	4	0	Visinin-like protein 1 (VILIP) (VLP-1) (Hippocalcin-like protein 3) (HLP3)	VSNL1
sp|P32926|DSG3_HUMAN	P32926	19.6266	-0.260095	2.61369	1.05421	1.83395	1.61839	3	1	Desmoglein-3 (130 kDa pemphigus vulgaris antigen) (PVA) (Cadherin family member 6)	DSG3
sp|P22102|PUR2_HUMAN	P22102	11.072	0.504157	2.35167	1.30614	1.8289	1.28688	4	0	Trifunctional purine biosynthetic protein adenosine-3 [Includes: Phosphoribosylamine--glycine ligase (EC 6.3.4.13) (Glycinamide ribonucleotide synthetase) (GARS) (Phosphoribosylglycinamide synthetase); Phosphoribosylformylglycinamidine cyclo-ligase (EC 6.3.3.1) (AIR synthase) (AIRS) (Phosphoribosyl-aminoimidazole synthetase); Phosphoribosylglycinamide formyltransferase (EC 2.1.2.2) (5'-phosphorib…	GART
sp|O00159|MYO1C_HUMAN	O00159	14.9826	0.617982	3.03779	-2.22757	1.82789	1.84409	3	1	Unconventional myosin-Ic (Myosin I beta) (MMI-beta) (MMIb)	MYO1C
sp|P42766|RL35_HUMAN	P42766	4.27283	0.553738	3.03164	0.620884	1.82626	0.868423	4	0	60S ribosomal protein L35 (Large ribosomal subunit protein uL29)	RPL35
sp|Q15782|CH3L2_HUMAN	Q15782	0.439887	-1.54471	3.20675	11.6071	1.82332	1.68966	3	1	Chitinase-3-like protein 2 (Chondrocyte protein 39) (YKL-39)	CHI3L2
sp|P36952|SPB5_HUMAN	P36952	5.59178	-0.590171	3.30602	0.325651	1.81584	1.31099	3	1	Serpin B5 (Maspin) (Peptidase inhibitor 5) (PI-5)	SERPINB5
sp|Q9Y3F4|STRAP_HUMAN	Q9Y3F4	7.37529	0.392855	1.86921	1.73195	1.80058	1.08872	4	0	Serine-threonine kinase receptor-associated protein (MAP activator with WD repeats) (UNR-interacting protein) (WD-40 repeat protein PT-WD)	STRAP
sp|Q13043|STK4_HUMAN	Q13043	-0.00150444	2.33758	1.26025	3.12618	1.79892	0.807666	3	1	Serine/threonine-protein kinase 4 (EC 2.7.11.1) (Mammalian STE20-like protein kinase 1) (MST-1) (STE20-like kinase MST1) (Serine/threonine-protein kinase Krs-2) [Cleaved into: Serine/threonine-protein kinase 4 37kDa subunit (MST1/N); Serine/threonine-protein kinase 4 18kDa subunit (MST1/C)]	STK4
sp|Q9Y3A5|SBDS_HUMAN	Q9Y3A5	14.9052	-0.304471	3.09595	0.498859	1.79741	1.55095	3	1	Ribosome maturation protein SBDS (Shwachman-Bodian-Diamond syndrome protein)	SBDS
sp|P36405|ARL3_HUMAN	P36405	-1.01419	2.90719	11.5677	0.676104	1.79165	1.58205	3	1	ADP-ribosylation factor-like protein 3	ARL3
sp|O76013|KRT36_HUMAN	O76013	12.5556	-1.3382	4.88938	-1.31105	1.78916	1.78191	2	2	Keratin, type I cuticular Ha6 (Hair keratin, type I Ha6) (Keratin-36) (K36)	KRT36
sp|Q9BUP3|HTAI2_HUMAN	Q9BUP3	-10.3618	0.918394	2.65184	3.22326	1.78512	7.16161	3	1	Oxidoreductase HTATIP2 (EC 1.1.1.-) (30 kDa HIV-1 TAT-interacting protein) (HIV-1 TAT-interactive protein 2)	HTATIP2
sp|A0A075B6I0|LV861_HUMAN	A0A075B6I0	2.82794	-0.317354	9.60784	0.733977	1.78096	1.38779	3	1	Immunoglobulin lambda variable 8-61	IGLV8-61
sp|Q9H2U2|IPYR2_HUMAN	Q9H2U2	3.1507	0.406968	12.8604	0.273353	1.77883	1.42386	4	0	Inorganic pyrophosphatase 2, mitochondrial (EC 3.6.1.1) (Pyrophosphatase SID6-306) (Pyrophosphate phospho-hydrolase 2) (PPase 2)	PPA2
sp|Q8TE73|DYH5_HUMAN	Q8TE73	0.0557779	11.6291	2.52388	1.03297	1.77843	1.39363	4	0	Dynein heavy chain 5, axonemal (Axonemal beta dynein heavy chain 5) (Ciliary dynein heavy chain 5)	DNAH5
sp|P01714|LV319_HUMAN	P01714	3.8797	0.784512	2.7651	-0.575661	1.7748	1.16246	3	1	Immunoglobulin lambda variable 3-19 (Ig lambda chain V-III region SH)	IGLV3-19
sp|O75594|PGRP1_HUMAN	O75594	1.91568	0.0600434	1.63179	2.38388	1.77374	0.672597	4	0	Peptidoglycan recognition protein 1 (Peptidoglycan recognition protein short) (PGRP-S)	PGLYRP1
sp|Q96SQ9|CP2S1_HUMAN	Q96SQ9	1.19477	1.1258	15.2065	2.35123	1.773	1.37793	4	0	Cytochrome P450 2S1 (EC 1.14.14.-) (CYPIIS1) (Hydroperoxy icosatetraenoate dehydratase) (EC 4.2.1.152) (Thromboxane-A synthase) (EC 5.3.99.5)	CYP2S1
sp|P16083|NQO2_HUMAN	P16083	12.7753	0.464869	2.3078	1.23621	1.77201	1.37492	4	0	Ribosyldihydronicotinamide dehydrogenase [quinone] (EC 1.10.5.1) (NRH dehydrogenase [quinone] 2) (NRH:quinone oxidoreductase 2) (Quinone reductase 2) (QR2)	NQO2
sp|Q13576|IQGA2_HUMAN	Q13576	8.13172	0.425344	3.11222	0.129187	1.76878	1.2565	4	0	Ras GTPase-activating-like protein IQGAP2	IQGAP2
sp|Q9P0J0|NDUAD_HUMAN	Q9P0J0	-0.388324	2.15187	11.2586	1.37759	1.76473	1.44871	3	1	NADH dehydrogenase [ubiquinone] 1 alpha subcomplex subunit 13 (Cell death regulatory protein GRIM-19) (Complex I-B16.6) (CI-B16.6) (Gene associated with retinoic and interferon-induced mortality 19 protein) (GRIM-19) (Gene associated with retinoic and IFN-induced mortality 19 protein) (NADH-ubiquinone oxidoreductase B16.6 subunit)	NDUFA13
sp|Q8N6Q3|CD177_HUMAN	Q8N6Q3	1.53214	-0.0934819	1.99421	3.25612	1.76317	0.827872	3	1	CD177 antigen (Human neutrophil alloantigen 2a) (HNA-2a) (NB1 glycoprotein) (NB1 GP) (Polycythemia rubra vera protein 1) (PRV-1) (CD antigen CD177)	CD177
sp|P08559|ODPA_HUMAN	P08559	3.83992	0.67843	2.84325	0.597073	1.76084	0.810968	4	0	Pyruvate dehydrogenase E1 component subunit alpha, somatic form, mitochondrial (EC 1.2.4.1) (PDHE1-A type I)	PDHA1
sp|Q8TF05|PP4R1_HUMAN	Q8TF05	12.1163	0.350523	3.16482	-0.583729	1.75767	1.53987	3	1	Serine/threonine-protein phosphatase 4 regulatory subunit 1	PPP4R1
sp|P13688|CEAM1_HUMAN	P13688	3.22282	0.286347	2.39639	1.1034	1.7499	0.747547	4	0	Carcinoembryonic antigen-related cell adhesion molecule 1 (Biliary glycoprotein 1) (BGP-1) (CD antigen CD66a)	CEACAM1
sp|Q8WWI1|LMO7_HUMAN	Q8WWI1	2.28723	0.17671	4.67282	1.21039	1.74881	0.923604	4	0	LIM domain only protein 7 (LMO-7) (F-box only protein 20) (LOMP)	LMO7
sp|Q9UBH0|I36RA_HUMAN	Q9UBH0	3.50877	-0.464262	11.9732	-0.0117458	1.74851	1.53583	2	2	Interleukin-36 receptor antagonist protein (IL-36Ra) (FIL1 delta) (IL-1-related protein 3) (IL-1RP3) (Interleukin-1 HY1) (IL-1HY1) (Interleukin-1 delta) (IL-1 delta) (Interleukin-1 family member 5) (IL-1F5) (Interleukin-1 receptor antagonist homolog 1) (IL-1ra homolog 1) (Interleukin-1-like protein 1) (IL-1L1)	IL36RN
sp|P48556|PSMD8_HUMAN	P48556	3.43843	0.0503445	4.4808	-0.818563	1.74439	1.43662	3	1	26S proteasome non-ATPase regulatory subunit 8 (26S proteasome regulatory subunit RPN12) (26S proteasome regulatory subunit S14) (p31)	PSMD8
sp|Q02817|MUC2_HUMAN	Q02817	13.4978	2.83794	0.643134	-2.09149	1.74054	1.83299	3	1	Mucin-2 (MUC-2) (Intestinal mucin-2)	MUC2
sp|P52943|CRIP2_HUMAN	P52943	2.35244	0.195014	2.31149	1.16633	1.73891	0.68557	4	0	Cysteine-rich protein 2 (CRP-2) (Protein ESP1)	CRIP2
sp|P05120|PAI2_HUMAN	P05120	5.08707	1.31568	2.14793	-0.78673	1.73181	1.25397	3	1	Plasminogen activator inhibitor 2 (PAI-2) (Monocyte Arg-serpin) (Placental plasminogen activator inhibitor) (Serpin B2) (Urokinase inhibitor)	SERPINB2
sp|P29034|S10A2_HUMAN	P29034	6.11525	-0.848433	3.19976	0.262072	1.73092	1.434	3	1	Protein S100-A2 (CAN19) (Protein S-100L) (S100 calcium-binding protein A2)	S100A2
sp|P40394|ADH7_HUMAN	P40394	7.75091	0.108482	3.34491	-0.104316	1.7267	1.32381	3	1	All-trans-retinol dehydrogenase [NAD(+)] ADH7 (EC 1.1.1.105) (Alcohol dehydrogenase class 4 mu/sigma chain) (EC 1.1.1.1) (Alcohol dehydrogenase class IV mu/sigma chain) (Gastric alcohol dehydrogenase) (Omega-hydroxydecanoate dehydrogenase ADH7) (EC 1.1.1.66) (Retinol dehydrogenase)	ADH7
sp|Q9H0U3|MAGT1_HUMAN	Q9H0U3	14.8447	0.928141	2.45531	0.993105	1.72421	1.40053	4	0	Magnesium transporter protein 1 (MagT1) (Dolichyl-diphosphooligosaccharide--protein glycosyltransferase subunit MAGT1) (Oligosaccharyl transferase subunit MAGT1) (Implantation-associated protein) (IAP)	MAGT1
sp|P41091|IF2G_HUMAN	P41091	1.24179	-0.0729306	11.0529	2.18849	1.71514	1.40253	3	1	Eukaryotic translation initiation factor 2 subunit 3 (EC 3.6.5.3) (Eukaryotic translation initiation factor 2 subunit gamma X) (eIF-2-gamma X) (eIF-2gX)	EIF2S3
sp|O75351|VPS4B_HUMAN	O75351	3.0452	0.383094	3.24806	0.286656	1.71415	0.934053	4	0	Vacuolar protein sorting-associated protein 4B (EC 3.6.4.6) (Cell migration-inducing gene 1 protein) (Suppressor of K(+) transport growth defect 1) (Protein SKD1)	VPS4B
sp|O14908|GIPC1_HUMAN	O14908	12.9586	0.589009	2.83871	0.0816458	1.71386	1.46101	4	0	PDZ domain-containing protein GIPC1 (GAIP C-terminus-interacting protein) (RGS-GAIP-interacting protein) (RGS19-interacting protein 1) (Synectin) (Tax interaction protein 2) (TIP-2)	GIPC1
sp|O75369|FLNB_HUMAN	O75369	4.20996	-0.290234	1.99799	1.42603	1.71201	1.01174	3	1	Filamin-B (FLN-B) (ABP-278) (ABP-280 homolog) (Actin-binding-like protein) (Beta-filamin) (Filamin homolog 1) (Fh1) (Filamin-3) (Thyroid autoantigen) (Truncated actin-binding protein) (Truncated ABP)	FLNB
sp|P62333|PRS10_HUMAN	P62333	2.49846	-0.0251137	2.23581	1.18569	1.71075	0.779638	3	1	26S proteasome regulatory subunit 10B (26S proteasome AAA-ATPase subunit RPT4) (Proteasome 26S subunit ATPase 6) (Proteasome subunit p42)	PSMC6
sp|P00505|AATM_HUMAN	P00505	2.49256	0.0139679	2.7928	0.922192	1.70738	0.845348	4	0	Aspartate aminotransferase, mitochondrial (mAspAT) (EC 2.6.1.1) (EC 2.6.1.7) (Fatty acid-binding protein) (FABP-1) (Glutamate oxaloacetate transaminase 2) (Kynurenine aminotransferase 4) (Kynurenine aminotransferase IV) (Kynurenine--oxoglutarate transaminase 4) (Kynurenine--oxoglutarate transaminase IV) (Plasma membrane-associated fatty acid-binding protein) (FABPpm) (Transaminase A)	GOT2
sp|Q13835|PKP1_HUMAN	Q13835	4.46698	-0.0426197	3.02305	0.390093	1.70657	1.09818	3	1	Plakophilin-1 (Band 6 protein) (B6P)	PKP1
sp|Q15121|PEA15_HUMAN	Q15121	2.96033	0.452167	12.3615	-0.589774	1.70625	1.55463	3	1	Astrocytic phosphoprotein PEA-15 (15 kDa phosphoprotein enriched in astrocytes) (Phosphoprotein enriched in diabetes) (PED)	PEA15
sp|P51572|BAP31_HUMAN	P51572	14.7755	0.455897	2.95409	0.270112	1.705	1.49202	4	0	B-cell receptor-associated protein 31 (BCR-associated protein 31) (Bap31) (6C6-AG tumor-associated antigen) (Protein CDM) (p28)	BCAP31
sp|P06870|KLK1_HUMAN	P06870	3.91013	-0.965287	2.02207	1.38419	1.70313	1.26703	3	1	Kallikrein-1 (EC 3.4.21.35) (Kidney/pancreas/salivary gland kallikrein) (Tissue kallikrein)	KLK1
sp|Q9UIJ7|KAD3_HUMAN	Q9UIJ7	2.68467	-1.78229	6.43316	0.718402	1.70153	1.7221	3	1	GTP:AMP phosphotransferase AK3, mitochondrial (EC 2.7.4.10) (Adenylate kinase 3) (AK 3) (Adenylate kinase 3 alpha-like 1)	AK3
sp|P14923|PLAK_HUMAN	P14923	6.16074	-0.0180485	2.84264	0.554817	1.69873	1.17573	3	1	Junction plakoglobin (Catenin gamma) (Desmoplakin III) (Desmoplakin-3)	JUP
sp|Q99439|CNN2_HUMAN	Q99439	1.31918	-0.0022571	2.68446	2.06162	1.6904	0.762452	3	1	Calponin-2 (Calponin H2, smooth muscle) (Neutral calponin)	CNN2
sp|P08779|K1C16_HUMAN	P08779	8.65897	-1.12408	2.91568	0.464674	1.69018	1.57155	3	1	Keratin, type I cytoskeletal 16 (Cytokeratin-16) (CK-16) (Keratin-16) (K16)	KRT16
sp|Q8N0U7|CA087_HUMAN	Q8N0U7	0.610246	4.20258	2.76899	0.424384	1.68962	0.905604	4	0	Uncharacterized protein C1orf87	C1orf87
sp|Q9NR46|SHLB2_HUMAN	Q9NR46	3.60173	-0.311111	4.54797	-0.226313	1.68771	1.33341	2	2	Endophilin-B2 (SH3 domain-containing GRB2-like protein B2)	SH3GLB2
sp|P32320|CDD_HUMAN	P32320	1.16144	0.579727	2.21268	3.28427	1.68706	0.659293	4	0	Cytidine deaminase (EC 3.5.4.5) (Cytidine aminohydrolase)	CDA
sp|P55084|ECHB_HUMAN	P55084	3.49549	0.263308	3.0724	0.282448	1.67743	0.982347	4	0	Trifunctional enzyme subunit beta, mitochondrial (TP-beta) [Includes: 3-ketoacyl-CoA thiolase (EC 2.3.1.155) (EC 2.3.1.16) (Acetyl-CoA acyltransferase) (Beta-ketothiolase)]	HADHB
sp|Q6KB66|K2C80_HUMAN	Q6KB66	4.34842	-0.792862	3.079	0.269941	1.67447	1.38606	3	1	Keratin, type II cytoskeletal 80 (Cytokeratin-80) (CK-80) (Keratin-80) (K80) (Type-II keratin Kb20)	KRT80
sp|P61020|RAB5B_HUMAN	P61020	4.62216	0.206606	2.5705	0.773334	1.67192	0.975396	4	0	Ras-related protein Rab-5B	RAB5B
sp|P53582|MAP11_HUMAN	P53582	-9.88046	0.398286	2.94401	14.2763	1.67115	5.12846	3	1	Methionine aminopeptidase 1 (MAP 1) (MetAP 1) (EC 3.4.11.18) (Peptidase M 1)	METAP1
sp|Q9UH99|SUN2_HUMAN	Q9UH99	18.2408	0.915934	2.12345	1.21655	1.67	1.4983	4	0	SUN domain-containing protein 2 (Protein unc-84 homolog B) (Rab5-interacting protein) (Rab5IP) (Sad1/unc-84 protein-like 2)	SUN2
sp|Q6P2Q9|PRP8_HUMAN	Q6P2Q9	10.5745	1.3096	2.02832	-0.134713	1.66896	1.40451	3	1	Pre-mRNA-processing-splicing factor 8 (220 kDa U5 snRNP-specific protein) (PRP8 homolog) (Splicing factor Prp8) (p220)	PRPF8
sp|P78344|IF4G2_HUMAN	P78344	0.646143	0.402023	4.95541	2.68545	1.6658	0.97554	4	0	Eukaryotic translation initiation factor 4 gamma 2 (eIF-4-gamma 2) (eIF-4G 2) (eIF4G 2) (Death-associated protein 5) (DAP-5) (p97)	EIF4G2
sp|P02814|SMR3B_HUMAN	P02814	4.60963	-2.43736	4.79687	-1.28008	1.66477	2.68492	2	2	Submaxillary gland androgen-regulated protein 3B (Proline-rich peptide P-B) (Proline-rich protein 3) [Cleaved into: Peptide P-A; Peptide D1A]	SMR3B
sp|P12532|KCRU_HUMAN	P12532	2.07809	-0.298393	3.11217	1.24908	1.66358	0.93832	3	1	Creatine kinase U-type, mitochondrial (EC 2.7.3.2) (Acidic-type mitochondrial creatine kinase) (Mia-CK) (Ubiquitous mitochondrial creatine kinase) (U-MtCK)	CKMT1A; CKMT1B
sp|Q9BRA2|TXD17_HUMAN	Q9BRA2	2.55599	-0.280836	3.24616	0.769569	1.66278	1.02841	3	1	Thioredoxin domain-containing protein 17 (14 kDa thioredoxin-related protein) (TRP14) (Protein 42-9-9) (Thioredoxin-like protein 5)	TXNDC17
sp|Q5T0Z8|CF132_HUMAN	Q5T0Z8	1.22413	-0.25179	2.51018	2.0985	1.66131	0.875807	3	1	Uncharacterized protein C6orf132	C6orf132
sp|O60784|TOM1_HUMAN	O60784	3.06572	0.365115	2.95086	-4.5134	1.65799	7.59349	3	1	Target of Myb protein 1	TOM1
sp|P15924|DESP_HUMAN	P15924	6.74744	-0.0342095	2.96267	0.345877	1.65427	1.24772	3	1	Desmoplakin (DP) (250/210 kDa paraneoplastic pemphigus antigen)	DSP
sp|Q96F07|CYFP2_HUMAN	Q96F07	1.95749	-0.0909681	10.8367	1.35025	1.65387	1.41096	3	1	Cytoplasmic FMR1-interacting protein 2 (p53-inducible protein 121)	CYFIP2
sp|Q9Y376|CAB39_HUMAN	Q9Y376	13.339	0.796175	1.93837	1.35203	1.6452	1.37879	4	0	Calcium-binding protein 39 (MO25alpha) (Protein Mo25)	CAB39
sp|Q07654|TFF3_HUMAN	Q07654	4.4104	0.818876	2.47053	0.604689	1.6447	0.850347	4	0	Trefoil factor 3 (Intestinal trefoil factor) (hITF) (Polypeptide P1.B) (hP1.B)	TFF3
sp|Q96I99|SUCB2_HUMAN	Q96I99	5.82182	0.471852	2.81455	0.301193	1.6432	1.09746	4	0	Succinate--CoA ligase [GDP-forming] subunit beta, mitochondrial (EC 6.2.1.4) (GTP-specific succinyl-CoA synthetase subunit beta) (G-SCS) (GTPSCS) (Succinyl-CoA synthetase beta-G chain) (SCS-betaG)	SUCLG2
sp|Q2M2I5|K1C24_HUMAN	Q2M2I5	2.18948	-0.944031	3.48221	1.0964	1.64294	1.28691	3	1	Keratin, type I cytoskeletal 24 (Cytokeratin-24) (CK-24) (Keratin-24) (K24) (Type I keratin-24)	KRT24
sp|O75489|NDUS3_HUMAN	O75489	9.01658	0.779888	2.50533	0.705459	1.64261	1.2092	4	0	NADH dehydrogenase [ubiquinone] iron-sulfur protein 3, mitochondrial (EC 7.1.1.2) (Complex I-30kD) (CI-30kD) (NADH-ubiquinone oxidoreductase 30 kDa subunit)	NDUFS3
sp|Q02487|DSC2_HUMAN	Q02487	5.67477	-0.514799	2.59331	0.686662	1.63998	1.27924	3	1	Desmocollin-2 (Cadherin family member 2) (Desmocollin-3) (Desmosomal glycoprotein II) (Desmosomal glycoprotein III)	DSC2
sp|P18859|ATP5J_HUMAN	P18859	12.65	-0.160173	2.14947	1.12116	1.63531	1.49309	3	1	ATP synthase-coupling factor 6, mitochondrial (ATPase subunit F6) (ATP synthase peripheral stalk subunit F6)	ATP5PF
sp|P31997|CEAM8_HUMAN	P31997	-0.0397824	1.36996	1.89415	2.05002	1.63206	0.721342	3	1	Carcinoembryonic antigen-related cell adhesion molecule 8 (CD67 antigen) (Carcinoembryonic antigen CGM6) (Non-specific cross-reacting antigen NCA-95) (CD antigen CD66b)	CEACAM8
sp|P52895|AK1C2_HUMAN	P52895	3.97954	-2.13279	13.8304	-0.72113	1.62921	1.93025	2	2	Aldo-keto reductase family 1 member C2 (EC 1.-.-.-) (3-alpha-HSD3) (Chlordecone reductase homolog HAKRD) (Dihydrodiol dehydrogenase 2) (DD-2) (DD2) (Dihydrodiol dehydrogenase/bile acid-binding protein) (DD/BABP) (Trans-1,2-dihydrobenzene-1,2-diol dehydrogenase) (EC 1.3.1.20) (Type III 3-alpha-hydroxysteroid dehydrogenase) (EC 1.1.1.357)	AKR1C2
sp|P28074|PSB5_HUMAN	P28074	1.80641	-0.591543	3.35678	1.4484	1.62741	1.0795	3	1	Proteasome subunit beta type-5 (EC 3.4.25.1) (Macropain epsilon chain) (Multicatalytic endopeptidase complex epsilon chain) (Proteasome chain 6) (Proteasome epsilon chain) (Proteasome subunit MB1) (Proteasome subunit X)	PSMB5
sp|O75223|GGCT_HUMAN	O75223	14.3486	0.462971	2.78854	-0.830249	1.62576	1.654	3	1	Gamma-glutamylcyclotransferase (EC 4.3.2.9) (Cytochrome c-releasing factor 21)	GGCT
sp|P04792|HSPB1_HUMAN	P04792	4.56389	0.363121	2.73809	0.499835	1.61896	0.981488	4	0	Heat shock protein beta-1 (HspB1) (28 kDa heat shock protein) (Estrogen-regulated 24 kDa protein) (Heat shock 27 kDa protein) (HSP 27) (Stress-responsive protein 27) (SRP27)	HSPB1
sp|P30679|GNA15_HUMAN	P30679	1.64505	1.58846	2.44528	0.407163	1.61675	0.551839	4	0	Guanine nucleotide-binding protein subunit alpha-15 (G alpha-15) (G-protein subunit alpha-15) (Epididymis tissue protein Li 17E) (Guanine nucleotide-binding protein subunit alpha-16) (G alpha-16) (G-protein subunit alpha-16)	GNA15
sp|Q13148|TADBP_HUMAN	Q13148	2.69042	-0.162685	13.0818	0.525833	1.60812	1.52541	3	1	TAR DNA-binding protein 43 (TDP-43)	TARDBP
sp|P25398|RS12_HUMAN	P25398	1.97252	-0.183942	1.73556	1.48006	1.60781	0.781398	3	1	40S ribosomal protein S12 (Small ribosomal subunit protein eS12)	RPS12
sp|O95372|LYPA2_HUMAN	O95372	1.57284	-0.4021	1.63956	12.2453	1.6062	1.52317	3	1	Acyl-protein thioesterase 2 (APT-2) (EC 3.1.2.-) (Lysophospholipase II) (LPL-II) (LysoPLA II)	LYPLA2
sp|O75352|MPU1_HUMAN	O75352	13.7405	0.614074	2.59797	0.49245	1.60602	1.4507	4	0	Mannose-P-dolichol utilization defect 1 protein (Suppressor of Lec15 and Lec35 glycosylation mutation homolog) (SL15)	MPDU1
sp|Q02543|RL18A_HUMAN	Q02543	15.3533	-0.537901	2.38532	0.825452	1.60539	1.62633	3	1	60S ribosomal protein L18a (Large ribosomal subunit protein eL20)	RPL18A
sp|Q04941|PLP2_HUMAN	Q04941	2.75005	0.269717	2.61294	0.593455	1.6032	0.839613	4	0	Proteolipid protein 2 (Differentiation-dependent protein A4) (Intestinal membrane A4 protein)	PLP2
sp|O00116|ADAS_HUMAN	O00116	8.92431	1.04041	2.16084	-0.141055	1.60063	1.35586	3	1	Alkyldihydroxyacetonephosphate synthase, peroxisomal (Alkyl-DHAP synthase) (EC 2.5.1.26) (Aging-associated gene 5 protein) (Alkylglycerone-phosphate synthase)	AGPS
sp|Q01432|AMPD3_HUMAN	Q01432	10.8265	0.475053	2.32261	0.867822	1.59522	1.34354	4	0	AMP deaminase 3 (EC 3.5.4.6) (AMP deaminase isoform E) (Erythrocyte AMP deaminase)	AMPD3
sp|P30085|KCY_HUMAN	P30085	2.09132	0.312902	2.39663	1.0898	1.59056	0.647537	4	0	UMP-CMP kinase (EC 2.7.4.14) (Deoxycytidylate kinase) (CK) (dCMP kinase) (Nucleoside-diphosphate kinase) (EC 2.7.4.6) (Uridine monophosphate/cytidine monophosphate kinase) (UMP/CMP kinase) (UMP/CMPK)	CMPK1
sp|P50238|CRIP1_HUMAN	P50238	13.4184	1.69335	1.47927	0.586268	1.58631	1.42085	4	0	Cysteine-rich protein 1 (CRP-1) (Cysteine-rich heart protein) (CRHP) (hCRHP) (Cysteine-rich intestinal protein) (CRIP)	CRIP1
sp|Q99653|CHP1_HUMAN	Q99653	5.75776	-0.208228	2.31832	0.84674	1.58253	1.19401	3	1	Calcineurin B homologous protein 1 (Calcineurin B-like protein) (Calcium-binding protein CHP) (Calcium-binding protein p22) (EF-hand calcium-binding domain-containing protein p22)	CHP1
sp|P58499|FAM3B_HUMAN	P58499	15.0558	-0.290291	0.0772651	3.061	1.56913	1.61108	3	1	Protein FAM3B (Cytokine-like protein 2-21) (Pancreatic-derived factor) (PANDER)	FAM3B
sp|O75131|CPNE3_HUMAN	O75131	2.13484	0.72612	2.69321	1.00319	1.56902	0.567314	4	0	Copine-3 (Copine III)	CPNE3
sp|A0A0B4J1X5|HV374_HUMAN	A0A0B4J1X5	1.94597	-0.0944203	1.18421	2.35062	1.56509	0.798693	3	1	Immunoglobulin heavy variable 3-74	IGHV3-74
sp|Q8IWA5|CTL2_HUMAN	Q8IWA5	2.20136	2.61566	0.904948	0.475079	1.55315	0.659458	4	0	Choline transporter-like protein 2 (Solute carrier family 44 member 2)	SLC44A2
sp|Q9NYL9|TMOD3_HUMAN	Q9NYL9	1.57147	0.187898	1.75113	1.5329	1.55218	0.572308	4	0	Tropomodulin-3 (Ubiquitous tropomodulin) (U-Tmod)	TMOD3
sp|P35908|K22E_HUMAN	P35908	4.44291	-0.654307	0.130436	2.97261	1.55152	1.38763	3	1	Keratin, type II cytoskeletal 2 epidermal (Cytokeratin-2e) (CK-2e) (Epithelial keratin-2e) (Keratin-2 epidermis) (Keratin-2e) (K2e) (Type-II keratin Kb2)	KRT2
sp|O95833|CLIC3_HUMAN	O95833	3.38433	0.335253	2.49127	0.611121	1.5512	0.863809	4	0	Chloride intracellular channel protein 3	CLIC3
sp|P47897|SYQ_HUMAN	P47897	2.09859	-0.00336944	3.81993	1.00307	1.55083	0.94633	3	1	Glutamine--tRNA ligase (EC 6.1.1.18) (Glutaminyl-tRNA synthetase) (GlnRS)	QARS1
sp|P14780|MMP9_HUMAN	P14780	1.38982	0.0224821	1.70728	3.07073	1.54855	0.808471	4	0	Matrix metalloproteinase-9 (MMP-9) (EC 3.4.24.35) (92 kDa gelatinase) (92 kDa type IV collagenase) (Gelatinase B) (GELB) [Cleaved into: 67 kDa matrix metalloproteinase-9; 82 kDa matrix metalloproteinase-9]	MMP9
sp|P58340|MLF1_HUMAN	P58340	2.40302	11.2048	0.689045	-1.69146	1.54603	1.78506	3	1	Myeloid leukemia factor 1 (Myelodysplasia-myeloid leukemia factor 1)	MLF1
sp|O75947|ATP5H_HUMAN	O75947	2.62939	0.586055	2.50542	0.319963	1.54574	0.812217	4	0	ATP synthase subunit d, mitochondrial (ATPase subunit d) (ATP synthase peripheral stalk subunit d)	ATP5PD
sp|Q12792|TWF1_HUMAN	Q12792	3.68011	0.425915	2.52295	0.56292	1.54294	0.877988	4	0	Twinfilin-1 (Protein A6) (Protein tyrosine kinase 9)	TWF1
sp|P15374|UCHL3_HUMAN	P15374	1.16809	0.81564	1.91475	2.89045	1.54142	0.540892	4	0	Ubiquitin carboxyl-terminal hydrolase isozyme L3 (UCH-L3) (EC 3.4.19.12) (Ubiquitin thioesterase L3)	UCHL3
sp|O60235|TM11D_HUMAN	O60235	16.2942	-0.0832669	2.15101	0.912151	1.53158	1.59901	3	1	Transmembrane protease serine 11D (EC 3.4.21.-) (Airway trypsin-like protease) [Cleaved into: Transmembrane protease serine 11D non-catalytic chain; Transmembrane protease serine 11D catalytic chain]	TMPRSS11D
sp|Q96G03|PGM2_HUMAN	Q96G03	3.01291	0.110717	2.44369	0.618988	1.53134	0.904999	4	0	Phosphoglucomutase-2 (PGM 2) (EC 5.4.2.2) (Glucose phosphomutase 2) (Phosphodeoxyribomutase) (Phosphopentomutase) (EC 5.4.2.7)	PGM2
sp|Q9Y2T2|AP3M1_HUMAN	Q9Y2T2	-0.232846	1.11724	12.2447	1.94104	1.52914	1.51878	3	1	AP-3 complex subunit mu-1 (AP-3 adaptor complex mu3A subunit) (Adaptor-related protein complex 3 subunit mu-1) (Mu-adaptin 3A) (Mu3A-adaptin)	AP3M1
sp|Q9H6S3|ES8L2_HUMAN	Q9H6S3	6.11476	0.273507	2.58775	0.468976	1.52836	1.14893	4	0	Epidermal growth factor receptor kinase substrate 8-like protein 2 (EPS8-like protein 2) (Epidermal growth factor receptor pathway substrate 8-related protein 2) (EPS8-related protein 2)	EPS8L2
sp|P01040|CYTA_HUMAN	P01040	4.03879	-0.986889	4.47695	-1.08126	1.52595	1.89887	2	2	Cystatin-A (Cystatin-AS) (Stefin-A) [Cleaved into: Cystatin-A, N-terminally processed]	CSTA
sp|Q687X5|STEA4_HUMAN	Q687X5	14.4169	2.44958	0.599548	-0.395428	1.52456	1.60934	3	1	Metalloreductase STEAP4 (EC 1.16.1.9) (Six-transmembrane epithelial antigen of prostate 4) (SixTransMembrane protein of prostate 2) (Tumor necrosis factor, alpha-induced protein 9)	STEAP4
sp|P62241|RS8_HUMAN	P62241	2.10921	0.938582	2.76086	-0.733488	1.5239	1.20828	3	1	40S ribosomal protein S8 (Small ribosomal subunit protein eS8)	RPS8
sp|O43813|LANC1_HUMAN	O43813	1.20701	0.0409439	3.75274	1.83412	1.52057	0.908342	4	0	Glutathione S-transferase LANCL1 (EC 2.5.1.18) (40 kDa erythrocyte membrane protein) (p40) (LanC-like protein 1)	LANCL1
sp|Q93050|VPP1_HUMAN	Q93050	2.44814	1.46333	-0.232823	1.57559	1.51946	0.853377	3	1	V-type proton ATPase 116 kDa subunit a1 (V-ATPase 116 kDa subunit a1) (Clathrin-coated vesicle/synaptic vesicle proton pump 116 kDa subunit) (Vacuolar adenosine triphosphatase subunit Ac116) (Vacuolar proton pump subunit 1) (Vacuolar proton translocating ATPase 116 kDa subunit a isoform 1)	ATP6V0A1
sp|Q7Z406|MYH14_HUMAN	Q7Z406	2.48518	0.252089	3.43767	0.549862	1.51752	0.912081	4	0	Myosin-14 (Myosin heavy chain 14) (Myosin heavy chain, non-muscle IIc) (Non-muscle myosin heavy chain IIc) (NMHC II-C)	MYH14
sp|P22307|NLTP_HUMAN	P22307	3.96933	0.534353	2.49931	0.279511	1.51683	0.956991	4	0	Non-specific lipid-transfer protein (NSL-TP) (EC 2.3.1.176) (Propanoyl-CoA C-acyltransferase) (SCP-chi) (SCPX) (Sterol carrier protein 2) (SCP-2) (Sterol carrier protein X) (SCP-X)	SCP2
sp|P61803|DAD1_HUMAN	P61803	13.4879	0.964614	2.0686	-0.540714	1.51661	1.60653	3	1	Dolichyl-diphosphooligosaccharide--protein glycosyltransferase subunit DAD1 (Oligosaccharyl transferase subunit DAD1) (Defender against cell death 1) (DAD-1)	DAD1
sp|Q9UBV8|PEF1_HUMAN	Q9UBV8	13.2337	0.712164	1.82787	1.19102	1.50945	1.41762	4	0	Peflin (PEF protein with a long N-terminal hydrophobic domain) (Penta-EF hand domain-containing protein 1)	PEF1
sp|Q86UP2|KTN1_HUMAN	Q86UP2	9.59792	0.854049	2.16464	-0.428835	1.50934	1.47487	3	1	Kinectin (CG-1 antigen) (Kinesin receptor)	KTN1
sp|P47929|LEG7_HUMAN	P47929	6.27643	-0.289448	3.3068	-0.414952	1.50868	1.44529	2	2	Galectin-7 (Gal-7) (HKL-14) (PI7) (p53-induced gene 1 protein)	LGALS7; LGALS7B
sp|P05089|ARGI1_HUMAN	P05089	1.29068	-0.297519	2.70821	1.72162	1.50615	0.923282	3	1	Arginase-1 (EC 3.5.3.1) (Liver-type arginase) (Type I arginase)	ARG1
sp|Q99541|PLIN2_HUMAN	Q99541	9.44853	-6.44312	16.3605	-7.51535	1.5027	3.99296	2	2	Perilipin-2 (Adipophilin) (Adipose differentiation-related protein) (ADRP)	PLIN2
sp|P10606|COX5B_HUMAN	P10606	2.83321	0.727494	2.27432	-0.0766314	1.50091	0.935826	3	1	Cytochrome c oxidase subunit 5B, mitochondrial (Cytochrome c oxidase polypeptide Vb)	COX5B
sp|P04080|CYTB_HUMAN	P04080	4.2494	0.248163	2.55307	0.44354	1.49831	1.0124	4	0	Cystatin-B (CPI-B) (Liver thiol proteinase inhibitor) (Stefin-B)	CSTB
sp|Q96TA1|NIBL1_HUMAN	Q96TA1	2.74428	0.269546	2.09075	0.903456	1.49711	0.746054	4	0	Protein Niban 2 (Meg-3) (Melanoma invasion by ERK) (MINERVA) (Niban-like protein 1) (Protein FAM129B)	NIBAN2
sp|P29728|OAS2_HUMAN	P29728	-0.739388	2.2473	2.91808	0.744357	1.49583	1.26202	3	1	2'-5'-oligoadenylate synthase 2 ((2-5')oligo(A) synthase 2) (2-5A synthase 2) (EC 2.7.7.84) (p69 OAS / p71 OAS) (p69OAS / p71OAS)	OAS2
sp|P48163|MAOX_HUMAN	P48163	5.47576	-0.275442	2.86478	0.124187	1.49448	1.30808	3	1	NADP-dependent malic enzyme (NADP-ME) (EC 1.1.1.40) (Malic enzyme 1)	ME1
sp|P53597|SUCA_HUMAN	P53597	2.14013	0.845457	4.12565	0.766326	1.4928	0.796904	4	0	Succinate--CoA ligase [ADP/GDP-forming] subunit alpha, mitochondrial (EC 6.2.1.4) (EC 6.2.1.5) (Succinyl-CoA synthetase subunit alpha) (SCS-alpha)	SUCLG1
sp|Q14165|MLEC_HUMAN	Q14165	2.15845	0.825403	2.19465	-0.46914	1.49193	1.07798	3	1	Malectin	MLEC
sp|P16050|LOX15_HUMAN	P16050	1.86725	-0.285601	2.84852	1.11648	1.49186	0.952859	3	1	Polyunsaturated fatty acid lipoxygenase ALOX15 (12/15-lipoxygenase) (Arachidonate 12-lipoxygenase, leukocyte-type) (12-LOX) (EC 1.13.11.31) (Arachidonate 15-lipoxygenase) (15-LOX) (15-LOX-1) (EC 1.13.11.33) (Arachidonate omega-6 lipoxygenase) (Hepoxilin A3 synthase Alox15) (EC 1.13.11.-) (Linoleate 13S-lipoxygenase) (EC 1.13.11.12)	ALOX15
sp|P52306|GDS1_HUMAN	P52306	0.467276	0.520518	2.46292	13.8602	1.49172	1.48402	4	0	Rap1 GTPase-GDP dissociation stimulator 1 (Exchange factor smgGDS) (SMG GDS protein) (SMG P21 stimulatory GDP/GTP exchange protein)	RAP1GDS1
sp|P62820|RAB1A_HUMAN	P62820	3.64889	-0.260475	0.393276	2.58132	1.4873	1.1522	3	1	Ras-related protein Rab-1A (YPT1-related protein)	RAB1A
tr|A0A1B0GV96|A0A1B0GV96_HUMAN	A0A1B0GV96	2.00005	3.15503	0.9743	0.550772	1.48718	0.695808	4	0	Uncharacterized protein	NA
sp|O15269|SPTC1_HUMAN	O15269	2.37635	0.0733051	14.124	0.596146	1.48625	1.54413	4	0	Serine palmitoyltransferase 1 (EC 2.3.1.50) (Long chain base biosynthesis protein 1) (LCB 1) (Serine-palmitoyl-CoA transferase 1) (SPT 1) (SPT1)	SPTLC1
sp|P46777|RL5_HUMAN	P46777	0.635164	0.975294	3.32389	1.98156	1.47843	0.698218	4	0	60S ribosomal protein L5 (Large ribosomal subunit protein uL18)	RPL5
sp|Q14508|WFDC2_HUMAN	Q14508	1.42357	1.53158	3.70973	1.40373	1.47757	0.560088	4	0	WAP four-disulfide core domain protein 2 (Epididymal secretory protein E4) (Major epididymis-specific protein E4) (Putative protease inhibitor WAP5)	WFDC2
sp|P68366|TBA4A_HUMAN	P68366	1.83384	0.124614	1.80369	1.14753	1.47561	0.652182	4	0	Tubulin alpha-4A chain (Alpha-tubulin 1) (Testis-specific alpha-tubulin) (Tubulin H2-alpha) (Tubulin alpha-1 chain)	TUBA4A
sp|P62899|RL31_HUMAN	P62899	3.87041	-0.303767	2.69061	0.251135	1.47087	1.21812	3	1	60S ribosomal protein L31 (Large ribosomal subunit protein eL31)	RPL31
sp|P28799|GRN_HUMAN	P28799	0.10031	1.38301	2.10954	1.55167	1.46734	0.660374	4	0	Progranulin (PGRN) (Acrogranin) (Epithelin precursor) (Glycoprotein of 88 Kda) (GP88) (Glycoprotein 88) (Granulin precursor) (PC cell-derived growth factor) (PCDGF) (Proepithelin) (PEPI) [Cleaved into: Paragranulin; Granulin-1 (Granulin G); Granulin-2 (Granulin F); Granulin-3 (Epithelin-2) (Granulin B); Granulin-4 (Epithelin-1) (Granulin A); Granulin-5 (Granulin C); Granulin-6 (Granulin D); Granu…	GRN
sp|Q9BWD1|THIC_HUMAN	Q9BWD1	2.09379	-0.453753	2.9667	0.839161	1.46648	1.09609	3	1	Acetyl-CoA acetyltransferase, cytosolic (EC 2.3.1.9) (Acetyl-CoA transferase-like protein) (Cytosolic acetoacetyl-CoA thiolase)	ACAT2
sp|Q07065|CKAP4_HUMAN	Q07065	2.52332	0.27607	2.30188	0.623678	1.46278	0.80043	4	0	Cytoskeleton-associated protein 4 (63-kDa cytoskeleton-linking membrane protein) (Climp-63) (p63)	CKAP4
sp|Q96P48|ARAP1_HUMAN	Q96P48	1.37481	1.5503	14.3157	-0.338774	1.46256	1.60467	3	1	Arf-GAP with Rho-GAP domain, ANK repeat and PH domain-containing protein 1 (Centaurin-delta-2) (Cnt-d2)	ARAP1
sp|Q969L2|MAL2_HUMAN	Q969L2	2.48744	1.30093	1.61595	-0.840295	1.45844	1.23837	3	1	Protein MAL2	MAL2
sp|P21796|VDAC1_HUMAN	P21796	2.76406	0.185054	2.3574	0.553521	1.45546	0.877067	4	0	Voltage-dependent anion-selective channel protein 1 (VDAC-1) (hVDAC1) (Outer mitochondrial membrane protein porin 1) (Plasmalemmal porin) (Porin 31HL) (Porin 31HM)	VDAC1
sp|P63220|RS21_HUMAN	P63220	1.77118	-0.105133	2.13675	1.13904	1.45511	0.796608	3	1	40S ribosomal protein S21 (Small ribosomal subunit protein eS21)	RPS21
sp|Q6YN16|HSDL2_HUMAN	Q6YN16	1.93565	0.974143	2.3007	0.632302	1.45489	0.53821	4	0	Hydroxysteroid dehydrogenase-like protein 2 (EC 1.-.-.-) (Short chain dehydrogenase/reductase family 13C member 1)	HSDL2
sp|P39023|RL3_HUMAN	P39023	2.3482	-0.449431	2.3571	0.55968	1.45394	1.15375	3	1	60S ribosomal protein L3 (HIV-1 TAR RNA-binding protein B) (TARBP-B) (Large ribosomal subunit protein uL3)	RPL3
sp|Q8NE86|MCU_HUMAN	Q8NE86	7.04648	-1.22942	2.76559	0.141065	1.45333	1.67023	3	1	Calcium uniporter protein, mitochondrial (HsMCU) (Coiled-coil domain-containing protein 109A)	MCU
sp|Q02878|RL6_HUMAN	Q02878	2.61761	-0.0446621	2.77029	0.288244	1.45293	1.06014	3	1	60S ribosomal protein L6 (Large ribosomal subunit protein eL6) (Neoplasm-related protein C140) (Tax-responsive enhancer element-binding protein 107) (TaxREB107)	RPL6
sp|Q9Y3U8|RL36_HUMAN	Q9Y3U8	2.51358	-0.338992	2.74042	0.392063	1.45282	1.15586	3	1	60S ribosomal protein L36 (Large ribosomal subunit protein eL36)	RPL36
sp|P62424|RL7A_HUMAN	P62424	2.21289	-0.0232394	3.1723	0.691384	1.45214	0.955922	3	1	60S ribosomal protein L7a (Large ribosomal subunit protein eL8) (PLA-X polypeptide) (Surfeit locus protein 3)	RPL7A
sp|P30049|ATPD_HUMAN	P30049	16.8336	0.36362	2.52067	0.382954	1.45181	1.57945	4	0	ATP synthase subunit delta, mitochondrial (ATP synthase F1 subunit delta) (F-ATPase delta subunit)	ATP5F1D
sp|P42226|STAT6_HUMAN	P42226	-0.18177	2.78073	9.26463	0.113676	1.4472	1.46525	3	1	Signal transducer and activator of transcription 6 (IL-4 Stat)	STAT6
sp|Q53GD3|CTL4_HUMAN	Q53GD3	2.1362	2.1542	0.756584	-0.350687	1.44639	1.0298	3	1	Choline transporter-like protein 4 (Solute carrier family 44 member 4) (Thiamine pyrophosphate transporter 1) (hTPPT1)	SLC44A4
sp|Q6NUK1|SCMC1_HUMAN	Q6NUK1	2.95863	-4.0993	10.6458	-0.0689746	1.44483	2.64313	2	2	Calcium-binding mitochondrial carrier protein SCaMC-1 (Mitochondrial ATP-Mg/Pi carrier protein 1) (Mitochondrial Ca(2+)-dependent solute carrier protein 1) (Small calcium-binding mitochondrial carrier protein 1) (Solute carrier family 25 member 24)	SLC25A24
sp|P13797|PLST_HUMAN	P13797	5.77561	-0.444456	2.57345	0.314788	1.44412	1.35878	3	1	Plastin-3 (T-plastin)	PLS3
sp|Q96CN7|ISOC1_HUMAN	Q96CN7	-0.177479	1.19655	1.82004	1.69085	1.4437	0.806817	3	1	Isochorismatase domain-containing protein 1	ISOC1
sp|P21397|AOFA_HUMAN	P21397	2.37509	-0.126927	4.40912	0.506323	1.44071	1.1409	3	1	Amine oxidase [flavin-containing] A (EC 1.4.3.4) (Monoamine oxidase type A) (MAO-A)	MAOA
sp|O14732|IMPA2_HUMAN	O14732	1.47157	0.222279	13.3819	1.40664	1.4391	1.50484	4	0	Inositol monophosphatase 2 (IMP 2) (IMPase 2) (EC 3.1.3.25) (Inositol-1(or 4)-monophosphatase 2) (Myo-inositol monophosphatase A2)	IMPA2
sp|Q6UX06|OLFM4_HUMAN	Q6UX06	1.3401	-0.362725	1.53365	2.17239	1.43687	0.924511	3	1	Olfactomedin-4 (OLM4) (Antiapoptotic protein GW112) (G-CSF-stimulated clone 1 protein) (hGC-1) (hOLfD)	OLFM4
sp|P07814|SYEP_HUMAN	P07814	2.21904	0.0241589	2.20289	0.667573	1.43523	0.867019	4	0	Bifunctional glutamate/proline--tRNA ligase (Bifunctional aminoacyl-tRNA synthetase) (Cell proliferation-inducing gene 32 protein) (Glutamatyl-prolyl-tRNA synthetase) [Includes: Glutamate--tRNA ligase (EC 6.1.1.17) (Glutamyl-tRNA synthetase) (GluRS); Proline--tRNA ligase (EC 6.1.1.15) (Prolyl-tRNA synthetase)]	EPRS1
sp|Q14739|LBR_HUMAN	Q14739	16.8521	-0.198279	1.60629	1.2629	1.4346	1.64302	3	1	Delta(14)-sterol reductase LBR (Delta-14-SR) (EC 1.3.1.70) (3-beta-hydroxysterol Delta (14)-reductase) (C-14 sterol reductase) (C14SR) (Integral nuclear envelope inner membrane protein) (LMN2R) (Lamin-B receptor) (Sterol C14-reductase)	LBR
sp|Q02978|M2OM_HUMAN	Q02978	13.8018	0.391077	2.47781	-0.147934	1.43444	1.58475	3	1	Mitochondrial 2-oxoglutarate/malate carrier protein (OGCP) (Solute carrier family 25 member 11)	SLC25A11
sp|P53602|MVD1_HUMAN	P53602	2.55207	-0.676953	3.19668	0.315428	1.43375	1.35791	3	1	Diphosphomevalonate decarboxylase (EC 4.1.1.33) (Mevalonate (diphospho)decarboxylase) (MDDase) (Mevalonate pyrophosphate decarboxylase)	MVD
sp|P98171|RHG04_HUMAN	P98171	8.60198	0.815717	1.26307	1.60257	1.43282	1.20537	4	0	Rho GTPase-activating protein 4 (Rho-GAP hematopoietic protein C1) (Rho-type GTPase-activating protein 4) (p115)	ARHGAP4
sp|P07998|RNAS1_HUMAN	P07998	1.892	0.965469	2.1579	0.173759	1.42873	0.698986	4	0	Ribonuclease pancreatic (EC 4.6.1.18) (HP-RNase) (RIB-1) (RNase UpI-1) (Ribonuclease 1) (RNase 1) (Ribonuclease A) (RNase A)	RNASE1
sp|Q16831|UPP1_HUMAN	Q16831	2.12729	-1.29032	2.57912	0.726062	1.42668	1.68002	3	1	Uridine phosphorylase 1 (UPase 1) (UrdPase 1) (EC 2.4.2.3)	UPP1
sp|Q9UM00|TMCO1_HUMAN	Q9UM00	9.16252	0.550943	1.90907	0.943838	1.42645	1.29053	4	0	Calcium load-activated calcium channel (CLAC channel) (Transmembrane and coiled-coil domain-containing protein 1) (Transmembrane and coiled-coil domains protein 4) (Xenogeneic cross-immune protein PCIA3)	TMCO1
sp|P15328|FOLR1_HUMAN	P15328	1.74289	-0.18394	2.71121	1.09716	1.42002	0.90499	3	1	Folate receptor alpha (FR-alpha) (Adult folate-binding protein) (FBP) (Folate receptor 1) (Folate receptor, adult) (KB cells FBP) (Ovarian tumor-associated antigen MOv18)	FOLR1
sp|Q99598|TSNAX_HUMAN	Q99598	-0.175032	0.909221	9.69559	1.92869	1.41896	1.45227	3	1	Translin-associated protein X (Translin-associated factor X)	TSNAX
sp|P38117|ETFB_HUMAN	P38117	5.05457	0.365347	2.46626	0.330967	1.4158	1.08826	4	0	Electron transfer flavoprotein subunit beta (Beta-ETF)	ETFB
sp|Q04695|K1C17_HUMAN	Q04695	18.1667	-3.08573	2.88558	-0.0597623	1.41291	2.11018	2	2	Keratin, type I cytoskeletal 17 (39.1) (Cytokeratin-17) (CK-17) (Keratin-17) (K17)	KRT17
sp|P61313|RL15_HUMAN	P61313	2.75552	-0.000476093	1.99886	0.821043	1.40995	0.878011	3	1	60S ribosomal protein L15 (Large ribosomal subunit protein eL15)	RPL15
sp|Q9NTJ5|SAC1_HUMAN	Q9NTJ5	12.937	0.612611	2.2069	0.514236	1.40976	1.46608	4	0	Phosphatidylinositol-3-phosphatase SAC1 (EC 3.1.3.64) (Phosphatidylinositol-4-phosphate phosphatase) (Suppressor of actin mutations 1-like protein)	SACM1L
sp|Q9NV96|CC50A_HUMAN	Q9NV96	0.96284	0.72556	11.544	1.85389	1.40837	1.37988	4	0	Cell cycle control protein 50A (P4-ATPase flippase complex beta subunit TMEM30A) (Transmembrane protein 30A)	TMEM30A
sp|P17174|AATC_HUMAN	P17174	1.72824	0.247277	1.87434	1.088	1.40812	0.600624	4	0	Aspartate aminotransferase, cytoplasmic (cAspAT) (EC 2.6.1.1) (EC 2.6.1.3) (Cysteine aminotransferase, cytoplasmic) (Cysteine transaminase, cytoplasmic) (cCAT) (Glutamate oxaloacetate transaminase 1) (Transaminase A)	GOT1
sp|P40926|MDHM_HUMAN	P40926	2.5141	0.367035	2.13208	0.679591	1.40583	0.743718	4	0	Malate dehydrogenase, mitochondrial (EC 1.1.1.37)	MDH2
sp|P61421|VA0D1_HUMAN	P61421	2.36026	0.359521	1.67298	1.13337	1.40317	0.612619	4	0	V-type proton ATPase subunit d 1 (V-ATPase subunit d 1) (32 kDa accessory protein) (V-ATPase 40 kDa accessory protein) (V-ATPase AC39 subunit) (p39) (Vacuolar proton pump subunit d 1)	ATP6V0D1
sp|Q14116|IL18_HUMAN	Q14116	2.47365	-0.649187	2.1405	0.66489	1.40269	1.24255	3	1	Interleukin-18 (IL-18) (Iboctadekin) (Interferon gamma-inducing factor) (IFN-gamma-inducing factor) (Interleukin-1 gamma) (IL-1 gamma)	IL18
sp|P62917|RL8_HUMAN	P62917	2.26949	-0.511176	1.95216	0.846451	1.3993	1.10428	3	1	60S ribosomal protein L8 (Large ribosomal subunit protein uL2)	RPL8
sp|P30084|ECHM_HUMAN	P30084	3.15575	0.288594	2.50763	-0.195379	1.39811	1.14062	3	1	Enoyl-CoA hydratase, mitochondrial (EC 4.2.1.17) (Enoyl-CoA hydratase 1) (Short-chain enoyl-CoA hydratase) (SCEH)	ECHS1
sp|Q14C86|GAPD1_HUMAN	Q14C86	7.94258	-0.286288	2.22077	0.572331	1.39655	1.41736	3	1	GTPase-activating protein and VPS9 domain-containing protein 1 (GAPex-5) (Rab5-activating protein 6)	GAPVD1
sp|Q16698|DECR_HUMAN	Q16698	3.14016	-0.169021	1.7604	1.02554	1.39297	0.96223	3	1	2,4-dienoyl-CoA reductase, mitochondrial (EC 1.3.1.34) (2,4-dienoyl-CoA reductase [NADPH]) (4-enoyl-CoA reductase [NADPH]) (Short chain dehydrogenase/reductase family 18C member 1)	DECR1
sp|Q99714|HCD2_HUMAN	Q99714	2.14582	0.210338	2.53195	0.638283	1.39205	0.818001	4	0	3-hydroxyacyl-CoA dehydrogenase type-2 (EC 1.1.1.35) (17-beta-hydroxysteroid dehydrogenase 10) (17-beta-HSD 10) (EC 1.1.1.51) (2-methyl-3-hydroxybutyryl-CoA dehydrogenase) (MHBD) (3-hydroxy-2-methylbutyryl-CoA dehydrogenase) (EC 1.1.1.178) (3-hydroxyacyl-CoA dehydrogenase type II) (Endoplasmic reticulum-associated amyloid beta-peptide-binding protein) (Mitochondrial ribonuclease P protein 2) (Mit…	HSD17B10
sp|Q8TD06|AGR3_HUMAN	Q8TD06	1.7111	1.59917	1.18112	-1.43297	1.39015	1.93917	3	1	Anterior gradient protein 3 (AG-3) (AG3) (hAG-3) (Anterior gradient 3 homolog) (Breast cancer membrane protein 11) (Protein disulfide isomerase family A, member 18)	AGR3
sp|P04839|CY24B_HUMAN	P04839	0.0677003	1.05532	1.7242	1.73492	1.38976	0.685902	4	0	Cytochrome b-245 heavy chain (EC 1.-.-.-) (CGD91-phox) (Cytochrome b(558) subunit beta) (Cytochrome b558 subunit beta) (Heme-binding membrane glycoprotein gp91phox) (NADPH oxidase 2) (Neutrophil cytochrome b 91 kDa polypeptide) (Superoxide-generating NADPH oxidase heavy chain subunit) (gp91-1) (gp91-phox) (p22 phagocyte B-cytochrome)	CYBB
sp|P02545|LMNA_HUMAN	P02545	2.34037	-0.334644	1.92788	0.850493	1.38919	1.00187	3	1	Prelamin-A/C [Cleaved into: Lamin-A/C (70 kDa lamin) (Renal carcinoma antigen NY-REN-32)]	LMNA
sp|Q9BW30|TPPP3_HUMAN	Q9BW30	2.01571	1.2964	1.48017	-0.22377	1.38828	0.840855	3	1	Tubulin polymerization-promoting protein family member 3 (TPPP/p20)	TPPP3
sp|Q9Y265|RUVB1_HUMAN	Q9Y265	2.8078	0.633317	2.13888	0.1798	1.3861	0.859774	4	0	RuvB-like 1 (EC 3.6.4.12) (49 kDa TATA box-binding protein-interacting protein) (49 kDa TBP-interacting protein) (54 kDa erythrocyte cytosolic protein) (ECP-54) (INO80 complex subunit H) (Nuclear matrix protein 238) (NMP 238) (Pontin 52) (TIP49a) (TIP60-associated protein 54-alpha) (TAP54-alpha)	RUVBL1
sp|Q9UJZ1|STML2_HUMAN	Q9UJZ1	14.9258	-0.0553699	2.46041	0.308769	1.38459	1.60955	3	1	Stomatin-like protein 2, mitochondrial (SLP-2) (EPB72-like protein 2) (Paraprotein target 7) (Paratarg-7)	STOML2
sp|P60903|S10AA_HUMAN	P60903	2.99684	0.191652	2.02766	0.741401	1.38453	0.849791	4	0	Protein S100-A10 (Calpactin I light chain) (Calpactin-1 light chain) (Cellular ligand of annexin II) (S100 calcium-binding protein A10) (p10 protein) (p11)	S100A10
sp|P12724|ECP_HUMAN	P12724	1.40023	1.36876	3.01269	1.07976	1.3845	0.511164	4	0	Eosinophil cationic protein (ECP) (EC 3.1.27.-) (Ribonuclease 3) (RNase 3)	RNASE3
sp|P35222|CTNB1_HUMAN	P35222	5.49323	0.488515	1.82973	0.937848	1.38379	1.03931	4	0	Catenin beta-1 (Beta-catenin)	CTNNB1
sp|A0A0C4DH39|HV158_HUMAN	A0A0C4DH39	2.85174	-0.0862248	-0.458168	10.8493	1.38276	1.59707	2	2	Immunoglobulin heavy variable 1-58	IGHV1-58
sp|P09769|FGR_HUMAN	P09769	2.11181	0.60582	1.7971	0.967352	1.38223	0.51228	4	0	Tyrosine-protein kinase Fgr (EC 2.7.10.2) (Gardner-Rasheed feline sarcoma viral (v-fgr) oncogene homolog) (Proto-oncogene c-Fgr) (p55-Fgr) (p58-Fgr) (p58c-Fgr)	FGR
sp|O75390|CISY_HUMAN	O75390	2.86556	0.0624029	2.30818	0.452461	1.38032	0.965635	4	0	Citrate synthase, mitochondrial (EC 2.3.3.1) (Citrate (Si)-synthase)	CS
sp|O43175|SERA_HUMAN	O43175	2.24429	-0.32188	4.43981	0.515738	1.38001	1.22414	3	1	D-3-phosphoglycerate dehydrogenase (3-PGDH) (EC 1.1.1.95) (2-oxoglutarate reductase) (EC 1.1.1.399) (Malate dehydrogenase) (EC 1.1.1.37)	PHGDH
sp|Q6JBY9|CPZIP_HUMAN	Q6JBY9	11.2206	1.39794	-1.72886	1.36125	1.3796	1.83906	3	1	CapZ-interacting protein (Protein kinase substrate CapZIP) (RCSD domain-containing protein 1)	RCSD1
sp|Q9Y277|VDAC3_HUMAN	Q9Y277	2.09998	0.871855	1.8821	-0.272858	1.37698	0.948523	3	1	Voltage-dependent anion-selective channel protein 3 (VDAC-3) (hVDAC3) (Outer mitochondrial membrane protein porin 3)	VDAC3
sp|Q16822|PCKGM_HUMAN	Q16822	9.46505	0.883881	1.86935	0.464433	1.37661	1.33642	4	0	Phosphoenolpyruvate carboxykinase [GTP], mitochondrial (PEPCK-M) (EC 4.1.1.32)	PCK2
sp|Q9H9H4|VP37B_HUMAN	Q9H9H4	0.979711	0.891771	14.5659	1.77184	1.37577	1.46903	4	0	Vacuolar protein sorting-associated protein 37B (hVps37B) (ESCRT-I complex subunit VPS37B)	VPS37B
sp|Q99623|PHB2_HUMAN	Q99623	2.98622	0.168908	2.58256	0.143502	1.37573	1.03812	4	0	Prohibitin-2 (B-cell receptor-associated protein BAP37) (D-prohibitin) (Repressor of estrogen receptor activity)	PHB2
sp|Q9UNM6|PSD13_HUMAN	Q9UNM6	1.6278	0.0705631	1.66995	1.11458	1.37119	0.664066	4	0	26S proteasome non-ATPase regulatory subunit 13 (26S proteasome regulatory subunit RPN9) (26S proteasome regulatory subunit S11) (26S proteasome regulatory subunit p40.5)	PSMD13
sp|Q14980|NUMA1_HUMAN	Q14980	3.43377	0.988538	1.75063	-0.360055	1.36958	1.08911	3	1	Nuclear mitotic apparatus protein 1 (Nuclear matrix protein-22) (NMP-22) (Nuclear mitotic apparatus protein) (NuMA protein) (SP-H antigen)	NUMA1
sp|P62140|PP1B_HUMAN	P62140	1.62185	0.310593	2.07309	1.1138	1.36782	0.590465	4	0	Serine/threonine-protein phosphatase PP1-beta catalytic subunit (PP-1B) (PPP1CD) (EC 3.1.3.16) (EC 3.1.3.53)	PPP1CB
sp|P63218|GBG5_HUMAN	P63218	13.5471	1.48808	-1.01385	1.23493	1.3615	1.72661	3	1	Guanine nucleotide-binding protein G(I)/G(S)/G(O) subunit gamma-5	GNG5
sp|Q00341|VIGLN_HUMAN	Q00341	2.26267	0.254009	3.94889	0.460328	1.3615	1.00021	4	0	Vigilin (High density lipoprotein-binding protein) (HDL-binding protein)	HDLBP
sp|P36578|RL4_HUMAN	P36578	2.40198	-0.326351	2.17381	0.527675	1.35074	1.09971	3	1	60S ribosomal protein L4 (60S ribosomal protein L1) (Large ribosomal subunit protein uL4)	RPL4
sp|Q00325|MPCP_HUMAN	Q00325	2.64648	0.391848	2.30503	0.357604	1.34844	0.856763	4	0	Phosphate carrier protein, mitochondrial (Phosphate transport protein) (PTP) (Solute carrier family 25 member 3)	SLC25A3
sp|O60234|GMFG_HUMAN	O60234	1.4285	0.139216	1.9038	1.26571	1.34711	0.631147	4	0	Glia maturation factor gamma (GMF-gamma)	GMFG
sp|Q96FN4|CPNE2_HUMAN	Q96FN4	14.5935	1.04564	0.839432	1.64679	1.34621	1.48231	4	0	Copine-2 (Copine II)	CPNE2
sp|Q5RHP9|ERIC3_HUMAN	Q5RHP9	0.905175	15.2769	1.78564	0.735449	1.34541	1.51469	4	0	Glutamate-rich protein 3	ERICH3
sp|Q02413|DSG1_HUMAN	Q02413	19.9711	-0.342523	2.53789	0.149146	1.34352	1.73456	3	1	Desmoglein-1 (Cadherin family member 4) (Desmosomal glycoprotein 1) (DG1) (DGI) (Pemphigus foliaceus antigen)	DSG1
sp|P01860|IGHG3_HUMAN	P01860	1.46082	-0.227994	1.21677	1.49677	1.33879	0.830357	3	1	Immunoglobulin heavy constant gamma 3 (HDC) (Heavy chain disease protein) (Ig gamma-3 chain C region)	IGHG3
sp|P51659|DHB4_HUMAN	P51659	2.3954	0.326601	2.20473	0.472027	1.33838	0.816304	4	0	Peroxisomal multifunctional enzyme type 2 (MFE-2) (17-beta-hydroxysteroid dehydrogenase 4) (17-beta-HSD 4) (D-bifunctional protein) (DBP) (Multifunctional protein 2) (MFP-2) (Short chain dehydrogenase/reductase family 8C member 1) [Cleaved into: (3R)-hydroxyacyl-CoA dehydrogenase (EC 1.1.1.n12); Enoyl-CoA hydratase 2 (EC 4.2.1.107) (EC 4.2.1.119) (3-alpha,7-alpha,12-alpha-trihydroxy-5-beta-choles…	HSD17B4
sp|P48047|ATPO_HUMAN	P48047	3.46405	0.168095	2.38338	0.293265	1.33832	1.02524	4	0	ATP synthase subunit O, mitochondrial (ATP synthase peripheral stalk subunit OSCP) (Oligomycin sensitivity conferral protein) (OSCP)	ATP5PO
sp|P62750|RL23A_HUMAN	P62750	2.32745	-0.454602	2.30396	0.361586	1.33277	1.23742	3	1	60S ribosomal protein L23a (Large ribosomal subunit protein uL23)	RPL23A
sp|O75923|DYSF_HUMAN	O75923	1.72207	0.468681	3.12729	0.942758	1.33241	0.742745	4	0	Dysferlin (Dystrophy-associated fer-1-like protein) (Fer-1-like protein 1)	DYSF
sp|Q15075|EEA1_HUMAN	Q15075	-13.4948	0.97171	14.4112	1.68774	1.32973	12.7607	3	1	Early endosome antigen 1 (Endosome-associated protein p162) (Zinc finger FYVE domain-containing protein 2)	EEA1
sp|P30838|AL3A1_HUMAN	P30838	3.55343	0.0630153	2.59594	-1.35049	1.32948	1.85701	3	1	Aldehyde dehydrogenase, dimeric NADP-preferring (EC 1.2.1.5) (ALDHIII) (Aldehyde dehydrogenase 3) (Aldehyde dehydrogenase family 3 member A1)	ALDH3A1
sp|P25685|DNJB1_HUMAN	P25685	-1.20369	0.246575	2.49171	2.41228	1.32943	1.81698	3	1	DnaJ homolog subfamily B member 1 (DnaJ protein homolog 1) (Heat shock 40 kDa protein 1) (HSP40) (Heat shock protein 40) (Human DnaJ protein 1) (hDj-1)	DNAJB1
sp|Q9BT78|CSN4_HUMAN	Q9BT78	2.68956	-0.114598	1.86165	0.794659	1.32816	0.936744	3	1	COP9 signalosome complex subunit 4 (SGN4) (Signalosome subunit 4) (JAB1-containing signalosome subunit 4)	COPS4
sp|P31930|QCR1_HUMAN	P31930	2.20025	0.448467	2.38034	0.450202	1.32522	0.777783	4	0	Cytochrome b-c1 complex subunit 1, mitochondrial (Complex III subunit 1) (Core protein I) (Ubiquinol-cytochrome-c reductase complex core protein 1)	UQCRC1
sp|P04745|AMY1_HUMAN	P04745	3.95191	-1.46815	3.93176	-1.28446	1.32365	2.39433	2	2	Alpha-amylase 1 (EC 3.2.1.1) (1,4-alpha-D-glucan glucanohydrolase 1) (Salivary alpha-amylase)	AMY1A; AMY1B; AMY1C
sp|P08118|MSMB_HUMAN	P08118	1.66164	0.984488	2.33922	-0.186751	1.32306	0.897849	3	1	Beta-microseminoprotein (Immunoglobulin-binding factor) (IGBF) (PN44) (Prostate secreted seminal plasma protein) (Prostate secretory protein of 94 amino acids) (PSP-94) (PSP94) (Seminal plasma beta-inhibin)	MSMB
sp|P45880|VDAC2_HUMAN	P45880	3.66858	0.144837	2.41063	0.223877	1.31725	1.07131	4	0	Voltage-dependent anion-selective channel protein 2 (VDAC-2) (hVDAC2) (Outer mitochondrial membrane protein porin 2)	VDAC2
sp|P07108|ACBP_HUMAN	P07108	1.88586	0.0992794	1.99695	0.737226	1.31154	0.778306	4	0	Acyl-CoA-binding protein (ACBP) (Diazepam-binding inhibitor) (DBI) (Endozepine) (EP)	DBI
sp|P34910|EVI2B_HUMAN	P34910	1.21847	1.4025	13.2374	0.963999	1.31048	1.43235	4	0	Protein EVI2B (Ecotropic viral integration site 2B protein homolog) (EVI-2B) (CD antigen CD361)	EVI2B
sp|P14550|AK1A1_HUMAN	P14550	1.75217	0.331754	1.4195	1.19992	1.30971	0.516051	4	0	Aldo-keto reductase family 1 member A1 (EC 1.1.1.2) (EC 1.1.1.372) (EC 1.1.1.54) (Alcohol dehydrogenase [NADP(+)]) (Aldehyde reductase) (Glucuronate reductase) (EC 1.1.1.19) (Glucuronolactone reductase) (EC 1.1.1.20)	AKR1A1
sp|Q13131|AAPK1_HUMAN	Q13131	1.1619	1.17053	11.6446	1.44601	1.30827	1.34714	4	0	5'-AMP-activated protein kinase catalytic subunit alpha-1 (AMPK subunit alpha-1) (EC 2.7.11.1) (Acetyl-CoA carboxylase kinase) (ACACA kinase) (EC 2.7.11.27) (Hydroxymethylglutaryl-CoA reductase kinase) (HMGCR kinase) (EC 2.7.11.31) (Tau-protein kinase PRKAA1) (EC 2.7.11.26)	PRKAA1
sp|P35573|GDE_HUMAN	P35573	13.8364	0.172051	1.46931	1.14581	1.30756	1.55855	4	0	Glycogen debranching enzyme (Glycogen debrancher) [Includes: 4-alpha-glucanotransferase (EC 2.4.1.25) (Oligo-1,4-1,4-glucantransferase); Amylo-alpha-1,6-glucosidase (Amylo-1,6-glucosidase) (EC 3.2.1.33) (Dextrin 6-alpha-D-glucosidase)]	AGL
sp|P28331|NDUS1_HUMAN	P28331	1.2122	1.39655	3.12195	0.842534	1.30437	0.616025	4	0	NADH-ubiquinone oxidoreductase 75 kDa subunit, mitochondrial (EC 7.1.1.2) (Complex I-75kD) (CI-75kD)	NDUFS1
sp|P63098|CANB1_HUMAN	P63098	9.52697	0.805476	1.80249	-0.400974	1.30398	1.52959	3	1	Calcineurin subunit B type 1 (Protein phosphatase 2B regulatory subunit 1) (Protein phosphatase 3 regulatory subunit B alpha isoform 1)	PPP3R1
sp|P30153|2AAA_HUMAN	P30153	2.52505	0.204865	1.9012	0.705347	1.30327	0.799196	4	0	Serine/threonine-protein phosphatase 2A 65 kDa regulatory subunit A alpha isoform (Medium tumor antigen-associated 61 kDa protein) (PP2A subunit A isoform PR65-alpha) (PP2A subunit A isoform R1-alpha)	PPP2R1A
sp|P32942|ICAM3_HUMAN	P32942	0.643651	0.938043	1.65763	1.99607	1.29783	0.477932	4	0	Intercellular adhesion molecule 3 (ICAM-3) (CDw50) (ICAM-R) (CD antigen CD50)	ICAM3
sp|Q9Y2X3|NOP58_HUMAN	Q9Y2X3	2.12548	0.46922	4.27503	0.396026	1.29735	1.00375	4	0	Nucleolar protein 58 (Nucleolar protein 5)	NOP58
sp|P29144|TPP2_HUMAN	P29144	11.4085	0.815776	1.77429	0.614437	1.29503	1.42199	4	0	Tripeptidyl-peptidase 2 (TPP-2) (EC 3.4.14.10) (Tripeptidyl aminopeptidase) (Tripeptidyl-peptidase II) (TPP-II)	TPP2
sp|Q9UM54|MYO6_HUMAN	Q9UM54	1.39457	1.05829	14.8072	1.19324	1.2939	1.47341	4	0	Unconventional myosin-VI (Unconventional myosin-6)	MYO6
sp|Q13561|DCTN2_HUMAN	Q13561	1.416	-0.286902	1.69296	1.16593	1.29097	0.885241	3	1	Dynactin subunit 2 (50 kDa dynein-associated polypeptide) (Dynactin complex 50 kDa subunit) (DCTN-50) (p50 dynamitin)	DCTN2
sp|Q15006|EMC2_HUMAN	Q15006	0.945053	0.965271	10.6576	1.61204	1.28865	1.34044	4	0	ER membrane protein complex subunit 2 (Tetratricopeptide repeat protein 35) (TPR repeat protein 35)	EMC2
sp|P29508|SPB3_HUMAN	P29508	2.03966	-0.717626	2.11616	0.537199	1.28843	1.36127	3	1	Serpin B3 (Protein T4-A) (Squamous cell carcinoma antigen 1) (SCCA-1)	SERPINB3
sp|P60660|MYL6_HUMAN	P60660	1.32549	0.201135	1.24951	1.61905	1.2875	0.563608	4	0	Myosin light polypeptide 6 (17 kDa myosin light chain) (LC17) (Myosin light chain 3) (MLC-3) (Myosin light chain alkali 3) (Myosin light chain A3) (Smooth muscle and nonmuscle myosin light chain alkali 6)	MYL6
sp|Q92499|DDX1_HUMAN	Q92499	2.04026	0.534688	2.92362	-0.0750592	1.28747	1.01198	3	1	ATP-dependent RNA helicase DDX1 (EC 3.6.4.13) (DEAD box protein 1) (DEAD box protein retinoblastoma) (DBP-RB)	DDX1
sp|P31151|S10A7_HUMAN	P31151	3.66297	-0.393369	0.967969	1.59158	1.27977	1.15828	3	1	Protein S100-A7 (Psoriasin) (S100 calcium-binding protein A7)	S100A7
sp|P62195|PRS8_HUMAN	P62195	2.66457	0.0859231	1.35339	1.20448	1.27893	0.795687	4	0	26S proteasome regulatory subunit 8 (26S proteasome AAA-ATPase subunit RPT6) (Proteasome 26S subunit ATPase 5) (Proteasome subunit p45) (Thyroid hormone receptor-interacting protein 1) (TRIP1) (p45/SUG)	PSMC5
sp|O14727|APAF_HUMAN	O14727	-0.267539	0.95107	2.50415	1.60434	1.2777	0.973434	3	1	Apoptotic protease-activating factor 1 (APAF-1)	APAF1
sp|P43304|GPDM_HUMAN	P43304	2.1084	0.687312	1.86539	-0.0787515	1.27635	0.89506	3	1	Glycerol-3-phosphate dehydrogenase, mitochondrial (GPD-M) (GPDH-M) (EC 1.1.5.3) (mitohondrial glycerophosphate dehydrogenase gene) (mGDH) (mtGPD)	GPD2
sp|P11684|UTER_HUMAN	P11684	5.0445	2.2736	0.0103402	0.275874	1.27474	1.22371	4	0	Uteroglobin (Clara cell phospholipid-binding protein) (CCPBP) (Clara cells 10 kDa secretory protein) (CC10) (Secretoglobin family 1A member 1) (Urinary protein 1) (UP-1) (UP1) (Urine protein 1)	SCGB1A1
sp|Q13011|ECH1_HUMAN	Q13011	3.5746	0.475327	1.90141	0.646588	1.274	0.8683	4	0	Delta(3,5)-Delta(2,4)-dienoyl-CoA isomerase, mitochondrial (EC 5.3.3.-)	ECH1
sp|Q99828|CIB1_HUMAN	Q99828	1.87677	1.83053	0.716707	0.31738	1.27362	0.665585	4	0	Calcium and integrin-binding protein 1 (CIB) (Calcium- and integrin-binding protein) (CIBP) (Calmyrin) (DNA-PKcs-interacting protein) (Kinase-interacting protein) (KIP) (SNK-interacting protein 2-28) (SIP2-28)	CIB1
sp|P08962|CD63_HUMAN	P08962	15.2515	1.34523	1.20171	-1.63751	1.27347	1.88091	3	1	CD63 antigen (Granulophysin) (Lysosomal-associated membrane protein 3) (LAMP-3) (Melanoma-associated antigen ME491) (OMA81H) (Ocular melanoma-associated antigen) (Tetraspanin-30) (Tspan-30) (CD antigen CD63)	CD63
sp|P11413|G6PD_HUMAN	P11413	2.3632	0.077644	1.60478	0.938977	1.27188	0.780254	4	0	Glucose-6-phosphate 1-dehydrogenase (G6PD) (EC 1.1.1.49)	G6PD
sp|Q9BSJ8|ESYT1_HUMAN	Q9BSJ8	1.53963	1.00034	1.79344	0.0749006	1.26999	0.69002	4	0	Extended synaptotagmin-1 (E-Syt1) (Membrane-bound C2 domain-containing protein)	ESYT1
sp|Q9UJY1|HSPB8_HUMAN	Q9UJY1	0.628365	-0.100069	3.34528	1.9028	1.26558	1.04827	3	1	Heat shock protein beta-8 (HspB8) (Alpha-crystallin C chain) (E2-induced gene 1 protein) (Protein kinase H11) (Small stress protein-like protein HSP22)	HSPB8
sp|P07305|H10_HUMAN	P07305	5.03918	0.117924	1.70408	0.825345	1.26471	1.13304	4	0	Histone H1.0 (Histone H1') (Histone H1(0)) [Cleaved into: Histone H1.0, N-terminally processed]	H1-0
sp|O43815|STRN_HUMAN	O43815	0.63116	0.166273	13.8956	1.89458	1.26287	1.57709	4	0	Striatin	STRN
sp|P05107|ITB2_HUMAN	P05107	1.09488	0.829945	1.42906	1.49966	1.26197	0.256032	4	0	Integrin beta-2 (Cell surface adhesion glycoproteins LFA-1/CR3/p150,95 subunit beta) (Complement receptor C3 subunit beta) (CD antigen CD18)	ITGB2
sp|P62280|RS11_HUMAN	P62280	4.02498	-0.0647322	2.24364	0.27719	1.26042	1.17179	3	1	40S ribosomal protein S11 (Small ribosomal subunit protein uS17)	RPS11
sp|P48643|TCPE_HUMAN	P48643	1.81169	-0.257331	1.69749	0.822409	1.25995	0.941066	3	1	T-complex protein 1 subunit epsilon (TCP-1-epsilon) (CCT-epsilon)	CCT5
sp|P13498|CY24A_HUMAN	P13498	6.31138	1.16006	1.00961	1.35964	1.25985	1.04524	4	0	Cytochrome b-245 light chain (Cytochrome b(558) alpha chain) (Cytochrome b558 subunit alpha) (Neutrophil cytochrome b 22 kDa polypeptide) (Superoxide-generating NADPH oxidase light chain subunit) (p22 phagocyte B-cytochrome) (p22-phox) (p22phox)	CYBA
sp|Q9UKM9|RALY_HUMAN	Q9UKM9	1.6854	0.883741	1.63474	0.143469	1.25924	0.669772	4	0	RNA-binding protein Raly (Autoantigen p542) (Heterogeneous nuclear ribonucleoprotein C-like 2) (hnRNP core protein C-like 2) (hnRNP associated with lethal yellow protein homolog)	RALY
sp|P52566|GDIR2_HUMAN	P52566	2.13642	1.07995	1.43656	0.782968	1.25825	0.429086	4	0	Rho GDP-dissociation inhibitor 2 (Rho GDI 2) (Ly-GDI) (Rho-GDI beta)	ARHGDIB
sp|P19957|ELAF_HUMAN	P19957	2.86172	-0.248144	2.23127	0.285191	1.25823	1.16799	3	1	Elafin (Elastase-specific inhibitor) (ESI) (Peptidase inhibitor 3) (PI-3) (Protease inhibitor WAP3) (Skin-derived antileukoproteinase) (SKALP) (WAP four-disulfide core domain protein 14)	PI3
sp|A0A0C4DH38|HV551_HUMAN	A0A0C4DH38	5.45227	-0.519292	0.693054	1.82088	1.25697	1.3844	3	1	Immunoglobulin heavy variable 5-51	IGHV5-51
sp|Q9UGM3|DMBT1_HUMAN	Q9UGM3	1.66567	-0.309756	2.48564	0.84337	1.25452	1.01897	3	1	Deleted in malignant brain tumors 1 protein (Glycoprotein 340) (Gp-340) (Hensin) (Salivary agglutinin) (SAG) (Surfactant pulmonary-associated D-binding protein)	DMBT1
sp|P60981|DEST_HUMAN	P60981	2.67676	0.416451	2.08946	-0.0567628	1.25296	1.02132	3	1	Destrin (Actin-depolymerizing factor) (ADF)	DSTN
sp|Q16563|SYPL1_HUMAN	Q16563	14.5528	0.617182	1.74886	0.748611	1.24873	1.53416	4	0	Synaptophysin-like protein 1 (Pantophysin)	SYPL1
sp|Q99816|TS101_HUMAN	Q99816	2.20926	0.566868	1.92377	-0.414036	1.24532	1.14081	3	1	Tumor susceptibility gene 101 protein (ESCRT-I complex subunit TSG101)	TSG101
sp|Q92608|DOCK2_HUMAN	Q92608	1.01698	0.744454	1.46491	3.12327	1.24094	0.671614	4	0	Dedicator of cytokinesis protein 2	DOCK2
sp|P80723|BASP1_HUMAN	P80723	1.50865	1.77764	0.972787	0.954609	1.24072	0.312584	4	0	Brain acid soluble protein 1 (22 kDa neuronal tissue-enriched acidic protein) (Neuronal axonal membrane protein NAP-22)	BASP1
sp|P24539|AT5F1_HUMAN	P24539	3.32675	-0.0170878	2.49653	-0.28793	1.23972	1.30813	2	2	ATP synthase F(0) complex subunit B1, mitochondrial (ATP synthase peripheral stalk-membrane subunit b) (ATP synthase proton-transporting mitochondrial F(0) complex subunit B1) (ATP synthase subunit b) (ATPase subunit b)	ATP5PB
sp|P35232|PHB_HUMAN	P35232	2.56999	0.299944	2.17922	0.16801	1.23958	0.956312	4	0	Prohibitin	PHB
sp|Q9UHG3|PCYOX_HUMAN	Q9UHG3	1.57483	0.897986	2.35538	-0.188152	1.23641	0.929425	3	1	Prenylcysteine oxidase 1 (EC 1.8.3.5) (Prenylcysteine lyase)	PCYOX1
sp|P00966|ASSY_HUMAN	P00966	1.17702	-0.782376	1.98304	1.29451	1.23577	1.29411	3	1	Argininosuccinate synthase (EC 6.3.4.5) (Citrulline--aspartate ligase)	ASS1
sp|P63104|1433Z_HUMAN	P63104	1.72521	0.329648	1.77184	0.743031	1.23412	0.63038	4	0	14-3-3 protein zeta/delta (Protein kinase C inhibitor protein 1) (KCIP-1)	YWHAZ
sp|A0FGR8|ESYT2_HUMAN	A0FGR8	-8.5412	0.590818	12.4533	1.87352	1.23217	5.39303	3	1	Extended synaptotagmin-2 (E-Syt2) (Chr2Syt)	ESYT2
sp|Q16610|ECM1_HUMAN	Q16610	1.5054	0.500887	2.3342	0.953821	1.22961	0.596176	4	0	Extracellular matrix protein 1 (Secretory component p85)	ECM1
sp|O00232|PSD12_HUMAN	O00232	1.98216	-0.154369	2.21406	0.474954	1.22856	1.02003	3	1	26S proteasome non-ATPase regulatory subunit 12 (26S proteasome regulatory subunit RPN5) (26S proteasome regulatory subunit p55)	PSMD12
sp|P78324|SHPS1_HUMAN	P78324	11.5768	1.0934	1.33257	1.12266	1.22761	1.37465	4	0	Tyrosine-protein phosphatase non-receptor type substrate 1 (SHP substrate 1) (SHPS-1) (Brain Ig-like molecule with tyrosine-based activation motifs) (Bit) (CD172 antigen-like family member A) (Inhibitory receptor SHPS-1) (Macrophage fusion receptor) (MyD-1 antigen) (Signal-regulatory protein alpha-1) (Sirp-alpha-1) (Signal-regulatory protein alpha-2) (Sirp-alpha-2) (Signal-regulatory protein alph…	SIRPA
sp|P48735|IDHP_HUMAN	P48735	3.8041	0.653308	1.78852	0.664248	1.22639	0.858608	4	0	Isocitrate dehydrogenase [NADP], mitochondrial (IDH) (EC 1.1.1.42) (ICD-M) (IDP) (NADP(+)-specific ICDH) (Oxalosuccinate decarboxylase)	IDH2
sp|P62753|RS6_HUMAN	P62753	1.60031	0.0692386	1.87015	0.852299	1.2263	0.737509	4	0	40S ribosomal protein S6 (Phosphoprotein NP33) (Small ribosomal subunit protein eS6)	RPS6
sp|P08246|ELNE_HUMAN	P08246	3.90337	1.15064	1.30187	0.246399	1.22626	0.952704	4	0	Neutrophil elastase (EC 3.4.21.37) (Bone marrow serine protease) (Elastase-2) (Human leukocyte elastase) (HLE) (Medullasin) (PMN elastase)	ELANE
sp|Q96QK1|VPS35_HUMAN	Q96QK1	2.59152	0.286477	1.79285	0.657161	1.22501	0.793016	4	0	Vacuolar protein sorting-associated protein 35 (hVPS35) (Maternal-embryonic 3) (Vesicle protein sorting 35)	VPS35
sp|P78371|TCPB_HUMAN	P78371	1.77943	-0.122508	1.69052	0.757964	1.22424	0.871492	3	1	T-complex protein 1 subunit beta (TCP-1-beta) (CCT-beta)	CCT2
sp|P36957|ODO2_HUMAN	P36957	3.37727	0.455345	1.99228	-0.297309	1.22381	1.18409	3	1	Dihydrolipoyllysine-residue succinyltransferase component of 2-oxoglutarate dehydrogenase complex, mitochondrial (EC 2.3.1.61) (2-oxoglutarate dehydrogenase complex component E2) (OGDC-E2) (Dihydrolipoamide succinyltransferase component of 2-oxoglutarate dehydrogenase complex) (E2K)	DLST
sp|P19367|HXK1_HUMAN	P19367	1.95619	-0.200694	2.23518	0.490543	1.22336	1.04138	3	1	Hexokinase-1 (EC 2.7.1.1) (Brain form hexokinase) (Hexokinase type I) (HK I) (Hexokinase-A)	HK1
sp|P62269|RS18_HUMAN	P62269	2.32434	-0.1782	1.96852	0.474587	1.22155	1.03977	3	1	40S ribosomal protein S18 (Ke-3) (Ke3) (Small ribosomal subunit protein uS13)	RPS18
sp|P28288|ABCD3_HUMAN	P28288	1.65523	0.786635	11.5334	-0.441779	1.22093	1.6259	3	1	ATP-binding cassette sub-family D member 3 (70 kDa peroxisomal membrane protein) (PMP70)	ABCD3
sp|Q9P1F3|ABRAL_HUMAN	Q9P1F3	-5.72249	0.475504	1.96596	10.8937	1.22073	3.60251	3	1	Costars family protein ABRACL (ABRA C-terminal-like protein)	ABRACL
sp|P20073|ANXA7_HUMAN	P20073	1.988	0.585409	1.85356	0.360861	1.21948	0.703952	4	0	Annexin A7 (Annexin VII) (Annexin-7) (Synexin)	ANXA7
sp|P49588|SYAC_HUMAN	P49588	1.46317	0.205857	1.75163	0.97447	1.21882	0.615413	4	0	Alanine--tRNA ligase, cytoplasmic (EC 6.1.1.7) (Alanyl-tRNA synthetase) (AlaRS) (Renal carcinoma antigen NY-REN-42)	AARS1
sp|P08631|HCK_HUMAN	P08631	-1.61629	1.06371	1.37294	1.38315	1.21832	2.63647	3	1	Tyrosine-protein kinase HCK (EC 2.7.10.2) (Hematopoietic cell kinase) (Hemopoietic cell kinase) (p59-HCK/p60-HCK) (p59Hck) (p61Hck)	HCK
sp|P54577|SYYC_HUMAN	P54577	0.317195	0.0981722	3.58483	2.11923	1.21821	1.07344	4	0	Tyrosine--tRNA ligase, cytoplasmic (EC 6.1.1.1) (Tyrosyl-tRNA synthetase) (TyrRS) [Cleaved into: Tyrosine--tRNA ligase, cytoplasmic, N-terminally processed]	YARS1
sp|Q15363|TMED2_HUMAN	Q15363	9.32647	-0.302753	2.73734	-1.86321	1.21729	2.00098	2	2	Transmembrane emp24 domain-containing protein 2 (Membrane protein p24A) (p24) (p24 family protein beta-1) (p24beta1)	TMED2
sp|P59768|GBG2_HUMAN	P59768	-1.54717	0.948083	12.9503	1.48641	1.21725	1.86847	3	1	Guanine nucleotide-binding protein G(I)/G(S)/G(O) subunit gamma-2 (G gamma-I)	GNG2
sp|Q9NP79|VTA1_HUMAN	Q9NP79	5.34373	0.670433	1.76371	0.443963	1.21707	1.10274	4	0	Vacuolar protein sorting-associated protein VTA1 homolog (Dopamine-responsive gene 1 protein) (DRG-1) (LYST-interacting protein 5) (LIP5) (SKD1-binding protein 1) (SBP1)	VTA1
sp|Q7L1Q6|BZW1_HUMAN	Q7L1Q6	3.17978	0.0408406	2.03852	0.391652	1.21508	1.03703	4	0	Basic leucine zipper and W2 domain-containing protein 1 (Protein Orf)	BZW1
sp|P12429|ANXA3_HUMAN	P12429	1.3713	0.88554	1.92463	1.05749	1.21439	0.348622	4	0	Annexin A3 (35-alpha calcimedin) (Annexin III) (Annexin-3) (Inositol 1,2-cyclic phosphate 2-phosphohydrolase) (Lipocortin III) (Placental anticoagulant protein III) (PAP-III)	ANXA3
sp|P23083|HV102_HUMAN	P23083	1.19478	0.761478	1.22661	1.87882	1.2107	0.364062	4	0	Immunoglobulin heavy variable 1-2 (Ig heavy chain V-I region ND) (Ig heavy chain V-I region V35)	IGHV1-2
sp|Q13418|ILK_HUMAN	Q13418	-9.68414	2.00916	1.21627	1.20045	1.20836	4.25424	3	1	Integrin-linked protein kinase (EC 2.7.11.1) (59 kDa serine/threonine-protein kinase) (ILK-1) (ILK-2) (p59ILK)	ILK
sp|Q6IAA8|LTOR1_HUMAN	Q6IAA8	0.676815	1.49264	0.917998	1.96909	1.20532	0.459885	4	0	Ragulator complex protein LAMTOR1 (Late endosomal/lysosomal adaptor and MAPK and MTOR activator 1) (Lipid raft adaptor protein p18) (Protein associated with DRMs and endosomes) (p27Kip1-releasing factor from RhoA) (p27RF-Rho)	LAMTOR1
sp|P50213|IDH3A_HUMAN	P50213	1.95526	0.157059	3.09206	0.455241	1.20525	0.966307	4	0	Isocitrate dehydrogenase [NAD] subunit alpha, mitochondrial (EC 1.1.1.41) (Isocitric dehydrogenase subunit alpha) (NAD(+)-specific ICDH subunit alpha)	IDH3A
sp|Q9HAV0|GBB4_HUMAN	Q9HAV0	3.43657	1.20386	0.711377	1.20427	1.20406	0.744754	4	0	Guanine nucleotide-binding protein subunit beta-4 (Transducin beta chain 4)	GNB4
sp|Q13813|SPTN1_HUMAN	Q13813	0.676459	0.667586	1.9712	1.72461	1.20054	0.544722	4	0	Spectrin alpha chain, non-erythrocytic 1 (Alpha-II spectrin) (Fodrin alpha chain) (Spectrin, non-erythroid alpha subunit)	SPTAN1
sp|P51970|NDUA8_HUMAN	P51970	0.865087	0.7937	13.4769	1.53247	1.19878	1.49158	4	0	NADH dehydrogenase [ubiquinone] 1 alpha subcomplex subunit 8 (Complex I-19kD) (CI-19kD) (Complex I-PGIV) (CI-PGIV) (NADH-ubiquinone oxidoreductase 19 kDa subunit)	NDUFA8
sp|P41240|CSK_HUMAN	P41240	1.49999	0.753379	1.19138	1.20544	1.19841	0.264639	4	0	Tyrosine-protein kinase CSK (EC 2.7.10.2) (C-Src kinase) (Protein-tyrosine kinase CYL)	CSK
sp|P15907|SIAT1_HUMAN	P15907	3.71471	1.47911	0.914102	-0.888208	1.19661	1.454	3	1	Beta-galactoside alpha-2,6-sialyltransferase 1 (Alpha 2,6-ST 1) (EC 2.4.99.1) (B-cell antigen CD75) (CMP-N-acetylneuraminate-beta-galactosamide-alpha-2,6-sialyltransferase 1) (ST6Gal I) (ST6GalI) (Sialyltransferase 1)	ST6GAL1
sp|Q9BWS9|CHID1_HUMAN	Q9BWS9	10.6118	-1.69664	3.56819	-1.17629	1.19595	2.01822	2	2	Chitinase domain-containing protein 1 (Stabilin-1-interacting chitinase-like protein) (SI-CLP)	CHID1
sp|Q99832|TCPH_HUMAN	Q99832	1.56538	-0.0311133	1.5228	0.868361	1.19558	0.760755	3	1	T-complex protein 1 subunit eta (TCP-1-eta) (CCT-eta) (HIV-1 Nef-interacting protein) [Cleaved into: T-complex protein 1 subunit eta, N-terminally processed]	CCT7
sp|P39019|RS19_HUMAN	P39019	15.5362	-0.292452	1.71896	0.666662	1.19281	1.69367	3	1	40S ribosomal protein S19 (Small ribosomal subunit protein eS19)	RPS19
sp|Q14247|SRC8_HUMAN	Q14247	3.62886	-0.244217	1.89898	0.484662	1.19182	1.18436	3	1	Src substrate cortactin (Amplaxin) (Oncogene EMS1)	CTTN
sp|Q14203|DCTN1_HUMAN	Q14203	-0.453466	0.735088	3.60958	1.64335	1.18922	1.23908	3	1	Dynactin subunit 1 (150 kDa dynein-associated polypeptide) (DAP-150) (DP-150) (p135) (p150-glued)	DCTN1
sp|O43291|SPIT2_HUMAN	O43291	3.14862	-0.771464	10.9843	-3.96571	1.18858	2.74607	2	2	Kunitz-type protease inhibitor 2 (Hepatocyte growth factor activator inhibitor type 2) (HAI-2) (Placental bikunin)	SPINT2
sp|Q9Y617|SERC_HUMAN	Q9Y617	-2.19549	1.64696	1.50237	0.872546	1.18746	3.94164	3	1	Phosphoserine aminotransferase (EC 2.6.1.52) (Phosphohydroxythreonine aminotransferase) (PSAT)	PSAT1
sp|O14561|ACPM_HUMAN	O14561	15.5669	0.668759	1.70571	0.0907786	1.18723	1.64213	4	0	Acyl carrier protein, mitochondrial (ACP) (CI-SDAP) (NADH-ubiquinone oxidoreductase 9.6 kDa subunit)	NDUFAB1
sp|O15162|PLS1_HUMAN	O15162	2.03642	1.90972	-0.321804	0.463729	1.18672	1.12055	3	1	Phospholipid scramblase 1 (PL scramblase 1) (Ca(2+)-dependent phospholipid scramblase 1) (Erythrocyte phospholipid scramblase) (MmTRA1b)	PLSCR1
sp|P07384|CAN1_HUMAN	P07384	1.43855	0.476778	1.50127	0.930818	1.18468	0.441887	4	0	Calpain-1 catalytic subunit (EC 3.4.22.52) (Calcium-activated neutral proteinase 1) (CANP 1) (Calpain mu-type) (Calpain-1 large subunit) (Cell proliferation-inducing gene 30 protein) (Micromolar-calpain) (muCANP)	CAPN1
sp|P27695|APEX1_HUMAN	P27695	1.74689	0.258416	4.12696	0.62042	1.18366	1.03368	4	0	DNA-(apurinic or apyrimidinic site) endonuclease (EC 3.1.-.-) (APEX nuclease) (APEN) (Apurinic-apyrimidinic endonuclease 1) (AP endonuclease 1) (APE-1) (REF-1) (Redox factor-1) [Cleaved into: DNA-(apurinic or apyrimidinic site) endonuclease, mitochondrial]	APEX1
sp|P40227|TCPZ_HUMAN	P40227	1.06174	0.090356	1.30395	1.31548	1.18285	0.615418	4	0	T-complex protein 1 subunit zeta (TCP-1-zeta) (Acute morphine dependence-related protein 2) (CCT-zeta-1) (HTR3) (Tcp20)	CCT6A
sp|Q9Y5Z4|HEBP2_HUMAN	Q9Y5Z4	2.19032	0.543486	1.78381	0.58155	1.18268	0.65829	4	0	Heme-binding protein 2 (Placental protein 23) (PP23) (Protein SOUL)	HEBP2
sp|P49257|LMAN1_HUMAN	P49257	2.23039	0.0811111	4.23355	0.129595	1.17999	1.18769	4	0	Protein ERGIC-53 (ER-Golgi intermediate compartment 53 kDa protein) (Gp58) (Intracellular mannose-specific lectin MR60) (Lectin mannose-binding 1)	LMAN1
sp|P60174|TPIS_HUMAN	P60174	1.51108	0.464894	1.5659	0.848742	1.17991	0.485653	4	0	Triosephosphate isomerase (TIM) (EC 5.3.1.1) (Methylglyoxal synthase) (EC 4.2.3.3) (Triose-phosphate isomerase)	TPI1
sp|P63151|2ABA_HUMAN	P63151	1.55825	0.321126	1.4795	0.879686	1.17959	0.545584	4	0	Serine/threonine-protein phosphatase 2A 55 kDa regulatory subunit B alpha isoform (PP2A subunit B isoform B55-alpha) (PP2A subunit B isoform PR55-alpha) (PP2A subunit B isoform R2-alpha) (PP2A subunit B isoform alpha)	PPP2R2A
sp|P61221|ABCE1_HUMAN	P61221	1.49449	0.864268	12.4915	0.656991	1.17938	1.48425	4	0	ATP-binding cassette sub-family E member 1 (2'-5'-oligoadenylate-binding protein) (HuHP68) (RNase L inhibitor) (Ribonuclease 4 inhibitor) (RNS4I)	ABCE1
sp|Q9UNF0|PACN2_HUMAN	Q9UNF0	3.81448	0.857891	1.50039	-0.204697	1.17914	1.13972	3	1	Protein kinase C and casein kinase substrate in neurons protein 2 (Syndapin-2) (Syndapin-II) (SdpII)	PACSIN2
sp|P01701|LV151_HUMAN	P01701	1.20238	1.44843	0.589347	1.15566	1.17902	0.330497	4	0	Immunoglobulin lambda variable 1-51 (Ig lambda chain V-I region BL2) (Ig lambda chain V-I region EPS) (Ig lambda chain V-I region NEW) (Ig lambda chain V-I region NIG-64)	IGLV1-51
sp|P15498|VAV_HUMAN	P15498	3.32038	0.83429	1.07889	1.27805	1.17847	0.70202	4	0	Proto-oncogene vav	VAV1
sp|Q07020|RL18_HUMAN	Q07020	2.36876	-0.149434	1.94716	0.409259	1.17821	1.0536	3	1	60S ribosomal protein L18 (Large ribosomal subunit protein eL18)	RPL18
sp|P16435|NCPR_HUMAN	P16435	2.63632	0.0456166	2.31075	-0.103961	1.17818	1.1883	3	1	NADPH--cytochrome P450 reductase (CPR) (P450R) (EC 1.6.2.4)	POR
sp|P07919|QCR6_HUMAN	P07919	0.655829	0.181939	3.06313	1.6984	1.17712	0.912287	4	0	Cytochrome b-c1 complex subunit 6, mitochondrial (Complex III subunit 6) (Complex III subunit VIII) (Cytochrome c1 non-heme 11 kDa protein) (Mitochondrial hinge protein) (Ubiquinol-cytochrome c reductase complex 11 kDa protein)	UQCRH
sp|Q7L5N7|PCAT2_HUMAN	Q7L5N7	2.07422	-0.0607204	3.40272	0.272244	1.17323	1.13885	3	1	Lysophosphatidylcholine acyltransferase 2 (LPC acyltransferase 2) (LPCAT-2) (LysoPC acyltransferase 2) (EC 2.3.1.23) (1-acylglycerol-3-phosphate O-acyltransferase 11) (1-AGP acyltransferase 11) (1-AGPAT 11) (EC 2.3.1.51) (1-acylglycerophosphocholine O-acyltransferase) (1-alkenylglycerophosphocholine O-acyltransferase) (EC 2.3.1.25) (1-alkylglycerophosphocholine O-acetyltransferase) (EC 2.3.1.67) …	LPCAT2
sp|Q9HD45|TM9S3_HUMAN	Q9HD45	3.6207	-0.443182	2.78684	-1.23568	1.17183	2.0142	2	2	Transmembrane 9 superfamily member 3 (EP70-P-iso) (SM-11044-binding protein)	TM9SF3
sp|Q7L2H7|EIF3M_HUMAN	Q7L2H7	1.59831	-0.0186378	1.67541	0.736198	1.16726	0.802029	3	1	Eukaryotic translation initiation factor 3 subunit M (eIF3m) (Fetal lung protein B5) (hFL-B5) (PCI domain-containing protein 1)	EIF3M
sp|P63167|DYL1_HUMAN	P63167	0.920667	0.402029	5.18241	1.41357	1.16712	1.09854	4	0	Dynein light chain 1, cytoplasmic (8 kDa dynein light chain) (DLC8) (Dynein light chain LC8-type 1) (Protein inhibitor of neuronal nitric oxide synthase) (PIN)	DYNLL1
sp|Q96EY8|MMAB_HUMAN	Q96EY8	1.30913	1.02349	9.44844	0.535331	1.16631	1.38295	4	0	Corrinoid adenosyltransferase (EC 2.5.1.17) (Cob(II)alamin adenosyltransferase) (Cob(II)yrinic acid a,c-diamide adenosyltransferase) (Cobinamide/cobalamin adenosyltransferase) (Methylmalonic aciduria type B protein)	MMAB
sp|O95197|RTN3_HUMAN	O95197	1.63079	0.6982	1.63716	0.529694	1.1645	0.527531	4	0	Reticulon-3 (Homolog of ASY protein) (HAP) (Neuroendocrine-specific protein-like 2) (NSP-like protein 2) (Neuroendocrine-specific protein-like II) (NSP-like protein II) (NSPLII)	RTN3
sp|Q8N163|CCAR2_HUMAN	Q8N163	11.0562	-1.13007	2.90891	-0.582133	1.16339	1.83496	2	2	Cell cycle and apoptosis regulator protein 2 (Cell division cycle and apoptosis regulator protein 2) (DBIRD complex subunit KIAA1967) (Deleted in breast cancer gene 1 protein) (DBC-1) (DBC.1) (NET35) (p30 DBC)	CCAR2
sp|P60866|RS20_HUMAN	P60866	2.60028	0.0284838	2.02421	0.302265	1.16324	1.02239	4	0	40S ribosomal protein S20 (Small ribosomal subunit protein uS10)	RPS20
sp|Q16270|IBP7_HUMAN	Q16270	0.758912	4.60807	1.48089	0.843379	1.16214	0.945984	4	0	Insulin-like growth factor-binding protein 7 (IBP-7) (IGF-binding protein 7) (IGFBP-7) (IGFBP-rP1) (MAC25 protein) (PGI2-stimulating factor) (Prostacyclin-stimulating factor) (Tumor-derived adhesion factor) (TAF)	IGFBP7
sp|P48739|PIPNB_HUMAN	P48739	0.489925	1.83347	11.0252	-0.0795213	1.1617	1.5678	3	1	Phosphatidylinositol transfer protein beta isoform (PI-TP-beta) (PtdIns transfer protein beta) (PtdInsTP beta)	PITPNB
sp|P20810|ICAL_HUMAN	P20810	1.18652	-0.063386	1.99327	1.13677	1.16164	0.797067	3	1	Calpastatin (Calpain inhibitor) (Sperm BS-17 component)	CAST
sp|Q00796|DHSO_HUMAN	Q00796	3.50896	0.0787983	1.95923	0.360352	1.15979	1.07513	4	0	Sorbitol dehydrogenase (SDH) (EC 1.1.1.-) ((R,R)-butanediol dehydrogenase) (EC 1.1.1.4) (L-iditol 2-dehydrogenase) (EC 1.1.1.14) (Polyol dehydrogenase) (Ribitol dehydrogenase) (RDH) (EC 1.1.1.56) (Xylitol dehydrogenase) (XDH) (EC 1.1.1.9)	SORD
sp|P25774|CATS_HUMAN	P25774	1.78693	2.57925	0.531674	0.109864	1.1593	0.907352	4	0	Cathepsin S (EC 3.4.22.27)	CTSS
sp|P04843|RPN1_HUMAN	P04843	2.38375	0.455449	1.86301	-0.195245	1.15923	1.06507	3	1	Dolichyl-diphosphooligosaccharide--protein glycosyltransferase subunit 1 (Dolichyl-diphosphooligosaccharide--protein glycosyltransferase 67 kDa subunit) (Ribophorin I) (RPN-I) (Ribophorin-1)	RPN1
sp|P12035|K2C3_HUMAN	P12035	4.42366	-0.659447	1.34152	0.976409	1.15896	1.39556	3	1	Keratin, type II cytoskeletal 3 (65 kDa cytokeratin) (Cytokeratin-3) (CK-3) (Keratin-3) (K3) (Type-II keratin Kb3)	KRT3
sp|P26639|SYTC_HUMAN	P26639	2.2365	-0.0496137	1.61353	0.702761	1.15815	0.893001	3	1	Threonine--tRNA ligase 1, cytoplasmic (EC 6.1.1.3) (Threonyl-tRNA synthetase) (ThrRS) (Threonyl-tRNA synthetase 1)	TARS1
sp|P30626|SORCN_HUMAN	P30626	1.85193	0.955976	1.35723	0.342373	1.1566	0.566696	4	0	Sorcin (22 kDa protein) (CP-22) (CP22) (V19)	SRI
sp|Q9Y2J8|PADI2_HUMAN	Q9Y2J8	0.510095	0.887693	1.42551	1.60244	1.1566	0.452294	4	0	Protein-arginine deiminase type-2 (EC 3.5.3.15) (PAD-H19) (Peptidylarginine deiminase II) (Protein-arginine deiminase type II)	PADI2
sp|O00571|DDX3X_HUMAN	O00571	1.30405	0.00459833	2.2625	1.00518	1.15462	0.812794	4	0	ATP-dependent RNA helicase DDX3X (EC 3.6.4.13) (CAP-Rf) (DEAD box protein 3, X-chromosomal) (DEAD box, X isoform) (DBX) (Helicase-like protein 2) (HLP2)	DDX3X
sp|P84085|ARF5_HUMAN	P84085	3.61024	0.260696	2.04799	0.172084	1.15434	1.07578	4	0	ADP-ribosylation factor 5	ARF5
sp|P03973|SLPI_HUMAN	P03973	1.65995	0.537004	2.94201	0.645781	1.15287	0.773138	4	0	Antileukoproteinase (ALP) (BLPI) (HUSI-1) (Mucus proteinase inhibitor) (MPI) (Protease inhibitor WAP4) (Secretory leukocyte protease inhibitor) (Seminal proteinase inhibitor) (WAP four-disulfide core domain protein 4)	SLPI
sp|P25705|ATPA_HUMAN	P25705	2.69758	0.0632254	1.93155	0.373671	1.15261	0.991986	4	0	ATP synthase subunit alpha, mitochondrial (ATP synthase F1 subunit alpha)	ATP5F1A
sp|P28072|PSB6_HUMAN	P28072	2.35774	0.124864	1.7121	0.589251	1.15068	0.854253	4	0	Proteasome subunit beta type-6 (EC 3.4.25.1) (Macropain delta chain) (Multicatalytic endopeptidase complex delta chain) (Proteasome delta chain) (Proteasome subunit Y)	PSMB6
sp|Q99729|ROAA_HUMAN	Q99729	0.876529	1.42191	-0.345749	12.0285	1.14922	1.64124	3	1	Heterogeneous nuclear ribonucleoprotein A/B (hnRNP A/B) (APOBEC1-binding protein 1) (ABBP-1)	HNRNPAB
sp|Q04837|SSBP_HUMAN	Q04837	3.07418	0.510115	1.78244	-0.674885	1.14628	1.3782	3	1	Single-stranded DNA-binding protein, mitochondrial (Mt-SSB) (MtSSB) (PWP1-interacting protein 17)	SSBP1
sp|P01591|IGJ_HUMAN	P01591	1.46298	0.828752	1.58607	0.561474	1.14587	0.444846	4	0	Immunoglobulin J chain (Joining chain of multimeric IgA and IgM)	JCHAIN
sp|Q9UKK9|NUDT5_HUMAN	Q9UKK9	12.9119	0.591748	0.612169	1.67675	1.14446	1.51901	4	0	ADP-sugar pyrophosphatase (EC 3.6.1.13) (8-oxo-dGDP phosphatase) (EC 3.6.1.58) (Nuclear ATP-synthesis protein NUDIX5) (EC 2.7.7.96) (Nucleoside diphosphate-linked moiety X motif 5) (Nudix motif 5) (hNUDT5) (YSA1H)	NUDT5
sp|P43034|LIS1_HUMAN	P43034	1.49548	0.206963	1.60852	0.789226	1.14235	0.638882	4	0	Platelet-activating factor acetylhydrolase IB subunit alpha (Lissencephaly-1 protein) (LIS-1) (PAF acetylhydrolase 45 kDa subunit) (PAF-AH 45 kDa subunit) (PAF-AH alpha) (PAFAH alpha)	PAFAH1B1
sp|P31949|S10AB_HUMAN	P31949	4.19897	0.445141	1.83895	0.374095	1.14205	1.04328	4	0	Protein S100-A11 (Calgizzarin) (Metastatic lymph node gene 70 protein) (MLN 70) (Protein S100-C) (S100 calcium-binding protein A11) [Cleaved into: Protein S100-A11, N-terminally processed]	S100A11
sp|P13987|CD59_HUMAN	P13987	1.99758	0.659025	1.62501	-0.292273	1.14202	1.03102	3	1	CD59 glycoprotein (1F5 antigen) (20 kDa homologous restriction factor) (HRF-20) (HRF20) (MAC-inhibitory protein) (MAC-IP) (MEM43 antigen) (Membrane attack complex inhibition factor) (MACIF) (Membrane inhibitor of reactive lysis) (MIRL) (Protectin) (CD antigen CD59)	CD59
sp|P33176|KINH_HUMAN	P33176	1.30408	0.112482	2.38097	0.975825	1.13995	0.785845	4	0	Kinesin-1 heavy chain (Conventional kinesin heavy chain) (Ubiquitous kinesin heavy chain) (UKHC)	KIF5B
sp|Q01469|FABP5_HUMAN	Q01469	3.87366	-0.8411	2.74051	-0.466094	1.13721	1.76224	2	2	Fatty acid-binding protein 5 (Epidermal-type fatty acid-binding protein) (E-FABP) (Fatty acid-binding protein, epidermal) (Psoriasis-associated fatty acid-binding protein homolog) (PA-FABP)	FABP5
sp|Q13938|CAYP1_HUMAN	Q13938	1.30698	2.22285	0.967293	0.311227	1.13714	0.662332	4	0	Calcyphosin (Calcyphosine)	CAPS
sp|P12268|IMDH2_HUMAN	P12268	2.37545	0.586271	1.2631	1.00461	1.13385	0.584938	4	0	Inosine-5'-monophosphate dehydrogenase 2 (IMP dehydrogenase 2) (IMPD 2) (IMPDH 2) (EC 1.1.1.205) (IMPDH-II)	IMPDH2
sp|P49189|AL9A1_HUMAN	P49189	2.58244	0.199158	1.84961	0.413816	1.13171	0.908381	4	0	4-trimethylaminobutyraldehyde dehydrogenase (TMABA-DH) (TMABALDH) (EC 1.2.1.47) (Aldehyde dehydrogenase E3 isozyme) (Aldehyde dehydrogenase family 9 member A1) (EC 1.2.1.3) (Gamma-aminobutyraldehyde dehydrogenase) (EC 1.2.1.19) (R-aminobutyraldehyde dehydrogenase) [Cleaved into: 4-trimethylaminobutyraldehyde dehydrogenase, N-terminally processed]	ALDH9A1
sp|Q9C002|NMES1_HUMAN	Q9C002	2.47148	-0.25964	2.09315	0.167972	1.13056	1.21997	3	1	Normal mucosa of esophagus-specific gene 1 protein (Protein FOAP-11)	NMES1
sp|P62847|RS24_HUMAN	P62847	3.88906	-0.438943	2.34664	-0.085936	1.13035	1.43989	2	2	40S ribosomal protein S24 (Small ribosomal subunit protein eS24)	RPS24
sp|O95466|FMNL1_HUMAN	O95466	14.4932	1.32148	-0.9085	0.936948	1.12921	1.78974	3	1	Formin-like protein 1 (CLL-associated antigen KW-13) (Leukocyte formin)	FMNL1
sp|Q92688|AN32B_HUMAN	Q92688	2.27554	-0.203807	0.960096	1.29578	1.12794	0.945378	3	1	Acidic leucine-rich nuclear phosphoprotein 32 family member B (Acidic protein rich in leucines) (Putative HLA-DR-associated protein I-2) (PHAPI2) (Silver-stainable protein SSP29)	ANP32B
sp|P50570|DYN2_HUMAN	P50570	1.75572	0.248672	1.64975	0.602928	1.12634	0.707092	4	0	Dynamin-2 (EC 3.6.5.5)	DNM2
sp|P15559|NQO1_HUMAN	P15559	3.02415	0.0995749	2.14817	-0.3031	1.12387	1.28885	3	1	NAD(P)H dehydrogenase [quinone] 1 (EC 1.6.5.2) (Azoreductase) (DT-diaphorase) (DTD) (Menadione reductase) (NAD(P)H:quinone oxidoreductase 1) (Phylloquinone reductase) (Quinone reductase 1) (QR1)	NQO1
sp|P07237|PDIA1_HUMAN	P07237	1.76526	0.426841	1.69867	0.543586	1.12113	0.651189	4	0	Protein disulfide-isomerase (PDI) (EC 5.3.4.1) (Cellular thyroid hormone-binding protein) (Prolyl 4-hydroxylase subunit beta) (p55)	P4HB
sp|Q06210|GFPT1_HUMAN	Q06210	1.95144	-0.368396	4.82751	0.288852	1.12015	1.38367	3	1	Glutamine--fructose-6-phosphate aminotransferase [isomerizing] 1 (EC 2.6.1.16) (D-fructose-6-phosphate amidotransferase 1) (Glutamine:fructose-6-phosphate amidotransferase 1) (GFAT 1) (GFAT1) (Hexosephosphate aminotransferase 1)	GFPT1
sp|P49773|HINT1_HUMAN	P49773	1.7298	0.0785387	1.58343	0.655702	1.11956	0.773985	4	0	Histidine triad nucleotide-binding protein 1 (EC 3.-.-.-) (Adenosine 5'-monophosphoramidase) (Protein kinase C inhibitor 1) (Protein kinase C-interacting protein 1) (PKCI-1)	HINT1
sp|O15145|ARPC3_HUMAN	O15145	2.12651	0.33957	1.30145	0.935233	1.11834	0.635896	4	0	Actin-related protein 2/3 complex subunit 3 (Arp2/3 complex 21 kDa subunit) (p21-ARC)	ARPC3
sp|P25815|S100P_HUMAN	P25815	1.54834	0.19251	1.33014	0.906493	1.11832	0.600689	4	0	Protein S100-P (Migration-inducing gene 9 protein) (MIG9) (Protein S100-E) (S100 calcium-binding protein P)	S100P
sp|Q7Z5L0|VMO1_HUMAN	Q7Z5L0	1.47268	0.350415	1.69581	0.763655	1.11817	0.582157	4	0	Vitelline membrane outer layer protein 1 homolog	VMO1
sp|P11233|RALA_HUMAN	P11233	3.11663	0.136802	1.92353	0.310908	1.11722	1.03075	4	0	Ras-related protein Ral-A	RALA
sp|Q5TDH0|DDI2_HUMAN	Q5TDH0	2.04432	0.185873	2.78596	-0.0621962	1.11509	1.12693	3	1	Protein DDI1 homolog 2 (EC 3.4.23.-)	DDI2
sp|P61026|RAB10_HUMAN	P61026	3.00419	0.280065	1.6089	0.62077	1.11484	0.886167	4	0	Ras-related protein Rab-10 (EC 3.6.5.2)	RAB10
sp|Q99961|SH3G1_HUMAN	Q99961	-11.6101	0.880724	1.34874	16.8033	1.11473	6.26878	3	1	Endophilin-A2 (EEN fusion partner of MLL) (Endophilin-2) (Extra eleven-nineteen leukemia fusion gene protein) (EEN) (SH3 domain protein 2B) (SH3 domain-containing GRB2-like protein 1)	SH3GL1
sp|Q12907|LMAN2_HUMAN	Q12907	1.78966	0.438724	2.18302	-0.156634	1.11419	1.03836	3	1	Vesicular integral-membrane protein VIP36 (Glycoprotein GP36b) (Lectin mannose-binding 2) (Vesicular integral-membrane protein 36) (VIP36)	LMAN2
sp|Q5T4S7|UBR4_HUMAN	Q5T4S7	-0.817376	0.911744	1.31653	1.32041	1.11414	1.49137	3	1	E3 ubiquitin-protein ligase UBR4 (EC 2.3.2.27) (600 kDa retinoblastoma protein-associated factor) (N-recognin-4) (RING-type E3 ubiquitin transferase UBR4) (Retinoblastoma-associated factor of 600 kDa) (RBAF600) (p600) (Zinc finger UBR1-type protein 1)	UBR4
sp|Q96NY7|CLIC6_HUMAN	Q96NY7	1.27516	2.46085	0.789262	0.951773	1.11347	0.55156	4	0	Chloride intracellular channel protein 6 (Parchorin)	CLIC6
sp|P49411|EFTU_HUMAN	P49411	2.54397	-0.305622	1.574	0.650478	1.11224	1.09609	3	1	Elongation factor Tu, mitochondrial (EF-Tu) (P43)	TUFM
sp|Q13423|NNTM_HUMAN	Q13423	1.26366	0.958258	17.4626	0.951015	1.11096	1.59022	4	0	NAD(P) transhydrogenase, mitochondrial (EC 7.1.1.1) (Nicotinamide nucleotide transhydrogenase) (Pyridine nucleotide transhydrogenase)	NNT
sp|Q15057|ACAP2_HUMAN	Q15057	0.828651	0.821599	2.89805	1.39191	1.11028	0.659345	4	0	Arf-GAP with coiled-coil, ANK repeat and PH domain-containing protein 2 (Centaurin-beta-2) (Cnt-b2)	ACAP2
sp|P52209|6PGD_HUMAN	P52209	1.88401	0.134049	1.07882	1.13811	1.10846	0.677339	4	0	6-phosphogluconate dehydrogenase, decarboxylating (EC 1.1.1.44)	PGD
sp|Q02880|TOP2B_HUMAN	Q02880	0.305073	1.45889	10.6803	0.757628	1.10826	1.49758	4	0	DNA topoisomerase 2-beta (EC 5.6.2.2) (DNA topoisomerase II, beta isozyme)	TOP2B
sp|P30038|AL4A1_HUMAN	P30038	1.76646	0.2087	3.67496	0.447644	1.10705	1.04229	4	0	Delta-1-pyrroline-5-carboxylate dehydrogenase, mitochondrial (P5C dehydrogenase) (EC 1.2.1.88) (Aldehyde dehydrogenase family 4 member A1) (L-glutamate gamma-semialdehyde dehydrogenase)	ALDH4A1
sp|Q9NPP4|NLRC4_HUMAN	Q9NPP4	2.75536	0.632831	-2.04752	1.57877	1.1058	2.80195	3	1	NLR family CARD domain-containing protein 4 (CARD, LRR, and NACHT-containing protein) (Clan protein) (Caspase recruitment domain-containing protein 12) (Ice protease-activating factor) (Ipaf)	NLRC4
sp|P15880|RS2_HUMAN	P15880	2.30974	-0.201639	1.70826	0.497236	1.10275	1.05582	3	1	40S ribosomal protein S2 (40S ribosomal protein S4) (Protein LLRep3) (Small ribosomal subunit protein uS5)	RPS2
sp|P61009|SPCS3_HUMAN	P61009	2.49052	0.272554	1.92571	-0.235826	1.09913	1.16934	3	1	Signal peptidase complex subunit 3 (EC 3.4.-.-) (Microsomal signal peptidase 22/23 kDa subunit) (SPC22/23) (SPase 22/23 kDa subunit)	SPCS3
sp|P50148|GNAQ_HUMAN	P50148	1.83615	1.04283	-0.700823	1.15363	1.09823	1.29782	3	1	Guanine nucleotide-binding protein G(q) subunit alpha (Guanine nucleotide-binding protein alpha-q)	GNAQ
sp|P07954|FUMH_HUMAN	P07954	1.0648	0.0788714	3.5256	1.12952	1.09716	1.01059	4	0	Fumarate hydratase, mitochondrial (Fumarase) (HsFH) (EC 4.2.1.2)	FH
sp|P36969|GPX4_HUMAN	P36969	9.17829	1.20021	0.0544023	0.992334	1.09627	1.48584	4	0	Phospholipid hydroperoxide glutathione peroxidase (PHGPx) (EC 1.11.1.12) (Glutathione peroxidase 4) (GPx-4) (GSHPx-4)	GPX4
sp|Q9UEY8|ADDG_HUMAN	Q9UEY8	10.0311	0.822132	-11.8672	1.36983	1.09598	101.362	3	1	Gamma-adducin (Adducin-like protein 70)	ADD3
sp|Q8WXF1|PSPC1_HUMAN	Q8WXF1	1.45546	-0.0641916	2.17209	0.735363	1.09541	0.89275	3	1	Paraspeckle component 1 (Paraspeckle protein 1)	PSPC1
sp|Q9Y6C9|MTCH2_HUMAN	Q9Y6C9	1.78132	0.409195	2.24765	-3.97319	1.09526	24.3948	3	1	Mitochondrial carrier homolog 2 (Met-induced mitochondrial protein)	MTCH2
sp|P16870|CBPE_HUMAN	P16870	5.44539	-1.99236	3.51673	-1.33077	1.09298	2.58403	2	2	Carboxypeptidase E (CPE) (EC 3.4.17.10) (Carboxypeptidase H) (CPH) (Enkephalin convertase) (Prohormone-processing carboxypeptidase)	CPE
sp|O00231|PSD11_HUMAN	O00231	1.56109	-0.0718967	1.85541	0.624449	1.09277	0.88936	3	1	26S proteasome non-ATPase regulatory subunit 11 (26S proteasome regulatory subunit RPN6) (26S proteasome regulatory subunit S9) (26S proteasome regulatory subunit p44.5)	PSMD11
sp|P61604|CH10_HUMAN	P61604	1.57656	0.729601	1.45147	0.38756	1.09054	0.551296	4	0	10 kDa heat shock protein, mitochondrial (Hsp10) (10 kDa chaperonin) (Chaperonin 10) (CPN10) (Early-pregnancy factor) (EPF)	HSPE1
sp|Q9Y262|EIF3L_HUMAN	Q9Y262	3.86557	0.0565758	1.90864	0.268672	1.08866	1.15837	4	0	Eukaryotic translation initiation factor 3 subunit L (eIF3l) (Eukaryotic translation initiation factor 3 subunit 6-interacting protein) (Eukaryotic translation initiation factor 3 subunit E-interacting protein)	EIF3L
sp|O00194|RB27B_HUMAN	O00194	1.97104	0.264666	1.91175	0.237658	1.08821	0.890484	4	0	Ras-related protein Rab-27B (EC 3.6.5.2) (C25KG)	RAB27B
sp|P62906|RL10A_HUMAN	P62906	1.58555	-0.425895	2.22229	0.588261	1.08691	1.16907	3	1	60S ribosomal protein L10a (CSA-19) (Large ribosomal subunit protein uL1) (Neural precursor cell expressed developmentally down-regulated protein 6) (NEDD-6)	RPL10A
sp|P42785|PCP_HUMAN	P42785	1.26358	0.779475	10.2553	0.89981	1.08169	1.40678	4	0	Lysosomal Pro-X carboxypeptidase (EC 3.4.16.2) (Angiotensinase C) (Lysosomal carboxypeptidase C) (Proline carboxypeptidase) (Prolylcarboxypeptidase) (PRCP)	PRCP
sp|O75955|FLOT1_HUMAN	O75955	1.44779	0.714317	1.50897	0.710732	1.08105	0.404284	4	0	Flotillin-1	FLOT1
sp|P22695|QCR2_HUMAN	P22695	1.94791	0.210279	1.99651	-0.0984898	1.07909	1.09829	3	1	Cytochrome b-c1 complex subunit 2, mitochondrial (Complex III subunit 2) (Core protein II) (Ubiquinol-cytochrome-c reductase complex core protein 2)	UQCRC2
sp|P07476|INVO_HUMAN	P07476	1.2791	-0.324544	3.09418	0.871016	1.07506	1.15203	3	1	Involucrin	IVL
sp|P43307|SSRA_HUMAN	P43307	2.00626	-0.0309882	1.89299	0.254396	1.07369	1.03671	3	1	Translocon-associated protein subunit alpha (TRAP-alpha) (Signal sequence receptor subunit alpha) (SSR-alpha)	SSR1
sp|P43353|AL3B1_HUMAN	P43353	1.38529	2.03834	0.757878	0.177522	1.07158	0.735915	4	0	Aldehyde dehydrogenase family 3 member B1 (EC 1.2.1.28) (EC 1.2.1.5) (EC 1.2.1.7) (Aldehyde dehydrogenase 7)	ALDH3B1
sp|P22061|PIMT_HUMAN	P22061	1.33985	-0.127583	0.932462	1.2088	1.07063	0.794372	3	1	Protein-L-isoaspartate(D-aspartate) O-methyltransferase (PIMT) (EC 2.1.1.77) (L-isoaspartyl protein carboxyl methyltransferase) (Protein L-isoaspartyl/D-aspartyl methyltransferase) (Protein-beta-aspartate methyltransferase)	PCMT1
sp|P00367|DHE3_HUMAN	P00367	1.85954	0.422441	1.71813	-0.265654	1.07029	1.10144	3	1	Glutamate dehydrogenase 1, mitochondrial (GDH 1) (EC 1.4.1.3)	GLUD1
sp|P62330|ARF6_HUMAN	P62330	2.20831	0.986551	1.14841	0.206373	1.06748	0.724384	4	0	ADP-ribosylation factor 6	ARF6
sp|Q16775|GLO2_HUMAN	Q16775	1.19324	0.637212	1.47631	0.938592	1.06592	0.337336	4	0	Hydroxyacylglutathione hydrolase, mitochondrial (EC 3.1.2.6) (Glyoxalase II) (Glx II)	HAGH
sp|P26583|HMGB2_HUMAN	P26583	0.572702	0.240217	1.57264	1.55903	1.06587	0.692607	4	0	High mobility group protein B2 (High mobility group protein 2) (HMG-2)	HMGB2
sp|P10809|CH60_HUMAN	P10809	2.10549	0.0269376	2.0408	0.0850984	1.06295	1.09445	4	0	60 kDa heat shock protein, mitochondrial (EC 5.6.1.7) (60 kDa chaperonin) (Chaperonin 60) (CPN60) (Heat shock protein 60) (HSP-60) (Hsp60) (HuCHA60) (Mitochondrial matrix protein P1) (P60 lymphocyte protein)	HSPD1
sp|P10599|THIO_HUMAN	P10599	2.93185	0.0728025	2.05288	-0.237544	1.06284	1.27341	3	1	Thioredoxin (Trx) (ATL-derived factor) (ADF) (Surface-associated sulphydryl protein) (SASP) (allergen Hom s Trx)	TXN
sp|A6NHR9|SMHD1_HUMAN	A6NHR9	-8.35005	0.13094	2.02512	1.98711	1.05903	4.70204	3	1	Structural maintenance of chromosomes flexible hinge domain-containing protein 1 (SMC hinge domain-containing protein 1) (EC 3.6.1.-)	SMCHD1
sp|Q92882|OSTF1_HUMAN	Q92882	1.24993	0.213558	1.45176	0.866802	1.05837	0.576354	4	0	Osteoclast-stimulating factor 1	OSTF1
sp|Q96N66|MBOA7_HUMAN	Q96N66	2.67575	0.748693	1.36714	-0.811028	1.05792	1.45458	3	1	Lysophospholipid acyltransferase 7 (LPLAT 7) (EC 2.3.1.-) (1-acylglycerophosphatidylinositol O-acyltransferase) (EC 2.3.1.n4) (Bladder and breast carcinoma-overexpressed gene 1 protein) (Leukocyte receptor cluster member 4) (Lysophosphatidylinositol acyltransferase) (LPIAT) (Lyso-PI acyltransferase) (Membrane-bound O-acyltransferase domain-containing protein 7) (O-acyltransferase domain-containin…	MBOAT7
sp|Q9H299|SH3L3_HUMAN	Q9H299	2.49667	0.524169	1.21484	0.899861	1.05735	0.667036	4	0	SH3 domain-binding glutamic acid-rich-like protein 3 (SH3 domain-binding protein 1) (SH3BP-1)	SH3BGRL3
sp|P62913|RL11_HUMAN	P62913	2.60837	0.211225	1.89612	0.215691	1.05591	0.983474	4	0	60S ribosomal protein L11 (CLL-associated antigen KW-12) (Large ribosomal subunit protein uL5)	RPL11
sp|P31146|COR1A_HUMAN	P31146	1.72096	0.510586	0.853592	1.25707	1.05533	0.480892	4	0	Coronin-1A (Coronin-like protein A) (Clipin-A) (Coronin-like protein p57) (Tryptophan aspartate-containing coat protein) (TACO)	CORO1A
sp|O75563|SKAP2_HUMAN	O75563	-9.60388	1.09889	12.0848	1.0092	1.05405	7.71848	3	1	Src kinase-associated phosphoprotein 2 (Pyk2/RAFTK-associated protein) (Retinoic acid-induced protein 70) (SKAP55 homolog) (SKAP-55HOM) (SKAP-HOM) (Src family-associated phosphoprotein 2) (Src kinase-associated phosphoprotein 55-related protein) (Src-associated adapter protein with PH and SH3 domains)	SKAP2
sp|P98088|MUC5A_HUMAN	P98088	1.56837	1.86917	0.538899	-0.200466	1.05363	1.00863	3	1	Mucin-5AC (MUC-5AC) (Gastric mucin) (Major airway glycoprotein) (Mucin-5 subtype AC, tracheobronchial) (Tracheobronchial mucin) (TBM)	MUC5AC
sp|P13489|RINI_HUMAN	P13489	1.33055	0.215336	1.0378	1.06774	1.05277	0.529387	4	0	Ribonuclease inhibitor (Placental ribonuclease inhibitor) (Placental RNase inhibitor) (Ribonuclease/angiogenin inhibitor 1) (RAI)	RNH1
sp|P28676|GRAN_HUMAN	P28676	0.895662	0.489191	1.71793	1.20601	1.05084	0.481137	4	0	Grancalcin	GCA
sp|Q96EP5|DAZP1_HUMAN	Q96EP5	0.354419	-0.141035	1.74648	12.2481	1.05045	1.64759	3	1	DAZ-associated protein 1 (Deleted in azoospermia-associated protein 1)	DAZAP1
sp|P20292|AL5AP_HUMAN	P20292	1.6465	0.527987	1.57291	0.128084	1.05045	0.782731	4	0	Arachidonate 5-lipoxygenase-activating protein (FLAP) (MK-886-binding protein)	ALOX5AP
sp|P40939|ECHA_HUMAN	P40939	2.15903	0.316123	1.75135	0.346685	1.04902	0.832884	4	0	Trifunctional enzyme subunit alpha, mitochondrial (78 kDa gastrin-binding protein) (Monolysocardiolipin acyltransferase) (EC 2.3.1.-) (TP-alpha) [Includes: Long-chain enoyl-CoA hydratase (EC 4.2.1.17); Long chain 3-hydroxyacyl-CoA dehydrogenase (EC 1.1.1.211)]	HADHA
sp|Q9BTV4|TMM43_HUMAN	Q9BTV4	1.03928	1.05732	15.1973	0.166868	1.0483	1.65705	4	0	Transmembrane protein 43 (Protein LUMA)	TMEM43
sp|P08311|CATG_HUMAN	P08311	0.751956	1.348	1.20284	0.892705	1.04777	0.261525	4	0	Cathepsin G (CG) (EC 3.4.21.20)	CTSG
sp|P43405|KSYK_HUMAN	P43405	1.70203	0.355912	1.14025	0.954099	1.04718	0.534529	4	0	Tyrosine-protein kinase SYK (EC 2.7.10.2) (Spleen tyrosine kinase) (p72-Syk)	SYK
sp|O94979|SC31A_HUMAN	O94979	1.77265	0.320077	1.94104	0.12427	1.04636	0.913555	4	0	Protein transport protein Sec31A (ABP125) (ABP130) (SEC31-like protein 1) (SEC31-related protein A) (Web1-like protein)	SEC31A
sp|Q12931|TRAP1_HUMAN	Q12931	12.4649	-1.2115	2.70007	-0.609038	1.04552	1.89566	2	2	Heat shock protein 75 kDa, mitochondrial (HSP 75) (TNFR-associated protein 1) (Tumor necrosis factor type 1 receptor-associated protein) (TRAP-1)	TRAP1
sp|E9PAV3|NACAM_HUMAN	E9PAV3	1.46277	-0.304874	15.7597	0.627525	1.04515	1.73645	3	1	Nascent polypeptide-associated complex subunit alpha, muscle-specific form (Alpha-NAC, muscle-specific form) (skNAC)	NACA
sp|P08575|PTPRC_HUMAN	P08575	0.199225	0.907057	1.1769	1.59571	1.04198	0.604939	4	0	Receptor-type tyrosine-protein phosphatase C (EC 3.1.3.48) (Leukocyte common antigen) (L-CA) (T200) (CD antigen CD45)	PTPRC
sp|O95865|DDAH2_HUMAN	O95865	2.87185	-0.788282	3.47672	-0.913574	1.04178	2.01226	2	2	N(G),N(G)-dimethylarginine dimethylaminohydrolase 2 (DDAH-2) (Dimethylarginine dimethylaminohydrolase 2) (EC 3.5.3.18) (DDAHII) (Dimethylargininase-2) (Protein G6a) (S-phase protein)	DDAH2
sp|O15400|STX7_HUMAN	O15400	1.18213	0.899642	1.38815	0.319413	1.04089	0.489842	4	0	Syntaxin-7	STX7
sp|Q9P107|GMIP_HUMAN	Q9P107	0.441335	1.02491	11.342	1.05611	1.04051	1.51704	4	0	GEM-interacting protein (GMIP)	GMIP
sp|Q9H8H3|MET7A_HUMAN	Q9H8H3	2.24157	0.0058375	2.07177	-0.232182	1.0388	1.28791	3	1	Methyltransferase-like protein 7A (EC 2.1.1.-) (Protein AAM-B)	METTL7A
sp|P49748|ACADV_HUMAN	P49748	3.0355	0.449601	1.6258	0.153322	1.0377	0.996058	4	0	Very long-chain specific acyl-CoA dehydrogenase, mitochondrial (VLCAD) (EC 1.3.8.9)	ACADVL
sp|P36542|ATPG_HUMAN	P36542	2.11264	-0.0914584	2.16574	-0.0388298	1.0369	1.22759	2	2	ATP synthase subunit gamma, mitochondrial (ATP synthase F1 subunit gamma) (F-ATPase gamma subunit)	ATP5F1C
sp|P61247|RS3A_HUMAN	P61247	1.90317	-0.248145	2.22862	0.169028	1.0361	1.21858	3	1	40S ribosomal protein S3a (Small ribosomal subunit protein eS1) (v-fos transformation effector protein) (Fte-1)	RPS3A
sp|Q96A65|EXOC4_HUMAN	Q96A65	-0.200804	1.07139	11.3308	0.999788	1.03559	1.63179	3	1	Exocyst complex component 4 (Exocyst complex component Sec8)	EXOC4
sp|Q9H0E2|TOLIP_HUMAN	Q9H0E2	2.64518	0.340515	1.36574	0.703777	1.03476	0.802353	4	0	Toll-interacting protein	TOLLIP
sp|P00387|NB5R3_HUMAN	P00387	2.13817	-0.0689273	3.54223	-0.158212	1.03462	1.31993	2	2	NADH-cytochrome b5 reductase 3 (B5R) (Cytochrome b5 reductase) (EC 1.6.2.2) (Diaphorase-1) [Cleaved into: NADH-cytochrome b5 reductase 3 membrane-bound form; NADH-cytochrome b5 reductase 3 soluble form]	CYB5R3
sp|P40763|STAT3_HUMAN	P40763	0.0492266	1.54345	1.992	0.525638	1.03454	0.871391	4	0	Signal transducer and activator of transcription 3 (Acute-phase response factor)	STAT3
sp|Q13557|KCC2D_HUMAN	Q13557	-2.24783	0.512311	1.55541	1.55827	1.03386	5.21572	3	1	Calcium/calmodulin-dependent protein kinase type II subunit delta (CaM kinase II subunit delta) (CaMK-II subunit delta) (EC 2.7.11.17)	CAMK2D
sp|Q9UHL4|DPP2_HUMAN	Q9UHL4	2.20848	0.631544	1.23363	0.832286	1.03296	0.571456	4	0	Dipeptidyl peptidase 2 (EC 3.4.14.2) (Dipeptidyl aminopeptidase II) (Dipeptidyl peptidase 7) (Dipeptidyl peptidase II) (DPP II) (Quiescent cell proline dipeptidase)	DPP7
sp|P32969|RL9_HUMAN	P32969	1.81837	0.243901	2.39456	0.00298346	1.03114	1.05201	4	0	60S ribosomal protein L9 (Large ribosomal subunit protein uL6)	RPL9; RPL9P7; RPL9P8; RPL9P9
sp|Q96IJ6|GMPPA_HUMAN	Q96IJ6	1.18616	0.183413	0.875735	1.59948	1.03095	0.621402	4	0	Mannose-1-phosphate guanyltransferase alpha (GDP-mannose pyrophosphorylase A) (GMPP-alpha) (GTP-mannose-1-phosphate guanylyltransferase alpha)	GMPPA
sp|P23526|SAHH_HUMAN	P23526	1.30522	-0.461617	1.27814	0.782728	1.03043	1.13955	3	1	Adenosylhomocysteinase (AdoHcyase) (EC 3.3.1.1) (S-adenosyl-L-homocysteine hydrolase)	AHCY
sp|P08174|DAF_HUMAN	P08174	1.72015	1.04863	1.01087	-0.372392	1.02975	1.03165	3	1	Complement decay-accelerating factor (CD antigen CD55)	CD55
sp|P48444|COPD_HUMAN	P48444	1.83279	0.130407	1.63743	0.412814	1.02512	0.853634	4	0	Coatomer subunit delta (Archain) (Delta-coat protein) (Delta-COP)	ARCN1
sp|Q8WXI7|MUC16_HUMAN	Q8WXI7	2.16704	1.24129	0.672383	0.805982	1.02364	0.552873	4	0	Mucin-16 (MUC-16) (Ovarian cancer-related tumor marker CA125) (CA-125) (Ovarian carcinoma antigen CA125)	MUC16
sp|P50991|TCPD_HUMAN	P50991	1.18615	-0.159204	1.74574	0.856612	1.02138	0.881882	3	1	T-complex protein 1 subunit delta (TCP-1-delta) (CCT-delta) (Stimulator of TAR RNA-binding)	CCT4
sp|Q9Y316|MEMO1_HUMAN	Q9Y316	2.02366	-1.48318	1.17045	0.869866	1.02016	2.32599	3	1	Protein MEMO1 (C21orf19-like protein) (Hepatitis C virus NS5A-transactivated protein 7) (HCV NS5A-transactivated protein 7) (Mediator of ErbB2-driven cell motility 1) (Mediator of cell motility 1) (Memo-1)	MEMO1
sp|P26196|DDX6_HUMAN	P26196	0.965907	0.552392	1.37792	1.07217	1.01904	0.343939	4	0	Probable ATP-dependent RNA helicase DDX6 (EC 3.6.4.13) (ATP-dependent RNA helicase p54) (DEAD box protein 6) (Oncogene RCK)	DDX6
sp|Q16378|PROL4_HUMAN	Q16378	2.27209	0.707418	1.32932	-1.04668	1.01837	1.71448	3	1	Proline-rich protein 4 (Lacrimal proline-rich protein) (Nasopharyngeal carcinoma-associated proline-rich protein 4)	PRR4
sp|Q15366|PCBP2_HUMAN	Q15366	1.75017	0.0516382	1.19992	0.836487	1.01821	0.742372	4	0	Poly(rC)-binding protein 2 (Alpha-CP2) (Heterogeneous nuclear ribonucleoprotein E2) (hnRNP E2)	PCBP2
sp|P23280|CAH6_HUMAN	P23280	5.96892	-1.7545	3.63021	-1.59636	1.01693	2.47036	2	2	Carbonic anhydrase 6 (EC 4.2.1.1) (Carbonate dehydratase VI) (Carbonic anhydrase VI) (CA-VI) (Salivary carbonic anhydrase) (Secreted carbonic anhydrase)	CA6
sp|P13284|GILT_HUMAN	P13284	8.77124	2.5211	-0.493227	-1.31618	1.01394	1.92967	2	2	Gamma-interferon-inducible lysosomal thiol reductase (EC 1.8.-.-) (Gamma-interferon-inducible protein IP-30) (Legumaturain)	IFI30
sp|P62244|RS15A_HUMAN	P62244	2.33417	0.0828477	1.7309	0.295902	1.0134	0.9863	4	0	40S ribosomal protein S15a (Small ribosomal subunit protein uS8)	RPS15A
sp|A1A5D9|BICL2_HUMAN	A1A5D9	-1.48285	0.638417	16.8246	1.38782	1.01312	1.93691	3	1	BICD family-like cargo adapter 2 (Bicaudal D-related protein 2) (BICD-related protein 2) (BICDR-2) (Coiled-coil domain-containing protein 64B)	BICDL2
sp|Q9HDC9|APMAP_HUMAN	Q9HDC9	1.07337	0.445406	1.58539	0.95224	1.01281	0.461511	4	0	Adipocyte plasma membrane-associated protein (Protein BSCv)	APMAP
sp|Q9UK41|VPS28_HUMAN	Q9UK41	0.410694	-0.101513	1.61329	1.92171	1.01199	1.00169	3	1	Vacuolar protein sorting-associated protein 28 homolog (H-Vps28) (ESCRT-I complex subunit VPS28)	VPS28
sp|P26373|RL13_HUMAN	P26373	1.80121	-0.107888	2.02904	0.221656	1.01143	1.10066	3	1	60S ribosomal protein L13 (Breast basic conserved protein 1) (Large ribosomal subunit protein eL13)	RPL13
sp|P31040|SDHA_HUMAN	P31040	3.89351	0.360431	1.66081	0.0592561	1.01062	1.168	4	0	Succinate dehydrogenase [ubiquinone] flavoprotein subunit, mitochondrial (EC 1.3.5.1) (Flavoprotein subunit of complex II) (Fp)	SDHA
sp|Q08431|MFGM_HUMAN	Q08431	6.19703	-4.17882	17.3052	-14.7979	1.0091	12.1749	2	2	Lactadherin (Breast epithelial antigen BA46) (HMFG) (MFGM) (Milk fat globule-EGF factor 8) (MFG-E8) (SED1) [Cleaved into: Lactadherin short form; Medin]	MFGE8
sp|Q14240|IF4A2_HUMAN	Q14240	0.977521	1.03667	1.41374	0.210411	1.0071	0.554729	4	0	Eukaryotic initiation factor 4A-II (eIF-4A-II) (eIF4A-II) (EC 3.6.4.13) (ATP-dependent RNA helicase eIF4A-2)	EIF4A2
sp|Q8IUI8|CRLF3_HUMAN	Q8IUI8	10.5833	0.153902	0.544574	1.46839	1.00648	1.55644	4	0	Cytokine receptor-like factor 3 (Cytokine receptor-like molecule 9) (CREME-9) (Cytokine receptor-related protein 4) (Type I cytokine receptor-like factor p48)	CRLF3
sp|P61225|RAP2B_HUMAN	P61225	-7.48054	0.47521	11.636	1.53739	1.0063	5.08476	3	1	Ras-related protein Rap-2b	RAP2B
sp|P54819|KAD2_HUMAN	P54819	1.35726	0.657488	1.3542	0.555909	1.00584	0.442756	4	0	Adenylate kinase 2, mitochondrial (AK 2) (EC 2.7.4.3) (ATP-AMP transphosphorylase 2) (ATP:AMP phosphotransferase) (Adenylate monophosphate kinase) [Cleaved into: Adenylate kinase 2, mitochondrial, N-terminally processed]	AK2
sp|O75083|WDR1_HUMAN	O75083	1.1458	0.205491	1.0569	0.954523	1.00571	0.512217	4	0	WD repeat-containing protein 1 (Actin-interacting protein 1) (AIP1) (NORI-1)	WDR1
sp|P54136|SYRC_HUMAN	P54136	2.13262	0.128432	1.66675	0.344656	1.0057	0.920165	4	0	Arginine--tRNA ligase, cytoplasmic (EC 6.1.1.19) (Arginyl-tRNA synthetase) (ArgRS)	RARS1
sp|P16152|CBR1_HUMAN	P16152	2.78151	0.195483	1.81584	0.0444145	1.00566	1.09125	4	0	Carbonyl reductase [NADPH] 1 (EC 1.1.1.184) (15-hydroxyprostaglandin dehydrogenase [NADP(+)]) (EC 1.1.1.141) (EC 1.1.1.197) (20-beta-hydroxysteroid dehydrogenase) (NADPH-dependent carbonyl reductase 1) (EC 1.1.1.53) (Prostaglandin 9-ketoreductase) (PG-9-KR) (Prostaglandin-E(2) 9-reductase) (EC 1.1.1.189) (Short chain dehydrogenase/reductase family 21C member 1)	CBR1
sp|Q9BQE3|TBA1C_HUMAN	Q9BQE3	-0.319052	-0.235288	2.24296	2.96575	1.00384	1.45236	2	2	Tubulin alpha-1C chain (Alpha-tubulin 6) (Tubulin alpha-6 chain) [Cleaved into: Detyrosinated tubulin alpha-1C chain]	TUBA1C
sp|Q13630|FCL_HUMAN	Q13630	0.837304	0.340275	2.59021	1.16814	1.00272	0.782873	4	0	GDP-L-fucose synthase (EC 1.1.1.271) (GDP-4-keto-6-deoxy-D-mannose-3,5-epimerase-4-reductase) (Protein FX) (Red cell NADP(H)-binding protein) (Short-chain dehydrogenase/reductase family 4E member 1)	TSTA3
sp|P61457|PHS_HUMAN	P61457	-1.55233	0.851889	1.15019	1.39254	1.00104	2.9529	3	1	Pterin-4-alpha-carbinolamine dehydratase (PHS) (EC 4.2.1.96) (4-alpha-hydroxy-tetrahydropterin dehydratase) (Dimerization cofactor of hepatocyte nuclear factor 1-alpha) (DCoH) (Dimerization cofactor of HNF1) (Phenylalanine hydroxylase-stimulating protein) (Pterin carbinolamine dehydratase) (PCD)	PCBD1
sp|Q9BVC6|TM109_HUMAN	Q9BVC6	1.87403	0.249979	1.7519	-0.00167583	1.00094	1.01357	3	1	Transmembrane protein 109 (Mitsugumin-23) (Mg23)	TMEM109
sp|P09525|ANXA4_HUMAN	P09525	1.06892	0.931661	1.10808	0.797008	1.00029	0.144935	4	0	Annexin A4 (35-beta calcimedin) (Annexin IV) (Annexin-4) (Carbohydrate-binding protein p33/p41) (Chromobindin-4) (Endonexin I) (Lipocortin IV) (P32.5) (PP4-X) (Placental anticoagulant protein II) (PAP-II) (Protein II)	ANXA4
sp|Q14764|MVP_HUMAN	Q14764	1.66345	0.107092	1.9366	0.335171	0.999312	0.913415	4	0	Major vault protein (MVP) (Lung resistance-related protein)	MVP
sp|Q9BPX5|ARP5L_HUMAN	Q9BPX5	0.825333	0.413147	1.31369	1.17058	0.997958	0.431213	4	0	Actin-related protein 2/3 complex subunit 5-like protein (Arp2/3 complex 16 kDa subunit 2) (ARC16-2)	ARPC5L
sp|P15104|GLNA_HUMAN	P15104	2.7431	0.222311	1.77328	0.154431	0.997793	1.02936	4	0	Glutamine synthetase (GS) (EC 6.3.1.2) (Glutamate--ammonia ligase) (Palmitoyltransferase GLUL) (EC 2.3.1.225)	GLUL
sp|P33241|LSP1_HUMAN	P33241	0.44499	0.131531	2.44831	1.54975	0.997371	0.928065	4	0	Lymphocyte-specific protein 1 (47 kDa actin-binding protein) (52 kDa phosphoprotein) (pp52) (Lymphocyte-specific antigen WP34)	LSP1
sp|P41218|MNDA_HUMAN	P41218	1.08575	-0.111273	1.19069	0.90667	0.99621	0.778386	3	1	Myeloid cell nuclear differentiation antigen	MNDA
sp|P07355|ANXA2_HUMAN	P07355	3.57768	0.453045	1.53331	0.274232	0.993177	1.03981	4	0	Annexin A2 (Annexin II) (Annexin-2) (Calpactin I heavy chain) (Calpactin-1 heavy chain) (Chromobindin-8) (Lipocortin II) (Placental anticoagulant protein IV) (PAP-IV) (Protein I) (p36)	ANXA2
sp|P35579|MYH9_HUMAN	P35579	1.04095	0.377473	1.57485	0.944398	0.992674	0.49827	4	0	Myosin-9 (Cellular myosin heavy chain, type A) (Myosin heavy chain 9) (Myosin heavy chain, non-muscle IIa) (Non-muscle myosin heavy chain A) (NMMHC-A) (Non-muscle myosin heavy chain IIa) (NMMHC II-a) (NMMHC-IIA)	MYH9
sp|Q01813|PFKAP_HUMAN	Q01813	1.44852	-0.719472	3.35684	0.536313	0.992417	1.48473	3	1	ATP-dependent 6-phosphofructokinase, platelet type (ATP-PFK) (PFK-P) (EC 2.7.1.11) (6-phosphofructokinase type C) (Phosphofructo-1-kinase isozyme C) (PFK-C) (Phosphohexokinase)	PFKP
sp|P17980|PRS6A_HUMAN	P17980	1.05961	-0.0380663	1.97335	0.924394	0.992004	0.840081	3	1	26S proteasome regulatory subunit 6A (26S proteasome AAA-ATPase subunit RPT5) (Proteasome 26S subunit ATPase 3) (Proteasome subunit P50) (Tat-binding protein 1) (TBP-1)	PSMC3
sp|O95544|NADK_HUMAN	O95544	15.2752	0.562958	-0.505467	1.4209	0.99193	1.77469	3	1	NAD kinase (EC 2.7.1.23) (Poly(P)/ATP NAD kinase)	NADK
sp|O60506|HNRPQ_HUMAN	O60506	0.627878	0.191794	1.52357	1.35133	0.989602	0.674943	4	0	Heterogeneous nuclear ribonucleoprotein Q (hnRNP Q) (Glycine- and tyrosine-rich RNA-binding protein) (GRY-RBP) (NS1-associated protein 1) (Synaptotagmin-binding, cytoplasmic RNA-interacting protein)	SYNCRIP
sp|Q14254|FLOT2_HUMAN	Q14254	0.902734	0.706216	1.07451	1.10868	0.988621	0.194812	4	0	Flotillin-2 (Epidermal surface antigen) (ESA) (Membrane component chromosome 17 surface marker 1)	FLOT2
sp|O94832|MYO1D_HUMAN	O94832	4.29474	0.13815	1.8389	-0.585661	0.988526	1.52537	3	1	Unconventional myosin-Id	MYO1D
sp|P18124|RL7_HUMAN	P18124	2.35121	-0.22435	1.65286	0.323828	0.988346	1.15412	3	1	60S ribosomal protein L7 (Large ribosomal subunit protein uL30)	RPL7
sp|Q8IZP0|ABI1_HUMAN	Q8IZP0	0.697262	0.59027	1.85719	1.27794	0.987601	0.529149	4	0	Abl interactor 1 (Abelson interactor 1) (Abi-1) (Abl-binding protein 4) (AblBP4) (Eps8 SH3 domain-binding protein) (Eps8-binding protein) (Nap1-binding protein) (Nap1BP) (Spectrin SH3 domain-binding protein 1) (e3B1)	ABI1
sp|P46781|RS9_HUMAN	P46781	1.75229	-0.011433	2.34086	0.221525	0.986906	1.06928	3	1	40S ribosomal protein S9 (Small ribosomal subunit protein uS4)	RPS9
sp|Q5SSJ5|HP1B3_HUMAN	Q5SSJ5	1.94625	-0.604309	2.09651	0.0244896	0.985369	1.57124	3	1	Heterochromatin protein 1-binding protein 3 (Protein HP1-BP74)	HP1BP3
sp|O00161|SNP23_HUMAN	O00161	-0.450203	1.17911	1.78494	0.790178	0.984643	1.14302	3	1	Synaptosomal-associated protein 23 (SNAP-23) (Vesicle-membrane fusion protein SNAP-23)	SNAP23
sp|Q9BRF8|CPPED_HUMAN	Q9BRF8	0.891114	0.356864	1.07221	1.43845	0.98166	0.479239	4	0	Serine/threonine-protein phosphatase CPPED1 (EC 3.1.3.16) (Calcineurin-like phosphoesterase domain-containing protein 1) (Complete S-transactivated protein 1)	CPPED1
sp|Q9NZB2|F120A_HUMAN	Q9NZB2	8.60526	0.467482	1.49007	0.451015	0.978775	1.42779	4	0	Constitutive coactivator of PPAR-gamma-like protein 1 (Oxidative stress-associated Src activator) (Protein FAM120A)	FAM120A
sp|O95782|AP2A1_HUMAN	O95782	0.457964	0.407109	1.65264	1.49122	0.974593	0.659974	4	0	AP-2 complex subunit alpha-1 (100 kDa coated vesicle protein A) (Adaptor protein complex AP-2 subunit alpha-1) (Adaptor-related protein complex 2 subunit alpha-1) (Alpha-adaptin A) (Alpha1-adaptin) (Clathrin assembly protein complex 2 alpha-A large chain) (Plasma membrane adaptor HA2/AP2 adaptin alpha A subunit)	AP2A1
sp|P01766|HV313_HUMAN	P01766	1.19616	0.323605	0.752651	1.30596	0.974405	0.502541	4	0	Immunoglobulin heavy variable 3-13 (Ig heavy chain V-III region BRO)	IGHV3-13
sp|Q9P2J5|SYLC_HUMAN	Q9P2J5	1.78843	0.31158	1.59243	0.354678	0.973553	0.778736	4	0	Leucine--tRNA ligase, cytoplasmic (EC 6.1.1.4) (Leucyl-tRNA synthetase) (LeuRS)	LARS1
sp|Q9P2E9|RRBP1_HUMAN	Q9P2E9	0.400562	0.188677	1.54396	1.96109	0.972262	0.843244	4	0	Ribosome-binding protein 1 (180 kDa ribosome receptor homolog) (RRp) (ES/130-related protein) (Ribosome receptor protein)	RRBP1
sp|P06576|ATPB_HUMAN	P06576	2.77751	0.103267	1.56247	0.379977	0.971223	1.01515	4	0	ATP synthase subunit beta, mitochondrial (EC 7.1.2.2) (ATP synthase F1 subunit beta)	ATP5F1B
sp|Q86SF2|GALT7_HUMAN	Q86SF2	1.34843	0.593714	1.40329	-1.08942	0.971073	2.06121	3	1	N-acetylgalactosaminyltransferase 7 (EC 2.4.1.41) (Polypeptide GalNAc transferase 7) (GalNAc-T7) (pp-GaNTase 7) (Protein-UDP acetylgalactosaminyltransferase 7) (UDP-GalNAc:polypeptide N-acetylgalactosaminyltransferase 7)	GALNT7
sp|Q9Y2V2|CHSP1_HUMAN	Q9Y2V2	0.700355	0.596343	1.26512	1.23936	0.969857	0.369771	4	0	Calcium-regulated heat-stable protein 1 (Calcium-regulated heat-stable protein of 24 kDa) (CRHSP-24)	CARHSP1
sp|P46776|RL27A_HUMAN	P46776	1.63419	-0.286512	2.01382	0.304991	0.969591	1.18515	3	1	60S ribosomal protein L27a (Large ribosomal subunit protein uL15)	RPL27A
sp|P15311|EZRI_HUMAN	P15311	1.91423	1.10109	0.83474	0.053423	0.967916	0.786445	4	0	Ezrin (Cytovillin) (Villin-2) (p81)	EZR
sp|Q99719|SEPT5_HUMAN	Q99719	0.683031	-0.123304	11.4136	1.24578	0.964406	1.64459	3	1	Septin-5 (Cell division control-related protein 1) (CDCrel-1) (Peanut-like protein 1)	SEPTIN5
sp|P36871|PGM1_HUMAN	P36871	2.39443	0.556492	1.14976	0.771919	0.960837	0.674491	4	0	Phosphoglucomutase-1 (PGM 1) (EC 5.4.2.2) (Glucose phosphomutase 1)	PGM1
sp|P55884|EIF3B_HUMAN	P55884	0.711477	0.111158	1.67382	1.20122	0.956347	0.724312	4	0	Eukaryotic translation initiation factor 3 subunit B (eIF3b) (Eukaryotic translation initiation factor 3 subunit 9) (Prt1 homolog) (hPrt1) (eIF-3-eta) (eIF3 p110) (eIF3 p116)	EIF3B
sp|P48595|SPB10_HUMAN	P48595	1.02838	1.99715	0.781512	0.883811	0.956096	0.476569	4	0	Serpin B10 (Bomapin) (Peptidase inhibitor 10) (PI-10)	SERPINB10
sp|P51991|ROA3_HUMAN	P51991	0.968559	0.373015	0.940704	1.0201	0.954632	0.367623	4	0	Heterogeneous nuclear ribonucleoprotein A3 (hnRNP A3)	HNRNPA3
sp|P30520|PURA2_HUMAN	P30520	-0.518415	0.497954	1.40546	1.54372	0.951709	1.30305	3	1	Adenylosuccinate synthetase isozyme 2 (AMPSase 2) (AdSS 2) (EC 6.3.4.4) (Adenylosuccinate synthetase, acidic isozyme) (Adenylosuccinate synthetase, liver isozyme) (L-type adenylosuccinate synthetase) (IMP--aspartate ligase 2)	ADSS2
sp|Q8NBQ5|DHB11_HUMAN	Q8NBQ5	1.17682	0.725005	1.65064	0.520414	0.950915	0.493958	4	0	Estradiol 17-beta-dehydrogenase 11 (EC 1.1.1.62) (17-beta-hydroxysteroid dehydrogenase 11) (17-beta-HSD 11) (17bHSD11) (17betaHSD11) (17-beta-hydroxysteroid dehydrogenase XI) (17-beta-HSD XI) (17betaHSDXI) (Cutaneous T-cell lymphoma-associated antigen HD-CL-03) (CTCL-associated antigen HD-CL-03) (Dehydrogenase/reductase SDR family member 8) (Retinal short-chain dehydrogenase/reductase 2) (retSDR2…	HSD17B11
sp|P07737|PROF1_HUMAN	P07737	1.00012	0.313217	0.896962	1.05329	0.948542	0.41837	4	0	Profilin-1 (Epididymis tissue protein Li 184a) (Profilin I)	PFN1
sp|Q96M98|PACRG_HUMAN	Q96M98	0.464624	13.9912	1.22443	0.669915	0.947172	1.61717	4	0	Parkin coregulated gene protein (Molecular chaperone/chaperonin-binding protein) (PARK2 coregulated gene protein)	PACRG
sp|Q9H0P0|5NT3A_HUMAN	Q9H0P0	2.02745	-0.567044	1.10592	0.786993	0.946459	1.28165	3	1	Cytosolic 5'-nucleotidase 3A (EC 3.1.3.5) (7-methylguanosine phosphate-specific 5'-nucleotidase) (7-methylguanosine nucleotidase) (EC 3.1.3.91) (Cytosolic 5'-nucleotidase 3) (Cytosolic 5'-nucleotidase III) (cN-III) (Pyrimidine 5'-nucleotidase 1) (P5'N-1) (P5N-1) (PN-I) (Uridine 5'-monophosphate hydrolase 1) (p36)	NT5C3A
sp|P26641|EF1G_HUMAN	P26641	1.90307	-0.217952	1.56222	0.322359	0.94229	1.12575	3	1	Elongation factor 1-gamma (EF-1-gamma) (eEF-1B gamma)	EEF1G
sp|P09622|DLDH_HUMAN	P09622	2.78847	0.287215	1.59442	0.265581	0.940818	0.979296	4	0	Dihydrolipoyl dehydrogenase, mitochondrial (EC 1.8.1.4) (Dihydrolipoamide dehydrogenase) (Glycine cleavage system L protein)	DLD
sp|P08133|ANXA6_HUMAN	P08133	0.916975	0.95849	0.73426	1.23292	0.937733	0.214423	4	0	Annexin A6 (67 kDa calelectrin) (Annexin VI) (Annexin-6) (Calphobindin-II) (CPB-II) (Chromobindin-20) (Lipocortin VI) (Protein III) (p68) (p70)	ANXA6
sp|P10620|MGST1_HUMAN	P10620	-12.2147	2.26028	1.80487	0.0689195	0.936896	3.39658	3	1	Microsomal glutathione S-transferase 1 (Microsomal GST-1) (EC 2.5.1.18) (Microsomal GST-I)	MGST1
sp|Q9Y394|DHRS7_HUMAN	Q9Y394	2.47931	0.390573	1.48184	0.31573	0.936208	0.877992	4	0	Dehydrogenase/reductase SDR family member 7 (EC 1.1.-.-) (Retinal short-chain dehydrogenase/reductase 4) (retSDR4) (Short chain dehydrogenase/reductase family 34C member 1)	DHRS7
sp|Q16836|HCDH_HUMAN	Q16836	1.65344	0.21604	1.88971	-0.0780678	0.934742	1.08117	3	1	Hydroxyacyl-coenzyme A dehydrogenase, mitochondrial (HCDH) (EC 1.1.1.35) (Medium and short-chain L-3-hydroxyacyl-coenzyme A dehydrogenase) (Short-chain 3-hydroxyacyl-CoA dehydrogenase)	HADH
sp|P11215|ITAM_HUMAN	P11215	0.400623	0.731187	1.13654	1.80008	0.933864	0.592392	4	0	Integrin alpha-M (CD11 antigen-like family member B) (CR-3 alpha chain) (Cell surface glycoprotein MAC-1 subunit alpha) (Leukocyte adhesion receptor MO1) (Neutrophil adherence receptor) (CD antigen CD11b)	ITGAM
sp|P62266|RS23_HUMAN	P62266	2.75313	-0.183469	1.89027	-0.0237223	0.933273	1.30323	2	2	40S ribosomal protein S23 (Small ribosomal subunit protein uS12)	RPS23
sp|Q8TAX7|MUC7_HUMAN	Q8TAX7	6.23486	-0.309324	2.17202	-0.856316	0.931348	1.78458	2	2	Mucin-7 (MUC-7) (Apo-MG2) (Salivary mucin-7)	MUC7
sp|P08754|GNAI3_HUMAN	P08754	2.69294	0.526579	1.29523	0.567284	0.931257	0.79646	4	0	Guanine nucleotide-binding protein G(i) subunit alpha (G(i) alpha-3)	GNAI3
sp|P35998|PRS7_HUMAN	P35998	0.995823	-0.101732	1.84071	0.866095	0.930959	0.883732	3	1	26S proteasome regulatory subunit 7 (26S proteasome AAA-ATPase subunit RPT1) (Proteasome 26S subunit ATPase 2) (Protein MSS1)	PSMC2
sp|Q01581|HMCS1_HUMAN	Q01581	1.65217	0.20883	3.87318	0.0361578	0.930498	1.23043	4	0	Hydroxymethylglutaryl-CoA synthase, cytoplasmic (HMG-CoA synthase) (EC 2.3.3.10) (3-hydroxy-3-methylglutaryl coenzyme A synthase)	HMGCS1
sp|O15144|ARPC2_HUMAN	O15144	0.976277	0.883608	0.698405	1.79009	0.929943	0.444019	4	0	Actin-related protein 2/3 complex subunit 2 (Arp2/3 complex 34 kDa subunit) (p34-ARC)	ARPC2
sp|O15498|YKT6_HUMAN	O15498	1.4324	0.425124	1.93403	-0.405696	0.928763	1.23369	3	1	Synaptobrevin homolog YKT6 (EC 2.3.1.-)	YKT6
sp|O43707|ACTN4_HUMAN	O43707	0.93092	0.127512	1.03026	0.925278	0.928099	0.557532	4	0	Alpha-actinin-4 (Non-muscle alpha-actinin 4)	ACTN4
sp|Q13488|VPP3_HUMAN	Q13488	1.6427	0.966601	0.888987	0.684985	0.927794	0.397073	4	0	V-type proton ATPase 116 kDa subunit a3 (V-ATPase 116 kDa subunit a3) (Osteoclastic proton pump 116 kDa subunit) (OC-116 kDa) (OC116) (T-cell immune regulator 1) (T-cell immune response cDNA7 protein) (TIRC7) (Vacuolar proton translocating ATPase 116 kDa subunit a isoform 3)	TCIRG1
sp|P48668|K2C6C_HUMAN	P48668	6.80642	-0.409393	2.26496	-1.50268	0.927786	2.06722	2	2	Keratin, type II cytoskeletal 6C (Cytokeratin-6C) (CK-6C) (Cytokeratin-6E) (CK-6E) (Keratin K6h) (Keratin-6C) (K6C) (Type-II keratin Kb12)	KRT6C
sp|P13639|EF2_HUMAN	P13639	2.10897	0.273784	1.57976	-0.105861	0.926773	1.08962	3	1	Elongation factor 2 (EF-2)	EEF2
sp|O75828|CBR3_HUMAN	O75828	13.3271	0.270049	1.58291	0.132941	0.926479	1.66295	4	0	Carbonyl reductase [NADPH] 3 (EC 1.1.1.184) (NADPH-dependent carbonyl reductase 3) (Short chain dehydrogenase/reductase family 21C member 2)	CBR3
sp|Q9Y6N5|SQOR_HUMAN	Q9Y6N5	1.97854	0.288849	1.38799	0.463405	0.925697	0.772508	4	0	Sulfide:quinone oxidoreductase, mitochondrial (SQOR) (EC 1.8.5.8) (Sulfide dehydrogenase-like) (Sulfide quinone oxidoreductase)	SQOR
sp|P04264|K2C1_HUMAN	P04264	5.86858	0.25213	1.59859	-0.660071	0.925361	1.63694	3	1	Keratin, type II cytoskeletal 1 (67 kDa cytokeratin) (Cytokeratin-1) (CK-1) (Hair alpha protein) (Keratin-1) (K1) (Type-II keratin Kb1)	KRT1
sp|P09651|ROA1_HUMAN	P09651	3.82505	-0.00297654	1.23528	0.614808	0.925045	1.18644	3	1	Heterogeneous nuclear ribonucleoprotein A1 (hnRNP A1) (Helix-destabilizing protein) (Single-strand RNA-binding protein) (hnRNP core protein A1) [Cleaved into: Heterogeneous nuclear ribonucleoprotein A1, N-terminally processed]	HNRNPA1
sp|P13693|TCTP_HUMAN	P13693	2.48543	-0.861615	1.91145	-0.0659448	0.922751	1.83133	2	2	Translationally-controlled tumor protein (TCTP) (Fortilin) (Histamine-releasing factor) (HRF) (p23)	TPT1
sp|Q6UXY8|TMC5_HUMAN	Q6UXY8	1.12137	2.54659	0.723696	0.349288	0.922535	0.810608	4	0	Transmembrane channel-like protein 5	TMC5
sp|P40616|ARL1_HUMAN	P40616	1.30442	0.539562	1.48631	-0.49008	0.921991	1.26627	3	1	ADP-ribosylation factor-like protein 1	ARL1
sp|P05141|ADT2_HUMAN	P05141	4.10706	0.0433603	1.79811	-0.0911313	0.920735	1.33901	3	1	ADP/ATP translocase 2 (ADP,ATP carrier protein 2) (ADP,ATP carrier protein, fibroblast isoform) (Adenine nucleotide translocator 2) (ANT 2) (Solute carrier family 25 member 5) [Cleaved into: ADP/ATP translocase 2, N-terminally processed]	SLC25A5
sp|P50914|RL14_HUMAN	P50914	2.20818	-0.33426	1.60954	0.223062	0.916302	1.27593	3	1	60S ribosomal protein L14 (CAG-ISL 7) (Large ribosomal subunit protein eL14)	RPL14
sp|P57737|CORO7_HUMAN	P57737	1.61554	0.687719	0.96902	0.861146	0.915083	0.391977	4	0	Coronin-7 (Crn7) (70 kDa WD repeat tumor rejection antigen homolog)	CORO7
sp|P21912|SDHB_HUMAN	P21912	1.39099	0.257219	13.2469	0.437168	0.91408	1.64244	4	0	Succinate dehydrogenase [ubiquinone] iron-sulfur subunit, mitochondrial (EC 1.3.5.1) (Iron-sulfur subunit of complex II) (Ip)	SDHB
sp|Q7Z4W1|DCXR_HUMAN	Q7Z4W1	1.34754	0.480396	1.68325	-0.0495009	0.913966	0.916332	3	1	L-xylulose reductase (XR) (EC 1.1.1.10) (Carbonyl reductase II) (Dicarbonyl/L-xylulose reductase) (Kidney dicarbonyl reductase) (kiDCR) (Short chain dehydrogenase/reductase family 20C member 1) (Sperm surface protein P34H)	DCXR
sp|Q9UBQ0|VPS29_HUMAN	Q9UBQ0	2.79261	0.355809	1.47022	0.234153	0.913013	0.981566	4	0	Vacuolar protein sorting-associated protein 29 (hVPS29) (PEP11 homolog) (Vesicle protein sorting 29)	VPS29
sp|Q8NFU3|TSTD1_HUMAN	Q8NFU3	17.5904	0.639683	1.18395	0.342577	0.911814	1.70907	4	0	Thiosulfate:glutathione sulfurtransferase (TST) (EC 2.8.1.-)	TSTD1
sp|Q92520|FAM3C_HUMAN	Q92520	14.6197	-0.286931	2.10282	-0.578496	0.907943	1.81735	2	2	Protein FAM3C (Interleukin-like EMT inducer)	FAM3C
sp|P20160|CAP7_HUMAN	P20160	0.653387	1.16241	1.40441	-0.244823	0.907899	0.980922	3	1	Azurocidin (Cationic antimicrobial protein CAP37) (Heparin-binding protein) (HBP) (hHBP)	AZU1
sp|P50416|CPT1A_HUMAN	P50416	0.34496	1.46956	0.288287	2.5463	0.907259	0.921559	4	0	Carnitine O-palmitoyltransferase 1, liver isoform (CPT1-L) (EC 2.3.1.21) (Carnitine O-palmitoyltransferase I, liver isoform) (CPT I) (CPTI-L) (Carnitine palmitoyltransferase 1A)	CPT1A
sp|P46976|GLYG_HUMAN	P46976	2.17745	0.0610674	0.628882	1.18491	0.906895	0.890067	4	0	Glycogenin-1 (GN-1) (GN1) (EC 2.4.1.186)	GYG1
sp|Q9HD89|RETN_HUMAN	Q9HD89	1.87098	0.00932377	1.5664	0.247039	0.906722	1.00898	4	0	Resistin (Adipose tissue-specific secretory factor) (ADSF) (C/EBP-epsilon-regulated myeloid-specific secreted cysteine-rich protein) (Cysteine-rich secreted protein A12-alpha-like 2) (Cysteine-rich secreted protein FIZZ3)	RETN
sp|Q70J99|UN13D_HUMAN	Q70J99	-0.0656339	0.511949	1.29857	1.36475	0.905261	0.878026	3	1	Protein unc-13 homolog D (Munc13-4)	UNC13D
sp|O94905|ERLN2_HUMAN	O94905	1.41338	0.395832	1.67249	-0.159185	0.904604	1.03496	3	1	Erlin-2 (Endoplasmic reticulum lipid raft-associated protein 2) (Stomatin-prohibitin-flotillin-HflC/K domain-containing protein 2) (SPFH domain-containing protein 2)	ERLIN2
sp|P60953|CDC42_HUMAN	P60953	2.66253	0.173286	1.14387	0.665141	0.904507	0.927023	4	0	Cell division control protein 42 homolog (EC 3.6.5.2) (G25K GTP-binding protein)	CDC42
sp|P62316|SMD2_HUMAN	P62316	3.7462	0.204022	1.33748	0.471066	0.904275	1.11968	4	0	Small nuclear ribonucleoprotein Sm D2 (Sm-D2) (snRNP core protein D2)	SNRPD2
sp|P60468|SC61B_HUMAN	P60468	2.2778	0.17295	1.63541	-0.209744	0.90418	1.21806	3	1	Protein transport protein Sec61 subunit beta	SEC61B
sp|Q9Y4L1|HYOU1_HUMAN	Q9Y4L1	1.70164	-0.229519	1.52483	0.283333	0.904083	1.149	3	1	Hypoxia up-regulated protein 1 (150 kDa oxygen-regulated protein) (ORP-150) (170 kDa glucose-regulated protein) (GRP-170)	HYOU1
sp|O43396|TXNL1_HUMAN	O43396	1.41662	0.279178	1.01043	0.793307	0.90187	0.541523	4	0	Thioredoxin-like protein 1 (32 kDa thioredoxin-related protein)	TXNL1
sp|P12277|KCRB_HUMAN	P12277	1.06737	0.735062	1.42684	0.436244	0.901215	0.465874	4	0	Creatine kinase B-type (EC 2.7.3.2) (Brain creatine kinase) (B-CK) (Creatine kinase B chain) (Creatine phosphokinase B-type) (CPK-B)	CKB
sp|P39748|FEN1_HUMAN	P39748	-11.7642	0.121372	1.87042	1.67829	0.899829	3.23239	3	1	Flap endonuclease 1 (FEN-1) (EC 3.1.-.-) (DNase IV) (Flap structure-specific endonuclease 1) (Maturation factor 1) (MF1) (hFEN-1)	FEN1
sp|P49327|FAS_HUMAN	P49327	1.07524	-0.737634	1.00856	0.790892	0.899728	1.60329	3	1	Fatty acid synthase (EC 2.3.1.85) [Includes: [Acyl-carrier-protein] S-acetyltransferase (EC 2.3.1.38); [Acyl-carrier-protein] S-malonyltransferase (EC 2.3.1.39); 3-oxoacyl-[acyl-carrier-protein] synthase (EC 2.3.1.41); 3-oxoacyl-[acyl-carrier-protein] reductase (EC 1.1.1.100); 3-hydroxyacyl-[acyl-carrier-protein] dehydratase (EC 4.2.1.59); Enoyl-[acyl-carrier-protein] reductase (EC 1.3.1.39); Ole…	FASN
sp|O94874|UFL1_HUMAN	O94874	1.32777	0.242214	3.00317	0.471644	0.899708	0.992506	4	0	E3 UFM1-protein ligase 1 (EC 2.3.2.-) (E3 UFM1-protein transferase 1) (Multiple alpha-helix protein located at ER) (Novel LZAP-binding protein) (Regulator of C53/LZAP and DDRGK1)	UFL1
sp|Q04760|LGUL_HUMAN	Q04760	1.077	0.496953	0.965241	0.826807	0.896024	0.298828	4	0	Lactoylglutathione lyase (EC 4.4.1.5) (Aldoketomutase) (Glyoxalase I) (Glx I) (Ketone-aldehyde mutase) (Methylglyoxalase) (S-D-lactoylglutathione methylglyoxal lyase)	GLO1
sp|Q92896|GSLG1_HUMAN	Q92896	2.27182	-0.508236	2.57535	-0.480898	0.895459	1.75155	2	2	Golgi apparatus protein 1 (CFR-1) (Cysteine-rich fibroblast growth factor receptor) (E-selectin ligand 1) (ESL-1) (Golgi sialoglycoprotein MG-160)	GLG1
sp|Q14515|SPRL1_HUMAN	Q14515	0.86389	-0.91287	1.01046	0.926984	0.895437	1.95984	3	1	SPARC-like protein 1 (High endothelial venule protein) (Hevin) (MAST 9)	SPARCL1
sp|P09917|LOX5_HUMAN	P09917	2.7322	0.746945	1.0434	0.332334	0.895174	0.867982	4	0	Polyunsaturated fatty acid 5-lipoxygenase (EC 1.13.11.-) (Arachidonate 5-lipoxygenase) (5-LO) (5-lipoxygenase) (EC 1.13.11.34)	ALOX5
sp|P27348|1433T_HUMAN	P27348	1.35639	0.0178512	1.34226	0.447849	0.895053	0.84453	4	0	14-3-3 protein theta (14-3-3 protein T-cell) (14-3-3 protein tau) (Protein HS1)	YWHAQ
sp|Q02338|BDH_HUMAN	Q02338	12.8093	0.553025	1.237	0.0463774	0.895014	1.67095	4	0	D-beta-hydroxybutyrate dehydrogenase, mitochondrial (EC 1.1.1.30) (3-hydroxybutyrate dehydrogenase) (BDH) (Short chain dehydrogenase/reductase family 9C member 1)	BDH1
sp|Q93008|USP9X_HUMAN	Q93008	-1.53864	0.876135	3.90434	0.912931	0.894533	2.14536	3	1	Probable ubiquitin carboxyl-terminal hydrolase FAF-X (EC 3.4.19.12) (Deubiquitinating enzyme FAF-X) (Fat facets in mammals) (hFAM) (Fat facets protein-related, X-linked) (Ubiquitin thioesterase FAF-X) (Ubiquitin-specific protease 9, X chromosome) (Ubiquitin-specific-processing protease FAF-X)	USP9X
sp|P28062|PSB8_HUMAN	P28062	0.97255	0.813006	0.470491	1.77688	0.892778	0.549065	4	0	Proteasome subunit beta type-8 (EC 3.4.25.1) (Low molecular mass protein 7) (Macropain subunit C13) (Multicatalytic endopeptidase complex subunit C13) (Proteasome component C13) (Proteasome subunit beta-5i) (Really interesting new gene 10 protein)	PSMB8
sp|Q5VYY1|ANR22_HUMAN	Q5VYY1	-1.61094	0.11084	3.8281	1.67417	0.892506	2.31249	3	1	Ankyrin repeat domain-containing protein 22	ANKRD22
sp|O43852|CALU_HUMAN	O43852	2.54245	-0.711828	1.96012	-0.178408	0.890854	1.76042	2	2	Calumenin (Crocalbin) (IEF SSP 9302)	CALU
sp|P55072|TERA_HUMAN	P55072	1.27159	0.212465	1.15845	0.62254	0.890493	0.602883	4	0	Transitional endoplasmic reticulum ATPase (TER ATPase) (EC 3.6.4.6) (15S Mg(2+)-ATPase p97 subunit) (Valosin-containing protein) (VCP)	VCP
sp|O60610|DIAP1_HUMAN	O60610	0.556963	0.29378	1.57061	1.22383	0.890398	0.645862	4	0	Protein diaphanous homolog 1 (Diaphanous-related formin-1) (DRF1)	DIAPH1
sp|Q9NP55|BPIA1_HUMAN	Q9NP55	1.0533	0.0639471	3.33635	0.726851	0.890076	1.09775	4	0	BPI fold-containing family A member 1 (Lung-specific protein X) (Nasopharyngeal carcinoma-related protein) (Palate lung and nasal epithelium clone protein) (Secretory protein in upper respiratory tracts) (Short PLUNC1) (SPLUNC1) (Tracheal epithelium-enriched protein) (Von Ebner protein Hl)	BPIFA1
sp|P11279|LAMP1_HUMAN	P11279	4.0768	0.79491	0.98198	0.553744	0.888445	1.03583	4	0	Lysosome-associated membrane glycoprotein 1 (LAMP-1) (Lysosome-associated membrane protein 1) (CD107 antigen-like family member A) (CD antigen CD107a)	LAMP1
sp|Q9P0G3|KLK14_HUMAN	Q9P0G3	1.19524	-1.51536	10.5637	0.580895	0.88807	1.98268	3	1	Kallikrein-14 (hK14) (EC 3.4.21.-) (Kallikrein-like protein 6) (KLK-L6)	KLK14
sp|P51149|RAB7A_HUMAN	P51149	1.24468	0.222114	1.1335	0.640674	0.887086	0.582337	4	0	Ras-related protein Rab-7a	RAB7A
sp|P62249|RS16_HUMAN	P62249	1.47641	-0.15312	1.60097	0.29681	0.886608	1.07798	3	1	40S ribosomal protein S16 (Small ribosomal subunit protein uS9)	RPS16
sp|P52272|HNRPM_HUMAN	P52272	2.66749	0.161449	1.43068	0.341431	0.886055	1.00544	4	0	Heterogeneous nuclear ribonucleoprotein M (hnRNP M)	HNRNPM
sp|P09543|CN37_HUMAN	P09543	3.44568	0.853203	0.918801	0.419849	0.886002	0.975932	4	0	2',3'-cyclic-nucleotide 3'-phosphodiesterase (CNP) (CNPase) (EC 3.1.4.37)	CNP
sp|P17987|TCPA_HUMAN	P17987	1.25745	-0.211808	1.49661	0.514372	0.885909	1.01218	3	1	T-complex protein 1 subunit alpha (TCP-1-alpha) (CCT-alpha)	TCP1
sp|P46779|RL28_HUMAN	P46779	2.10823	-0.714711	1.26514	0.505663	0.885401	1.51489	3	1	60S ribosomal protein L28 (Large ribosomal subunit protein eL28)	RPL28
sp|Q13200|PSMD2_HUMAN	Q13200	2.4579	-0.110221	1.21906	0.551468	0.885266	1.06455	3	1	26S proteasome non-ATPase regulatory subunit 2 (26S proteasome regulatory subunit RPN1) (26S proteasome regulatory subunit S2) (26S proteasome subunit p97) (Protein 55.11) (Tumor necrosis factor type 1 receptor-associated protein 2)	PSMD2
sp|O75396|SC22B_HUMAN	O75396	5.46739	0.340072	1.43014	-0.113396	0.885107	1.42696	3	1	Vesicle-trafficking protein SEC22b (ER-Golgi SNARE of 24 kDa) (ERS-24) (ERS24) (SEC22 vesicle-trafficking protein homolog B) (SEC22 vesicle-trafficking protein-like 1)	SEC22B
sp|P09972|ALDOC_HUMAN	P09972	2.10861	0.569435	0.825091	0.945047	0.885069	0.613816	4	0	Fructose-bisphosphate aldolase C (EC 4.1.2.13) (Brain-type aldolase)	ALDOC
sp|Q99102|MUC4_HUMAN	Q99102	0.708203	1.05829	0.518639	1.6434	0.883247	0.503273	4	0	Mucin-4 (MUC-4) (Ascites sialoglycoprotein) (ASGP) (Pancreatic adenocarcinoma mucin) (Testis mucin) (Tracheobronchial mucin) [Cleaved into: Mucin-4 alpha chain (Ascites sialoglycoprotein 1) (ASGP-1); Mucin-4 beta chain (Ascites sialoglycoprotein 2) (ASGP-2)]	MUC4
sp|Q9H9B4|SFXN1_HUMAN	Q9H9B4	1.26229	0.502912	2.14128	0.345623	0.8826	0.773965	4	0	Sideroflexin-1	SFXN1
sp|O75608|LYPA1_HUMAN	O75608	1.22296	-0.128073	1.54389	0.539983	0.881472	0.936347	3	1	Acyl-protein thioesterase 1 (APT-1) (hAPT1) (EC 3.1.2.-) (Lysophospholipase 1) (Lysophospholipase I) (LPL-I) (LysoPLA I)	LYPLA1
sp|Q01546|K22O_HUMAN	Q01546	7.62129	-0.00137892	1.75523	-0.322224	0.876923	1.62905	2	2	Keratin, type II cytoskeletal 2 oral (Cytokeratin-2P) (CK-2P) (K2P) (Keratin-76) (K76) (Type-II keratin Kb9)	KRT76
sp|P15153|RAC2_HUMAN	P15153	1.21114	-0.344252	1.07979	0.670671	0.875228	1.07649	3	1	Ras-related C3 botulinum toxin substrate 2 (GX) (Small G protein) (p21-Rac2)	RAC2
sp|O95747|OXSR1_HUMAN	O95747	1.43383	0.186288	1.07857	0.670955	0.874764	0.63758	4	0	Serine/threonine-protein kinase OSR1 (EC 2.7.11.1) (Oxidative stress-responsive 1 protein)	OXSR1
sp|P00568|KAD1_HUMAN	P00568	1.83082	0.831993	0.917041	0.710609	0.874517	0.477822	4	0	Adenylate kinase isoenzyme 1 (AK 1) (EC 2.7.4.3) (EC 2.7.4.6) (ATP-AMP transphosphorylase 1) (ATP:AMP phosphotransferase) (Adenylate monophosphate kinase) (Myokinase)	AK1
sp|O95834|EMAL2_HUMAN	O95834	1.40774	0.4539	1.28321	0.465082	0.874145	0.56961	4	0	Echinoderm microtubule-associated protein-like 2 (EMAP-2) (HuEMAP-2)	EML2
sp|P61106|RAB14_HUMAN	P61106	1.25728	0.490119	1.29945	0.4681	0.8737	0.525594	4	0	Ras-related protein Rab-14	RAB14
sp|Q96IU4|ABHEB_HUMAN	Q96IU4	1.03377	0.713071	1.54561	0.0622759	0.873421	0.740277	4	0	Protein ABHD14B (EC 3.-.-.-) (Alpha/beta hydrolase domain-containing protein 14B) (Abhydrolase domain-containing protein 14B) (CCG1-interacting factor B)	ABHD14B
sp|P08727|K1C19_HUMAN	P08727	1.89921	-0.667533	2.49674	-0.152831	0.87319	1.72263	2	2	Keratin, type I cytoskeletal 19 (Cytokeratin-19) (CK-19) (Keratin-19) (K19)	KRT19
sp|P14406|CX7A2_HUMAN	P14406	1.78276	0.379858	1.36472	-0.307063	0.872288	1.17549	3	1	Cytochrome c oxidase subunit 7A2, mitochondrial (Cytochrome c oxidase subunit VIIa-liver/heart) (Cytochrome c oxidase subunit VIIa-L) (Cytochrome c oxidase subunit VIIaL)	COX7A2
sp|P10412|H14_HUMAN	P10412	0.86424	1.17744	0.879494	0.639537	0.871867	0.247929	4	0	Histone H1.4 (Histone H1b) (Histone H1s-4)	H1-4
sp|Q8N392|RHG18_HUMAN	Q8N392	1.19319	1.66559	0.550407	-0.265284	0.8718	1.06453	3	1	Rho GTPase-activating protein 18 (MacGAP) (Rho-type GTPase-activating protein 18)	ARHGAP18
sp|Q06830|PRDX1_HUMAN	Q06830	1.75009	-0.0651057	1.37248	0.35538	0.863928	0.995701	3	1	Peroxiredoxin-1 (EC 1.11.1.24) (Natural killer cell-enhancing factor A) (NKEF-A) (Proliferation-associated gene protein) (PAG) (Thioredoxin peroxidase 2) (Thioredoxin-dependent peroxide reductase 2) (Thioredoxin-dependent peroxiredoxin 1)	PRDX1
sp|Q16543|CDC37_HUMAN	Q16543	5.30821	0.584664	1.07212	0.649658	0.860888	1.19767	4	0	Hsp90 co-chaperone Cdc37 (Hsp90 chaperone protein kinase-targeting subunit) (p50Cdc37) [Cleaved into: Hsp90 co-chaperone Cdc37, N-terminally processed]	CDC37
sp|P20618|PSB1_HUMAN	P20618	-0.231425	0.952951	0.768502	1.83343	0.860727	1.01946	3	1	Proteasome subunit beta type-1 (EC 3.4.25.1) (Macropain subunit C5) (Multicatalytic endopeptidase complex subunit C5) (Proteasome component C5) (Proteasome gamma chain)	PSMB1
sp|P06731|CEAM5_HUMAN	P06731	1.67633	0.0420032	2.43374	-0.446562	0.859165	1.46183	3	1	Carcinoembryonic antigen-related cell adhesion molecule 5 (Carcinoembryonic antigen) (CEA) (Meconium antigen 100) (CD antigen CD66e)	CEACAM5
sp|P30048|PRDX3_HUMAN	P30048	0.936707	0.780862	1.00515	-0.133119	0.858785	0.816717	3	1	Thioredoxin-dependent peroxide reductase, mitochondrial (EC 1.11.1.24) (Antioxidant protein 1) (AOP-1) (HBC189) (Peroxiredoxin III) (Prx-III) (Peroxiredoxin-3) (Protein MER5 homolog) (Thioredoxin-dependent peroxiredoxin 3)	PRDX3
sp|P35268|RL22_HUMAN	P35268	1.65789	-0.130893	1.61053	0.106719	0.858625	1.17824	3	1	60S ribosomal protein L22 (EBER-associated protein) (EAP) (Epstein-Barr virus small RNA-associated protein) (Heparin-binding protein HBp15) (Large ribosomal subunit protein eL22)	RPL22
sp|P01703|LV140_HUMAN	P01703	2.39587	0.30772	0.928811	0.78719	0.858001	0.815232	4	0	Immunoglobulin lambda variable 1-40 (Ig lambda chain V-I region NEWM)	IGLV1-40
sp|P08865|RSSA_HUMAN	P08865	1.13093	-0.436283	1.26802	0.583238	0.857084	1.21599	3	1	40S ribosomal protein SA (37 kDa laminin receptor precursor) (37LRP) (37/67 kDa laminin receptor) (LRP/LR) (67 kDa laminin receptor) (67LR) (Colon carcinoma laminin-binding protein) (Laminin receptor 1) (LamR) (Laminin-binding protein precursor p40) (LBP/p40) (Multidrug resistance-associated protein MGr1-Ag) (NEM/1CHD4) (Small ribosomal subunit protein uS2)	RPSA
sp|P30086|PEBP1_HUMAN	P30086	2.43398	0.326904	1.15891	0.553975	0.856442	0.844666	4	0	Phosphatidylethanolamine-binding protein 1 (PEBP-1) (HCNPpp) (Neuropolypeptide h3) (Prostatic-binding protein) (Raf kinase inhibitor protein) (RKIP) [Cleaved into: Hippocampal cholinergic neurostimulating peptide (HCNP)]	PEBP1
sp|P62826|RAN_HUMAN	P62826	1.09635	-0.330261	0.951892	0.760524	0.856208	1.04583	3	1	GTP-binding nuclear protein Ran (Androgen receptor-associated protein 24) (GTPase Ran) (Ras-like protein TC4) (Ras-related nuclear protein)	RAN
sp|Q9UQB8|BAIP2_HUMAN	Q9UQB8	-1.54121	1.93807	1.04145	0.670002	0.855727	2.8042	3	1	Brain-specific angiogenesis inhibitor 1-associated protein 2 (BAI-associated protein 2) (BAI1-associated protein 2) (Protein BAP2) (Fas ligand-associated factor 3) (FLAF3) (Insulin receptor substrate p53/p58) (IRS-58) (IRSp53/58) (Insulin receptor substrate protein of 53 kDa) (IRSp53) (Insulin receptor substrate p53)	BAIAP2
sp|Q02218|ODO1_HUMAN	Q02218	1.26543	0.318551	2.901	0.445145	0.855286	0.964574	4	0	2-oxoglutarate dehydrogenase, mitochondrial (EC 1.2.4.2) (2-oxoglutarate dehydrogenase complex component E1) (OGDC-E1) (Alpha-ketoglutarate dehydrogenase)	OGDH
sp|P18510|IL1RA_HUMAN	P18510	3.62037	-0.259316	1.59957	0.110633	0.855103	1.38993	3	1	Interleukin-1 receptor antagonist protein (IL-1RN) (IL-1ra) (IRAP) (ICIL-1RA) (IL1 inhibitor) (Anakinra)	IL1RN
sp|O00602|FCN1_HUMAN	O00602	1.6902	-0.0705608	0.97877	0.725203	0.851987	0.874531	3	1	Ficolin-1 (Collagen/fibrinogen domain-containing protein 1) (Ficolin-A) (Ficolin-alpha) (M-ficolin)	FCN1
sp|P04179|SODM_HUMAN	P04179	0.900417	0.505728	1.1031	0.801004	0.85071	0.300485	4	0	Superoxide dismutase [Mn], mitochondrial (EC 1.15.1.1)	SOD2
sp|O60635|TSN1_HUMAN	O60635	0.754962	1.55348	0.943476	-0.0848231	0.849219	0.85442	3	1	Tetraspanin-1 (Tspan-1) (Tetraspan NET-1) (Tetraspanin TM4-C)	TSPAN1
sp|Q7Z5R6|AB1IP_HUMAN	Q7Z5R6	1.07978	0.777809	0.22998	0.918551	0.84818	0.490919	4	0	Amyloid beta A4 precursor protein-binding family B member 1-interacting protein (APBB1-interacting protein 1) (Proline-rich EVH1 ligand 1) (PREL-1) (Proline-rich protein 73) (Rap1-GTP-interacting adapter molecule) (RIAM) (Retinoic acid-responsive proline-rich protein 1) (RARP-1)	APBB1IP
sp|P61970|NTF2_HUMAN	P61970	-2.18354	0.136457	1.55974	14.9706	0.848099	2.13272	3	1	Nuclear transport factor 2 (NTF-2) (Placental protein 15) (PP15)	NUTF2
sp|Q92556|ELMO1_HUMAN	Q92556	1.96453	1.71055	-0.781258	-0.0145649	0.847994	1.8506	2	2	Engulfment and cell motility protein 1 (Protein ced-12 homolog)	ELMO1
sp|P34096|RNAS4_HUMAN	P34096	2.00654	-0.784222	1.90584	-0.211383	0.847229	1.97008	2	2	Ribonuclease 4 (RNase 4) (EC 3.1.27.-)	RNASE4
sp|O00264|PGRC1_HUMAN	O00264	3.69764	-0.57066	-1.40977	2.26227	0.845804	2.40289	2	2	Membrane-associated progesterone receptor component 1 (mPR) (Dap1) (IZA)	PGRMC1
sp|Q15828|CYTM_HUMAN	Q15828	2.68195	0.73242	0.958926	0.123799	0.845673	0.975466	4	0	Cystatin-M (Cystatin-6) (Cystatin-E)	CST6
sp|A0A0B4J1V2|HV226_HUMAN	A0A0B4J1V2	1.13418	-0.806279	0.554435	1.13383	0.844131	1.81588	3	1	Immunoglobulin heavy variable 2-26	IGHV2-26
sp|O14745|NHRF1_HUMAN	O14745	1.79217	0.739701	0.947848	0.0668618	0.843774	0.80211	4	0	Na(+)/H(+) exchange regulatory cofactor NHE-RF1 (NHERF-1) (Ezrin-radixin-moesin-binding phosphoprotein 50) (EBP50) (Regulatory cofactor of Na(+)/H(+) exchanger) (Sodium-hydrogen exchanger regulatory factor 1) (Solute carrier family 9 isoform A3 regulatory factor 1)	SLC9A3R1
sp|P24752|THIL_HUMAN	P24752	1.2349	0.452508	1.69267	-0.141293	0.843703	1.00648	3	1	Acetyl-CoA acetyltransferase, mitochondrial (EC 2.3.1.9) (Acetoacetyl-CoA thiolase) (T2)	ACAT1
sp|P56134|ATPK_HUMAN	P56134	1.40544	-0.255304	1.8416	0.279803	0.842619	1.18846	3	1	ATP synthase subunit f, mitochondrial (ATP synthase membrane subunit f)	ATP5MF
sp|Q86Y34|AGRG3_HUMAN	Q86Y34	-0.453531	-0.477756	2.13754	12.8803	0.842006	1.80559	2	2	Adhesion G protein-coupled receptor G3 (G-protein coupled receptor 97) (G-protein coupled receptor PGR26)	ADGRG3
sp|O60763|USO1_HUMAN	O60763	1.40642	0.276153	1.66159	0.174012	0.841285	0.868623	4	0	General vesicular transport factor p115 (Protein USO1 homolog) (Transcytosis-associated protein) (TAP) (Vesicle-docking protein)	USO1
sp|Q7Z2K6|ERMP1_HUMAN	Q7Z2K6	0.81653	0.86489	11.666	0.483729	0.84071	1.58331	4	0	Endoplasmic reticulum metallopeptidase 1 (EC 3.4.-.-) (Felix-ina)	ERMP1
sp|Q96AG4|LRC59_HUMAN	Q96AG4	1.61941	-0.174808	2.03476	0.0584317	0.838921	1.25016	3	1	Leucine-rich repeat-containing protein 59 (Ribosome-binding protein p34) (p34) [Cleaved into: Leucine-rich repeat-containing protein 59, N-terminally processed]	LRRC59
sp|P24158|PRTN3_HUMAN	P24158	-0.545605	0.953287	1.27099	0.720758	0.837022	1.32739	3	1	Myeloblastin (EC 3.4.21.76) (AGP7) (C-ANCA antigen) (Leukocyte proteinase 3) (PR-3) (PR3) (Neutrophil proteinase 4) (NP-4) (P29) (Wegener autoantigen)	PRTN3
sp|Q14974|IMB1_HUMAN	Q14974	0.772677	0.0140421	0.900893	1.00651	0.836785	0.668024	4	0	Importin subunit beta-1 (Importin-90) (Karyopherin subunit beta-1) (Nuclear factor p97) (Pore targeting complex 97 kDa subunit) (PTAC97)	KPNB1
sp|Q16769|QPCT_HUMAN	Q16769	0.973123	0.568291	0.698512	1.31578	0.835818	0.372174	4	0	Glutaminyl-peptide cyclotransferase (EC 2.3.2.5) (Glutaminyl cyclase) (QC) (sQC) (Glutaminyl-tRNA cyclotransferase) (Glutamyl cyclase) (EC)	QPCT
sp|P40429|RL13A_HUMAN	P40429	13.5046	0.203811	1.46693	-0.561403	0.83537	1.81209	3	1	60S ribosomal protein L13a (23 kDa highly basic protein) (Large ribosomal subunit protein uL13)	RPL13A
sp|Q9UGI8|TES_HUMAN	Q9UGI8	0.636524	0.10841	1.03318	1.15754	0.834851	0.643803	4	0	Testin (TESS)	TES
sp|P22894|MMP8_HUMAN	P22894	0.754034	0.599669	1.75452	0.908525	0.83128	0.513717	4	0	Neutrophil collagenase (EC 3.4.24.34) (Matrix metalloproteinase-8) (MMP-8) (PMNL collagenase) (PMNL-CL)	MMP8
sp|P50990|TCPQ_HUMAN	P50990	1.12783	0.0439002	1.15203	0.532747	0.830289	0.743182	4	0	T-complex protein 1 subunit theta (TCP-1-theta) (CCT-theta) (Chaperonin containing T-complex polypeptide 1 subunit 8) (Renal carcinoma antigen NY-REN-15)	CCT8
sp|Q99497|PARK7_HUMAN	Q99497	0.929783	0.466484	0.92347	0.73675	0.83011	0.284896	4	0	Parkinson disease protein 7 (Maillard deglycase) (Oncogene DJ1) (Parkinsonism-associated deglycase) (Protein DJ-1) (DJ-1) (Protein/nucleic acid deglycase DJ-1) (EC 3.1.2.-) (EC 3.5.1.-) (EC 3.5.1.124)	PARK7
sp|O15260|SURF4_HUMAN	O15260	-0.273535	0.427664	1.23255	12.9955	0.830106	1.75127	3	1	Surfeit locus protein 4	SURF4
sp|P83731|RL24_HUMAN	P83731	1.54389	-0.48866	1.45856	0.199238	0.8289	1.46187	3	1	60S ribosomal protein L24 (60S ribosomal protein L30) (Large ribosomal subunit protein eL24)	RPL24
sp|Q05655|KPCD_HUMAN	Q05655	0.608828	0.775564	1.3947	0.881946	0.828755	0.370187	4	0	Protein kinase C delta type (EC 2.7.11.13) (Tyrosine-protein kinase PRKCD) (EC 2.7.10.2) (nPKC-delta) [Cleaved into: Protein kinase C delta type regulatory subunit; Protein kinase C delta type catalytic subunit (Sphingosine-dependent protein kinase-1) (SDK1)]	PRKCD
sp|P06733|ENOA_HUMAN	P06733	1.55965	0.374684	0.805049	0.85134	0.828195	0.546668	4	0	Alpha-enolase (EC 4.2.1.11) (2-phospho-D-glycerate hydro-lyase) (C-myc promoter-binding protein) (Enolase 1) (MBP-1) (MPB-1) (Non-neural enolase) (NNE) (Phosphopyruvate hydratase) (Plasminogen-binding protein)	ENO1
sp|O75348|VATG1_HUMAN	O75348	0.245473	0.500433	1.34818	1.15437	0.827403	0.644839	4	0	V-type proton ATPase subunit G 1 (V-ATPase subunit G 1) (V-ATPase 13 kDa subunit 1) (Vacuolar proton pump subunit G 1) (Vacuolar proton pump subunit M16)	ATP6V1G1
sp|Q96FW1|OTUB1_HUMAN	Q96FW1	1.60201	0.188986	1.07557	0.574939	0.825256	0.712878	4	0	Ubiquitin thioesterase OTUB1 (EC 3.4.19.12) (Deubiquitinating enzyme OTUB1) (OTU domain-containing ubiquitin aldehyde-binding protein 1) (Otubain-1) (hOTU1) (Ubiquitin-specific-processing protease OTUB1)	OTUB1
sp|P21980|TGM2_HUMAN	P21980	1.07686	0.925318	0.721895	-0.620234	0.823607	1.47891	3	1	Protein-glutamine gamma-glutamyltransferase 2 (EC 2.3.2.13) (Tissue transglutaminase) (Transglutaminase C) (TG(C)) (TGC) (TGase C) (Transglutaminase H) (TGase H) (Transglutaminase-2) (TGase-2)	TGM2
sp|P50395|GDIB_HUMAN	P50395	0.964717	0.543434	0.919758	0.727351	0.823555	0.245032	4	0	Rab GDP dissociation inhibitor beta (Rab GDI beta) (Guanosine diphosphate dissociation inhibitor 2) (GDI-2)	GDI2
sp|Q01518|CAP1_HUMAN	Q01518	0.828986	0.404162	0.817565	0.91767	0.823275	0.309514	4	0	Adenylyl cyclase-associated protein 1 (CAP 1)	CAP1
sp|P53367|ARFP1_HUMAN	P53367	1.03704	0.503138	1.12596	0.608767	0.822901	0.376946	4	0	Arfaptin-1 (ADP-ribosylation factor-interacting protein 1)	ARFIP1
sp|O75368|SH3L1_HUMAN	O75368	1.1605	0.643921	0.83182	0.812627	0.822223	0.250552	4	0	SH3 domain-binding glutamic acid-rich-like protein	SH3BGRL
sp|Q14651|PLSI_HUMAN	Q14651	3.99262	0.780909	0.862672	0.238863	0.821791	1.16097	4	0	Plastin-1 (Intestine-specific plastin) (I-plastin)	PLS1
sp|P12081|SYHC_HUMAN	P12081	0.415566	0.508031	1.13544	1.34134	0.821736	0.538452	4	0	Histidine--tRNA ligase, cytoplasmic (EC 6.1.1.21) (Histidyl-tRNA synthetase) (HisRS)	HARS1
sp|P55735|SEC13_HUMAN	P55735	1.20644	0.158747	1.57682	0.435377	0.820908	0.781111	4	0	Protein SEC13 homolog (GATOR complex protein SEC13) (SEC13-like protein 1) (SEC13-related protein)	SEC13
sp|Q13347|EIF3I_HUMAN	Q13347	1.18418	-0.116995	0.973924	0.666724	0.820324	0.842532	3	1	Eukaryotic translation initiation factor 3 subunit I (eIF3i) (Eukaryotic translation initiation factor 3 subunit 2) (TGF-beta receptor-interacting protein 1) (TRIP-1) (eIF-3-beta) (eIF3 p36)	EIF3I
sp|P01705|LV223_HUMAN	P01705	4.12656	-0.514784	0.850004	0.787619	0.818811	1.50785	3	1	Immunoglobulin lambda variable 2-23 (Ig lambda chain V-II region NEI)	IGLV2-23
sp|Q9NRD9|DUOX1_HUMAN	Q9NRD9	1.89882	-0.365096	1.09055	0.54608	0.818315	1.19994	3	1	Dual oxidase 1 (EC 1.11.1.-) (EC 1.6.3.1) (Large NOX 1) (Long NOX 1) (NADPH thyroid oxidase 1) (Thyroid oxidase 1)	DUOX1
sp|Q15046|SYK_HUMAN	Q15046	-1.80464	1.00466	15.2788	0.630578	0.817617	2.05651	3	1	Lysine--tRNA ligase (EC 2.7.7.-) (EC 6.1.1.6) (Lysyl-tRNA synthetase) (LysRS)	KARS1
sp|P61019|RAB2A_HUMAN	P61019	0.994742	-0.456959	1.00271	0.63837	0.816556	1.26499	3	1	Ras-related protein Rab-2A	RAB2A
sp|P40925|MDHC_HUMAN	P40925	1.27488	0.462809	0.803297	0.827084	0.815191	0.39561	4	0	Malate dehydrogenase, cytoplasmic (EC 1.1.1.37) (Cytosolic malate dehydrogenase) (Diiodophenylpyruvate reductase) (EC 1.1.1.96)	MDH1
sp|O75340|PDCD6_HUMAN	O75340	1.10862	0.657335	0.969281	0.660728	0.815004	0.266912	4	0	Programmed cell death protein 6 (Apoptosis-linked gene 2 protein homolog) (ALG-2)	PDCD6
sp|Q9Y3I0|RTCB_HUMAN	Q9Y3I0	1.13743	0.404653	3.65833	0.49171	0.814568	1.0721	4	0	RNA-splicing ligase RtcB homolog (EC 6.5.1.8) (3'-phosphate/5'-hydroxy nucleic acid ligase)	RTCB
sp|P06703|S10A6_HUMAN	P06703	2.52931	0.507822	1.10067	0.528354	0.814512	0.813649	4	0	Protein S100-A6 (Calcyclin) (Growth factor-inducible protein 2A9) (MLN 4) (Prolactin receptor-associated protein) (PRA) (S100 calcium-binding protein A6)	S100A6
sp|P27105|STOM_HUMAN	P27105	0.765456	0.560652	1.05728	0.862015	0.813735	0.25459	4	0	Erythrocyte band 7 integral membrane protein (Protein 7.2b) (Stomatin)	STOM
sp|P23396|RS3_HUMAN	P23396	1.619	0.05959	1.39688	0.229967	0.813422	0.962385	4	0	40S ribosomal protein S3 (EC 4.2.99.18) (Small ribosomal subunit protein uS3)	RPS3
sp|O00115|DNS2A_HUMAN	O00115	1.66952	0.953805	0.672402	-0.322323	0.813103	1.11008	3	1	Deoxyribonuclease-2-alpha (EC 3.1.22.1) (Acid DNase) (Deoxyribonuclease II alpha) (DNase II alpha) (Lysosomal DNase II) (R31240_2)	DNASE2
sp|P13073|COX41_HUMAN	P13073	4.22414	-0.0862274	1.50438	0.121148	0.812761	1.37786	3	1	Cytochrome c oxidase subunit 4 isoform 1, mitochondrial (Cytochrome c oxidase polypeptide IV) (Cytochrome c oxidase subunit IV isoform 1) (COX IV-1)	COX4I1
sp|O00505|IMA4_HUMAN	O00505	2.1406	-0.36871	0.294608	1.32988	0.812246	1.3061	3	1	Importin subunit alpha-4 (Importin alpha Q2) (Qip2) (Karyopherin subunit alpha-3) (SRP1-gamma)	KPNA3
sp|Q15149|PLEC_HUMAN	Q15149	1.90515	0.0591856	1.43848	0.184634	0.811555	1.0217	4	0	Plectin (PCN) (PLTN) (Hemidesmosomal protein 1) (HD1) (Plectin-1)	PLEC
sp|Q13277|STX3_HUMAN	Q13277	1.27081	0.350898	1.62521	-0.344109	0.810853	1.23025	3	1	Syntaxin-3	STX3
sp|P01876|IGHA1_HUMAN	P01876	1.42254	0.576914	0.924029	0.69595	0.80999	0.413288	4	0	Immunoglobulin heavy constant alpha 1 (Ig alpha-1 chain C region) (Ig alpha-1 chain C region BUR) (Ig alpha-1 chain C region TRO)	IGHA1
sp|P15586|GNS_HUMAN	P15586	1.82044	-0.389638	-0.200829	2.39002	0.809806	1.55513	2	2	N-acetylglucosamine-6-sulfatase (EC 3.1.6.14) (Glucosamine-6-sulfatase) (G6S)	GNS
sp|O60664|PLIN3_HUMAN	O60664	0.818107	-0.477789	0.867165	0.80024	0.809173	1.30249	3	1	Perilipin-3 (47 kDa mannose 6-phosphate receptor-binding protein) (47 kDa MPR-binding protein) (Cargo selection protein TIP47) (Mannose-6-phosphate receptor-binding protein 1) (Placental protein 17) (PP17)	PLIN3
sp|Q9P258|RCC2_HUMAN	Q9P258	-0.167741	0.260255	1.63976	1.35693	0.808591	1.1189	3	1	Protein RCC2 (RCC1-like protein TD-60) (Telophase disk protein of 60 kDa)	RCC2
sp|P07332|FES_HUMAN	P07332	-0.933856	-0.505232	2.12174	11.7282	0.808252	1.90377	2	2	Tyrosine-protein kinase Fes/Fps (EC 2.7.10.2) (Feline sarcoma/Fujinami avian sarcoma oncogene homolog) (Proto-oncogene c-Fes) (Proto-oncogene c-Fps) (p93c-fes)	FES
sp|Q08722|CD47_HUMAN	Q08722	1.43187	0.559744	0.883537	0.729977	0.806757	0.419001	4	0	Leukocyte surface antigen CD47 (Antigenic surface determinant protein OA3) (Integrin-associated protein) (IAP) (Protein MER6) (CD antigen CD47)	CD47
sp|P62258|1433E_HUMAN	P62258	1.25999	0.702648	0.906398	0.623061	0.804523	0.325573	4	0	14-3-3 protein epsilon (14-3-3E)	YWHAE
sp|Q9UHQ9|NB5R1_HUMAN	Q9UHQ9	1.96194	-0.247797	1.50112	0.106066	0.803591	1.2854	3	1	NADH-cytochrome b5 reductase 1 (b5R.1) (EC 1.6.2.2) (Humb5R2) (NAD(P)H:quinone oxidoreductase type 3 polypeptide A2)	CYB5R1
sp|P61923|COPZ1_HUMAN	P61923	14.7178	0.717179	0.888057	-0.429702	0.802618	1.80877	3	1	Coatomer subunit zeta-1 (Zeta-1-coat protein) (Zeta-1 COP)	COPZ1
sp|O94886|CSCL1_HUMAN	O94886	7.36194	-0.489434	1.11536	0.489453	0.802408	1.67832	3	1	CSC1-like protein 1 (Transmembrane protein 63A)	TMEM63A
sp|P18669|PGAM1_HUMAN	P18669	0.596242	0.49567	1.00762	1.08287	0.801932	0.368011	4	0	Phosphoglycerate mutase 1 (EC 5.4.2.11) (EC 5.4.2.4) (BPG-dependent PGAM 1) (Phosphoglycerate mutase isozyme B) (PGAM-B)	PGAM1
sp|P63208|SKP1_HUMAN	P63208	2.70918	-3.70143	1.44669	0.154587	0.800637	18.211	3	1	S-phase kinase-associated protein 1 (Cyclin-A/CDK2-associated protein p19) (p19A) (Organ of Corti protein 2) (OCP-2) (Organ of Corti protein II) (OCP-II) (RNA polymerase II elongation factor-like protein) (SIII) (Transcription elongation factor B polypeptide 1-like) (p19skp1)	SKP1
sp|Q14697|GANAB_HUMAN	Q14697	1.7129	0.0242388	1.57625	-0.167243	0.800245	1.26558	3	1	Neutral alpha-glucosidase AB (EC 3.2.1.207) (Alpha-glucosidase 2) (Glucosidase II subunit alpha)	GANAB
sp|P62263|RS14_HUMAN	P62263	1.55586	-0.405018	1.70432	0.0419799	0.798922	1.46829	3	1	40S ribosomal protein S14 (Small ribosomal subunit protein uS11)	RPS14
sp|P07099|HYEP_HUMAN	P07099	3.17646	0.044017	1.55044	-0.321553	0.797229	1.43558	3	1	Epoxide hydrolase 1 (EC 3.3.2.9) (Epoxide hydratase) (Microsomal epoxide hydrolase) (mEH)	EPHX1
sp|Q10567|AP1B1_HUMAN	Q10567	1.25185	0.080346	1.04774	0.546684	0.797213	0.718442	4	0	AP-1 complex subunit beta-1 (Adaptor protein complex AP-1 subunit beta-1) (Adaptor-related protein complex 1 subunit beta-1) (Beta-1-adaptin) (Beta-adaptin 1) (Clathrin assembly protein complex 1 beta large chain) (Golgi adaptor HA1/AP1 adaptin beta subunit)	AP1B1
sp|P05023|AT1A1_HUMAN	P05023	2.05101	-0.226756	0.910526	0.679035	0.794781	1.09805	3	1	Sodium/potassium-transporting ATPase subunit alpha-1 (Na(+)/K(+) ATPase alpha-1 subunit) (EC 7.2.2.13) (Sodium pump subunit alpha-1)	ATP1A1
sp|Q15257|PTPA_HUMAN	Q15257	1.06345	0.622211	0.963533	0.0479163	0.792872	0.679716	4	0	Serine/threonine-protein phosphatase 2A activator (EC 5.2.1.8) (PP2A, subunit B', PR53 isoform) (Phosphotyrosyl phosphatase activator) (PTPA) (Serine/threonine-protein phosphatase 2A regulatory subunit 4) (Serine/threonine-protein phosphatase 2A regulatory subunit B')	PTPA
sp|P22234|PUR6_HUMAN	P22234	-0.912384	-0.127325	2.29357	1.71256	0.792617	2.03639	2	2	Multifunctional protein ADE2 [Includes: Phosphoribosylaminoimidazole-succinocarboxamide synthase (EC 6.3.2.6) (SAICAR synthetase); Phosphoribosylaminoimidazole carboxylase (EC 4.1.1.21) (AIR carboxylase) (AIRC)]	PAICS
sp|P62851|RS25_HUMAN	P62851	1.23303	-0.622701	2.42735	0.352203	0.792615	1.53116	3	1	40S ribosomal protein S25 (Small ribosomal subunit protein eS25)	RPS25
sp|P14927|QCR7_HUMAN	P14927	2.0536	-0.469183	2.6493	-0.696747	0.79221	1.93846	2	2	Cytochrome b-c1 complex subunit 7 (Complex III subunit 7) (Complex III subunit VII) (QP-C) (Ubiquinol-cytochrome c reductase complex 14 kDa protein)	UQCRB
sp|P62942|FKB1A_HUMAN	P62942	0.807491	0.739937	0.771538	1.02667	0.789515	0.155196	4	0	Peptidyl-prolyl cis-trans isomerase FKBP1A (PPIase FKBP1A) (EC 5.2.1.8) (12 kDa FK506-binding protein) (12 kDa FKBP) (FKBP-12) (Calstabin-1) (FK506-binding protein 1A) (FKBP-1A) (Immunophilin FKBP12) (Rotamase)	FKBP1A
sp|Q9H3N1|TMX1_HUMAN	Q9H3N1	0.943298	0.349929	1.40249	0.63406	0.788679	0.541428	4	0	Thioredoxin-related transmembrane protein 1 (Thioredoxin domain-containing protein 1) (Transmembrane Trx-related protein)	TMX1
sp|P09211|GSTP1_HUMAN	P09211	1.57153	0.0517925	1.3773	0.196506	0.786904	0.98316	4	0	Glutathione S-transferase P (EC 2.5.1.18) (GST class-pi) (GSTP1-1)	GSTP1
sp|Q14019|COTL1_HUMAN	Q14019	2.54768	1.16355	0.182537	0.409773	0.786662	0.991767	4	0	Coactosin-like protein	COTL1
sp|P08574|CY1_HUMAN	P08574	1.03623	0.53667	2.71325	0.386286	0.78645	0.913355	4	0	Cytochrome c1, heme protein, mitochondrial (EC 7.1.1.8) (Complex III subunit 4) (Complex III subunit IV) (Cytochrome b-c1 complex subunit 4) (Ubiquinol-cytochrome-c reductase complex cytochrome c1 subunit) (Cytochrome c-1)	CYC1
sp|Q9Y624|JAM1_HUMAN	Q9Y624	1.28511	-0.0896412	1.2435	0.329252	0.786375	0.986568	3	1	Junctional adhesion molecule A (JAM-A) (Junctional adhesion molecule 1) (JAM-1) (Platelet F11 receptor) (Platelet adhesion molecule 1) (PAM-1) (CD antigen CD321)	F11R
sp|O95573|ACSL3_HUMAN	O95573	4.02572	-0.896473	-0.885948	2.45789	0.785971	2.10207	2	2	Long-chain-fatty-acid--CoA ligase 3 (EC 6.2.1.3) (Arachidonate--CoA ligase) (EC 6.2.1.15) (Long-chain acyl-CoA synthetase 3) (LACS 3)	ACSL3
sp|P62937|PPIA_HUMAN	P62937	1.07395	0.304404	1.21382	0.497078	0.785515	0.569622	4	0	Peptidyl-prolyl cis-trans isomerase A (PPIase A) (EC 5.2.1.8) (Cyclophilin A) (Cyclosporin A-binding protein) (Rotamase A) [Cleaved into: Peptidyl-prolyl cis-trans isomerase A, N-terminally processed]	PPIA
sp|Q04446|GLGB_HUMAN	Q04446	0.549515	0.68723	1.5007	0.879712	0.783471	0.464492	4	0	1,4-alpha-glucan-branching enzyme (EC 2.4.1.18) (Brancher enzyme) (Glycogen-branching enzyme)	GBE1
sp|P49458|SRP09_HUMAN	P49458	1.9094	0.85294	0.704288	0.58387	0.778614	0.600317	4	0	Signal recognition particle 9 kDa protein (SRP9)	SRP9
sp|P01877|IGHA2_HUMAN	P01877	0.616287	0.437114	0.939723	0.964125	0.778005	0.346757	4	0	Immunoglobulin heavy constant alpha 2 (Ig alpha-2 chain C region) (Ig alpha-2 chain C region BUT) (Ig alpha-2 chain C region LAN)	IGHA2
sp|P05164|PERM_HUMAN	P05164	-0.035784	0.942003	1.56338	0.613617	0.77781	0.864718	3	1	Myeloperoxidase (MPO) (EC 1.11.2.2) [Cleaved into: Myeloperoxidase; 89 kDa myeloperoxidase; 84 kDa myeloperoxidase; Myeloperoxidase light chain; Myeloperoxidase heavy chain]	MPO
sp|P46940|IQGA1_HUMAN	P46940	1.01011	0.311666	1.06715	0.544141	0.777126	0.498993	4	0	Ras GTPase-activating-like protein IQGAP1 (p195)	IQGAP1
sp|P55263|ADK_HUMAN	P55263	0.423248	-0.709763	13.4008	1.13038	0.776814	1.85428	3	1	Adenosine kinase (AK) (EC 2.7.1.20) (Adenosine 5'-phosphotransferase)	ADK
sp|Q15102|PA1B3_HUMAN	Q15102	0.236132	0.392	1.1588	1.90943	0.7754	0.834116	4	0	Platelet-activating factor acetylhydrolase IB subunit gamma (EC 3.1.1.47) (PAF acetylhydrolase 29 kDa subunit) (PAF-AH 29 kDa subunit) (PAF-AH subunit gamma) (PAFAH subunit gamma)	PAFAH1B3
sp|O95336|6PGL_HUMAN	O95336	1.28743	0.233793	0.667243	0.883225	0.775234	0.571894	4	0	6-phosphogluconolactonase (6PGL) (EC 3.1.1.31)	PGLS
sp|P30101|PDIA3_HUMAN	P30101	1.29852	0.114175	1.21538	0.333313	0.774348	0.816033	4	0	Protein disulfide-isomerase A3 (EC 5.3.4.1) (58 kDa glucose-regulated protein) (58 kDa microsomal protein) (p58) (Disulfide isomerase ER-60) (Endoplasmic reticulum resident protein 57) (ER protein 57) (ERp57) (Endoplasmic reticulum resident protein 60) (ER protein 60) (ERp60)	PDIA3
sp|P60842|IF4A1_HUMAN	P60842	1.21012	-0.0611233	1.51009	0.336764	0.773443	0.980585	3	1	Eukaryotic initiation factor 4A-I (eIF-4A-I) (eIF4A-I) (EC 3.6.4.13) (ATP-dependent RNA helicase eIF4A-1)	EIF4A1
sp|P99999|CYC_HUMAN	P99999	1.32631	0.113675	0.833924	0.709398	0.771661	0.668457	4	0	Cytochrome c	CYCS
sp|Q15833|STXB2_HUMAN	Q15833	0.844306	0.589586	0.798015	0.742859	0.770437	0.148974	4	0	Syntaxin-binding protein 2 (Protein unc-18 homolog 2) (Unc18-2) (Protein unc-18 homolog B) (Unc-18B)	STXBP2
sp|Q9BW04|SARG_HUMAN	Q9BW04	0.938791	-0.954992	3.22177	0.598483	0.768637	1.81251	3	1	Specifically androgen-regulated gene protein	SARG
sp|Q12805|FBLN3_HUMAN	Q12805	0.0991809	1.01356	0.568563	0.966832	0.767697	0.642043	4	0	EGF-containing fibulin-like extracellular matrix protein 1 (Extracellular protein S1-5) (Fibrillin-like protein) (Fibulin-3) (FIBL-3)	EFEMP1
sp|P47755|CAZA2_HUMAN	P47755	0.970789	0.291318	0.988329	0.558331	0.76456	0.481912	4	0	F-actin-capping protein subunit alpha-2 (CapZ alpha-2)	CAPZA2
sp|Q9H3R2|MUC13_HUMAN	Q9H3R2	1.62698	14.3046	-0.0984704	-0.360901	0.764253	1.81315	2	2	Mucin-13 (MUC-13) (Down-regulated in colon cancer 1)	MUC13
sp|Q9Y230|RUVB2_HUMAN	Q9Y230	0.96295	0.563387	1.48143	0.170576	0.763168	0.705571	4	0	RuvB-like 2 (EC 3.6.4.12) (48 kDa TATA box-binding protein-interacting protein) (48 kDa TBP-interacting protein) (51 kDa erythrocyte cytosolic protein) (ECP-51) (INO80 complex subunit J) (Repressing pontin 52) (Reptin 52) (TIP49b) (TIP60-associated protein 54-beta) (TAP54-beta)	RUVBL2
sp|Q9NTK5|OLA1_HUMAN	Q9NTK5	1.78221	0.125926	1.2528	0.272164	0.762484	0.924588	4	0	Obg-like ATPase 1 (DNA damage-regulated overexpressed in cancer 45) (DOC45) (GTP-binding protein 9)	OLA1
sp|P16401|H15_HUMAN	P16401	0.860104	0.663043	1.36183	0.651698	0.761574	0.376064	4	0	Histone H1.5 (Histone H1a) (Histone H1b) (Histone H1s-3)	H1-5
sp|P01833|PIGR_HUMAN	P01833	2.041	0.019724	1.29737	0.225644	0.761505	1.05679	4	0	Polymeric immunoglobulin receptor (PIgR) (Poly-Ig receptor) (Hepatocellular carcinoma-associated protein TB6) [Cleaved into: Secretory component]	PIGR
sp|P49755|TMEDA_HUMAN	P49755	3.67257	0.325006	1.19798	0.124138	0.761494	1.22552	4	0	Transmembrane emp24 domain-containing protein 10 (21 kDa transmembrane-trafficking protein) (S31III125) (S31I125) (Tmp-21-I) (Transmembrane protein Tmp21) (p23) (p24 family protein delta-1) (p24delta1) (p24delta)	TMED10
sp|P00403|COX2_HUMAN	P00403	2.8504	0.171175	1.34652	0.17491	0.760715	1.11813	4	0	Cytochrome c oxidase subunit 2 (EC 7.1.1.9) (Cytochrome c oxidase polypeptide II)	MT-CO2
sp|O00233|PSMD9_HUMAN	O00233	-0.339514	1.15161	2.42996	0.368493	0.760049	1.31442	3	1	26S proteasome non-ATPase regulatory subunit 9 (26S proteasome regulatory subunit p27)	PSMD9
sp|P20340|RAB6A_HUMAN	P20340	1.06639	-0.566512	1.5183	0.453641	0.760017	1.45991	3	1	Ras-related protein Rab-6A (Rab-6)	RAB6A
sp|Q9H4A4|AMPB_HUMAN	Q9H4A4	0.984	0.355398	0.995869	0.53379	0.758895	0.450604	4	0	Aminopeptidase B (AP-B) (EC 3.4.11.6) (Arginine aminopeptidase) (Arginyl aminopeptidase)	RNPEP
sp|P51159|RB27A_HUMAN	P51159	1.38893	0.128422	1.7654	-0.133719	0.758674	1.18276	3	1	Ras-related protein Rab-27A (Rab-27) (EC 3.6.5.2) (GTP-binding protein Ram)	RAB27A
sp|Q09028|RBBP4_HUMAN	Q09028	-0.82462	1.34708	0.169132	1.49868	0.758104	1.9922	3	1	Histone-binding protein RBBP4 (Chromatin assembly factor 1 subunit C) (CAF-1 subunit C) (Chromatin assembly factor I p48 subunit) (CAF-I 48 kDa subunit) (CAF-I p48) (Nucleosome-remodeling factor subunit RBAP48) (Retinoblastoma-binding protein 4) (RBBP-4) (Retinoblastoma-binding protein p48)	RBBP4
sp|O95716|RAB3D_HUMAN	O95716	17.5443	0.308226	0.861336	0.653736	0.757536	1.74959	4	0	Ras-related protein Rab-3D	RAB3D
sp|P49902|5NTC_HUMAN	P49902	0.0823157	0.406405	3.54523	1.10572	0.756064	1.21893	4	0	Cytosolic purine 5'-nucleotidase (EC 3.1.3.5) (Cytosolic 5'-nucleotidase II)	NT5C2
sp|P62081|RS7_HUMAN	P62081	1.54838	-0.106146	1.40466	0.107256	0.755958	1.16256	3	1	40S ribosomal protein S7 (Small ribosomal subunit protein eS7)	RPS7
sp|A0A0B4J1V0|HV315_HUMAN	A0A0B4J1V0	0.127935	0.22834	1.66011	1.28331	0.755827	0.925689	4	0	Immunoglobulin heavy variable 3-15	IGHV3-15
sp|P35754|GLRX1_HUMAN	P35754	0.301787	0.292739	1.2091	1.36262	0.755443	0.725414	4	0	Glutaredoxin-1 (Thioltransferase-1) (TTase-1)	GLRX
sp|Q92930|RAB8B_HUMAN	Q92930	0.939452	0.569509	0.541255	1.26792	0.75448	0.414677	4	0	Ras-related protein Rab-8B	RAB8B
sp|P61586|RHOA_HUMAN	P61586	0.907332	-0.257978	0.805613	0.701359	0.753486	0.997967	3	1	Transforming protein RhoA (EC 3.6.5.2) (Rho cDNA clone 12) (h12)	RHOA
sp|Q9BUL8|PDC10_HUMAN	Q9BUL8	1.43476	-0.00418759	1.2104	0.292863	0.751633	0.95033	3	1	Programmed cell death protein 10 (Cerebral cavernous malformations 3 protein) (TF-1 cell apoptosis-related protein 15)	PDCD10
sp|P47756|CAPZB_HUMAN	P47756	0.749547	0.502684	0.868347	0.753604	0.751576	0.214441	4	0	F-actin-capping protein subunit beta (CapZ beta)	CAPZB
sp|P34897|GLYM_HUMAN	P34897	-3.32684	0.668285	10.1485	0.833641	0.750963	2.74497	3	1	Serine hydroxymethyltransferase, mitochondrial (SHMT) (EC 2.1.2.1) (Glycine hydroxymethyltransferase) (Serine methylase)	SHMT2
sp|P14314|GLU2B_HUMAN	P14314	0.418496	0.569227	1.19679	0.930143	0.749685	0.451841	4	0	Glucosidase 2 subunit beta (80K-H protein) (Glucosidase II subunit beta) (Protein kinase C substrate 60.1 kDa protein heavy chain) (PKCSH)	PRKCSH
sp|Q6XQN6|PNCB_HUMAN	Q6XQN6	0.584365	0.133353	1.78872	0.913471	0.748918	0.818532	4	0	Nicotinate phosphoribosyltransferase (NAPRTase) (EC 6.3.4.21) (FHA-HIT-interacting protein) (Nicotinate phosphoribosyltransferase domain-containing protein 1)	NAPRT
sp|O43278|SPIT1_HUMAN	O43278	1.10341	0.249573	1.80372	0.393265	0.748338	0.806591	4	0	Kunitz-type protease inhibitor 1 (Hepatocyte growth factor activator inhibitor type 1) (HAI-1)	SPINT1
sp|P00338|LDHA_HUMAN	P00338	1.017	0.0577955	0.478547	1.13418	0.747776	0.742843	4	0	L-lactate dehydrogenase A chain (LDH-A) (EC 1.1.1.27) (Cell proliferation-inducing gene 19 protein) (LDH muscle subunit) (LDH-M) (Renal carcinoma antigen NY-REN-59)	LDHA
sp|Q13618|CUL3_HUMAN	Q13618	-2.58347	0.604736	3.96709	0.887272	0.746004	3.7236	3	1	Cullin-3 (CUL-3)	CUL3
sp|Q9Y5P6|GMPPB_HUMAN	Q9Y5P6	0.00118929	-0.347836	3.08676	1.48954	0.745366	1.48482	3	1	Mannose-1-phosphate guanyltransferase beta (EC 2.7.7.13) (GDP-mannose pyrophosphorylase B) (GTP-mannose-1-phosphate guanylyltransferase beta)	GMPPB
sp|Q96QR1|SG3A1_HUMAN	Q96QR1	0.368114	2.02424	1.11865	-1.59333	0.743383	3.20973	3	1	Secretoglobin family 3A member 1 (Cytokine HIN-1) (High in normal 1) (Pneumo secretory protein 2) (PnSP-2) (Uteroglobin-related protein 2)	SCGB3A1
sp|Q7L576|CYFP1_HUMAN	Q7L576	-0.652082	0.8764	0.604171	2.34209	0.740285	1.55037	3	1	Cytoplasmic FMR1-interacting protein 1 (Specifically Rac1-associated protein 1) (Sra-1) (p140sra-1)	CYFIP1
sp|P61086|UBE2K_HUMAN	P61086	1.72638	0.089928	1.3896	-0.607307	0.739766	1.68623	3	1	Ubiquitin-conjugating enzyme E2 K (EC 2.3.2.23) (E2 ubiquitin-conjugating enzyme K) (Huntingtin-interacting protein 2) (HIP-2) (Ubiquitin carrier protein) (Ubiquitin-conjugating enzyme E2-25 kDa) (Ubiquitin-conjugating enzyme E2(25K)) (Ubiquitin-conjugating enzyme E2-25K) (Ubiquitin-protein ligase)	UBE2K
sp|P23528|COF1_HUMAN	P23528	0.858163	-0.118578	0.863336	0.618785	0.738474	0.83466	3	1	Cofilin-1 (18 kDa phosphoprotein) (p18) (Cofilin, non-muscle isoform)	CFL1
sp|P22748|CAH4_HUMAN	P22748	-0.948518	-0.263855	3.15092	1.73998	0.738062	2.03841	2	2	Carbonic anhydrase 4 (EC 4.2.1.1) (Carbonate dehydratase IV) (Carbonic anhydrase IV) (CA-IV)	CA4
sp|P04075|ALDOA_HUMAN	P04075	2.33266	0.0608043	0.728688	0.746926	0.737807	0.997255	4	0	Fructose-bisphosphate aldolase A (EC 4.1.2.13) (Lung cancer antigen NY-LU-1) (Muscle-type aldolase)	ALDOA
sp|P08236|BGLR_HUMAN	P08236	-1.86319	1.27909	10.4093	0.196319	0.737707	2.16657	3	1	Beta-glucuronidase (EC 3.2.1.31) (Beta-G1)	GUSB
sp|P37108|SRP14_HUMAN	P37108	1.52952	0.0419166	0.425932	1.04822	0.737075	0.86539	4	0	Signal recognition particle 14 kDa protein (SRP14) (18 kDa Alu RNA-binding protein)	SRP14
sp|Q9NSD9|SYFB_HUMAN	Q9NSD9	1.75899	-0.729029	3.9678	-0.285535	0.736725	1.82713	2	2	Phenylalanine--tRNA ligase beta subunit (EC 6.1.1.20) (Phenylalanyl-tRNA synthetase beta subunit) (PheRS)	FARSB
sp|P02452|CO1A1_HUMAN	P02452	-0.942766	1.86963	-0.402762	13.2041	0.733435	1.93112	2	2	Collagen alpha-1(I) chain (Alpha-1 type I collagen)	COL1A1
sp|P43490|NAMPT_HUMAN	P43490	1.17185	0.432014	0.986854	0.478897	0.732875	0.48024	4	0	Nicotinamide phosphoribosyltransferase (NAmPRTase) (Nampt) (EC 2.4.2.12) (Pre-B-cell colony-enhancing factor 1) (Pre-B cell-enhancing factor) (Visfatin)	NAMPT
sp|P62312|LSM6_HUMAN	P62312	15.0307	0.398424	1.06704	0.27186	0.732732	1.72572	4	0	U6 snRNA-associated Sm-like protein LSm6	LSM6
sp|P04899|GNAI2_HUMAN	P04899	0.786169	0.73017	0.731524	0.636442	0.730847	0.0862057	4	0	Guanine nucleotide-binding protein G(i) subunit alpha-2 (Adenylate cyclase-inhibiting G alpha protein)	GNAI2
sp|O95497|VNN1_HUMAN	O95497	-0.303305	0.478701	0.9771	16.0716	0.727901	1.82567	3	1	Pantetheinase (EC 3.5.1.92) (Pantetheine hydrolase) (Tiff66) (Vascular non-inflammatory molecule 1) (Vanin-1)	VNN1
sp|P63244|RACK1_HUMAN	P63244	1.48159	-0.0691504	1.23811	0.215321	0.726717	1.05864	3	1	Receptor of activated protein C kinase 1 (Cell proliferation-inducing gene 21 protein) (Guanine nucleotide-binding protein subunit beta-2-like 1) (Guanine nucleotide-binding protein subunit beta-like protein 12.3) (Human lung cancer oncogene 7 protein) (HLC-7) (Receptor for activated C kinase) (Small ribosomal subunit protein RACK1) [Cleaved into: Receptor of activated protein C kinase 1, N-termi…	RACK1
sp|P00492|HPRT_HUMAN	P00492	-0.676608	0.749904	0.703036	1.29012	0.72647	1.62385	3	1	Hypoxanthine-guanine phosphoribosyltransferase (HGPRT) (HGPRTase) (EC 2.4.2.8)	HPRT1
sp|P14317|HCLS1_HUMAN	P14317	0.0446783	1.40114	-0.0851049	1.51879	0.722911	1.19127	3	1	Hematopoietic lineage cell-specific protein (Hematopoietic cell-specific LYN substrate 1) (LckBP1) (p75)	HCLS1
sp|Q9UFN0|NPS3A_HUMAN	Q9UFN0	2.11938	0.791026	0.654738	0.633287	0.722882	0.682727	4	0	Protein NipSnap homolog 3A (NipSnap3A) (Protein NipSnap homolog 4) (NipSnap4) (Target for Salmonella secreted protein C) (TassC)	NIPSNAP3A
sp|P61353|RL27_HUMAN	P61353	1.50961	-0.472468	0.710359	0.733178	0.721768	1.3185	3	1	60S ribosomal protein L27 (Large ribosomal subunit protein eL27)	RPL27
sp|Q9Y6R7|FCGBP_HUMAN	Q9Y6R7	2.25935	0.461069	0.982016	-0.95558	0.721543	1.93708	3	1	IgGFc-binding protein (Fcgamma-binding protein antigen) (FcgammaBP)	FCGBP
sp|P00441|SODC_HUMAN	P00441	-1.21626	0.417189	1.02459	16.456	0.720889	1.97701	3	1	Superoxide dismutase [Cu-Zn] (EC 1.15.1.1) (Superoxide dismutase 1) (hSod1)	SOD1
sp|P46459|NSF_HUMAN	P46459	0.992279	0.446938	1.42386	0.253538	0.719609	0.682241	4	0	Vesicle-fusing ATPase (EC 3.6.4.6) (N-ethylmaleimide-sensitive fusion protein) (NEM-sensitive fusion protein) (Vesicular-fusion protein NSF)	NSF
sp|P55786|PSA_HUMAN	P55786	1.22194	0.133389	2.15212	0.216586	0.719261	1.02319	4	0	Puromycin-sensitive aminopeptidase (PSA) (EC 3.4.11.14) (Cytosol alanyl aminopeptidase) (AAP-S)	NPEPPS
sp|P13645|K1C10_HUMAN	P13645	5.45384	-0.644566	1.80212	-0.365999	0.718062	1.80359	2	2	Keratin, type I cytoskeletal 10 (Cytokeratin-10) (CK-10) (Keratin-10) (K10)	KRT10
sp|P39687|AN32A_HUMAN	P39687	4.28275	0.636918	0.440999	0.79808	0.717499	1.19149	4	0	Acidic leucine-rich nuclear phosphoprotein 32 family member A (Acidic nuclear phosphoprotein pp32) (pp32) (Leucine-rich acidic nuclear protein) (LANP) (Mapmodulin) (Potent heat-stable protein phosphatase 2A inhibitor I1PP2A) (Putative HLA-DR-associated protein I) (PHAPI)	ANP32A
sp|P12830|CADH1_HUMAN	P12830	1.64974	-0.378627	1.97391	-0.215622	0.71706	1.61957	2	2	Cadherin-1 (CAM 120/80) (Epithelial cadherin) (E-cadherin) (Uvomorulin) (CD antigen CD324) [Cleaved into: E-Cad/CTF1; E-Cad/CTF2; E-Cad/CTF3]	CDH1
sp|P04632|CPNS1_HUMAN	P04632	0.660202	0.45077	1.02938	0.772915	0.716559	0.330956	4	0	Calpain small subunit 1 (CSS1) (Calcium-activated neutral proteinase small subunit) (CANP small subunit) (Calcium-dependent protease small subunit) (CDPS) (Calcium-dependent protease small subunit 1) (Calpain regulatory subunit)	CAPNS1
sp|P31942|HNRH3_HUMAN	P31942	2.76829	0.044152	1.25817	0.173739	0.715956	1.18897	4	0	Heterogeneous nuclear ribonucleoprotein H3 (hnRNP H3) (Heterogeneous nuclear ribonucleoprotein 2H9) (hnRNP 2H9)	HNRNPH3
sp|Q99829|CPNE1_HUMAN	Q99829	0.625603	0.763892	1.42289	0.664743	0.714317	0.42982	4	0	Copine-1 (Chromobindin 17) (Copine I)	CPNE1
sp|Q9H190|SDCB2_HUMAN	Q9H190	3.34864	0.0783428	1.34694	-0.60425	0.712639	1.6664	3	1	Syntenin-2 (Similar to TACIP18) (SITAC) (Syndecan-binding protein 2)	SDCBP2
sp|P35080|PROF2_HUMAN	P35080	1.52352	0.240986	1.18248	0.0269227	0.711734	0.972132	4	0	Profilin-2 (Profilin II)	PFN2
sp|P30050|RL12_HUMAN	P30050	1.44288	-1.07525	2.18214	-0.0205189	0.711179	2.3101	2	2	60S ribosomal protein L12 (Large ribosomal subunit protein uL11)	RPL12
sp|P06753|TPM3_HUMAN	P06753	0.760864	0.602515	0.706215	0.708197	0.707206	0.0954833	4	0	Tropomyosin alpha-3 chain (Gamma-tropomyosin) (Tropomyosin-3) (Tropomyosin-5) (hTM5)	TPM3
sp|Q9BVK6|TMED9_HUMAN	Q9BVK6	1.19607	0.217642	2.16106	0.0907371	0.706856	1.05376	4	0	Transmembrane emp24 domain-containing protein 9 (GMP25) (Glycoprotein 25L2) (p24 family protein alpha-2) (p24alpha2) (p25)	TMED9
sp|Q9Y3B3|TMED7_HUMAN	Q9Y3B3	0.72056	0.689529	1.97414	0.668757	0.705045	0.632568	4	0	Transmembrane emp24 domain-containing protein 7 (p24 family protein gamma-3) (p24gamma3) (p27)	TMED7
sp|O00487|PSDE_HUMAN	O00487	1.18514	-0.126021	0.777506	0.63138	0.704443	0.888127	3	1	26S proteasome non-ATPase regulatory subunit 14 (EC 3.4.19.-) (26S proteasome regulatory subunit RPN11) (26S proteasome-associated PAD1 homolog 1)	PSMD14
sp|Q13185|CBX3_HUMAN	Q13185	-0.284101	0.532206	0.979353	0.876311	0.704259	1.08923	3	1	Chromobox protein homolog 3 (HECH) (Heterochromatin protein 1 homolog gamma) (HP1 gamma) (Modifier 2 protein)	CBX3
sp|Q15435|PP1R7_HUMAN	Q15435	-0.745717	0.525868	0.879553	1.02553	0.702711	1.91262	3	1	Protein phosphatase 1 regulatory subunit 7 (Protein phosphatase 1 regulatory subunit 22)	PPP1R7
sp|P51571|SSRD_HUMAN	P51571	1.14825	0.0426806	1.36579	0.257064	0.702655	0.925813	4	0	Translocon-associated protein subunit delta (TRAP-delta) (Signal sequence receptor subunit delta) (SSR-delta)	SSR4
sp|P80162|CXCL6_HUMAN	P80162	2.02115	-1.41158	2.57579	-0.618048	0.701552	3.04339	2	2	C-X-C motif chemokine 6 (Chemokine alpha 3) (CKA-3) (Granulocyte chemotactic protein 2) (GCP-2) (Small-inducible cytokine B6) [Cleaved into: Small-inducible cytokine B6, N-processed variant 1; Small-inducible cytokine B6, N-processed variant 2; Small-inducible cytokine B6, N-processed variant 3]	CXCL6
sp|Q9NR31|SAR1A_HUMAN	Q9NR31	1.98628	-0.0489687	1.01612	0.385905	0.701011	1.05821	3	1	GTP-binding protein SAR1a (COPII-associated small GTPase)	SAR1A
sp|P49368|TCPG_HUMAN	P49368	0.840683	-0.21875	1.63328	0.559953	0.700318	1.08659	3	1	T-complex protein 1 subunit gamma (TCP-1-gamma) (CCT-gamma) (hTRiC5)	CCT3
sp|Q9BRT3|MIEN1_HUMAN	Q9BRT3	0.793648	0.606173	11.6931	0.11718	0.69991	1.69597	4	0	Migration and invasion enhancer 1 (HBV X-transactivated gene 4 protein) (HBV XAg-transactivated protein 4) (Protein C35)	MIEN1
sp|Q16539|MK14_HUMAN	Q16539	-0.678584	0.609347	1.30565	0.789755	0.699551	1.66498	3	1	Mitogen-activated protein kinase 14 (MAP kinase 14) (MAPK 14) (EC 2.7.11.24) (Cytokine suppressive anti-inflammatory drug-binding protein) (CSAID-binding protein) (CSBP) (MAP kinase MXI2) (MAX-interacting protein 2) (Mitogen-activated protein kinase p38 alpha) (MAP kinase p38 alpha) (Stress-activated protein kinase 2a) (SAPK2a)	MAPK14
sp|Q92743|HTRA1_HUMAN	Q92743	2.01908	-0.478891	1.87728	-0.622725	0.699194	2.06838	2	2	Serine protease HTRA1 (EC 3.4.21.-) (High-temperature requirement A serine peptidase 1) (L56) (Serine protease 11)	HTRA1
sp|Q969H8|MYDGF_HUMAN	Q969H8	-0.0607084	1.29623	1.85339	0.101347	0.698788	1.16382	3	1	Myeloid-derived growth factor (MYDGF)	MYDGF
sp|P21926|CD9_HUMAN	P21926	1.03312	0.202271	2.80819	0.363933	0.698528	1.08274	4	0	CD9 antigen (5H9 antigen) (Cell growth-inhibiting gene 2 protein) (Leukocyte antigen MIC3) (Motility-related protein) (MRP-1) (Tetraspanin-29) (Tspan-29) (p24) (CD antigen CD9)	CD9
sp|P04406|G3P_HUMAN	P04406	0.800218	-0.450619	0.801126	0.594121	0.69717	1.37361	3	1	Glyceraldehyde-3-phosphate dehydrogenase (GAPDH) (EC 1.2.1.12) (Peptidyl-cysteine S-nitrosylase GAPDH) (EC 2.6.99.-)	GAPDH
sp|P05387|RLA2_HUMAN	P05387	1.91633	-1.1092	0.825653	0.565069	0.695361	2.27701	3	1	60S acidic ribosomal protein P2 (Large ribosomal subunit protein P2) (Renal carcinoma antigen NY-REN-44)	RPLP2
sp|Q9H3K6|BOLA2_HUMAN	Q9H3K6	10.5144	0.03077	0.850154	0.539344	0.694749	1.68646	4	0	BolA-like protein 2	BOLA2; BOLA2B
sp|Q3LXA3|TKFC_HUMAN	Q3LXA3	0.223648	0.532217	1.77838	0.856723	0.69447	0.792829	4	0	Triokinase/FMN cyclase (Bifunctional ATP-dependent dihydroxyacetone kinase/FAD-AMP lyase (cyclizing)) [Includes: ATP-dependent dihydroxyacetone kinase (DHA kinase) (EC 2.7.1.28) (EC 2.7.1.29) (Glycerone kinase) (Triokinase) (Triose kinase); FAD-AMP lyase (cyclizing) (EC 4.6.1.15) (FAD-AMP lyase (cyclic FMN forming)) (FMN cyclase)]	TKFC
sp|P08758|ANXA5_HUMAN	P08758	0.832273	0.976215	0.554508	0.278289	0.693391	0.468001	4	0	Annexin A5 (Anchorin CII) (Annexin V) (Annexin-5) (Calphobindin I) (CBP-I) (Endonexin II) (Lipocortin V) (Placental anticoagulant protein 4) (PP4) (Placental anticoagulant protein I) (PAP-I) (Thromboplastin inhibitor) (Vascular anticoagulant-alpha) (VAC-alpha)	ANXA5
sp|P55010|IF5_HUMAN	P55010	-0.847359	0.202227	3.16039	1.18393	0.69308	1.84434	3	1	Eukaryotic translation initiation factor 5 (eIF-5)	EIF5
sp|P27797|CALR_HUMAN	P27797	1.26199	0.401678	0.978175	0.280743	0.689927	0.639141	4	0	Calreticulin (CRP55) (Calregulin) (Endoplasmic reticulum resident protein 60) (ERp60) (HACBP) (grp60)	CALR
sp|Q8WVQ1|CANT1_HUMAN	Q8WVQ1	-2.20749	0.0528181	11.2291	1.32548	0.689149	2.28285	3	1	Soluble calcium-activated nucleotidase 1 (SCAN-1) (EC 3.6.1.6) (Apyrase homolog) (Putative MAPK-activating protein PM09) (Putative NF-kappa-B-activating protein 107)	CANT1
sp|Q9UJU6|DBNL_HUMAN	Q9UJU6	0.229459	0.270754	1.57303	1.10281	0.686783	0.827377	4	0	Drebrin-like protein (Cervical SH3P7) (Cervical mucin-associated protein) (Drebrin-F) (HPK1-interacting protein of 55 kDa) (HIP-55) (SH3 domain-containing protein 7)	DBNL
sp|Q14005|IL16_HUMAN	Q14005	-0.944505	0.568501	0.804474	1.80798	0.686488	2.03424	3	1	Pro-interleukin-16 [Cleaved into: Interleukin-16 (IL-16) (Lymphocyte chemoattractant factor) (LCF)]	IL16
sp|P29218|IMPA1_HUMAN	P29218	0.714593	0.840778	0.227587	0.657081	0.685837	0.436455	4	0	Inositol monophosphatase 1 (IMP 1) (IMPase 1) (EC 3.1.3.25) (D-galactose 1-phosphate phosphatase) (EC 3.1.3.94) (Inositol-1(or 4)-monophosphatase 1) (Lithium-sensitive myo-inositol monophosphatase A1)	IMPA1
sp|P18085|ARF4_HUMAN	P18085	1.60625	0.189839	1.18145	-0.64979	0.685643	1.74103	3	1	ADP-ribosylation factor 4	ARF4
sp|P18621|RL17_HUMAN	P18621	0.84668	-0.126328	2.01499	0.52416	0.68542	1.10029	3	1	60S ribosomal protein L17 (60S ribosomal protein L23) (Large ribosomal subunit protein uL22) (PD-1)	RPL17
sp|P46782|RS5_HUMAN	P46782	1.37873	-0.702525	1.91496	-0.00838737	0.68517	1.87429	2	2	40S ribosomal protein S5 (Small ribosomal subunit protein uS7) [Cleaved into: 40S ribosomal protein S5, N-terminally processed]	RPS5
sp|P56537|IF6_HUMAN	P56537	1.08685	0.116407	2.07659	0.281234	0.684042	1.00797	4	0	Eukaryotic translation initiation factor 6 (eIF-6) (B(2)GCN homolog) (B4 integrin interactor) (CAB) (p27(BBP))	EIF6
sp|Q6P5S2|LEG1H_HUMAN	Q6P5S2	1.8048	0.314029	1.05307	-0.590092	0.683551	1.58672	3	1	Protein LEG1 homolog	LEG1
sp|Q13162|PRDX4_HUMAN	Q13162	1.28212	-0.167092	1.90916	0.081091	0.681603	1.26921	3	1	Peroxiredoxin-4 (EC 1.11.1.24) (Antioxidant enzyme AOE372) (AOE37-2) (Peroxiredoxin IV) (Prx-IV) (Thioredoxin peroxidase AO372) (Thioredoxin-dependent peroxide reductase A0372) (Thioredoxin-dependent peroxiredoxin 4)	PRDX4
sp|P31943|HNRH1_HUMAN	P31943	1.03529	0.32687	2.07977	0.0243327	0.681082	1.05364	4	0	Heterogeneous nuclear ribonucleoprotein H (hnRNP H) [Cleaved into: Heterogeneous nuclear ribonucleoprotein H, N-terminally processed]	HNRNPH1
sp|O43490|PROM1_HUMAN	O43490	0.659019	1.07089	0.697253	0.492893	0.678136	0.334172	4	0	Prominin-1 (Antigen AC133) (Prominin-like protein 1) (CD antigen CD133)	PROM1
sp|Q9H4M9|EHD1_HUMAN	Q9H4M9	-0.0408841	0.598101	1.7633	0.757115	0.677608	0.970838	3	1	EH domain-containing protein 1 (PAST homolog 1) (hPAST1) (Testilin)	EHD1
sp|Q8IZ83|A16A1_HUMAN	Q8IZ83	-12.2078	0.317763	1.19214	1.0354	0.676582	2.70704	3	1	Aldehyde dehydrogenase family 16 member A1	ALDH16A1
sp|Q9UBQ7|GRHPR_HUMAN	Q9UBQ7	0.666672	0.685423	1.96732	0.300109	0.676047	0.806919	4	0	Glyoxylate reductase/hydroxypyruvate reductase (EC 1.1.1.79) (EC 1.1.1.81)	GRHPR
sp|P51858|HDGF_HUMAN	P51858	-0.588083	0.125044	1.22684	1.34671	0.675941	1.75306	3	1	Hepatoma-derived growth factor (HDGF) (High mobility group protein 1-like 2) (HMG-1L2)	HDGF
sp|Q9Y2Q3|GSTK1_HUMAN	Q9Y2Q3	2.13121	0.369181	0.980054	-0.217868	0.674618	1.23117	3	1	Glutathione S-transferase kappa 1 (EC 2.5.1.18) (GST 13-13) (GST class-kappa) (GSTK1-1) (hGSTK1) (Glutathione S-transferase subunit 13)	GSTK1
sp|P25311|ZA2G_HUMAN	P25311	1.7098	-1.01918	1.56819	-0.222639	0.672777	2.644	2	2	Zinc-alpha-2-glycoprotein (Zn-alpha-2-GP) (Zn-alpha-2-glycoprotein)	AZGP1
sp|Q15080|NCF4_HUMAN	Q15080	-0.238863	0.295315	1.58276	1.04928	0.672298	1.19749	3	1	Neutrophil cytosol factor 4 (NCF-4) (Neutrophil NADPH oxidase factor 4) (SH3 and PX domain-containing protein 4) (p40-phox) (p40phox)	NCF4
sp|P62701|RS4X_HUMAN	P62701	1.07024	-0.0297858	1.30941	0.268356	0.6693	0.973896	3	1	40S ribosomal protein S4, X isoform (SCR10) (Single copy abundant mRNA protein) (Small ribosomal subunit protein eS4)	RPS4X
sp|Q15631|TSN_HUMAN	Q15631	0.808121	0.529112	-0.0101653	0.960469	0.668617	0.746948	3	1	Translin (EC 3.1.-.-) (Component 3 of promoter of RISC) (C3PO)	TSN
sp|P05198|IF2A_HUMAN	P05198	1.49713	-0.229877	0.660173	0.675912	0.668043	1.08377	3	1	Eukaryotic translation initiation factor 2 subunit 1 (Eukaryotic translation initiation factor 2 subunit alpha) (eIF-2-alpha) (eIF-2A) (eIF-2alpha)	EIF2S1
sp|Q9NR19|ACSA_HUMAN	Q9NR19	-1.29786	-0.806516	11.1016	2.13991	0.666695	2.06478	2	2	Acetyl-coenzyme A synthetase, cytoplasmic (EC 6.2.1.1) (Acetate--CoA ligase) (Acetyl-CoA synthetase) (ACS) (AceCS) (Acetyl-CoA synthetase 1) (AceCS1) (Acyl-CoA synthetase short-chain family member 2) (Acyl-activating enzyme) (Propionate--CoA ligase) (EC 6.2.1.17)	ACSS2
sp|Q13263|TIF1B_HUMAN	Q13263	-2.3455	-0.336986	2.3226	1.66698	0.664997	6.45822	2	2	Transcription intermediary factor 1-beta (TIF1-beta) (E3 SUMO-protein ligase TRIM28) (EC 2.3.2.27) (KRAB-associated protein 1) (KAP-1) (KRAB-interacting protein 1) (KRIP-1) (Nuclear corepressor KAP-1) (RING finger protein 96) (RING-type E3 ubiquitin transferase TIF1-beta) (Tripartite motif-containing protein 28)	TRIM28
sp|Q12906|ILF3_HUMAN	Q12906	0.683722	-0.0925428	0.836765	0.645424	0.664573	0.801713	3	1	Interleukin enhancer-binding factor 3 (Double-stranded RNA-binding protein 76) (DRBP76) (M-phase phosphoprotein 4) (MPP4) (Nuclear factor associated with dsRNA) (NFAR) (Nuclear factor of activated T-cells 90 kDa) (NF-AT-90) (Translational control protein 80) (TCP80)	ILF3
sp|P30622|CLIP1_HUMAN	P30622	0.425699	1.67011	0.875411	0.453174	0.664293	0.677955	4	0	CAP-Gly domain-containing linker protein 1 (Cytoplasmic linker protein 1) (Cytoplasmic linker protein 170 alpha-2) (CLIP-170) (Reed-Sternberg intermediate filament-associated protein) (Restin)	CLIP1
sp|Q96DR5|BPIA2_HUMAN	Q96DR5	5.08052	-2.05012	3.37818	-2.28127	0.66403	3.64228	2	2	BPI fold-containing family A member 2 (Parotid secretory protein) (PSP) (Short palate, lung and nasal epithelium carcinoma-associated protein 2)	BPIFA2
sp|P46734|MP2K3_HUMAN	P46734	-0.468645	0.0831526	11.442	1.24432	0.663736	1.82861	3	1	Dual specificity mitogen-activated protein kinase kinase 3 (MAP kinase kinase 3) (MAPKK 3) (EC 2.7.12.2) (MAPK/ERK kinase 3) (MEK 3) (Stress-activated protein kinase kinase 2) (SAPK kinase 2) (SAPKK-2) (SAPKK2)	MAP2K3
sp|Q16186|ADRM1_HUMAN	Q16186	1.07799	0.388964	0.936122	-0.313182	0.662543	1.20841	3	1	Proteasomal ubiquitin receptor ADRM1 (110 kDa cell membrane glycoprotein) (Gp110) (Adhesion-regulating molecule 1) (ARM-1) (Proteasome regulatory particle non-ATPase 13) (hRpn13) (Rpn13 homolog)	ADRM1
sp|A0A0B4J1Y9|HV372_HUMAN	A0A0B4J1Y9	1.50695	-0.67154	0.516287	0.807901	0.662094	1.68239	3	1	Immunoglobulin heavy variable 3-72	IGHV3-72
sp|P14735|IDE_HUMAN	P14735	-0.290868	-0.219899	3.29191	1.54322	0.661663	1.57304	2	2	Insulin-degrading enzyme (EC 3.4.24.56) (Abeta-degrading protease) (Insulin protease) (Insulinase) (Insulysin)	IDE
sp|Q96DA0|ZG16B_HUMAN	Q96DA0	2.96616	-0.797276	1.7538	-0.435686	0.659059	2.05839	2	2	Zymogen granule protein 16 homolog B	ZG16B
sp|O00151|PDLI1_HUMAN	O00151	0.972301	0.336648	1.38234	0.343798	0.65805	0.674083	4	0	PDZ and LIM domain protein 1 (C-terminal LIM domain protein 1) (Elfin) (LIM domain protein CLP-36)	PDLIM1
sp|P11586|C1TC_HUMAN	P11586	1.06362	0.361919	0.953056	-0.548784	0.657487	1.61366	3	1	C-1-tetrahydrofolate synthase, cytoplasmic (C1-THF synthase) [Cleaved into: C-1-tetrahydrofolate synthase, cytoplasmic, N-terminally processed] [Includes: Methylenetetrahydrofolate dehydrogenase (EC 1.5.1.5); Methenyltetrahydrofolate cyclohydrolase (EC 3.5.4.9); Formyltetrahydrofolate synthetase (EC 6.3.4.3)]	MTHFD1
sp|P12236|ADT3_HUMAN	P12236	3.3768	0.160879	1.15271	-0.475898	0.656794	1.60166	3	1	ADP/ATP translocase 3 (ADP,ATP carrier protein 3) (ADP,ATP carrier protein, isoform T2) (ANT 2) (Adenine nucleotide translocator 3) (ANT 3) (Solute carrier family 25 member 6) [Cleaved into: ADP/ATP translocase 3, N-terminally processed]	SLC25A6
sp|Q9H444|CHM4B_HUMAN	Q9H444	2.74357	0.272394	1.03881	-0.0668916	0.655601	1.25669	3	1	Charged multivesicular body protein 4b (Chromatin-modifying protein 4b) (CHMP4b) (SNF7 homolog associated with Alix 1) (SNF7-2) (hSnf7-2) (Vacuolar protein sorting-associated protein 32-2) (Vps32-2) (hVps32-2)	CHMP4B
sp|O75935|DCTN3_HUMAN	O75935	1.12359	-0.264422	2.411	0.186752	0.655169	1.36789	3	1	Dynactin subunit 3 (Dynactin complex subunit 22 kDa subunit) (p22)	DCTN3
sp|P09110|THIK_HUMAN	P09110	0.669594	0.528403	2.36721	0.637213	0.653403	0.837432	4	0	3-ketoacyl-CoA thiolase, peroxisomal (EC 2.3.1.16) (Acetyl-CoA acyltransferase) (Beta-ketothiolase) (Peroxisomal 3-oxoacyl-CoA thiolase)	ACAA1
sp|P30044|PRDX5_HUMAN	P30044	0.818275	0.487232	1.14237	0.171451	0.652753	0.639539	4	0	Peroxiredoxin-5, mitochondrial (EC 1.11.1.24) (Alu corepressor 1) (Antioxidant enzyme B166) (AOEB166) (Liver tissue 2D-page spot 71B) (PLP) (Peroxiredoxin V) (Prx-V) (Peroxisomal antioxidant enzyme) (TPx type VI) (Thioredoxin peroxidase PMP20) (Thioredoxin-dependent peroxiredoxin 5)	PRDX5
sp|Q14677|EPN4_HUMAN	Q14677	-0.308911	0.717496	1.52402	0.584651	0.651073	1.19285	3	1	Clathrin interactor 1 (Clathrin-interacting protein localized in the trans-Golgi region) (Clint) (Enthoprotin) (Epsin-4) (Epsin-related protein) (EpsinR)	CLINT1
sp|O43488|ARK72_HUMAN	O43488	0.820559	0.380014	0.718396	0.583162	0.650779	0.304349	4	0	Aflatoxin B1 aldehyde reductase member 2 (EC 1.1.1.n11) (AFB1 aldehyde reductase 1) (AFB1-AR 1) (Aldoketoreductase 7) (Succinic semialdehyde reductase) (SSA reductase)	AKR7A2
sp|P13473|LAMP2_HUMAN	P13473	0.619709	0.627891	0.672679	0.96169	0.650285	0.225506	4	0	Lysosome-associated membrane glycoprotein 2 (LAMP-2) (Lysosome-associated membrane protein 2) (CD107 antigen-like family member B) (LGP-96) (CD antigen CD107b)	LAMP2
sp|P12259|FA5_HUMAN	P12259	1.37137	-0.0720495	1.78159	-0.298237	0.649659	1.48763	2	2	Coagulation factor V (Activated protein C cofactor) (Proaccelerin, labile factor) [Cleaved into: Coagulation factor V heavy chain; Coagulation factor V light chain]	F5
sp|Q5VVQ6|OTU1_HUMAN	Q5VVQ6	-10.5542	-0.119494	12.1164	1.41726	0.648884	12.9749	2	2	Ubiquitin thioesterase OTU1 (EC 3.4.19.12) (DUBA-8) (HIV-1-induced protease 7) (HIN-7) (HsHIN7) (OTU domain-containing protein 2)	YOD1
sp|P62136|PP1A_HUMAN	P62136	0.0417527	0.184245	1.40869	1.11337	0.648807	0.984257	4	0	Serine/threonine-protein phosphatase PP1-alpha catalytic subunit (PP-1A) (EC 3.1.3.16)	PPP1CA
sp|P52565|GDIR1_HUMAN	P52565	0.641903	0.56156	1.39095	0.652351	0.647127	0.478382	4	0	Rho GDP-dissociation inhibitor 1 (Rho GDI 1) (Rho-GDI alpha)	ARHGDIA
sp|Q14847|LASP1_HUMAN	Q14847	1.90497	0.539668	0.515483	0.752093	0.645881	0.711053	4	0	LIM and SH3 domain protein 1 (LASP-1) (Metastatic lymph node gene 50 protein) (MLN 50)	LASP1
sp|P31946|1433B_HUMAN	P31946	2.17964	0.301617	0.908136	0.382975	0.645556	0.919404	4	0	14-3-3 protein beta/alpha (Protein 1054) (Protein kinase C inhibitor protein 1) (KCIP-1) [Cleaved into: 14-3-3 protein beta/alpha, N-terminally processed]	YWHAB
sp|P20702|ITAX_HUMAN	P20702	-9.33916	1.00334	12.8964	0.287082	0.645209	7.51363	3	1	Integrin alpha-X (CD11 antigen-like family member C) (Leu M5) (Leukocyte adhesion glycoprotein p150,95 alpha chain) (Leukocyte adhesion receptor p150,95) (CD antigen CD11c)	ITGAX
sp|Q9P2X0|DPM3_HUMAN	Q9P2X0	1.14982	0.139239	1.78522	0.0103993	0.64453	1.09771	4	0	Dolichol-phosphate mannosyltransferase subunit 3 (Dolichol-phosphate mannose synthase subunit 3) (DPM synthase subunit 3) (Dolichyl-phosphate beta-D-mannosyltransferase subunit 3) (Mannose-P-dolichol synthase subunit 3) (MPD synthase subunit 3) (Prostin-1)	DPM3
sp|Q5JWF2|GNAS1_HUMAN	Q5JWF2	2.84961	0.122408	1.07459	0.211979	0.643285	1.18823	4	0	Guanine nucleotide-binding protein G(s) subunit alpha isoforms XLas (Adenylate cyclase-stimulating G alpha protein) (Extra large alphas protein) (XLalphas)	GNAS
sp|Q9Y266|NUDC_HUMAN	Q9Y266	3.5269	0.478142	0.806765	0.132137	0.642454	1.25561	4	0	Nuclear migration protein nudC (Nuclear distribution protein C homolog)	NUDC
tr|A0A075B6H7|A0A075B6H7_HUMAN	A0A075B6H7	0.88735	0.108073	0.527064	0.756669	0.641866	0.600123	4	0	Probable non-functional immunoglobulin kappa variable 3-7	IGKV3-7
sp|O75695|XRP2_HUMAN	O75695	-0.0433655	0.693825	0.589017	0.839127	0.641421	0.748776	3	1	Protein XRP2	RP2
sp|Q9H2G2|SLK_HUMAN	Q9H2G2	-0.360515	0.403766	3.41871	0.875434	0.6396	1.51008	3	1	STE20-like serine/threonine-protein kinase (STE20-like kinase) (hSLK) (EC 2.7.11.1) (CTCL tumor antigen se20-9) (STE20-related serine/threonine-protein kinase) (STE20-related kinase) (Serine/threonine-protein kinase 2)	SLK
sp|P61081|UBC12_HUMAN	P61081	-0.670602	0.287734	1.88883	0.989216	0.638475	1.73703	3	1	NEDD8-conjugating enzyme Ubc12 (EC 2.3.2.-) (NEDD8 carrier protein) (Ubiquitin-conjugating enzyme E2 M)	UBE2M
sp|Q07960|RHG01_HUMAN	Q07960	0.667574	0.355215	1.39599	0.607502	0.637538	0.59115	4	0	Rho GTPase-activating protein 1 (CDC42 GTPase-activating protein) (GTPase-activating protein rhoGAP) (Rho-related small GTPase protein activator) (Rho-type GTPase-activating protein 1) (p50-RhoGAP)	ARHGAP1
sp|P16885|PLCG2_HUMAN	P16885	-0.544032	1.96227	1.81885	-3.95299	0.63741	15.4548	2	2	1-phosphatidylinositol 4,5-bisphosphate phosphodiesterase gamma-2 (EC 3.1.4.11) (Phosphoinositide phospholipase C-gamma-2) (Phospholipase C-IV) (PLC-IV) (Phospholipase C-gamma-2) (PLC-gamma-2)	PLCG2
sp|P26447|S10A4_HUMAN	P26447	1.32405	0.133897	-0.0720228	1.13857	0.636231	1.11264	3	1	Protein S100-A4 (Calvasculin) (Metastasin) (Placental calcium-binding protein) (Protein Mts1) (S100 calcium-binding protein A4)	S100A4
sp|P48147|PPCE_HUMAN	P48147	-10.2899	1.23258	0.0398018	12.2453	0.63619	11.4196	3	1	Prolyl endopeptidase (PE) (EC 3.4.21.26) (Post-proline cleaving enzyme)	PREP
sp|B0I1T2|MYO1G_HUMAN	B0I1T2	-0.820606	0.976553	0.474326	0.796903	0.635615	2.27574	3	1	Unconventional myosin-Ig [Cleaved into: Minor histocompatibility antigen HA-2 (mHag HA-2)]	MYO1G
sp|P60228|EIF3E_HUMAN	P60228	0.707494	-0.21229	1.34344	0.561229	0.634361	1.06532	3	1	Eukaryotic translation initiation factor 3 subunit E (eIF3e) (Eukaryotic translation initiation factor 3 subunit 6) (Viral integration site protein INT-6 homolog) (eIF-3 p48)	EIF3E
sp|O95436|NPT2B_HUMAN	O95436	0.982185	2.23666	0.284674	0.245682	0.633429	0.992193	4	0	Sodium-dependent phosphate transport protein 2B (Sodium-phosphate transport protein 2B) (Na(+)-dependent phosphate cotransporter 2B) (NaPi3b) (Sodium/phosphate cotransporter 2B) (Na(+)/Pi cotransporter 2B) (NaPi-2b) (Solute carrier family 34 member 2)	SLC34A2
sp|P05783|K1C18_HUMAN	P05783	1.62468	-0.815856	1.56464	-0.298287	0.633175	2.42945	2	2	Keratin, type I cytoskeletal 18 (Cell proliferation-inducing gene 46 protein) (Cytokeratin-18) (CK-18) (Keratin-18) (K18)	KRT18
sp|P61006|RAB8A_HUMAN	P61006	1.78225	0.222256	1.04287	-0.46355	0.632562	1.51134	3	1	Ras-related protein Rab-8A (Oncogene c-mel)	RAB8A
sp|P63279|UBC9_HUMAN	P63279	0.621998	0.185502	0.639774	1.26849	0.630886	0.656397	4	0	SUMO-conjugating enzyme UBC9 (EC 2.3.2.-) (RING-type E3 SUMO transferase UBC9) (SUMO-protein ligase) (Ubiquitin carrier protein 9) (Ubiquitin carrier protein I) (Ubiquitin-conjugating enzyme E2 I) (Ubiquitin-protein ligase I) (p18)	UBE2I
sp|P19878|NCF2_HUMAN	P19878	0.69455	0.56682	0.280554	1.13642	0.630685	0.531851	4	0	Neutrophil cytosol factor 2 (NCF-2) (67 kDa neutrophil oxidase factor) (NADPH oxidase activator 2) (Neutrophil NADPH oxidase factor 2) (p67-phox)	NCF2
sp|P61978|HNRPK_HUMAN	P61978	1.03846	0.169088	0.832637	0.428637	0.630637	0.634596	4	0	Heterogeneous nuclear ribonucleoprotein K (hnRNP K) (Transformation up-regulated nuclear protein) (TUNP)	HNRNPK
sp|P19021|AMD_HUMAN	P19021	2.33755	-0.0137298	1.27307	-0.899414	0.629671	2.11014	2	2	Peptidyl-glycine alpha-amidating monooxygenase (PAM) [Includes: Peptidylglycine alpha-hydroxylating monooxygenase (PHM) (EC 1.14.17.3); Peptidyl-alpha-hydroxyglycine alpha-amidating lyase (EC 4.3.2.5) (Peptidylamidoglycolate lyase) (PAL)]	PAM
sp|P41252|SYIC_HUMAN	P41252	0.292206	-0.268671	3.8964	0.961925	0.627066	1.5187	3	1	Isoleucine--tRNA ligase, cytoplasmic (EC 6.1.1.5) (Isoleucyl-tRNA synthetase) (IRS) (IleRS)	IARS1
sp|Q9NVJ2|ARL8B_HUMAN	Q9NVJ2	1.17956	0.496233	0.538899	0.714073	0.626486	0.427193	4	0	ADP-ribosylation factor-like protein 8B (ADP-ribosylation factor-like protein 10C) (Novel small G protein indispensable for equal chromosome segregation 1)	ARL8B
sp|P62829|RL23_HUMAN	P62829	1.30477	-1.14897	1.97413	-0.0522367	0.626266	2.68687	2	2	60S ribosomal protein L23 (60S ribosomal protein L17) (Large ribosomal subunit protein uL14)	RPL23
sp|P32121|ARRB2_HUMAN	P32121	0.442324	0.644448	1.09427	0.603531	0.62399	0.401341	4	0	Beta-arrestin-2 (Arrestin beta-2) (Non-visual arrestin-3)	ARRB2
sp|P54727|RD23B_HUMAN	P54727	0.551755	0.164298	1.1026	0.692691	0.622223	0.617057	4	0	UV excision repair protein RAD23 homolog B (HR23B) (hHR23B) (XP-C repair-complementing complex 58 kDa protein) (p58)	RAD23B
sp|Q9BPW9|DHRS9_HUMAN	Q9BPW9	12.4175	-0.483239	1.15763	0.0849011	0.621267	1.85785	3	1	Dehydrogenase/reductase SDR family member 9 (EC 1.1.1.209) (EC 1.1.1.53) (3-alpha hydroxysteroid dehydrogenase) (3-alpha-HSD) (NADP-dependent retinol dehydrogenase/reductase) (RDH-E2) (RDHL) (Retinol dehydrogenase 15) (EC 1.1.1.105) (Short chain dehydrogenase/reductase family 9C member 4) (Short-chain dehydrogenase/reductase retSDR8) (Tracheobronchial epithelial cell-specific retinol dehydrogenas…	DHRS9
sp|Q9HC38|GLOD4_HUMAN	Q9HC38	1.71207	0.30471	0.93705	0.282643	0.62088	0.833148	4	0	Glyoxalase domain-containing protein 4	GLOD4
sp|P63313|TYB10_HUMAN	P63313	0.737493	0.847258	0.502951	0.26376	0.620222	0.441326	4	0	Thymosin beta-10	TMSB10
sp|P11021|BIP_HUMAN	P11021	1.13457	0.144576	0.937623	0.301849	0.619736	0.763062	4	0	Endoplasmic reticulum chaperone BiP (EC 3.6.4.10) (78 kDa glucose-regulated protein) (GRP-78) (Binding-immunoglobulin protein) (BiP) (Heat shock protein 70 family protein 5) (HSP70 family protein 5) (Heat shock protein family A member 5) (Immunoglobulin heavy chain-binding protein)	HSPA5
sp|P13796|PLSL_HUMAN	P13796	1.16285	0.434593	-0.320179	0.794094	0.614343	1.22213	3	1	Plastin-2 (L-plastin) (LC64P) (Lymphocyte cytosolic protein 1) (LCP-1)	LCP1
sp|Q01459|DIAC_HUMAN	Q01459	-0.993729	0.732665	11.7147	0.495383	0.614024	1.96443	3	1	Di-N-acetylchitobiase (EC 3.2.1.-)	CTBS
sp|P61158|ARP3_HUMAN	P61158	0.350122	0.466219	0.761602	0.873223	0.613911	0.400224	4	0	Actin-related protein 3 (Actin-like protein 3)	ACTR3
sp|Q9Y6W5|WASF2_HUMAN	Q9Y6W5	0.24731	-1.70274	1.78076	0.980137	0.613723	4.56741	3	1	Wiskott-Aldrich syndrome protein family member 2 (WASP family protein member 2) (Protein WAVE-2) (Verprolin homology domain-containing protein 2)	WASF2
sp|P01619|KV320_HUMAN	P01619	1.75049	0.0531732	0.52593	0.700527	0.613228	0.945487	4	0	Immunoglobulin kappa variable 3-20 (Ig kappa chain V-III region B6) (Ig kappa chain V-III region GOL) (Ig kappa chain V-III region HAH) (Ig kappa chain V-III region HIC) (Ig kappa chain V-III region IARC/BL41) (Ig kappa chain V-III region NG9) (Ig kappa chain V-III region SIE) (Ig kappa chain V-III region Ti) (Ig kappa chain V-III region WOL)	IGKV3-20
sp|P26038|MOES_HUMAN	P26038	0.660596	0.563726	-0.184563	1.11184	0.612161	0.999465	3	1	Moesin (Membrane-organizing extension spike protein)	MSN
sp|Q15029|U5S1_HUMAN	Q15029	-0.3974	0.00770062	1.21577	1.3328	0.611734	1.60361	3	1	116 kDa U5 small nuclear ribonucleoprotein component (Elongation factor Tu GTP-binding domain-containing protein 2) (SNU114 homolog) (hSNU114) (U5 snRNP-specific protein, 116 kDa) (U5-116 kDa)	EFTUD2
sp|P62277|RS13_HUMAN	P62277	1.01636	-1.27821	1.63651	0.2066	0.611478	3.18724	3	1	40S ribosomal protein S13 (Small ribosomal subunit protein uS15)	RPS13
sp|P62993|GRB2_HUMAN	P62993	0.368574	0.854296	0.35091	1.13614	0.611435	0.567661	4	0	Growth factor receptor-bound protein 2 (Adapter protein GRB2) (Protein Ash) (SH2/SH3 adapter GRB2)	GRB2
sp|P22079|PERL_HUMAN	P22079	2.32095	-1.46514	2.50071	-1.09818	0.611386	3.78752	2	2	Lactoperoxidase (LPO) (EC 1.11.1.7) (Salivary peroxidase) (SPO)	LPO
sp|Q9NQR4|NIT2_HUMAN	Q9NQR4	-0.829232	0.462446	0.760164	1.04422	0.611305	2.30177	3	1	Omega-amidase NIT2 (EC 3.5.1.3) (Nitrilase homolog 2)	NIT2
sp|O94826|TOM70_HUMAN	O94826	0.805942	-0.573808	2.05918	0.413129	0.609536	1.61146	3	1	Mitochondrial import receptor subunit TOM70 (Mitochondrial precursor proteins import receptor) (Translocase of outer membrane 70 kDa subunit) (Translocase of outer mitochondrial membrane protein 70)	TOMM70
sp|P61163|ACTZ_HUMAN	P61163	0.725323	0.0482867	0.49219	3.00666	0.608757	1.23818	4	0	Alpha-centractin (Centractin) (ARP1) (Actin-RPV) (Centrosome-associated actin homolog)	ACTR1A
sp|Q08211|DHX9_HUMAN	Q08211	1.24904	-0.334642	1.28865	-0.0316882	0.608678	1.56132	2	2	ATP-dependent RNA helicase A (EC 3.6.4.13) (DEAH box protein 9) (DExH-box helicase 9) (Leukophysin) (LKP) (Nuclear DNA helicase II) (NDH II) (RNA helicase A)	DHX9
sp|P30566|PUR8_HUMAN	P30566	2.56891	-1.01517	0.81004	0.406409	0.608225	2.13077	3	1	Adenylosuccinate lyase (ADSL) (ASL) (EC 4.3.2.2) (Adenylosuccinase) (ASase)	ADSL
sp|P29401|TKT_HUMAN	P29401	0.598218	0.617941	0.389708	0.740004	0.60808	0.247911	4	0	Transketolase (TK) (EC 2.2.1.1)	TKT
sp|P40199|CEAM6_HUMAN	P40199	-1.823	1.84565	0.905982	0.304243	0.605112	5.04825	3	1	Carcinoembryonic antigen-related cell adhesion molecule 6 (Non-specific crossreacting antigen) (Normal cross-reacting antigen) (CD antigen CD66c)	CEACAM6
sp|P18206|VINC_HUMAN	P18206	0.380461	0.239529	0.828878	1.12546	0.604669	0.633722	4	0	Vinculin (Metavinculin) (MV)	VCL
sp|Q12841|FSTL1_HUMAN	Q12841	0.850872	1.4005	0.0857739	0.357643	0.604258	0.859203	4	0	Follistatin-related protein 1 (Follistatin-like protein 1)	FSTL1
sp|P45974|UBP5_HUMAN	P45974	0.349968	0.332621	0.944672	0.857621	0.603795	0.523575	4	0	Ubiquitin carboxyl-terminal hydrolase 5 (EC 3.4.19.12) (Deubiquitinating enzyme 5) (Isopeptidase T) (Ubiquitin thioesterase 5) (Ubiquitin-specific-processing protease 5)	USP5
sp|Q9BUF5|TBB6_HUMAN	Q9BUF5	0.0536267	0.632014	1.5139	0.574094	0.603054	0.873476	4	0	Tubulin beta-6 chain (Tubulin beta class V)	TUBB6
sp|P22626|ROA2_HUMAN	P22626	0.853729	0.304568	0.755228	0.448947	0.602087	0.435217	4	0	Heterogeneous nuclear ribonucleoproteins A2/B1 (hnRNP A2/B1)	HNRNPA2B1
sp|Q8NC51|PAIRB_HUMAN	Q8NC51	1.21912	-0.0155021	1.65999	-1.37987	0.601807	3.68189	2	2	Plasminogen activator inhibitor 1 RNA-binding protein (PAI1 RNA-binding protein 1) (PAI-RBP1) (SERPINE1 mRNA-binding protein 1)	SERBP1
sp|P61160|ARP2_HUMAN	P61160	0.481037	0.518942	0.683458	0.87119	0.6012	0.279006	4	0	Actin-related protein 2 (Actin-like protein 2)	ACTR2
sp|Q13637|RAB32_HUMAN	Q13637	-0.199161	0.502773	0.988266	0.696766	0.59977	1.01633	3	1	Ras-related protein Rab-32	RAB32
sp|O76003|GLRX3_HUMAN	O76003	-0.526345	0.809539	1.29123	0.388268	0.598904	1.5731	3	1	Glutaredoxin-3 (PKC-interacting cousin of thioredoxin) (PICOT) (PKC-theta-interacting protein) (PKCq-interacting protein) (Thioredoxin-like protein 2)	GLRX3
sp|Q00610|CLH1_HUMAN	Q00610	1.71448	0.137818	0.963698	0.232725	0.598212	0.963435	4	0	Clathrin heavy chain 1 (Clathrin heavy chain on chromosome 17) (CLH-17)	CLTC
sp|P04062|GLCM_HUMAN	P04062	0.611578	-0.524445	1.29871	0.584222	0.5979	1.53145	3	1	Lysosomal acid glucosylceramidase (Lysosomal acid GCase) (EC 3.2.1.45) (Acid beta-glucosidase) (Alglucerase) (Beta-glucocerebrosidase) (Beta-GC) (Cholesterol glucosyltransferase) (SGTase) (EC 2.4.1.-) (Cholesteryl-beta-glucosidase) (EC 3.2.1.104) (D-glucosyl-N-acylsphingosine glucohydrolase) (Imiglucerase)	GBA
sp|Q15691|MARE1_HUMAN	Q15691	0.613578	0.401646	1.5171	0.580063	0.59682	0.644359	4	0	Microtubule-associated protein RP/EB family member 1 (APC-binding protein EB1) (End-binding protein 1) (EB1)	MAPRE1
sp|Q9NR45|SIAS_HUMAN	Q9NR45	0.825951	0.365699	0.938888	-0.152231	0.595825	1.00569	3	1	Sialic acid synthase (N-acetylneuraminate synthase) (EC 2.5.1.56) (N-acetylneuraminate-9-phosphate synthase) (EC 2.5.1.57) (N-acetylneuraminic acid phosphate synthase) (N-acetylneuraminic acid synthase)	NANS
sp|Q9UHV9|PFD2_HUMAN	Q9UHV9	-1.69961	0.456726	0.733814	2.41414	0.59527	3.54598	3	1	Prefoldin subunit 2	PFDN2
sp|P36543|VATE1_HUMAN	P36543	3.47912	0.642217	0.5474	0.410194	0.594808	1.16245	4	0	V-type proton ATPase subunit E 1 (V-ATPase subunit E 1) (V-ATPase 31 kDa subunit) (p31) (Vacuolar proton pump subunit E 1)	ATP6V1E1
sp|O00560|SDCB1_HUMAN	O00560	0.62453	0.563487	0.156962	0.840643	0.594008	0.522619	4	0	Syntenin-1 (Melanoma differentiation-associated protein 9) (MDA-9) (Pro-TGF-alpha cytoplasmic domain-interacting protein 18) (TACIP18) (Scaffold protein Pbp1) (Syndecan-binding protein 1)	SDCBP
sp|Q07955|SRSF1_HUMAN	Q07955	3.35163	-0.218958	1.14835	0.0378214	0.593084	1.5066	3	1	Serine/arginine-rich splicing factor 1 (Alternative-splicing factor 1) (ASF-1) (Splicing factor, arginine/serine-rich 1) (pre-mRNA-splicing factor SF2, P33 subunit)	SRSF1
sp|Q9NUV9|GIMA4_HUMAN	Q9NUV9	-0.108916	1.29112	-1.09798	9.79126	0.591102	2.01672	2	2	GTPase IMAP family member 4 (Immunity-associated nucleotide 1 protein) (IAN-1) (hIAN1) (Immunity-associated protein 4)	GIMAP4
sp|O75915|PRAF3_HUMAN	O75915	0.912373	0.434262	0.747406	-0.549779	0.590834	1.69569	3	1	PRA1 family protein 3 (ADP-ribosylation factor-like protein 6-interacting protein 5) (ARL-6-interacting protein 5) (Aip-5) (Cytoskeleton-related vitamin A-responsive protein) (Dermal papilla-derived protein 11) (GTRAP3-18) (Glutamate transporter EAAC1-interacting protein) (JM5) (Prenylated Rab acceptor protein 2) (Protein JWa) (Putative MAPK-activating protein PM27)	ARL6IP5
sp|Q9NRJ3|CCL28_HUMAN	Q9NRJ3	2.89765	-1.61835	2.59931	-1.4181	0.590604	4.01178	2	2	C-C motif chemokine 28 (Mucosae-associated epithelial chemokine) (MEC) (Protein CCK1) (Small-inducible cytokine A28)	CCL28
sp|Q8WUM4|PDC6I_HUMAN	Q8WUM4	1.08709	0.041483	1.05525	0.124426	0.589838	0.990704	4	0	Programmed cell death 6-interacting protein (PDCD6-interacting protein) (ALG-2-interacting protein 1) (ALG-2-interacting protein X) (Hp95)	PDCD6IP
sp|O43776|SYNC_HUMAN	O43776	0.114714	0.150371	2.20985	1.02686	0.588614	1.12462	4	0	Asparagine--tRNA ligase, cytoplasmic (EC 6.1.1.22) (Asparaginyl-tRNA synthetase) (AsnRS) (Asparaginyl-tRNA synthetase 1)	NARS1
sp|P52597|HNRPF_HUMAN	P52597	2.17255	0.0846464	0.451533	0.724631	0.588082	1.06547	4	0	Heterogeneous nuclear ribonucleoprotein F (hnRNP F) (Nucleolin-like protein mcs94-1) [Cleaved into: Heterogeneous nuclear ribonucleoprotein F, N-terminally processed]	HNRNPF
sp|P24534|EF1B_HUMAN	P24534	1.56956	-0.0341297	0.799979	0.376018	0.587999	1.01068	3	1	Elongation factor 1-beta (EF-1-beta)	EEF1B2
sp|Q92604|LGAT1_HUMAN	Q92604	0.544621	0.630914	2.3335	0.519012	0.587767	0.879453	4	0	Acyl-CoA:lysophosphatidylglycerol acyltransferase 1 (EC 2.3.1.-)	LPGAT1
sp|Q01082|SPTB2_HUMAN	Q01082	0.259508	0.44649	1.92312	0.727767	0.587129	0.89105	4	0	Spectrin beta chain, non-erythrocytic 1 (Beta-II spectrin) (Fodrin beta chain) (Spectrin, non-erythroid beta chain 1)	SPTBN1
sp|P28065|PSB9_HUMAN	P28065	0.406386	0.765677	-0.433541	1.26712	0.586031	1.4286	3	1	Proteasome subunit beta type-9 (EC 3.4.25.1) (Low molecular mass protein 2) (Macropain chain 7) (Multicatalytic endopeptidase complex chain 7) (Proteasome chain 7) (Proteasome subunit beta-1i) (Really interesting new gene 12 protein)	PSMB9
sp|P30740|ILEU_HUMAN	P30740	1.2064	0.144425	1.02562	-0.274962	0.585022	1.34579	3	1	Leukocyte elastase inhibitor (LEI) (Monocyte/neutrophil elastase inhibitor) (EI) (M/NEI) (Peptidase inhibitor 2) (PI-2) (Serpin B1)	SERPINB1
sp|O15263|DFB4A_HUMAN	O15263	0.445628	-0.841116	13.7142	0.723661	0.584645	1.94738	3	1	Beta-defensin 4A (Beta-defensin 2) (BD-2) (hBD-2) (Defensin, beta 2) (Skin-antimicrobial peptide 1) (SAP1)	DEFB4A; DEFB4B
sp|P11216|PYGB_HUMAN	P11216	0.655465	-0.261783	1.8003	0.513625	0.584545	1.25652	3	1	Glycogen phosphorylase, brain form (EC 2.4.1.1)	PYGB
sp|P16403|H12_HUMAN	P16403	0.562714	0.606338	1.05398	0.315952	0.584526	0.484201	4	0	Histone H1.2 (Histone H1c) (Histone H1d) (Histone H1s-1)	H1-2
sp|P24557|THAS_HUMAN	P24557	0.341591	0.827288	11.7235	-0.504787	0.584439	1.86553	3	1	Thromboxane-A synthase (TXA synthase) (TXS) (EC 5.3.99.5) (Cytochrome P450 5A1)	TBXAS1
sp|P55036|PSMD4_HUMAN	P55036	0.713348	0.286204	13.274	0.455303	0.584325	1.73725	4	0	26S proteasome non-ATPase regulatory subunit 4 (26S proteasome regulatory subunit RPN10) (26S proteasome regulatory subunit S5A) (Antisecretory factor 1) (AF) (ASF) (Multiubiquitin chain-binding protein)	PSMD4
sp|Q9BS26|ERP44_HUMAN	Q9BS26	1.43646	0.18865	0.977807	-0.0635254	0.583228	1.09397	3	1	Endoplasmic reticulum resident protein 44 (ER protein 44) (ERp44) (Thioredoxin domain-containing protein 4)	ERP44
sp|P49720|PSB3_HUMAN	P49720	1.13737	0.253288	0.0296702	0.912929	0.583108	0.902306	4	0	Proteasome subunit beta type-3 (EC 3.4.25.1) (Proteasome chain 13) (Proteasome component C10-II) (Proteasome theta chain)	PSMB3
sp|Q02790|FKBP4_HUMAN	Q02790	0.4023	0.346905	1.00394	0.762769	0.582535	0.493841	4	0	Peptidyl-prolyl cis-trans isomerase FKBP4 (PPIase FKBP4) (EC 5.2.1.8) (51 kDa FK506-binding protein) (FKBP51) (52 kDa FK506-binding protein) (52 kDa FKBP) (FKBP-52) (59 kDa immunophilin) (p59) (FK506-binding protein 4) (FKBP-4) (FKBP59) (HSP-binding immunophilin) (HBI) (Immunophilin FKBP52) (Rotamase) [Cleaved into: Peptidyl-prolyl cis-trans isomerase FKBP4, N-terminally processed]	FKBP4
sp|Q15185|TEBP_HUMAN	Q15185	0.777367	0.197332	2.19526	0.380408	0.578887	1.01936	4	0	Prostaglandin E synthase 3 (EC 5.3.99.3) (Cytosolic prostaglandin E2 synthase) (cPGES) (Hsp90 co-chaperone) (Progesterone receptor complex p23) (Telomerase-binding protein p23)	PTGES3
sp|P08567|PLEK_HUMAN	P08567	-3.13348	0.21131	0.940998	0.986983	0.576154	7.86908	3	1	Pleckstrin (Platelet 47 kDa protein) (p47)	PLEK
sp|Q9UL25|RAB21_HUMAN	Q9UL25	0.145604	0.334774	0.817276	0.868046	0.576025	0.659204	4	0	Ras-related protein Rab-21	RAB21
sp|P26368|U2AF2_HUMAN	P26368	-0.04501	0.411281	1.36476	0.737471	0.574376	0.960582	3	1	Splicing factor U2AF 65 kDa subunit (U2 auxiliary factor 65 kDa subunit) (hU2AF(65)) (hU2AF65) (U2 snRNP auxiliary factor large subunit)	U2AF2
sp|P62857|RS28_HUMAN	P62857	1.12771	-1.23263	1.02305	0.124564	0.573805	4.19153	3	1	40S ribosomal protein S28 (Small ribosomal subunit protein eS28)	RPS28
sp|P07988|PSPB_HUMAN	P07988	0.527771	2.34159	0.618822	-1.36332	0.573297	2.84962	3	1	Pulmonary surfactant-associated protein B (SP-B) (18 kDa pulmonary-surfactant protein) (6 kDa protein) (Pulmonary surfactant-associated proteolipid SPL(Phe))	SFTPB
sp|P48637|GSHB_HUMAN	P48637	0.279743	0.403542	0.930406	0.740944	0.572243	0.50933	4	0	Glutathione synthetase (GSH synthetase) (GSH-S) (EC 6.3.2.3) (Glutathione synthase)	GSS
sp|P01871|IGHM_HUMAN	P01871	0.559523	-0.604657	0.701325	0.582917	0.57122	1.97811	3	1	Immunoglobulin heavy constant mu (Ig mu chain C region) (Ig mu chain C region BOT) (Ig mu chain C region GAL) (Ig mu chain C region OU)	IGHM
sp|O43240|KLK10_HUMAN	O43240	2.94598	-0.817866	1.95626	-0.830938	0.569197	2.37756	2	2	Kallikrein-10 (EC 3.4.21.-) (Normal epithelial cell-specific 1) (Protease serine-like 1)	KLK10
sp|P37802|TAGL2_HUMAN	P37802	1.95205	-0.0822557	0.900721	0.235703	0.568212	1.19623	3	1	Transgelin-2 (Epididymis tissue protein Li 7e) (SM22-alpha homolog)	TAGLN2
sp|Q9GZP4|PITH1_HUMAN	Q9GZP4	12.7408	0.264968	0.869326	0.166783	0.567147	1.75515	4	0	PITH domain-containing protein 1	PITHD1
sp|P52790|HXK3_HUMAN	P52790	0.339049	-0.0866895	0.790821	0.926598	0.564935	0.935324	3	1	Hexokinase-3 (EC 2.7.1.1) (Hexokinase type III) (HK III) (Hexokinase-C)	HK3
sp|Q13303|KCAB2_HUMAN	Q13303	-1.72536	0.566241	0.584676	0.560547	0.563394	330.381	3	1	Voltage-gated potassium channel subunit beta-2 (EC 1.1.1.-) (K(+) channel subunit beta-2) (Kv-beta-2) (hKvbeta2)	KCNAB2
sp|P50552|VASP_HUMAN	P50552	0.403159	0.244063	0.723333	1.54228	0.563246	0.793942	4	0	Vasodilator-stimulated phosphoprotein (VASP)	VASP
sp|P14868|SYDC_HUMAN	P14868	1.31444	-0.0684337	0.947872	0.178201	0.563037	1.09108	3	1	Aspartate--tRNA ligase, cytoplasmic (EC 6.1.1.12) (Aspartyl-tRNA synthetase) (AspRS) (Cell proliferation-inducing gene 40 protein)	DARS1
sp|Q5JTV8|TOIP1_HUMAN	Q5JTV8	1.13894	-0.143384	1.17385	-0.017653	0.560642	1.33123	2	2	Torsin-1A-interacting protein 1 (Lamin-associated protein 1B) (LAP1B)	TOR1AIP1
sp|Q13315|ATM_HUMAN	Q13315	-0.187811	0.395893	1.34519	0.725302	0.560597	1.12389	3	1	Serine-protein kinase ATM (EC 2.7.11.1) (Ataxia telangiectasia mutated) (A-T mutated)	ATM
sp|P17858|PFKAL_HUMAN	P17858	0.485224	0.250396	1.28588	0.635777	0.560501	0.667872	4	0	ATP-dependent 6-phosphofructokinase, liver type (ATP-PFK) (PFK-L) (EC 2.7.1.11) (6-phosphofructokinase type B) (Phosphofructo-1-kinase isozyme B) (PFK-B) (Phosphohexokinase)	PFKL
sp|P55145|MANF_HUMAN	P55145	-2.60849	0.296534	11.0534	0.82409	0.560312	2.49589	3	1	Mesencephalic astrocyte-derived neurotrophic factor (Arginine-rich protein) (Protein ARMET)	MANF
sp|P62888|RL30_HUMAN	P62888	0.99432	-0.548979	1.83924	0.117459	0.555889	1.7317	3	1	60S ribosomal protein L30 (Large ribosomal subunit protein eL30)	RPL30
sp|P00558|PGK1_HUMAN	P00558	1.4044	-0.0390738	0.391745	0.719423	0.555584	0.983205	3	1	Phosphoglycerate kinase 1 (EC 2.7.2.3) (Cell migration-inducing gene 10 protein) (Primer recognition protein 2) (PRP 2)	PGK1
sp|O94760|DDAH1_HUMAN	O94760	0.955239	1.34342	0.153875	-0.334945	0.554557	1.4353	3	1	N(G),N(G)-dimethylarginine dimethylaminohydrolase 1 (DDAH-1) (Dimethylarginine dimethylaminohydrolase 1) (EC 3.5.3.18) (DDAHI) (Dimethylargininase-1)	DDAH1
sp|P33121|ACSL1_HUMAN	P33121	0.794173	0.214661	1.36557	0.313408	0.55379	0.784529	4	0	Long-chain-fatty-acid--CoA ligase 1 (EC 6.2.1.3) (Acyl-CoA synthetase 1) (ACS1) (Arachidonate--CoA ligase) (EC 6.2.1.15) (Long-chain acyl-CoA synthetase 1) (LACS 1) (Long-chain acyl-CoA synthetase 2) (LACS 2) (Long-chain fatty acid-CoA ligase 2) (Palmitoyl-CoA ligase 1) (Palmitoyl-CoA ligase 2) (Phytanate--CoA ligase) (EC 6.2.1.24)	ACSL1
sp|O00160|MYO1F_HUMAN	O00160	1.43224	-0.146505	0.828059	0.279044	0.553552	1.14396	3	1	Unconventional myosin-If (Myosin-Ie)	MYO1F
sp|O15371|EIF3D_HUMAN	O15371	0.433844	0.671433	1.28476	-0.233007	0.552638	1.16338	3	1	Eukaryotic translation initiation factor 3 subunit D (eIF3d) (Eukaryotic translation initiation factor 3 subunit 7) (eIF-3-zeta) (eIF3 p66)	EIF3D
sp|Q9UNZ2|NSF1C_HUMAN	Q9UNZ2	-0.618976	1.03519	1.98187	0.0696637	0.552428	1.8398	3	1	NSFL1 cofactor p47 (UBX domain-containing protein 2C) (p97 cofactor p47)	NSFL1C
sp|O00743|PPP6_HUMAN	O00743	-1.80294	0.378482	10.58	0.725864	0.552173	2.23493	3	1	Serine/threonine-protein phosphatase 6 catalytic subunit (PP6C) (EC 3.1.3.16) [Cleaved into: Serine/threonine-protein phosphatase 6 catalytic subunit, N-terminally processed]	PPP6C
sp|P14618|KPYM_HUMAN	P14618	1.34751	-0.371877	0.356257	0.745704	0.550981	1.38745	3	1	Pyruvate kinase PKM (EC 2.7.1.40) (Cytosolic thyroid hormone-binding protein) (CTHBP) (Opa-interacting protein 3) (OIP-3) (Pyruvate kinase 2/3) (Pyruvate kinase muscle isozyme) (Thyroid hormone-binding protein 1) (THBP1) (Tumor M2-PK) (p58)	PKM
sp|Q9BZQ8|NIBAN_HUMAN	Q9BZQ8	0.532944	0.568011	0.821649	-0.196047	0.550478	1.01423	3	1	Protein Niban 1 (Cell growth-inhibiting gene 39 protein) (Protein FAM129A)	NIBAN1
sp|P80188|NGAL_HUMAN	P80188	0.595549	0.885811	0.505238	-0.68095	0.550393	2.11672	3	1	Neutrophil gelatinase-associated lipocalin (NGAL) (25 kDa alpha-2-microglobulin-related subunit of MMP-9) (Lipocalin-2) (Oncogene 24p3) (Siderocalin) (p25)	LCN2
sp|P20042|IF2B_HUMAN	P20042	0.929267	-0.30879	1.71694	0.170217	0.549742	1.41589	3	1	Eukaryotic translation initiation factor 2 subunit 2 (Eukaryotic translation initiation factor 2 subunit beta) (eIF-2-beta)	EIF2S2
sp|Q8NCL4|GALT6_HUMAN	Q8NCL4	1.00865	0.0907823	1.33482	-1.08274	0.549714	3.2073	3	1	Polypeptide N-acetylgalactosaminyltransferase 6 (EC 2.4.1.41) (Polypeptide GalNAc transferase 6) (GalNAc-T6) (pp-GaNTase 6) (Protein-UDP acetylgalactosaminyltransferase 6) (UDP-GalNAc:polypeptide N-acetylgalactosaminyltransferase 6)	GALNT6
sp|Q8TDL5|BPIB1_HUMAN	Q8TDL5	2.20553	0.291599	0.803108	-0.828796	0.547354	2.03747	3	1	BPI fold-containing family B member 1 (Long palate, lung and nasal epithelium carcinoma-associated protein 1) (von Ebner minor salivary gland protein) (VEMSGP)	BPIFB1
sp|P39656|OST48_HUMAN	P39656	0.692855	0.40166	1.42207	-0.311727	0.547257	1.30212	3	1	Dolichyl-diphosphooligosaccharide--protein glycosyltransferase 48 kDa subunit (DDOST 48 kDa subunit) (Oligosaccharyl transferase 48 kDa subunit)	DDOST
sp|P61626|LYSC_HUMAN	P61626	2.77107	-0.0645565	1.15756	-0.594812	0.546501	1.82911	2	2	Lysozyme C (EC 3.2.1.17) (1,4-beta-N-acetylmuramidase C)	LYZ
sp|P10619|PPGB_HUMAN	P10619	0.616677	0.886359	0.475921	0.00757135	0.546299	0.740658	4	0	Lysosomal protective protein (EC 3.4.16.5) (Carboxypeptidase C) (Carboxypeptidase L) (Cathepsin A) (Protective protein cathepsin A) (PPCA) (Protective protein for beta-galactosidase) [Cleaved into: Lysosomal protective protein 32 kDa chain; Lysosomal protective protein 20 kDa chain]	CTSA
sp|O75477|ERLN1_HUMAN	O75477	-3.45253	0.818123	0.961078	0.271258	0.544691	5.9605	3	1	Erlin-1 (Endoplasmic reticulum lipid raft-associated protein 1) (Protein KE04) (Stomatin-prohibitin-flotillin-HflC/K domain-containing protein 1) (SPFH domain-containing protein 1)	ERLIN1
sp|P27918|PROP_HUMAN	P27918	-0.338516	0.928234	0.160003	13.674	0.544118	1.86699	3	1	Properdin (Complement factor P)	CFP
sp|Q92765|SFRP3_HUMAN	Q92765	3.68593	0.0643902	1.02343	-2.54882	0.543909	4.62989	3	1	Secreted frizzled-related protein 3 (sFRP-3) (Frezzled) (Fritz) (Frizzled-related protein 1) (FrzB-1)	FRZB
sp|Q13045|FLII_HUMAN	Q13045	1.6853	0.222631	0.825623	0.261604	0.543613	0.911381	4	0	Protein flightless-1 homolog	FLII
sp|A0A075B6S5|KV127_HUMAN	A0A075B6S5	-0.663517	-0.242102	2.84812	1.32906	0.543481	1.95896	2	2	Immunoglobulin kappa variable 1-27	IGKV1-27
sp|P15170|ERF3A_HUMAN	P15170	2.5074	-0.551901	0.63465	0.449974	0.542312	1.67919	3	1	Eukaryotic peptide chain release factor GTP-binding subunit ERF3A (Eukaryotic peptide chain release factor subunit 3a) (eRF3a) (G1 to S phase transition protein 1 homolog)	GSPT1
sp|P00491|PNPH_HUMAN	P00491	0.223384	0.263602	0.819971	1.00767	0.541787	0.682388	4	0	Purine nucleoside phosphorylase (PNP) (EC 2.4.2.1) (Inosine phosphorylase) (Inosine-guanosine phosphorylase)	PNP
sp|P01036|CYTS_HUMAN	P01036	3.8184	-1.92254	2.74573	-1.66329	0.541219	3.98144	2	2	Cystatin-S (Cystatin-4) (Cystatin-SA-III) (Salivary acidic protein 1)	CST4
sp|P12273|PIP_HUMAN	P12273	1.6161	-1.36597	2.21779	-0.535292	0.540404	3.53451	2	2	Prolactin-inducible protein (Gross cystic disease fluid protein 15) (GCDFP-15) (Prolactin-induced protein) (Secretory actin-binding protein) (SABP) (gp17)	PIP
sp|P29966|MARCS_HUMAN	P29966	1.4171	0.944739	-0.282489	0.135966	0.540352	1.38773	3	1	Myristoylated alanine-rich C-kinase substrate (MARCKS) (Protein kinase C substrate, 80 kDa protein, light chain) (80K-L protein) (PKCSL)	MARCKS
sp|P62910|RL32_HUMAN	P62910	0.242947	-0.278929	1.97624	0.833249	0.538098	1.39669	3	1	60S ribosomal protein L32 (Large ribosomal subunit protein eL32)	RPL32
sp|Q15286|RAB35_HUMAN	Q15286	2.16972	0.705679	0.364856	-1.03693	0.535267	2.39022	3	1	Ras-related protein Rab-35 (GTP-binding protein RAY) (Ras-related protein Rab-1C)	RAB35
sp|Q86VB7|C163A_HUMAN	Q86VB7	0.505648	0.561366	1.59756	-0.587439	0.533507	1.71864	3	1	Scavenger receptor cysteine-rich type 1 protein M130 (Hemoglobin scavenger receptor) (CD antigen CD163) [Cleaved into: Soluble CD163 (sCD163)]	CD163
sp|P68036|UB2L3_HUMAN	P68036	0.543721	0.115838	1.00106	0.515244	0.529482	0.665414	4	0	Ubiquitin-conjugating enzyme E2 L3 (EC 2.3.2.23) (E2 ubiquitin-conjugating enzyme L3) (L-UBC) (UbcH7) (Ubiquitin carrier protein L3) (Ubiquitin-conjugating enzyme E2-F1) (Ubiquitin-protein ligase L3)	UBE2L3
sp|Q8TDB6|DTX3L_HUMAN	Q8TDB6	-10.7111	0.168523	11.3382	0.889952	0.529238	21.3749	3	1	E3 ubiquitin-protein ligase DTX3L (EC 2.3.2.27) (B-lymphoma- and BAL-associated protein) (Protein deltex-3-like) (RING-type E3 ubiquitin transferase DTX3L) (Rhysin-2) (Rhysin2)	DTX3L
sp|P13861|KAP2_HUMAN	P13861	1.8696	0.408569	0.646283	0.323041	0.527426	0.884731	4	0	cAMP-dependent protein kinase type II-alpha regulatory subunit	PRKAR2A
sp|P31150|GDIA_HUMAN	P31150	0.393854	0.459145	0.805795	0.594012	0.526578	0.323047	4	0	Rab GDP dissociation inhibitor alpha (Rab GDI alpha) (Guanosine diphosphate dissociation inhibitor 1) (GDI-1) (Oligophrenin-2) (Protein XAP-4)	GDI1
sp|P16035|TIMP2_HUMAN	P16035	0.82172	0.209921	11.7529	0.229176	0.525448	1.74383	4	0	Metalloproteinase inhibitor 2 (CSC-21K) (Tissue inhibitor of metalloproteinases 2) (TIMP-2)	TIMP2
sp|P37837|TALDO_HUMAN	P37837	0.467418	0.270167	0.582266	0.978676	0.524842	0.519655	4	0	Transaldolase (EC 2.2.1.2)	TALDO1
sp|P84095|RHOG_HUMAN	P84095	0.803362	0.154435	0.38456	0.663522	0.524041	0.577383	4	0	Rho-related GTP-binding protein RhoG	RHOG
sp|Q16181|SEPT7_HUMAN	Q16181	0.0806271	0.356581	1.05397	0.690508	0.523544	0.771621	4	0	Septin-7 (CDC10 protein homolog)	SEPTIN7
sp|O15335|CHAD_HUMAN	O15335	5.90609	-0.913964	1.38488	-0.339421	0.522728	2.04692	2	2	Chondroadherin (Cartilage leucine-rich protein)	CHAD
sp|Q9HAT2|SIAE_HUMAN	Q9HAT2	2.19739	0.448891	0.594306	-0.541531	0.521598	1.68002	3	1	Sialate O-acetylesterase (EC 3.1.1.53) (H-Lse) (Sialic acid-specific 9-O-acetylesterase)	SIAE
sp|Q86UX7|URP2_HUMAN	Q86UX7	-0.0376902	0.482931	0.812088	0.557039	0.519985	0.786116	3	1	Fermitin family homolog 3 (Kindlin-3) (MIG2-like protein) (Unc-112-related protein 2)	FERMT3
sp|Q9BUJ2|HNRL1_HUMAN	Q9BUJ2	0.781428	0.197895	2.00617	0.256681	0.519054	1.03528	4	0	Heterogeneous nuclear ribonucleoprotein U-like protein 1 (Adenovirus early region 1B-associated protein 5) (E1B-55 kDa-associated protein 5) (E1B-AP5)	HNRNPUL1
sp|Q93084|AT2A3_HUMAN	Q93084	0.30722	0.623191	2.15717	0.411889	0.51754	0.988622	4	0	Sarcoplasmic/endoplasmic reticulum calcium ATPase 3 (SERCA3) (SR Ca(2+)-ATPase 3) (EC 7.2.2.10) (Calcium pump 3)	ATP2A3
sp|P11766|ADHX_HUMAN	P11766	1.38254	-0.222103	0.347337	0.687205	0.517271	1.22208	3	1	Alcohol dehydrogenase class-3 (EC 1.1.1.1) (Alcohol dehydrogenase 5) (Alcohol dehydrogenase class chi chain) (Alcohol dehydrogenase class-III) (Glutathione-dependent formaldehyde dehydrogenase) (FALDH) (FDH) (GSH-FDH) (EC 1.1.1.-) (S-(hydroxymethyl)glutathione dehydrogenase) (EC 1.1.1.284)	ADH5
sp|Q92841|DDX17_HUMAN	Q92841	0.937236	0.0950063	1.30456	0.0206237	0.516121	1.0733	4	0	Probable ATP-dependent RNA helicase DDX17 (EC 3.6.4.13) (DEAD box protein 17) (DEAD box protein p72) (DEAD box protein p82) (RNA-dependent helicase p72)	DDX17
sp|P53992|SC24C_HUMAN	P53992	-0.634444	0.0387406	2.13184	0.993409	0.516075	1.90108	3	1	Protein transport protein Sec24C (SEC24-related protein C)	SEC24C
sp|P57735|RAB25_HUMAN	P57735	-2.21814	0.629322	2.26204	0.400934	0.515128	6.90179	3	1	Ras-related protein Rab-25 (CATX-8)	RAB25
sp|Q9UNH7|SNX6_HUMAN	Q9UNH7	0.569048	0.601252	-1.11889	0.458999	0.514024	6.52983	3	1	Sorting nexin-6 (TRAF4-associated factor 2) [Cleaved into: Sorting nexin-6, N-terminally processed]	SNX6
sp|P51452|DUS3_HUMAN	P51452	1.863	0.443535	0.584229	0.0570268	0.513882	1.06261	4	0	Dual specificity protein phosphatase 3 (EC 3.1.3.16) (EC 3.1.3.48) (Dual specificity protein phosphatase VHR) (Vaccinia H1-related phosphatase) (VHR)	DUSP3
sp|P30273|FCERG_HUMAN	P30273	0.255163	0.771082	-0.241469	1.7931	0.513122	1.35028	3	1	High affinity immunoglobulin epsilon receptor subunit gamma (Fc receptor gamma-chain) (FcRgamma) (Fc-epsilon RI-gamma) (IgE Fc receptor subunit gamma) (FceRI gamma)	FCER1G
sp|O60493|SNX3_HUMAN	O60493	0.755977	0.267628	1.22834	0.0633004	0.511802	0.900971	4	0	Sorting nexin-3 (Protein SDP3)	SNX3
sp|Q99805|TM9S2_HUMAN	Q99805	0.672272	-0.260598	2.68177	0.346187	0.50923	1.48225	3	1	Transmembrane 9 superfamily member 2 (p76)	TM9SF2
sp|Q8TDZ2|MICA1_HUMAN	Q8TDZ2	-0.876254	0.652114	0.365867	0.92439	0.50899	2.98373	3	1	[F-actin]-monooxygenase MICAL1 (EC 1.14.13.225) (Molecule interacting with CasL protein 1) (MICAL-1) (NEDD9-interacting protein with calponin homology and LIM domains)	MICAL1
sp|Q14118|DAG1_HUMAN	Q14118	0.839927	-2.53208	1.20692	0.177051	0.508489	21.9514	3	1	Dystroglycan (Dystrophin-associated glycoprotein 1) [Cleaved into: Alpha-dystroglycan (Alpha-DG); Beta-dystroglycan (Beta-DG)]	DAG1
sp|P18077|RL35A_HUMAN	P18077	2.56094	-0.242989	1.25879	-0.307458	0.507902	1.67528	2	2	60S ribosomal protein L35a (Cell growth-inhibiting gene 33 protein) (Large ribosomal subunit protein eL33)	RPL35A
sp|Q13421|MSLN_HUMAN	Q13421	1.58543	0.10705	0.907769	0.0477107	0.50741	1.10265	4	0	Mesothelin (CAK1 antigen) (Pre-pro-megakaryocyte-potentiating factor) [Cleaved into: Megakaryocyte-potentiating factor (MPF); Mesothelin, cleaved form]	MSLN
sp|P23284|PPIB_HUMAN	P23284	0.876437	0.04322	1.35126	0.136122	0.50628	1.03601	4	0	Peptidyl-prolyl cis-trans isomerase B (PPIase B) (EC 5.2.1.8) (CYP-S1) (Cyclophilin B) (Rotamase B) (S-cyclophilin) (SCYLP)	PPIB
sp|P21291|CSRP1_HUMAN	P21291	0.351915	0.660016	1.27976	0.266988	0.505966	0.717434	4	0	Cysteine and glycine-rich protein 1 (Cysteine-rich protein 1) (CRP) (CRP1) (Epididymis luminal protein 141) (HEL-141)	CSRP1
sp|P51665|PSMD7_HUMAN	P51665	0.465914	-0.042249	1.04536	0.543584	0.504749	0.88472	3	1	26S proteasome non-ATPase regulatory subunit 7 (26S proteasome regulatory subunit RPN8) (26S proteasome regulatory subunit S12) (Mov34 protein homolog) (Proteasome subunit p40)	PSMD7
sp|Q01844|EWS_HUMAN	Q01844	0.194535	0.361344	1.20446	0.647959	0.504651	0.735957	4	0	RNA-binding protein EWS (EWS oncogene) (Ewing sarcoma breakpoint region 1 protein)	EWSR1
sp|P07602|SAP_HUMAN	P07602	0.444101	0.565026	0.839905	0.370953	0.504564	0.371371	4	0	Prosaposin (Proactivator polypeptide) [Cleaved into: Saposin-A (Protein A); Saposin-B-Val; Saposin-B (Cerebroside sulfate activator) (CSAct) (Dispersin) (Sphingolipid activator protein 1) (SAP-1) (Sulfatide/GM1 activator); Saposin-C (A1 activator) (Co-beta-glucosidase) (Glucosylceramidase activator) (Sphingolipid activator protein 2) (SAP-2); Saposin-D (Component C) (Protein C)]	PSAP
sp|Q9HB40|RISC_HUMAN	Q9HB40	1.36139	0.318699	0.689145	-0.583965	0.503922	1.81752	3	1	Retinoid-inducible serine carboxypeptidase (EC 3.4.16.-) (Serine carboxypeptidase 1)	SCPEP1
sp|P61981|1433G_HUMAN	P61981	0.878895	0.439296	0.565625	0.0506044	0.502461	0.708741	4	0	14-3-3 protein gamma (Protein kinase C inhibitor protein 1) (KCIP-1) [Cleaved into: 14-3-3 protein gamma, N-terminally processed]	YWHAG
sp|P43487|RANG_HUMAN	P43487	3.49609	-0.291426	0.792162	0.20788	0.500021	1.6068	3	1	Ran-specific GTPase-activating protein (Ran-binding protein 1) (RanBP1)	RANBP1
sp|Q14258|TRI25_HUMAN	Q14258	5.59081	0.288365	0.552579	0.447338	0.499958	1.50193	4	0	E3 ubiquitin/ISG15 ligase TRIM25 (EC 6.3.2.n3) (Estrogen-responsive finger protein) (RING finger protein 147) (RING-type E3 ubiquitin transferase) (EC 2.3.2.27) (RING-type E3 ubiquitin transferase TRIM25) (Tripartite motif-containing protein 25) (Ubiquitin/ISG15-conjugating enzyme TRIM25) (Zinc finger protein 147)	TRIM25
sp|P17931|LEG3_HUMAN	P17931	1.29928	0.123053	0.87286	-0.227395	0.497957	1.34389	3	1	Galectin-3 (Gal-3) (35 kDa lectin) (Carbohydrate-binding protein 35) (CBP 35) (Galactose-specific lectin 3) (Galactoside-binding protein) (GALBP) (IgE-binding protein) (L-31) (Laminin-binding protein) (Lectin L-29) (Mac-2 antigen)	LGALS3
sp|P20930|FILA_HUMAN	P20930	18.3068	-0.193252	1.18841	-2.10188	0.497579	2.19413	2	2	Filaggrin	FLG
sp|O60701|UGDH_HUMAN	O60701	3.4671	0.706816	0.284763	-0.393856	0.49579	1.66863	3	1	UDP-glucose 6-dehydrogenase (UDP-Glc dehydrogenase) (UDP-GlcDH) (UDPGDH) (EC 1.1.1.22)	UGDH
sp|P80511|S10AC_HUMAN	P80511	0.660392	-1.0004	0.342735	0.64797	0.495353	4.85122	3	1	Protein S100-A12 (CGRP) (Calcium-binding protein in amniotic fluid 1) (CAAF1) (Calgranulin-C) (CAGC) (Extracellular newly identified RAGE-binding protein) (EN-RAGE) (Migration inhibitory factor-related protein 6) (MRP-6) (p6) (Neutrophil S100 protein) (S100 calcium-binding protein A12) [Cleaved into: Calcitermin]	S100A12
sp|Q15942|ZYX_HUMAN	Q15942	1.27168	0.669235	0.161018	0.321107	0.495171	0.812263	4	0	Zyxin (Zyxin-2)	ZYX
sp|P62318|SMD3_HUMAN	P62318	0.557796	-0.877102	0.66265	0.431312	0.494554	3.71821	3	1	Small nuclear ribonucleoprotein Sm D3 (Sm-D3) (snRNP core protein D3)	SNRPD3
sp|P20933|ASPG_HUMAN	P20933	1.69638	0.187212	0.80043	-0.617446	0.493821	1.89218	3	1	N(4)-(beta-N-acetylglucosaminyl)-L-asparaginase (EC 3.5.1.26) (Aspartylglucosaminidase) (Glycosylasparaginase) (N4-(N-acetyl-beta-glucosaminyl)-L-asparagine amidase) [Cleaved into: Glycosylasparaginase alpha chain; Glycosylasparaginase beta chain]	AGA
sp|Q15233|NONO_HUMAN	Q15233	0.28903	-0.00765465	0.871108	0.697093	0.493062	0.858851	3	1	Non-POU domain-containing octamer-binding protein (NonO protein) (54 kDa nuclear RNA- and DNA-binding protein) (55 kDa nuclear protein) (DNA-binding p52/p100 complex, 52 kDa subunit) (NMT55) (p54(nrb)) (p54nrb)	NONO
sp|Q92973|TNPO1_HUMAN	Q92973	1.78733	0.540877	0.443619	0.178258	0.492248	0.971437	4	0	Transportin-1 (Importin beta-2) (Karyopherin beta-2) (M9 region interaction protein) (MIP)	TNPO1
sp|Q12913|PTPRJ_HUMAN	Q12913	1.31042	-0.326847	-0.351834	1.37526	0.491788	1.93647	2	2	Receptor-type tyrosine-protein phosphatase eta (Protein-tyrosine phosphatase eta) (R-PTP-eta) (EC 3.1.3.48) (Density-enhanced phosphatase 1) (DEP-1) (HPTP eta) (Protein-tyrosine phosphatase receptor type J) (R-PTP-J) (CD antigen CD148)	PTPRJ
sp|P06748|NPM_HUMAN	P06748	0.315189	-0.214519	1.11136	0.666366	0.490777	1.19354	3	1	Nucleophosmin (NPM) (Nucleolar phosphoprotein B23) (Nucleolar protein NO38) (Numatrin)	NPM1
sp|P30041|PRDX6_HUMAN	P30041	0.892649	0.0882373	1.05884	0.00687025	0.490443	1.05774	4	0	Peroxiredoxin-6 (EC 1.11.1.27) (1-Cys peroxiredoxin) (1-Cys PRX) (24 kDa protein) (Acidic calcium-independent phospholipase A2) (aiPLA2) (EC 3.1.1.4) (Antioxidant protein 2) (Glutathione-dependent peroxiredoxin) (Liver 2D page spot 40) (Non-selenium glutathione peroxidase) (NSGPx) (Red blood cells page spot 12)	PRDX6
sp|P06865|HEXA_HUMAN	P06865	0.132933	0.643835	0.334862	0.74763	0.489349	0.607321	4	0	Beta-hexosaminidase subunit alpha (EC 3.2.1.52) (Beta-N-acetylhexosaminidase subunit alpha) (Hexosaminidase subunit A) (N-acetyl-beta-glucosaminidase subunit alpha)	HEXA
sp|P06312|KV401_HUMAN	P06312	-0.519841	-0.289222	3.55802	1.26466	0.487719	1.87206	2	2	Immunoglobulin kappa variable 4-1 (Ig kappa chain V-IV region B17) (Ig kappa chain V-IV region JI) (Ig kappa chain V-IV region Len) (Ig kappa chain V-IV region STH)	IGKV4-1
sp|Q6E0U4|DMKN_HUMAN	Q6E0U4	13.1411	-2.19397	1.69106	-0.715652	0.487706	2.33517	2	2	Dermokine (Epidermis-specific secreted protein SK30/SK89)	DMKN
sp|P38606|VATA_HUMAN	P38606	1.18846	0.00783098	0.352868	0.621943	0.487405	0.918367	4	0	V-type proton ATPase catalytic subunit A (V-ATPase subunit A) (EC 7.1.2.2) (V-ATPase 69 kDa subunit) (Vacuolar ATPase isoform VA68) (Vacuolar proton pump subunit alpha)	ATP6V1A
sp|Q16629|SRSF7_HUMAN	Q16629	0.520851	-0.468107	1.10526	0.451844	0.486347	1.61555	3	1	Serine/arginine-rich splicing factor 7 (Splicing factor 9G8) (Splicing factor, arginine/serine-rich 7)	SRSF7
sp|Q9UBI6|GBG12_HUMAN	Q9UBI6	1.79784	0.245332	0.722645	0.0382759	0.483989	1.1203	4	0	Guanine nucleotide-binding protein G(I)/G(S)/G(O) subunit gamma-12	GNG12
sp|Q92673|SORL_HUMAN	Q92673	-0.762214	1.72966	-1.04292	12.6431	0.483726	2.05466	2	2	Sortilin-related receptor (Low-density lipoprotein receptor relative with 11 ligand-binding repeats) (LDLR relative with 11 ligand-binding repeats) (LR11) (SorLA-1) (Sorting protein-related receptor containing LDLR class A repeats) (SorLA)	SORL1
sp|Q9UBW5|BIN2_HUMAN	Q9UBW5	3.2511	-0.0898038	0.162597	0.800359	0.481478	1.4807	3	1	Bridging integrator 2 (Breast cancer-associated protein 1)	BIN2
sp|P03950|ANGI_HUMAN	P03950	2.50262	-1.50525	1.03567	-0.0777211	0.478972	3.47405	2	2	Angiogenin (EC 3.1.27.-) (Ribonuclease 5) (RNase 5)	ANG
sp|Q32MZ4|LRRF1_HUMAN	Q32MZ4	0.435092	0.641553	0.119845	0.52262	0.478856	0.519512	4	0	Leucine-rich repeat flightless-interacting protein 1 (LRR FLII-interacting protein 1) (GC-binding factor 2) (TAR RNA-interacting protein)	LRRFIP1
sp|P31939|PUR9_HUMAN	P31939	0.216717	-0.722761	1.47767	0.739721	0.478219	2.16246	3	1	Bifunctional purine biosynthesis protein ATIC (AICAR transformylase/inosine monophosphate cyclohydrolase) (ATIC) [Cleaved into: Bifunctional purine biosynthesis protein ATIC, N-terminally processed] [Includes: Phosphoribosylaminoimidazolecarboxamide formyltransferase (EC 2.1.2.3) (5-aminoimidazole-4-carboxamide ribonucleotide formyltransferase) (AICAR formyltransferase) (AICAR transformylase); In…	ATIC
sp|P35606|COPB2_HUMAN	P35606	0.285887	0.428987	1.74219	0.526429	0.477708	0.900312	4	0	Coatomer subunit beta' (Beta'-coat protein) (Beta'-COP) (p102)	COPB2
sp|P25789|PSA4_HUMAN	P25789	0.395441	0.539907	0.41464	0.573366	0.477273	0.184947	4	0	Proteasome subunit alpha type-4 (EC 3.4.25.1) (Macropain subunit C9) (Multicatalytic endopeptidase complex subunit C9) (Proteasome component C9) (Proteasome subunit L)	PSMA4
sp|Q9UBT2|SAE2_HUMAN	Q9UBT2	11.9717	0.358203	0.595844	-0.695953	0.477023	1.95238	3	1	SUMO-activating enzyme subunit 2 (EC 2.3.2.-) (Anthracycline-associated resistance ARX) (Ubiquitin-like 1-activating enzyme E1B) (Ubiquitin-like modifier-activating enzyme 2)	UBA2
sp|Q04637|IF4G1_HUMAN	Q04637	0.629463	-0.725891	1.21808	0.322968	0.476216	2.25482	3	1	Eukaryotic translation initiation factor 4 gamma 1 (eIF-4-gamma 1) (eIF-4G 1) (eIF-4G1) (p220)	EIF4G1
sp|Q9HAB8|PPCS_HUMAN	Q9HAB8	0.682674	0.269474	3.48273	0.114368	0.476074	1.39091	4	0	Phosphopantothenate--cysteine ligase (EC 6.3.2.51) (Phosphopantothenoylcysteine synthetase) (PPC synthetase)	PPCS
sp|P26640|SYVC_HUMAN	P26640	-0.14859	0.238573	2.00125	0.706669	0.472621	1.33764	3	1	Valine--tRNA ligase (EC 6.1.1.9) (Protein G7a) (Valyl-tRNA synthetase) (ValRS)	VARS1
sp|P12814|ACTN1_HUMAN	P12814	-0.080436	0.331749	0.612784	0.957922	0.472267	0.965053	3	1	Alpha-actinin-1 (Alpha-actinin cytoskeletal isoform) (F-actin cross-linking protein) (Non-muscle alpha-actinin-1)	ACTN1
sp|Q86Y82|STX12_HUMAN	Q86Y82	2.79712	0.581621	0.362741	-0.145603	0.472181	1.44786	3	1	Syntaxin-12	STX12
sp|P14324|FPPS_HUMAN	P14324	0.428866	-0.735384	2.65655	0.50853	0.468698	1.97854	3	1	Farnesyl pyrophosphate synthase (FPP synthase) (FPS) (EC 2.5.1.10) ((2E,6E)-farnesyl diphosphate synthase) (Dimethylallyltranstransferase) (EC 2.5.1.1) (Farnesyl diphosphate synthase) (Geranyltranstransferase)	FDPS
sp|Q9UBR2|CATZ_HUMAN	Q9UBR2	0.874506	0.665598	0.142122	0.266581	0.466089	0.700658	4	0	Cathepsin Z (EC 3.4.18.1) (Cathepsin P) (Cathepsin X)	CTSZ
sp|P07741|APT_HUMAN	P07741	0.821107	0.226085	0.704191	0.099407	0.465138	0.763851	4	0	Adenine phosphoribosyltransferase (APRT) (EC 2.4.2.7)	APRT
sp|Q9HB71|CYBP_HUMAN	Q9HB71	-0.0350963	0.606719	0.378902	0.549413	0.464158	0.773377	3	1	Calcyclin-binding protein (CacyBP) (hCacyBP) (S100A6-binding protein) (Siah-interacting protein)	CACYBP
sp|Q92614|MY18A_HUMAN	Q92614	-2.83255	0.768269	3.76887	0.156847	0.462558	5.81604	3	1	Unconventional myosin-XVIIIa (Molecule associated with JAK3 N-terminus) (MAJN) (Myosin containing a PDZ domain) (Surfactant protein receptor SP-R210) (SP-R210)	MYO18A
sp|A0A0C4DH31|HV118_HUMAN	A0A0C4DH31	0.597667	-0.720768	0.327131	1.5173	0.462399	2.1404	3	1	Immunoglobulin heavy variable 1-18	IGHV1-18
sp|Q9HC84|MUC5B_HUMAN	Q9HC84	2.72332	-0.289451	1.21405	-0.801638	0.462302	2.23555	2	2	Mucin-5B (MUC-5B) (Cervical mucin) (High molecular weight salivary mucin MG1) (Mucin-5 subtype B, tracheobronchial) (Sublingual gland mucin)	MUC5B
sp|Q9NRV9|HEBP1_HUMAN	Q9NRV9	2.28356	-0.244007	0.925082	-0.00548589	0.459798	1.54927	2	2	Heme-binding protein 1 (p22HBP)	HEBP1
sp|P01602|KV105_HUMAN	P01602	0.0399316	-0.228203	0.879024	15.695	0.459478	1.89109	3	1	Immunoglobulin kappa variable 1-5 (Ig kappa chain V-I region CAR) (Ig kappa chain V-I region EU) (Ig kappa chain V-I region HK102) (Ig kappa chain V-I region Kue)	IGKV1-5
sp|Q96C19|EFHD2_HUMAN	Q96C19	1.51808	0.612755	-0.0150886	0.305784	0.459269	1.09064	3	1	EF-hand domain-containing protein D2 (Swiprosin-1)	EFHD2
sp|Q13838|DX39B_HUMAN	Q13838	0.114294	0.188306	1.22955	0.728304	0.458305	0.921377	4	0	Spliceosome RNA helicase DDX39B (EC 3.6.4.13) (56 kDa U2AF65-associated protein) (ATP-dependent RNA helicase p47) (DEAD box protein UAP56) (HLA-B-associated transcript 1 protein)	DDX39B
sp|P62191|PRS4_HUMAN	P62191	0.443701	-0.657537	1.64762	0.471799	0.45775	1.97607	3	1	26S proteasome regulatory subunit 4 (P26s4) (26S proteasome AAA-ATPase subunit RPT2) (Proteasome 26S subunit ATPase 1)	PSMC1
sp|P50452|SPB8_HUMAN	P50452	-0.509107	0.253772	1.11615	0.660923	0.457348	1.81307	3	1	Serpin B8 (Cytoplasmic antiproteinase 2) (CAP-2) (CAP2) (Peptidase inhibitor 8) (PI-8)	SERPINB8
sp|Q14894|CRYM_HUMAN	Q14894	0.961578	-0.820185	18.3323	-0.047862	0.456858	1.99277	2	2	Ketimine reductase mu-crystallin (EC 1.5.1.25) (NADP-regulated thyroid-hormone-binding protein)	CRYM
sp|O75436|VP26A_HUMAN	O75436	-0.013271	0.413264	0.981383	0.494766	0.454015	0.869435	3	1	Vacuolar protein sorting-associated protein 26A (Vesicle protein sorting 26A) (hVPS26)	VPS26A
sp|Q16674|MIA_HUMAN	Q16674	0.58673	0.318272	0.876148	-0.500643	0.452501	1.85148	3	1	Melanoma-derived growth regulatory protein (Melanoma inhibitory activity protein)	MIA
sp|P49354|FNTA_HUMAN	P49354	-0.0797066	0.48877	0.413349	8.51386	0.451059	1.7684	3	1	Protein farnesyltransferase/geranylgeranyltransferase type-1 subunit alpha (EC 2.5.1.58) (EC 2.5.1.59) (CAAX farnesyltransferase subunit alpha) (FTase-alpha) (Ras proteins prenyltransferase subunit alpha) (Type I protein geranyl-geranyltransferase subunit alpha) (GGTase-I-alpha)	FNTA
sp|Q9NQW7|XPP1_HUMAN	Q9NQW7	0.321479	-0.470084	0.579795	0.591961	0.450637	1.9537	3	1	Xaa-Pro aminopeptidase 1 (EC 3.4.11.9) (Aminoacylproline aminopeptidase) (Cytosolic aminopeptidase P) (Soluble aminopeptidase P) (sAmp) (X-Pro aminopeptidase 1) (X-prolyl aminopeptidase 1, soluble)	XPNPEP1
sp|Q04917|1433F_HUMAN	Q04917	0.997041	0.15844	0.381168	0.516544	0.448856	0.690988	4	0	14-3-3 protein eta (Protein AS1)	YWHAH
sp|P30040|ERP29_HUMAN	P30040	0.590095	0.211647	0.697675	0.307579	0.448837	0.508094	4	0	Endoplasmic reticulum resident protein 29 (ERp29) (Endoplasmic reticulum resident protein 28) (ERp28) (Endoplasmic reticulum resident protein 31) (ERp31)	ERP29
sp|P58546|MTPN_HUMAN	P58546	0.995247	-0.00909008	0.697306	0.199501	0.448403	0.973673	3	1	Myotrophin (Protein V-1)	MTPN
sp|A0A0A0MS15|HV349_HUMAN	A0A0A0MS15	0.657064	-0.138371	1.09234	0.238074	0.447569	1.14872	3	1	Immunoglobulin heavy variable 3-49	IGHV3-49
sp|P00390|GSHR_HUMAN	P00390	0.295033	0.254202	0.599173	0.602145	0.447103	0.431819	4	0	Glutathione reductase, mitochondrial (GR) (GRase) (EC 1.8.1.7)	GSR
sp|P29992|GNA11_HUMAN	P29992	-0.0831987	3.15154	0.275836	0.617842	0.446839	1.48293	3	1	Guanine nucleotide-binding protein subunit alpha-11 (G alpha-11) (G-protein subunit alpha-11) (Guanine nucleotide-binding protein G(y) subunit alpha)	GNA11
sp|O75531|BAF_HUMAN	O75531	0.398899	0.493814	0.974953	-0.135404	0.446357	1.05114	3	1	Barrier-to-autointegration factor (Breakpoint cluster region protein 1) [Cleaved into: Barrier-to-autointegration factor, N-terminally processed]	BANF1
sp|Q8WZ42|TITIN_HUMAN	Q8WZ42	2.94585	4.116	-2.43264	-2.05897	0.443442	5.24882	2	2	Titin (EC 2.7.11.1) (Connectin) (Rhabdomyosarcoma antigen MU-RMS-40.14)	TTN
sp|Q14204|DYHC1_HUMAN	Q14204	0.35778	0.093272	2.28511	0.527746	0.442763	1.22014	4	0	Cytoplasmic dynein 1 heavy chain 1 (Cytoplasmic dynein heavy chain 1) (Dynein heavy chain, cytosolic)	DYNC1H1
sp|Q92888|ARHG1_HUMAN	Q92888	-1.00532	0.565266	0.319408	1.29248	0.442337	3.27372	3	1	Rho guanine nucleotide exchange factor 1 (115 kDa guanine nucleotide exchange factor) (p115-RhoGEF) (p115RhoGEF) (Sub1.5)	ARHGEF1
sp|Q9UHA4|LTOR3_HUMAN	Q9UHA4	-0.229387	0.611225	0.968404	0.271639	0.441432	1.2577	3	1	Ragulator complex protein LAMTOR3 (Late endosomal/lysosomal adaptor and MAPK and MTOR activator 3) (MEK-binding partner 1) (Mp1) (Mitogen-activated protein kinase kinase 1-interacting protein 1) (Mitogen-activated protein kinase scaffold protein 1)	LAMTOR3
sp|P20839|IMDH1_HUMAN	P20839	-0.279678	0.637772	0.244434	1.75982	0.441103	1.46524	3	1	Inosine-5'-monophosphate dehydrogenase 1 (IMP dehydrogenase 1) (IMPD 1) (IMPDH 1) (EC 1.1.1.205) (IMPDH-I)	IMPDH1
sp|Q99536|VAT1_HUMAN	Q99536	0.510909	0.00577638	0.90992	0.370984	0.440946	0.831417	4	0	Synaptic vesicle membrane protein VAT-1 homolog (EC 1.-.-.-)	VAT1
sp|A0A0A0MS14|HV145_HUMAN	A0A0A0MS14	0.586881	0.291883	-0.499658	13.3617	0.439382	1.93105	3	1	Immunoglobulin heavy variable 1-45	IGHV1-45
sp|Q02750|MP2K1_HUMAN	Q02750	0.558268	0.319501	1.13762	-0.276793	0.438885	1.34734	3	1	Dual specificity mitogen-activated protein kinase kinase 1 (MAP kinase kinase 1) (MAPKK 1) (MKK1) (EC 2.7.12.2) (ERK activator kinase 1) (MAPK/ERK kinase 1) (MEK 1)	MAP2K1
sp|O00299|CLIC1_HUMAN	O00299	1.78354	0.445557	0.30896	0.428241	0.436899	0.940285	4	0	Chloride intracellular channel protein 1 (Chloride channel ABP) (Nuclear chloride ion channel 27) (NCC27) (Regulatory nuclear chloride ion channel protein) (hRNCC)	CLIC1
sp|P38646|GRP75_HUMAN	P38646	0.825561	0.0169572	1.71367	0.0473401	0.436451	1.23107	4	0	Stress-70 protein, mitochondrial (75 kDa glucose-regulated protein) (GRP-75) (Heat shock 70 kDa protein 9) (Mortalin) (MOT) (Peptide-binding protein 74) (PBP74)	HSPA9
sp|P04066|FUCO_HUMAN	P04066	0.776712	0.319123	0.552751	-0.376188	0.435937	1.56913	3	1	Tissue alpha-L-fucosidase (EC 3.2.1.51) (Alpha-L-fucosidase I) (Alpha-L-fucoside fucohydrolase 1) (Alpha-L-fucosidase 1)	FUCA1
sp|P42765|THIM_HUMAN	P42765	1.60844	0.0707134	0.799807	0.0077105	0.43526	1.20588	4	0	3-ketoacyl-CoA thiolase, mitochondrial (EC 2.3.1.16) (Acetyl-CoA acetyltransferase) (EC 2.3.1.9) (Acetyl-CoA acyltransferase) (Acyl-CoA hydrolase, mitochondrial) (EC 3.1.2.-) (EC 3.1.2.1) (EC 3.1.2.2) (Beta-ketothiolase) (Mitochondrial 3-oxoacyl-CoA thiolase) (T1)	ACAA2
sp|P14866|HNRPL_HUMAN	P14866	0.543349	-0.305921	0.862191	0.323872	0.43361	1.38661	3	1	Heterogeneous nuclear ribonucleoprotein L (hnRNP L)	HNRNPL
sp|Q13231|CHIT1_HUMAN	Q13231	0.158891	0.703519	1.97396	-7.56491	0.431205	3.6566	3	1	Chitotriosidase-1 (EC 3.2.1.14) (Chitinase-1)	CHIT1
sp|O43493|TGON2_HUMAN	O43493	11.6387	0.204248	0.655631	-0.266638	0.429939	1.87472	3	1	Trans-Golgi network integral membrane protein 2 (Trans-Golgi network glycoprotein 46) (TGN38 homolog) (hTGN46) (Trans-Golgi network glycoprotein 48) (hTGN48) (Trans-Golgi network glycoprotein 51) (hTGN51) (Trans-Golgi network protein 2)	TGOLN2
sp|P62834|RAP1A_HUMAN	P62834	-0.952203	0.52896	0.328654	0.767035	0.428807	4.56882	3	1	Ras-related protein Rap-1A (C21KG) (G-22K) (GTP-binding protein smg p21A) (Ras-related protein Krev-1)	RAP1A
sp|O00592|PODXL_HUMAN	O00592	1.75943	-2.8901	0.801895	0.0550778	0.428486	29.322	3	1	Podocalyxin (GCTM-2 antigen) (Gp200) (Podocalyxin-like protein 1) (PC) (PCLP-1)	PODXL
sp|Q03252|LMNB2_HUMAN	Q03252	-0.00950633	0.102818	1.41214	0.751113	0.426965	1.16505	3	1	Lamin-B2	LMNB2
sp|P07948|LYN_HUMAN	P07948	-1.15622	1.49176	0.408679	0.444323	0.426501	3.67309	3	1	Tyrosine-protein kinase Lyn (EC 2.7.10.2) (Lck/Yes-related novel protein tyrosine kinase) (V-yes-1 Yamaguchi sarcoma viral related oncogene homolog) (p53Lyn) (p56Lyn)	LYN
sp|Q16851|UGPA_HUMAN	Q16851	1.19497	-0.0325998	0.533194	0.316259	0.424726	1.02767	3	1	UTP--glucose-1-phosphate uridylyltransferase (EC 2.7.7.9) (UDP-glucose pyrophosphorylase) (UDPGP) (UGPase)	UGP2
sp|Q9Y490|TLN1_HUMAN	Q9Y490	0.034396	0.489528	0.447895	0.401478	0.424686	0.608954	4	0	Talin-1	TLN1
sp|Q9BR76|COR1B_HUMAN	Q9BR76	0.706757	0.531983	0.315173	-0.11277	0.423578	0.981758	3	1	Coronin-1B (Coronin-2)	CORO1B
sp|P29692|EF1D_HUMAN	P29692	0.45917	0.195064	1.06356	0.38688	0.423025	0.713068	4	0	Elongation factor 1-delta (EF-1-delta) (Antigen NY-CO-4)	EEF1D
sp|Q14103|HNRPD_HUMAN	Q14103	-0.127933	0.260151	0.585694	1.11554	0.422922	1.14832	3	1	Heterogeneous nuclear ribonucleoprotein D0 (hnRNP D0) (AU-rich element RNA-binding protein 1)	HNRNPD
sp|Q15365|PCBP1_HUMAN	Q15365	0.421566	0.266858	1.35661	0.422561	0.422063	0.808139	4	0	Poly(rC)-binding protein 1 (Alpha-CP1) (Heterogeneous nuclear ribonucleoprotein E1) (hnRNP E1) (Nucleic acid-binding protein SUB2.3)	PCBP1
sp|P02788|TRFL_HUMAN	P02788	1.42563	-0.365013	1.20849	-0.409415	0.421737	2.12533	2	2	Lactotransferrin (Lactoferrin) (EC 3.4.21.-) (Growth-inhibiting protein 12) (Talalactoferrin) [Cleaved into: Lactoferricin-H (Lfcin-H); Kaliocin-1; Lactoferroxin-A; Lactoferroxin-B; Lactoferroxin-C]	LTF
sp|Q13057|COASY_HUMAN	Q13057	0.469241	0.0699351	4.09658	0.372841	0.421041	1.52051	4	0	Bifunctional coenzyme A synthase (CoA synthase) (NBP) (POV-2) [Includes: Phosphopantetheine adenylyltransferase (EC 2.7.7.3) (Dephospho-CoA pyrophosphorylase) (Pantetheine-phosphate adenylyltransferase) (PPAT); Dephospho-CoA kinase (DPCK) (EC 2.7.1.24) (Dephosphocoenzyme A kinase) (DPCOAK)]	COASY
sp|P52907|CAZA1_HUMAN	P52907	0.0535808	0.327303	0.514503	0.889637	0.420903	0.786528	4	0	F-actin-capping protein subunit alpha-1 (CapZ alpha-1)	CAPZA1
sp|P54920|SNAA_HUMAN	P54920	3.14816	-0.0767926	0.846282	-0.0089602	0.418661	1.54226	2	2	Alpha-soluble NSF attachment protein (SNAP-alpha) (N-ethylmaleimide-sensitive factor attachment protein alpha)	NAPA
sp|Q15369|ELOC_HUMAN	Q15369	0.739708	-0.0193087	1.19231	0.0962055	0.417957	1.13189	3	1	Elongin-C (EloC) (Elongin 15 kDa subunit) (RNA polymerase II transcription factor SIII subunit C) (SIII p15) (Transcription elongation factor B polypeptide 1)	ELOC
sp|Q06323|PSME1_HUMAN	Q06323	0.512678	-0.0598395	0.505718	0.329938	0.417828	0.832949	3	1	Proteasome activator complex subunit 1 (11S regulator complex subunit alpha) (REG-alpha) (Activator of multicatalytic protease subunit 1) (Interferon gamma up-regulated I-5111 protein) (IGUP I-5111) (Proteasome activator 28 subunit alpha) (PA28a) (PA28alpha)	PSME1
sp|O60749|SNX2_HUMAN	O60749	-2.68975	0.917147	3.56737	-0.0828779	0.417135	6.04457	2	2	Sorting nexin-2 (Transformation-related gene 9 protein) (TRG-9)	SNX2
sp|O14656|TOR1A_HUMAN	O14656	-2.03714	0.0725935	4.54645	0.756903	0.414748	3.28906	3	1	Torsin-1A (Dystonia 1 protein) (Torsin ATPase-1A) (EC 3.6.4.-) (Torsin family 1 member A)	TOR1A
sp|P15941|MUC1_HUMAN	P15941	1.72273	0.688623	0.139331	-1.57196	0.413977	5.63001	3	1	Mucin-1 (MUC-1) (Breast carcinoma-associated antigen DF3) (Cancer antigen 15-3) (CA 15-3) (Carcinoma-associated mucin) (Episialin) (H23AG) (Krebs von den Lungen-6) (KL-6) (PEMT) (Peanut-reactive urinary mucin) (PUM) (Polymorphic epithelial mucin) (PEM) (Tumor-associated epithelial membrane antigen) (EMA) (Tumor-associated mucin) (CD antigen CD227) [Cleaved into: Mucin-1 subunit alpha (MUC1-NT) (M…	MUC1
sp|P23246|SFPQ_HUMAN	P23246	0.406191	-0.0762398	0.931954	0.419271	0.412731	0.979602	3	1	Splicing factor, proline- and glutamine-rich (100 kDa DNA-pairing protein) (hPOMp100) (DNA-binding p52/p100 complex, 100 kDa subunit) (Polypyrimidine tract-binding protein-associated-splicing factor) (PSF) (PTB-associated-splicing factor)	SFPQ
sp|Q9NZM1|MYOF_HUMAN	Q9NZM1	1.94605	-0.167355	0.988086	-0.503419	0.410366	1.97961	2	2	Myoferlin (Fer-1-like protein 3)	MYOF
sp|Q9NUQ9|FA49B_HUMAN	Q9NUQ9	-1.19454	0.286327	0.533277	0.808207	0.409802	8.25669	3	1	CYFIP-related Rac1 interactor B (L1)	CYRIB
sp|Q9UHD8|SEPT9_HUMAN	Q9UHD8	0.468153	0.214645	0.52685	0.350874	0.409513	0.353679	4	0	Septin-9 (MLL septin-like fusion protein MSF-A) (MLL septin-like fusion protein) (Ovarian/Breast septin) (Ov/Br septin) (Septin D1)	SEPTIN9
sp|P14625|ENPL_HUMAN	P14625	0.64908	0.169845	0.852215	-0.160823	0.409463	1.21562	3	1	Endoplasmin (94 kDa glucose-regulated protein) (GRP-94) (Heat shock protein 90 kDa beta member 1) (Tumor rejection antigen 1) (gp96 homolog)	HSP90B1
sp|P36222|CH3L1_HUMAN	P36222	-0.795734	0.517167	2.99612	0.293103	0.405135	2.12817	3	1	Chitinase-3-like protein 1 (39 kDa synovial protein) (Cartilage glycoprotein 39) (CGP-39) (GP-39) (hCGP-39) (YKL-40)	CHI3L1
sp|Q9UQ80|PA2G4_HUMAN	Q9UQ80	0.701996	-0.311039	1.25899	0.107738	0.404867	1.56228	3	1	Proliferation-associated protein 2G4 (Cell cycle protein p38-2G4 homolog) (hG4-1) (ErbB3-binding protein 1)	PA2G4
sp|A0A0C4DH29|HV103_HUMAN	A0A0C4DH29	0.670458	-0.896289	0.852316	0.139245	0.404852	4.10445	3	1	Immunoglobulin heavy variable 1-3	IGHV1-3
sp|O00203|AP3B1_HUMAN	O00203	-0.0406375	0.198401	1.60707	0.608627	0.403514	1.22529	3	1	AP-3 complex subunit beta-1 (Adaptor protein complex AP-3 subunit beta-1) (Adaptor-related protein complex 3 subunit beta-1) (Beta-3A-adaptin) (Clathrin assembly protein complex 3 beta-1 large chain)	AP3B1
sp|Q9NYU2|UGGG1_HUMAN	Q9NYU2	-0.490938	0.535522	0.464659	0.339789	0.402224	2.24128	3	1	UDP-glucose:glycoprotein glucosyltransferase 1 (UGT1) (hUGT1) (EC 2.4.1.-) (UDP--Glc:glycoprotein glucosyltransferase) (UDP-glucose ceramide glucosyltransferase-like 1)	UGGT1
sp|P34932|HSP74_HUMAN	P34932	-0.0157295	0.106002	0.831501	0.695411	0.400706	1.04223	3	1	Heat shock 70 kDa protein 4 (HSP70RY) (Heat shock 70-related protein APG-2)	HSPA4
sp|Q9NZT1|CALL5_HUMAN	Q9NZT1	4.71549	-1.49186	0.96368	-0.163379	0.400151	2.65302	2	2	Calmodulin-like protein 5 (Calmodulin-like skin protein)	CALML5
sp|P21964|COMT_HUMAN	P21964	0.228536	0.266746	1.98163	0.532663	0.399704	1.10392	4	0	Catechol O-methyltransferase (EC 2.1.1.6)	COMT
sp|Q9NY33|DPP3_HUMAN	Q9NY33	-0.162153	0.247236	0.651813	0.550574	0.398905	1.13591	3	1	Dipeptidyl peptidase 3 (EC 3.4.14.4) (Dipeptidyl aminopeptidase III) (Dipeptidyl arylamidase III) (Dipeptidyl peptidase III) (DPP III) (Enkephalinase B)	DPP3
sp|Q9UBQ5|EIF3K_HUMAN	Q9UBQ5	0.652823	0.0814504	0.957995	0.142203	0.397513	0.916027	4	0	Eukaryotic translation initiation factor 3 subunit K (eIF3k) (Eukaryotic translation initiation factor 3 subunit 12) (Muscle-specific gene M9 protein) (PLAC-24) (eIF-3 p25) (eIF-3 p28)	EIF3K
sp|P12955|PEPD_HUMAN	P12955	-0.136286	0.468195	0.322563	1.03856	0.395379	1.14439	3	1	Xaa-Pro dipeptidase (X-Pro dipeptidase) (EC 3.4.13.9) (Imidodipeptidase) (Peptidase D) (Proline dipeptidase) (Prolidase)	PEPD
sp|Q15019|SEPT2_HUMAN	Q15019	-0.953993	0.413736	0.962264	0.374906	0.394321	4.08703	3	1	Septin-2 (Neural precursor cell expressed developmentally down-regulated protein 5) (NEDD-5)	SEPTIN2
sp|P04844|RPN2_HUMAN	P04844	0.123842	0.663406	1.71811	-0.426433	0.393624	1.75949	3	1	Dolichyl-diphosphooligosaccharide--protein glycosyltransferase subunit 2 (Dolichyl-diphosphooligosaccharide--protein glycosyltransferase 63 kDa subunit) (RIBIIR) (Ribophorin II) (RPN-II) (Ribophorin-2)	RPN2
sp|Q9BTT0|AN32E_HUMAN	Q9BTT0	-2.08126	0.00156864	0.782858	0.917946	0.392213	14.6175	3	1	Acidic leucine-rich nuclear phosphoprotein 32 family member E (LANP-like protein) (LANP-L)	ANP32E
sp|P51570|GALK1_HUMAN	P51570	-1.839	0.525812	12.5984	0.257249	0.39153	2.27366	3	1	Galactokinase (EC 2.7.1.6) (Galactose kinase)	GALK1
sp|O43399|TPD54_HUMAN	O43399	-0.671526	0.0879833	0.694361	0.770021	0.391172	3.03474	3	1	Tumor protein D54 (hD54) (Tumor protein D52-like 2)	TPD52L2
sp|P11940|PABP1_HUMAN	P11940	-0.263997	0.309177	0.598013	0.468649	0.388913	1.36756	3	1	Polyadenylate-binding protein 1 (PABP-1) (Poly(A)-binding protein 1)	PABPC1
sp|Q16666|IF16_HUMAN	Q16666	1.15505	-0.435508	0.934352	-0.159776	0.387288	2.11041	2	2	Gamma-interferon-inducible protein 16 (Ifi-16) (Interferon-inducible myeloid differentiation transcriptional activator)	IFI16
sp|P78417|GSTO1_HUMAN	P78417	0.0538443	0.463189	0.309224	0.687443	0.386206	0.703824	4	0	Glutathione S-transferase omega-1 (GSTO-1) (EC 2.5.1.18) (Glutathione S-transferase omega 1-1) (GSTO 1-1) (Glutathione-dependent dehydroascorbate reductase) (EC 1.8.5.1) (Monomethylarsonic acid reductase) (MMA(V) reductase) (EC 1.20.4.2) (S-(Phenacyl)glutathione reductase) (SPG-R)	GSTO1
sp|P27824|CALX_HUMAN	P27824	0.498747	0.270044	1.32427	-0.0174609	0.384395	1.11188	3	1	Calnexin (IP90) (Major histocompatibility complex class I antigen-binding protein p88) (p90)	CANX
sp|P40121|CAPG_HUMAN	P40121	-0.0422608	0.345479	0.420695	1.29046	0.383087	1.11684	3	1	Macrophage-capping protein (Actin regulatory protein CAP-G)	CAPG
sp|Q15084|PDIA6_HUMAN	Q15084	0.426336	0.338873	0.701955	0.0143607	0.382604	0.76495	4	0	Protein disulfide-isomerase A6 (EC 5.3.4.1) (Endoplasmic reticulum protein 5) (ER protein 5) (ERp5) (Protein disulfide isomerase P5) (Thioredoxin domain-containing protein 7)	PDIA6
sp|P33908|MA1A1_HUMAN	P33908	-0.140415	0.94326	0.90445	-5.1594	0.382017	3.36942	2	2	Mannosyl-oligosaccharide 1,2-alpha-mannosidase IA (EC 3.2.1.113) (Man(9)-alpha-mannosidase) (Man9-mannosidase) (Mannosidase alpha class 1A member 1) (Processing alpha-1,2-mannosidase IA) (Alpha-1,2-mannosidase IA)	MAN1A1
sp|P09960|LKHA4_HUMAN	P09960	0.173138	0.664868	-0.0173951	0.590878	0.382008	0.930434	3	1	Leukotriene A-4 hydrolase (LTA-4 hydrolase) (EC 3.3.2.6) (Leukotriene A(4) hydrolase)	LTA4H
sp|P11142|HSP7C_HUMAN	P11142	0.694371	0.0680369	1.60718	-0.493209	0.381204	1.91972	3	1	Heat shock cognate 71 kDa protein (Heat shock 70 kDa protein 8) (Lipopolysaccharide-associated protein 1) (LAP-1) (LPS-associated protein 1)	HSPA8
sp|A0A075B6K4|LV310_HUMAN	A0A075B6K4	0.509872	-2.18084	2.07924	0.243784	0.376828	10.7965	3	1	Immunoglobulin lambda variable 3-10	IGLV3-10
sp|P07195|LDHB_HUMAN	P07195	0.461524	0.291939	0.0015217	0.740292	0.376731	0.827844	4	0	L-lactate dehydrogenase B chain (LDH-B) (EC 1.1.1.27) (LDH heart subunit) (LDH-H) (Renal carcinoma antigen NY-REN-46)	LDHB
sp|P20061|TCO1_HUMAN	P20061	1.13957	-0.488015	1.24645	-0.387647	0.375961	2.49866	2	2	Transcobalamin-1 (TC-1) (Haptocorrin) (HC) (Protein R) (Transcobalamin I) (TC I) (TCI)	TCN1
sp|O15511|ARPC5_HUMAN	O15511	0.0584011	0.531572	0.217039	0.889195	0.374306	0.865896	4	0	Actin-related protein 2/3 complex subunit 5 (Arp2/3 complex 16 kDa subunit) (p16-ARC)	ARPC5
sp|P01700|LV147_HUMAN	P01700	0.869708	-0.50185	-0.122052	0.92979	0.373828	2.43952	2	2	Immunoglobulin lambda variable 1-47 (Ig lambda chain V-I region HA) (Ig lambda chain V-I region WAH)	IGLV1-47
sp|Q14376|GALE_HUMAN	Q14376	0.300256	0.445408	1.51775	-0.320757	0.372832	1.57329	3	1	UDP-glucose 4-epimerase (EC 5.1.3.2) (Galactowaldenase) (UDP-N-acetylgalactosamine 4-epimerase) (UDP-GalNAc 4-epimerase) (UDP-N-acetylglucosamine 4-epimerase) (UDP-GlcNAc 4-epimerase) (EC 5.1.3.7) (UDP-galactose 4-epimerase)	GALE
sp|P60900|PSA6_HUMAN	P60900	-0.395508	0.499016	0.246593	0.719566	0.372805	1.80373	3	1	Proteasome subunit alpha type-6 (EC 3.4.25.1) (27 kDa prosomal protein) (PROS-27) (p27K) (Macropain iota chain) (Multicatalytic endopeptidase complex iota chain) (Proteasome iota chain)	PSMA6
sp|Q9NT62|ATG3_HUMAN	Q9NT62	0.1232	0.648422	-0.631136	0.620177	0.371689	3.14626	3	1	Ubiquitin-like-conjugating enzyme ATG3 (EC 2.3.2.-) (Autophagy-related protein 3) (APG3-like) (hApg3) (Protein PC3-96)	ATG3
sp|Q13217|DNJC3_HUMAN	Q13217	1.48903	-1.38617	2.14013	-0.747125	0.370953	4.55832	2	2	DnaJ homolog subfamily C member 3 (Endoplasmic reticulum DNA J domain-containing protein 6) (ER-resident protein ERdj6) (ERdj6) (Interferon-induced, double-stranded RNA-activated protein kinase inhibitor) (Protein kinase inhibitor of 58 kDa) (Protein kinase inhibitor p58)	DNAJC3
sp|P51148|RAB5C_HUMAN	P51148	0.850254	-0.875381	1.43367	-0.111961	0.369147	3.15463	2	2	Ras-related protein Rab-5C (L1880) (RAB5L)	RAB5C
sp|P28325|CYTD_HUMAN	P28325	6.16978	-2.93737	3.67528	-3.09523	0.368959	4.92668	2	2	Cystatin-D (Cystatin-5)	CST5
sp|O60841|IF2P_HUMAN	O60841	-9.82309	-0.870135	2.11279	1.6047	0.367285	3.17758	2	2	Eukaryotic translation initiation factor 5B (eIF-5B) (EC 3.6.5.3) (Translation initiation factor IF-2)	EIF5B
sp|P35237|SPB6_HUMAN	P35237	-0.921027	0.533853	2.04277	0.196943	0.365398	2.64065	3	1	Serpin B6 (Cytoplasmic antiproteinase) (CAP) (Peptidase inhibitor 6) (PI-6) (Placental thrombin inhibitor)	SERPINB6
sp|P23141|EST1_HUMAN	P23141	2.35702	0.657051	-0.723465	0.0717773	0.364414	2.21212	3	1	Liver carboxylesterase 1 (Acyl-coenzyme A:cholesterol acyltransferase) (ACAT) (Brain carboxylesterase hBr1) (Carboxylesterase 1) (CE-1) (hCE-1) (EC 3.1.1.1) (Cholesteryl ester hydrolase) (CEH) (Cocaine carboxylesterase) (Egasyn) (HMSE) (Methylumbelliferyl-acetate deacetylase 1) (EC 3.1.1.56) (Monocyte/macrophage serine esterase) (Retinyl ester hydrolase) (REH) (Serine esterase 1) (Triacylglycerol…	CES1
sp|P29466|CASP1_HUMAN	P29466	0.19879	0.218811	0.506047	0.542527	0.362429	0.499086	4	0	Caspase-1 (CASP-1) (EC 3.4.22.36) (Interleukin-1 beta convertase) (IL-1BC) (Interleukin-1 beta-converting enzyme) (ICE) (IL-1 beta-converting enzyme) (p45) [Cleaved into: Caspase-1 subunit p20; Caspase-1 subunit p10]	CASP1
sp|Q86VR7|VS10L_HUMAN	Q86VR7	0.369518	0.346089	0.0156366	12.04	0.357803	1.84801	4	0	V-set and immunoglobulin domain-containing protein 10-like (VSIG10-like protein)	VSIG10L
sp|Q8TE68|ES8L1_HUMAN	Q8TE68	0.382722	0.302583	0.645982	0.331797	0.35726	0.377626	4	0	Epidermal growth factor receptor kinase substrate 8-like protein 1 (EPS8-like protein 1) (Epidermal growth factor receptor pathway substrate 8-related protein 1) (EPS8-related protein 1)	EPS8L1
sp|P25325|THTM_HUMAN	P25325	-0.527145	-0.0609198	12.8726	0.773998	0.356539	1.96895	2	2	3-mercaptopyruvate sulfurtransferase (MST) (EC 2.8.1.2)	MPST
sp|O43242|PSMD3_HUMAN	O43242	0.456865	-0.206367	1.43329	0.254573	0.355719	1.42529	3	1	26S proteasome non-ATPase regulatory subunit 3 (26S proteasome regulatory subunit RPN3) (26S proteasome regulatory subunit S3) (Proteasome subunit p58)	PSMD3
sp|Q9Y224|RTRAF_HUMAN	Q9Y224	-12.9535	-0.0562982	13.7235	0.766292	0.354997	29.4497	2	2	RNA transcription, translation and transport factor protein (CLE7 homolog) (CLE) (hCLE)	RTRAF
sp|Q9NZ08|ERAP1_HUMAN	Q9NZ08	0.388129	0.31926	1.27571	0.125396	0.353694	0.96999	4	0	Endoplasmic reticulum aminopeptidase 1 (EC 3.4.11.-) (ARTS-1) (Adipocyte-derived leucine aminopeptidase) (A-LAP) (Aminopeptidase PILS) (Puromycin-insensitive leucyl-specific aminopeptidase) (PILS-AP) (Type 1 tumor necrosis factor receptor shedding aminopeptidase regulator)	ERAP1
sp|Q96KP4|CNDP2_HUMAN	Q96KP4	0.185146	0.307658	0.396674	0.676544	0.352166	0.533522	4	0	Cytosolic non-specific dipeptidase (EC 3.4.13.18) (CNDP dipeptidase 2) (Carnosine dipeptidase II) (Epididymis secretory protein Li 13) (Glutamate carboxypeptidase-like protein 1) (Peptidase A)	CNDP2
sp|P08238|HS90B_HUMAN	P08238	0.588717	0.429256	0.269668	-0.432588	0.349462	2.10586	3	1	Heat shock protein HSP 90-beta (HSP 90) (Heat shock 84 kDa) (HSP 84) (HSP84)	HSP90AB1
sp|Q00839|HNRPU_HUMAN	Q00839	1.29436	-0.00740528	0.706327	-0.0354613	0.349461	1.30145	2	2	Heterogeneous nuclear ribonucleoprotein U (hnRNP U) (GRIP120) (Nuclear p120 ribonucleoprotein) (Scaffold-attachment factor A) (SAF-A) (p120) (pp120)	HNRNPU
sp|Q92544|TM9S4_HUMAN	Q92544	0.071301	0.627073	2.03936	-0.296473	0.349187	1.68036	3	1	Transmembrane 9 superfamily member 4 (Tumor cannibalism associated protein 1)	TM9SF4
sp|O00584|RNT2_HUMAN	O00584	0.84489	-0.148753	1.47619	-0.323275	0.348069	1.83766	2	2	Ribonuclease T2 (EC 4.6.1.19) (Ribonuclease 6)	RNASET2
sp|P53396|ACLY_HUMAN	P53396	0.301457	-0.133516	0.393565	0.691353	0.347511	1.08919	3	1	ATP-citrate synthase (EC 2.3.3.8) (ATP-citrate (pro-S-)-lyase) (ACL) (Citrate cleavage enzyme)	ACLY
sp|Q9Y305|ACOT9_HUMAN	Q9Y305	7.82034	0.0393039	0.626896	0.0670145	0.346955	1.77593	4	0	Acyl-coenzyme A thioesterase 9, mitochondrial (Acyl-CoA thioesterase 9) (EC 3.1.2.-) (Acyl-CoA thioester hydrolase 9)	ACOT9
sp|P01037|CYTN_HUMAN	P01037	3.38789	-2.74933	2.79395	-2.10605	0.343948	9.66834	2	2	Cystatin-SN (Cystain-SA-I) (Cystatin-1) (Salivary cystatin-SA-1)	CST1
sp|P53621|COPA_HUMAN	P53621	-0.273364	0.0343253	0.64942	1.25698	0.341873	1.62863	3	1	Coatomer subunit alpha (Alpha-coat protein) (Alpha-COP) (HEP-COP) (HEPCOP) [Cleaved into: Xenin (Xenopsin-related peptide); Proxenin]	COPA
sp|Q86YZ3|HORN_HUMAN	Q86YZ3	16.4297	-0.550071	1.23218	-1.84722	0.341053	2.22823	2	2	Hornerin	HRNR
sp|P20700|LMNB1_HUMAN	P20700	0.188945	0.698472	0.273994	0.407863	0.340929	0.568694	4	0	Lamin-B1	LMNB1
sp|Q8IVF2|AHNK2_HUMAN	Q8IVF2	0.295545	0.385675	5.04385	-1.26529	0.34061	2.44561	3	1	Protein AHNAK2	AHNAK2
sp|O95373|IPO7_HUMAN	O95373	0.764368	0.226683	0.451319	-0.133861	0.339001	1.15626	3	1	Importin-7 (Imp7) (Ran-binding protein 7) (RanBP7)	IPO7
sp|O15258|RER1_HUMAN	O15258	-1.07543	0.289623	2.97444	0.3865	0.338062	2.62678	3	1	Protein RER1	RER1
sp|Q92734|TFG_HUMAN	Q92734	0.928386	-0.0588475	0.734416	-0.119003	0.337784	1.44861	2	2	Protein TFG (TRK-fused gene protein)	TFG
sp|A0A0J9YX35|HV64D_HUMAN	A0A0J9YX35	-0.583508	0.355639	0.447295	0.31893	0.337284	3.57953	3	1	Immunoglobulin heavy variable 3-64D	IGHV3-64D
sp|Q31612|1B73_HUMAN	Q31612	-1.26663	0.470633	0.407499	0.265568	0.336533	26.9546	3	1	NA	NA
sp|Q9UMS4|PRP19_HUMAN	Q9UMS4	-1.7386	-0.285477	1.13854	0.957186	0.335855	74.3105	2	2	Pre-mRNA-processing factor 19 (EC 2.3.2.27) (Nuclear matrix protein 200) (PRP19/PSO4 homolog) (hPso4) (RING-type E3 ubiquitin transferase PRP19) (Senescence evasion factor)	PRPF19
sp|P21281|VATB2_HUMAN	P21281	0.224705	-0.416789	0.526737	0.446671	0.335688	2.18916	3	1	V-type proton ATPase subunit B, brain isoform (V-ATPase subunit B 2) (Endomembrane proton pump 58 kDa subunit) (HO57) (Vacuolar proton pump subunit B 2)	ATP6V1B2
sp|Q14498|RBM39_HUMAN	Q14498	-0.172075	1.37326	0.842664	-0.237382	0.335295	1.74635	2	2	RNA-binding protein 39 (CAPER alpha) (CAPERalpha) (Hepatocellular carcinoma protein 1) (RNA-binding motif protein 39) (RNA-binding region-containing protein 2) (Splicing factor HCC1)	RBM39
sp|P00326|ADH1G_HUMAN	P00326	1.30422	-0.63506	12.4611	-1.96763	0.33458	2.35981	2	2	Alcohol dehydrogenase 1C (EC 1.1.1.1) (Alcohol dehydrogenase subunit gamma)	ADH1C
sp|P01034|CYTC_HUMAN	P01034	1.40971	-1.35402	2.02173	-0.746822	0.331444	4.91616	2	2	Cystatin-C (Cystatin-3) (Gamma-trace) (Neuroendocrine basic polypeptide) (Post-gamma-globulin)	CST3
sp|P59998|ARPC4_HUMAN	P59998	0.291278	0.227141	0.371295	0.617888	0.331287	0.454069	4	0	Actin-related protein 2/3 complex subunit 4 (Arp2/3 complex 20 kDa subunit) (p20-ARC)	ARPC4
sp|A0A0C4DH34|HV428_HUMAN	A0A0C4DH34	0.70306	0.683548	-0.0271853	-0.357583	0.328182	2.11173	2	2	Immunoglobulin heavy variable 4-28	IGHV4-28
sp|P00352|AL1A1_HUMAN	P00352	1.96601	-1.36932	0.815953	-0.161971	0.326991	4.53858	2	2	Retinal dehydrogenase 1 (RALDH 1) (RalDH1) (EC 1.2.1.-) (EC 1.2.1.36) (ALDH-E1) (ALHDII) (Aldehyde dehydrogenase family 1 member A1) (Aldehyde dehydrogenase, cytosolic)	ALDH1A1
sp|P06396|GELS_HUMAN	P06396	1.02293	0.354869	0.0779845	0.298757	0.326813	0.92891	4	0	Gelsolin (AGEL) (Actin-depolymerizing factor) (ADF) (Brevin)	GSN
sp|P22314|UBA1_HUMAN	P22314	0.409464	-0.0219704	1.03818	0.23779	0.323627	1.08495	3	1	Ubiquitin-like modifier-activating enzyme 1 (EC 6.2.1.45) (Protein A1S9) (Ubiquitin-activating enzyme E1)	UBA1
sp|Q9Y3C8|UFC1_HUMAN	Q9Y3C8	-1.68186	1.24983	1.54188	-0.605635	0.322099	12.1796	2	2	Ubiquitin-fold modifier-conjugating enzyme 1 (Ufm1-conjugating enzyme 1)	UFC1
sp|P57088|TMM33_HUMAN	P57088	-0.457074	0.880811	1.9753	-0.239252	0.320779	2.07825	2	2	Transmembrane protein 33 (Protein DB83) (SHINC-3)	TMEM33
sp|Q15005|SPCS2_HUMAN	Q15005	8.91132	-1.25952	0.543185	0.0965298	0.319858	2.23021	3	1	Signal peptidase complex subunit 2 (EC 3.4.-.-) (Microsomal signal peptidase 25 kDa subunit) (SPase 25 kDa subunit)	SPCS2
sp|P55259|GP2_HUMAN	P55259	3.74406	-2.94437	1.52884	-0.892815	0.318012	8.09183	2	2	Pancreatic secretory granule membrane major glycoprotein GP2 (Pancreatic zymogen granule membrane protein GP-2) (ZAP75)	GP2
tr|A0A0J9YY99|A0A0J9YY99_HUMAN	A0A0J9YY99	0.945396	-0.938934	-0.313732	11.8249	0.315832	2.08895	2	2	Ig-like domain-containing protein (Fragment)	NA
sp|P21333|FLNA_HUMAN	P21333	-0.106772	0.525133	0.105359	0.573466	0.315246	1.20211	3	1	Filamin-A (FLN-A) (Actin-binding protein 280) (ABP-280) (Alpha-filamin) (Endothelial actin-binding protein) (Filamin-1) (Non-muscle filamin)	FLNA
sp|Q9ULV4|COR1C_HUMAN	Q9ULV4	0.433598	0.502974	0.0691965	0.196558	0.315078	0.673687	4	0	Coronin-1C (Coronin-3) (hCRNN4)	CORO1C
sp|Q9H4G4|GAPR1_HUMAN	Q9H4G4	0.299456	0.752008	-0.32572	0.329745	0.314601	1.68276	3	1	Golgi-associated plant pathogenesis-related protein 1 (GAPR-1) (Golgi-associated PR-1 protein) (Glioma pathogenesis-related protein 2) (GliPR 2)	GLIPR2
sp|P62495|ERF1_HUMAN	P62495	0.573682	0.0529217	0.734576	-0.168883	0.313302	1.42945	3	1	Eukaryotic peptide chain release factor subunit 1 (Eukaryotic release factor 1) (eRF1) (Protein Cl1) (TB3-1)	ETF1
sp|Q9P2R7|SUCB1_HUMAN	Q9P2R7	15.8557	0.112118	0.468113	0.155444	0.311779	1.88215	4	0	Succinate--CoA ligase [ADP-forming] subunit beta, mitochondrial (EC 6.2.1.5) (ATP-specific succinyl-CoA synthetase subunit beta) (A-SCS) (Succinyl-CoA synthetase beta-A chain) (SCS-betaA)	SUCLA2
sp|P84090|ERH_HUMAN	P84090	0.445579	-0.381586	0.450632	0.176	0.310789	2.26538	3	1	Enhancer of rudimentary homolog	ERH
sp|Q92820|GGH_HUMAN	Q92820	-0.679842	0.424109	1.01336	0.196035	0.310072	2.94603	3	1	Gamma-glutamyl hydrolase (EC 3.4.19.9) (Conjugase) (GH) (Gamma-Glu-X carboxypeptidase)	GGH
sp|Q7Z404|TMC4_HUMAN	Q7Z404	-0.170539	2.93653	0.658461	-0.0394513	0.309505	1.70191	2	2	Transmembrane channel-like protein 4	TMC4
sp|P27635|RL10_HUMAN	P27635	-0.51634	-0.0470155	1.20796	0.665509	0.309247	2.32642	2	2	60S ribosomal protein L10 (Laminin receptor homolog) (Large ribosomal subunit protein uL16) (Protein QM) (Ribosomal protein L10) (Tumor suppressor QM)	RPL10
sp|P25788|PSA3_HUMAN	P25788	0.128632	0.409534	0.205257	0.51953	0.307396	0.571098	4	0	Proteasome subunit alpha type-3 (EC 3.4.25.1) (Macropain subunit C8) (Multicatalytic endopeptidase complex subunit C8) (Proteasome component C8)	PSMA3
sp|O43760|SNG2_HUMAN	O43760	-1.50398	0.33607	1.23805	0.278096	0.307083	13.1882	3	1	Synaptogyrin-2 (Cellugyrin)	SYNGR2
sp|P53634|CATC_HUMAN	P53634	0.450711	0.623193	0.15844	-0.861653	0.304576	7.17047	3	1	Dipeptidyl peptidase 1 (EC 3.4.14.1) (Cathepsin C) (Cathepsin J) (Dipeptidyl peptidase I) (DPP-I) (DPPI) (Dipeptidyl transferase) [Cleaved into: Dipeptidyl peptidase 1 exclusion domain chain (Dipeptidyl peptidase I exclusion domain chain); Dipeptidyl peptidase 1 heavy chain (Dipeptidyl peptidase I heavy chain); Dipeptidyl peptidase 1 light chain (Dipeptidyl peptidase I light chain)]	CTSC
sp|P62314|SMD1_HUMAN	P62314	-1.4133	0.264957	1.39743	0.341325	0.303141	7.87157	3	1	Small nuclear ribonucleoprotein Sm D1 (Sm-D1) (Sm-D autoantigen) (snRNP core protein D1)	SNRPD1
sp|Q99426|TBCB_HUMAN	Q99426	0.2494	0.507467	0.352058	0.113281	0.300729	0.544545	4	0	Tubulin-folding cofactor B (Cytoskeleton-associated protein 1) (Cytoskeleton-associated protein CKAPI) (Tubulin-specific chaperone B)	TBCB
sp|O43809|CPSF5_HUMAN	O43809	0.199779	0.391485	0.805781	-0.718657	0.295632	3.79672	3	1	Cleavage and polyadenylation specificity factor subunit 5 (Cleavage and polyadenylation specificity factor 25 kDa subunit) (CPSF 25 kDa subunit) (Cleavage factor Im complex 25 kDa subunit) (CFIm25) (Nucleoside diphosphate-linked moiety X motif 21) (Nudix motif 21) (Nudix hydrolase 21) (Pre-mRNA cleavage factor Im 68 kDa subunit)	NUDT21
sp|Q9Y315|DEOC_HUMAN	Q9Y315	9.70679	0.133261	0.0833472	0.455258	0.29426	1.82848	4	0	Deoxyribose-phosphate aldolase (DERA) (EC 4.1.2.4) (2-deoxy-D-ribose 5-phosphate aldolase) (Phosphodeoxyriboaldolase) (Deoxyriboaldolase)	DERA
sp|P54578|UBP14_HUMAN	P54578	0.282403	-0.0117701	0.836319	0.303145	0.292774	1.00175	3	1	Ubiquitin carboxyl-terminal hydrolase 14 (EC 3.4.19.12) (Deubiquitinating enzyme 14) (Ubiquitin thioesterase 14) (Ubiquitin-specific-processing protease 14)	USP14
sp|O00468|AGRIN_HUMAN	O00468	0.860441	1.09223	-0.275429	-1.82979	0.292506	35.0221	2	2	Agrin [Cleaved into: Agrin N-terminal 110 kDa subunit; Agrin C-terminal 110 kDa subunit; Agrin C-terminal 90 kDa fragment (C90); Agrin C-terminal 22 kDa fragment (C22)]	AGRN
sp|O14818|PSA7_HUMAN	O14818	-0.0257915	0.173312	0.52988	0.410113	0.291713	0.910897	3	1	Proteasome subunit alpha type-7 (EC 3.4.25.1) (Proteasome subunit RC6-1) (Proteasome subunit XAPC7)	PSMA7
sp|P62805|H4_HUMAN	P62805	-0.137742	0.163312	0.87637	0.414577	0.288944	1.30357	3	1	Histone H4	H4C1; H4C2; H4C3; H4C4; H4C5; H4C6; H4C8; H4C9; H4C11; H4C12; H4C13; H4C14; H4C15; H4-16
sp|P21741|MK_HUMAN	P21741	0.318353	0.259111	3.11515	-1.25486	0.288732	2.99003	3	1	Midkine (MK) (Amphiregulin-associated protein) (ARAP) (Midgestation and kidney protein) (Neurite outgrowth-promoting factor 2) (Neurite outgrowth-promoting protein)	MDK
sp|Q93009|UBP7_HUMAN	Q93009	-5.59924	-1.19372	15.8477	1.76882	0.28755	3.42565	2	2	Ubiquitin carboxyl-terminal hydrolase 7 (EC 3.4.19.12) (Deubiquitinating enzyme 7) (Herpesvirus-associated ubiquitin-specific protease) (Ubiquitin thioesterase 7) (Ubiquitin-specific-processing protease 7)	USP7
sp|P38919|IF4A3_HUMAN	P38919	0.324353	0.246383	0.615671	-0.101979	0.285368	1.08873	3	1	Eukaryotic initiation factor 4A-III (eIF-4A-III) (eIF4A-III) (EC 3.6.4.13) (ATP-dependent RNA helicase DDX48) (ATP-dependent RNA helicase eIF4A-3) (DEAD box protein 48) (Eukaryotic initiation factor 4A-like NUK-34) (Eukaryotic translation initiation factor 4A isoform 3) (Nuclear matrix protein 265) (NMP 265) (hNMP 265) [Cleaved into: Eukaryotic initiation factor 4A-III, N-terminally processed]	EIF4A3
sp|P62310|LSM3_HUMAN	P62310	0.103677	0.201113	0.369586	0.685223	0.28535	0.750446	4	0	U6 snRNA-associated Sm-like protein LSm3	LSM3
sp|P01718|LV327_HUMAN	P01718	0.527949	0.0418918	-0.097703	15.8724	0.28492	1.92409	3	1	Immunoglobulin lambda variable 3-27 (Ig lambda chain V-IV region Kern)	IGLV3-27
sp|P55058|PLTP_HUMAN	P55058	1.42652	-0.0876786	0.651578	-1.02879	0.28195	4.35892	2	2	Phospholipid transfer protein (Lipid transfer protein II)	PLTP
sp|P10644|KAP0_HUMAN	P10644	-0.684808	0.103386	0.457853	1.57577	0.28062	2.58639	3	1	cAMP-dependent protein kinase type I-alpha regulatory subunit (Tissue-specific extinguisher 1) (TSE1)	PRKAR1A
sp|O75347|TBCA_HUMAN	O75347	-0.823266	0.167243	0.940443	0.390642	0.278942	4.36613	3	1	Tubulin-specific chaperone A (TCP1-chaperonin cofactor A) (Tubulin-folding cofactor A) (CFA)	TBCA
sp|Q9H223|EHD4_HUMAN	Q9H223	0.472785	0.836504	0.0847026	-1.16224	0.278744	15.0064	3	1	EH domain-containing protein 4 (Hepatocellular carcinoma-associated protein 10/11) (PAST homolog 4)	EHD4
sp|P05186|PPBT_HUMAN	P05186	0.791765	1.45584	-0.235051	-1.01208	0.278357	4.36487	2	2	Alkaline phosphatase, tissue-nonspecific isozyme (AP-TNAP) (TNSALP) (EC 3.1.3.1) (Alkaline phosphatase liver/bone/kidney isozyme)	ALPL
sp|P49591|SYSC_HUMAN	P49591	0.222269	-0.0214099	0.386837	0.334142	0.278206	0.787089	3	1	Serine--tRNA ligase, cytoplasmic (EC 6.1.1.11) (Seryl-tRNA synthetase) (SerRS) (Seryl-tRNA(Ser/Sec) synthetase)	SARS1
tr|A0A0C4DH35|A0A0C4DH35_HUMAN	A0A0C4DH35	0.362347	0.188265	-0.167455	1.25319	0.275306	1.47741	3	1	Probable non-functional immunoglobulin heavy variable 3-35	IGHV3-35
sp|Q9NQC3|RTN4_HUMAN	Q9NQC3	-0.257115	1.43023	0.674633	-0.125974	0.274329	1.82018	2	2	Reticulon-4 (Foocen) (Neurite outgrowth inhibitor) (Nogo protein) (Neuroendocrine-specific protein) (NSP) (Neuroendocrine-specific protein C homolog) (RTN-x) (Reticulon-5)	RTN4
sp|Q13510|ASAH1_HUMAN	Q13510	0.950351	0.721263	-0.174374	-0.349174	0.273445	2.24557	2	2	Acid ceramidase (AC) (ACDase) (Acid CDase) (EC 3.5.1.23) (Acylsphingosine deacylase) (N-acylethanolamine hydrolase ASAH1) (EC 3.5.1.-) (N-acylsphingosine amidohydrolase) (Putative 32 kDa heart protein) (PHP32) [Cleaved into: Acid ceramidase subunit alpha; Acid ceramidase subunit beta]	ASAH1
sp|P06454|PTMA_HUMAN	P06454	20.9088	0.331967	0.21489	-0.436654	0.273429	1.98706	3	1	Prothymosin alpha [Cleaved into: Prothymosin alpha, N-terminally processed; Thymosin alpha-1]	PTMA
sp|Q99873|ANM1_HUMAN	Q99873	-0.3582	-0.25003	12.4175	0.795449	0.272709	1.96733	2	2	Protein arginine N-methyltransferase 1 (EC 2.1.1.319) (Histone-arginine N-methyltransferase PRMT1) (Interferon receptor 1-bound protein 4)	PRMT1
sp|P55769|NH2L1_HUMAN	P55769	0.0909868	-0.451122	1.9422	0.450569	0.270778	2.01778	3	1	NHP2-like protein 1 (High mobility group-like nuclear protein 2 homolog 1) (OTK27) (SNU13 homolog) (hSNU13) (U4/U6.U5 small nuclear ribonucleoprotein SNU13) (U4/U6.U5 tri-snRNP 15.5 kDa protein) [Cleaved into: NHP2-like protein 1, N-terminally processed]	SNU13
sp|Q9UL46|PSME2_HUMAN	Q9UL46	-0.322992	-0.132269	0.672638	1.26912	0.270185	1.98501	2	2	Proteasome activator complex subunit 2 (11S regulator complex subunit beta) (REG-beta) (Activator of multicatalytic protease subunit 2) (Proteasome activator 28 subunit beta) (PA28b) (PA28beta)	PSME2
sp|P11310|ACADM_HUMAN	P11310	-7.09219	0.156171	1.504	0.382564	0.269367	3.11398	3	1	Medium-chain specific acyl-CoA dehydrogenase, mitochondrial (MCAD) (EC 1.3.8.7)	ACADM
sp|P28482|MK01_HUMAN	P28482	-0.0924165	0.309006	0.226644	0.6105	0.267825	1.09695	3	1	Mitogen-activated protein kinase 1 (MAP kinase 1) (MAPK 1) (EC 2.7.11.24) (ERT1) (Extracellular signal-regulated kinase 2) (ERK-2) (MAP kinase isoform p42) (p42-MAPK) (Mitogen-activated protein kinase 2) (MAP kinase 2) (MAPK 2)	MAPK1
sp|O75367|H2AY_HUMAN	O75367	-0.142476	0.107532	0.709821	0.425602	0.266567	1.35039	3	1	Core histone macro-H2A.1 (Histone macroH2A1) (mH2A1) (Histone H2A.y) (H2A/y) (Medulloblastoma antigen MU-MB-50.205)	MACROH2A1
sp|P08670|VIME_HUMAN	P08670	0.0638518	0.955577	-0.667707	0.466227	0.265039	3.35635	3	1	Vimentin	VIM
sp|Q13501|SQSTM_HUMAN	Q13501	-4.41806	0.823838	1.40821	-0.293936	0.264951	4.2399	2	2	Sequestosome-1 (EBI3-associated protein of 60 kDa) (EBIAP) (p60) (Phosphotyrosine-independent ligand for the Lck SH2 domain of 62 kDa) (Ubiquitin-binding protein p62)	SQSTM1
sp|O75874|IDHC_HUMAN	O75874	0.0814886	-0.130072	0.446041	0.456105	0.263765	1.34847	3	1	Isocitrate dehydrogenase [NADP] cytoplasmic (IDH) (EC 1.1.1.42) (Cytosolic NADP-isocitrate dehydrogenase) (IDP) (NADP(+)-specific ICDH) (Oxalosuccinate decarboxylase)	IDH1
sp|P35659|DEK_HUMAN	P35659	-0.477899	-0.761339	1.00148	1.21226	0.261792	4.13405	2	2	Protein DEK	DEK
sp|P28066|PSA5_HUMAN	P28066	0.301057	0.186399	0.308367	0.21988	0.260469	0.237427	4	0	Proteasome subunit alpha type-5 (EC 3.4.25.1) (Macropain zeta chain) (Multicatalytic endopeptidase complex zeta chain) (Proteasome zeta chain)	PSMA5
sp|P10768|ESTD_HUMAN	P10768	-0.107366	-0.222766	0.625525	2.17011	0.259079	1.78761	2	2	S-formylglutathione hydrolase (FGH) (EC 3.1.2.12) (Esterase D) (Methylumbelliferyl-acetate deacetylase) (EC 3.1.1.56)	ESD
sp|P16930|FAAA_HUMAN	P16930	-0.285123	0.802755	-0.357053	1.03464	0.258816	2.41837	2	2	Fumarylacetoacetase (FAA) (EC 3.7.1.2) (Beta-diketonase) (Fumarylacetoacetate hydrolase)	FAH
sp|P25787|PSA2_HUMAN	P25787	-0.594487	0.603471	-0.0895886	1.03252	0.256941	3.03518	2	2	Proteasome subunit alpha type-2 (EC 3.4.25.1) (Macropain subunit C3) (Multicatalytic endopeptidase complex subunit C3) (Proteasome component C3)	PSMA2
sp|P49788|TIG1_HUMAN	P49788	0.921069	-0.777407	0.920907	-0.409561	0.255673	5.41784	2	2	Retinoic acid receptor responder protein 1 (Phorbol ester-induced gene 1 protein) (PERG-1) (RAR-responsive protein TIG1) (Tazarotene-induced gene 1 protein)	RARRES1
sp|Q96BQ1|FAM3D_HUMAN	Q96BQ1	2.36374	-0.143092	0.6489	-0.583781	0.252904	2.27348	2	2	Protein FAM3D	FAM3D
sp|Q9Y4W6|AFG32_HUMAN	Q9Y4W6	-0.582819	-0.538719	11.7622	1.04163	0.251454	2.03476	2	2	AFG3-like protein 2 (EC 3.4.24.-) (Paraplegin-like protein)	AFG3L2
sp|Q13724|MOGS_HUMAN	Q13724	-8.88289	0.736643	1.08976	-0.23887	0.248887	2.59862	2	2	Mannosyl-oligosaccharide glucosidase (EC 3.2.1.106) (Processing A-glucosidase I)	MOGS
sp|P13667|PDIA4_HUMAN	P13667	0.377208	0.116399	0.786131	-0.0506228	0.246803	1.18642	3	1	Protein disulfide-isomerase A4 (EC 5.3.4.1) (Endoplasmic reticulum resident protein 70) (ER protein 70) (ERp70) (Endoplasmic reticulum resident protein 72) (ER protein 72) (ERp-72) (ERp72)	PDIA4
sp|Q13451|FKBP5_HUMAN	Q13451	2.41027	-0.469757	0.679941	-0.187505	0.246218	2.13263	2	2	Peptidyl-prolyl cis-trans isomerase FKBP5 (PPIase FKBP5) (EC 5.2.1.8) (51 kDa FK506-binding protein) (51 kDa FKBP) (FKBP-51) (54 kDa progesterone receptor-associated immunophilin) (Androgen-regulated protein 6) (FF1 antigen) (FK506-binding protein 5) (FKBP-5) (FKBP54) (p54) (HSP90-binding immunophilin) (Rotamase)	FKBP5
sp|P19971|TYPH_HUMAN	P19971	1.07334	-0.466005	0.497901	-0.0124585	0.242721	2.42687	2	2	Thymidine phosphorylase (TP) (EC 2.4.2.4) (Gliostatin) (Platelet-derived endothelial cell growth factor) (PD-ECGF) (TdRPase)	TYMP
sp|A0A0J9YXX1|HV5X1_HUMAN	A0A0J9YXX1	0.389302	0.110373	-0.852661	0.375058	0.242715	106.255	3	1	Immunoglobulin heavy variable 5-10-1	IGHV5-10-1
sp|P31937|3HIDH_HUMAN	P31937	0.864905	0.0093422	0.472747	-0.265309	0.241045	1.84837	3	1	3-hydroxyisobutyrate dehydrogenase, mitochondrial (HIBADH) (EC 1.1.1.31)	HIBADH
sp|P28070|PSB4_HUMAN	P28070	0.0559493	0.293251	0.185739	0.943219	0.239495	1.06773	4	0	Proteasome subunit beta type-4 (EC 3.4.25.1) (26 kDa prosomal protein) (HsBPROS26) (PROS-26) (Macropain beta chain) (Multicatalytic endopeptidase complex beta chain) (Proteasome beta chain) (Proteasome chain 3) (HsN3)	PSMB4
sp|P55160|NCKPL_HUMAN	P55160	11.0163	0.66311	-0.18525	-0.868601	0.23893	2.11128	2	2	Nck-associated protein 1-like (Hematopoietic protein 1) (Membrane-associated protein HEM-1)	NCKAP1L
sp|Q96CW1|AP2M1_HUMAN	Q96CW1	-1.88519	0.0228115	0.449326	1.91819	0.236069	12.4132	3	1	AP-2 complex subunit mu (AP-2 mu chain) (Adaptin-mu2) (Adaptor protein complex AP-2 subunit mu) (Adaptor-related protein complex 2 subunit mu) (Clathrin assembly protein complex 2 mu medium chain) (Clathrin coat assembly protein AP50) (Clathrin coat-associated protein AP50) (HA2 50 kDa subunit) (Plasma membrane adaptor AP-2 50 kDa protein)	AP2M1
sp|P08708|RS17_HUMAN	P08708	-4.7755	-0.272688	2.4619	0.736157	0.231734	6.67858	2	2	40S ribosomal protein S17 (Small ribosomal subunit protein eS17)	RPS17
sp|O43390|HNRPR_HUMAN	O43390	-0.0289188	0.0529685	1.24522	0.407587	0.230278	1.38914	3	1	Heterogeneous nuclear ribonucleoprotein R (hnRNP R)	HNRNPR
sp|Q9BS40|LXN_HUMAN	Q9BS40	0.384214	0.070944	0.734174	-0.341819	0.227579	2.16101	3	1	Latexin (Endogenous carboxypeptidase inhibitor) (ECI) (Protein MUM) (Tissue carboxypeptidase inhibitor) (TCI)	LXN
sp|P08237|PFKAM_HUMAN	P08237	-4.01589	0.319014	0.136011	0.684155	0.227512	3.07238	3	1	ATP-dependent 6-phosphofructokinase, muscle type (ATP-PFK) (PFK-M) (EC 2.7.1.11) (6-phosphofructokinase type A) (Phosphofructo-1-kinase isozyme A) (PFK-A) (Phosphohexokinase)	PFKM
sp|O60888|CUTA_HUMAN	O60888	1.30485	-0.353314	0.803458	-0.500142	0.225072	2.8089	2	2	Protein CutA (Acetylcholinesterase-associated protein) (Brain acetylcholinesterase putative membrane anchor)	CUTA
sp|Q6NXG1|ESRP1_HUMAN	Q6NXG1	-0.653165	0.576272	9.5686	-0.12983	0.223221	2.0701	2	2	Epithelial splicing regulatory protein 1 (RNA-binding motif protein 35A) (RNA-binding protein 35A)	ESRP1
sp|A0A0C4DH43|HV70D_HUMAN	A0A0C4DH43	0.418588	0.0263077	-12.1433	14.4295	0.222448	15.909	3	1	Immunoglobulin heavy variable 2-70D	IGHV2-70D
sp|Q92598|HS105_HUMAN	Q92598	-0.393038	0.536495	0.336325	0.107667	0.221996	2.72573	3	1	Heat shock protein 105 kDa (Antigen NY-CO-25) (Heat shock 110 kDa protein)	HSPH1
sp|P35241|RADI_HUMAN	P35241	0.166202	3.8258	0.179475	0.264402	0.221938	1.63372	4	0	Radixin	RDX
sp|Q15437|SC23B_HUMAN	Q15437	-2.46144	0.0300224	1.95505	0.413299	0.221661	116.078	3	1	Protein transport protein Sec23B (hSec23B) (SEC23-related protein B)	SEC23B
sp|Q9UI12|VATH_HUMAN	Q9UI12	0.219669	0.219694	0.949533	-0.117268	0.219681	1.41566	3	1	V-type proton ATPase subunit H (V-ATPase subunit H) (Nef-binding protein 1) (NBP1) (Protein VMA13 homolog) (V-ATPase 50/57 kDa subunits) (Vacuolar proton pump subunit H) (Vacuolar proton pump subunit SFD)	ATP6V1H
sp|P17655|CAN2_HUMAN	P17655	0.452578	-0.602894	0.856906	-0.0161435	0.218217	3.63903	2	2	Calpain-2 catalytic subunit (EC 3.4.22.53) (Calcium-activated neutral proteinase 2) (CANP 2) (Calpain M-type) (Calpain large polypeptide L2) (Calpain-2 large subunit) (Millimolar-calpain) (M-calpain)	CAPN2
sp|P21399|ACOC_HUMAN	P21399	-0.561183	1.24161	-10.5975	0.99603	0.217424	2.52661	2	2	Cytoplasmic aconitate hydratase (Aconitase) (EC 4.2.1.3) (Citrate hydro-lyase) (Ferritin repressor protein) (Iron regulatory protein 1) (IRP1) (Iron-responsive element-binding protein 1) (IRE-BP 1)	ACO1
sp|Q92835|SHIP1_HUMAN	Q92835	-0.439042	-0.0584447	0.487015	11.4595	0.214285	2.00684	2	2	Phosphatidylinositol 3,4,5-trisphosphate 5-phosphatase 1 (EC 3.1.3.86) (Inositol polyphosphate-5-phosphatase D) (EC 3.1.3.56) (Inositol polyphosphate-5-phosphatase of 145 kDa) (SIP-145) (Phosphatidylinositol 4,5-bisphosphate 5-phosphatase) (EC 3.1.3.36) (SH2 domain-containing inositol 5'-phosphatase 1) (SH2 domain-containing inositol phosphatase 1) (SHIP-1) (p150Ship) (hp51CN)	INPP5D
sp|Q99674|CGRE1_HUMAN	Q99674	3.1762	-0.950043	1.20447	-0.776166	0.214152	2.9223	2	2	Cell growth regulator with EF hand domain protein 1 (Cell growth regulatory gene 11 protein) (Hydrophobestin)	CGREF1
sp|P01706|LV211_HUMAN	P01706	0.826857	-0.424084	0.40982	0.00921942	0.20952	2.61015	3	1	Immunoglobulin lambda variable 2-11 (Ig gamma lambda chain V-II region DOT) (Ig lambda chain V-II region BOH) (Ig lambda chain V-II region BUR) (Ig lambda chain V-II region NIG-58) (Ig lambda chain V-II region TRO) (Ig lambda chain V-II region WIN)	IGLV2-11
sp|Q16891|MIC60_HUMAN	Q16891	-0.918787	0.0311986	3.11963	0.379961	0.20558	2.6548	3	1	MICOS complex subunit MIC60 (Cell proliferation-inducing gene 4/52 protein) (Mitochondrial inner membrane protein) (Mitofilin) (p87/89)	IMMT
sp|Q1KMD3|HNRL2_HUMAN	Q1KMD3	0.0239541	-0.132789	0.843344	0.386969	0.205462	1.54753	3	1	Heterogeneous nuclear ribonucleoprotein U-like protein 2 (Scaffold-attachment factor A2) (SAF-A2)	HNRNPUL2
sp|P46977|STT3A_HUMAN	P46977	-1.10595	0.685185	2.67028	-0.276752	0.204216	3.29585	2	2	Dolichyl-diphosphooligosaccharide--protein glycosyltransferase subunit STT3A (Oligosaccharyl transferase subunit STT3A) (STT3-A) (EC 2.4.99.18) (B5) (Integral membrane protein 1) (Transmembrane protein TMC)	STT3A
sp|O75663|TIPRL_HUMAN	O75663	-0.284067	0.663682	-0.260992	11.0522	0.201345	1.97801	2	2	TIP41-like protein (Putative MAPK-activating protein PM10) (Type 2A-interacting protein) (TIP)	TIPRL
sp|P15291|B4GT1_HUMAN	P15291	1.02728	-0.893455	0.168007	0.227309	0.197658	5.95786	3	1	Beta-1,4-galactosyltransferase 1 (Beta-1,4-GalTase 1) (Beta4Gal-T1) (b4Gal-T1) (EC 2.4.1.-) (Beta-N-acetylglucosaminyl-glycolipid beta-1,4-galactosyltransferase) (Beta-N-acetylglucosaminylglycopeptide beta-1,4-galactosyltransferase) (EC 2.4.1.38) (Lactose synthase A protein) (EC 2.4.1.22) (N-acetyllactosamine synthase) (EC 2.4.1.90) (Nal synthase) (Neolactotriaosylceramide beta-1,4-galactosyltran…	B4GALT1
sp|P42126|ECI1_HUMAN	P42126	0.199967	0.191143	1.70706	-0.165475	0.195555	1.72504	3	1	Enoyl-CoA delta isomerase 1, mitochondrial (EC 5.3.3.8) (3,2-trans-enoyl-CoA isomerase) (Delta(3),Delta(2)-enoyl-CoA isomerase) (D3,D2-enoyl-CoA isomerase) (Dodecenoyl-CoA isomerase)	ECI1
sp|P05386|RLA1_HUMAN	P05386	-0.409283	-0.362702	0.959893	0.750725	0.194011	3.07676	2	2	60S acidic ribosomal protein P1 (Large ribosomal subunit protein P1)	RPLP1
sp|P15144|AMPN_HUMAN	P15144	2.08198	0.094824	0.292741	-0.522405	0.193782	2.29812	3	1	Aminopeptidase N (AP-N) (hAPN) (EC 3.4.11.2) (Alanyl aminopeptidase) (Aminopeptidase M) (AP-M) (Microsomal aminopeptidase) (Myeloid plasma membrane glycoprotein CD13) (gp150) (CD antigen CD13)	ANPEP
sp|P23368|MAOM_HUMAN	P23368	-2.63149	0.425624	1.21205	-0.0414178	0.192103	6.43028	2	2	NAD-dependent malic enzyme, mitochondrial (NAD-ME) (EC 1.1.1.38) (Malic enzyme 2)	ME2
sp|O75964|ATP5L_HUMAN	O75964	0.284001	0.099991	3.11641	-0.436029	0.191996	2.08378	3	1	ATP synthase subunit g, mitochondrial (ATPase subunit g) (ATP synthase membrane subunit g)	ATP5MG
sp|P07437|TBB5_HUMAN	P07437	0.040264	-0.0624991	0.336743	0.76118	0.188504	1.37308	3	1	Tubulin beta chain (Tubulin beta-5 chain)	TUBB
sp|P80217|IN35_HUMAN	P80217	0.271672	0.100519	-0.473715	1.32533	0.186095	2.45347	3	1	Interferon-induced 35 kDa protein (IFP 35) (Ifi-35)	IFI35
sp|P47989|XDH_HUMAN	P47989	4.09053	-5.09073	16.4028	-3.71836	0.186087	3.37396	2	2	Xanthine dehydrogenase/oxidase [Includes: Xanthine dehydrogenase (XD) (EC 1.17.1.4); Xanthine oxidase (XO) (EC 1.17.3.2) (Xanthine oxidoreductase) (XOR)]	XDH
sp|Q96AE4|FUBP1_HUMAN	Q96AE4	-0.663962	0.142506	0.386209	0.225897	0.184201	20.6855	3	1	Far upstream element-binding protein 1 (FBP) (FUSE-binding protein 1) (DNA helicase V) (hDH V)	FUBP1
sp|Q99436|PSB7_HUMAN	Q99436	5.37084	0.0661583	0.227446	0.140662	0.184054	1.80109	4	0	Proteasome subunit beta type-7 (EC 3.4.25.1) (Macropain chain Z) (Multicatalytic endopeptidase complex chain Z) (Proteasome subunit Z)	PSMB7
sp|Q15181|IPYR_HUMAN	Q15181	-0.0614864	-0.257038	0.845022	0.429515	0.184014	2.0779	2	2	Inorganic pyrophosphatase (EC 3.6.1.1) (Pyrophosphate phospho-hydrolase) (PPase)	PPA1
sp|P31948|STIP1_HUMAN	P31948	1.31476	0.0365295	0.325872	-0.00932409	0.181201	1.47893	3	1	Stress-induced-phosphoprotein 1 (STI1) (Hsc70/Hsp90-organizing protein) (Hop) (Renal carcinoma antigen NY-REN-11) (Transformation-sensitive protein IEF SSP 3521)	STIP1
sp|Q7KZF4|SND1_HUMAN	Q7KZF4	0.170055	-0.0553078	2.18968	0.189776	0.179916	1.68389	3	1	Staphylococcal nuclease domain-containing protein 1 (EC 3.1.31.1) (100 kDa coactivator) (EBNA2 coactivator p100) (Tudor domain-containing protein 11) (p100 co-activator)	SND1
sp|Q9Y5X1|SNX9_HUMAN	Q9Y5X1	-8.16016	0.627624	12.6082	-0.267832	0.179896	7.12853	2	2	Sorting nexin-9 (SH3 and PX domain-containing protein 1) (Protein SDP1) (SH3 and PX domain-containing protein 3A)	SNX9
sp|P46783|RS10_HUMAN	P46783	-0.610787	-0.0129677	1.84885	0.371856	0.179444	2.62392	2	2	40S ribosomal protein S10 (Small ribosomal subunit protein eS10)	RPS10
sp|Q9ULZ3|ASC_HUMAN	Q9ULZ3	0.567563	-0.145973	-0.0721465	0.429112	0.178483	1.83151	2	2	Apoptosis-associated speck-like protein containing a CARD (hASC) (Caspase recruitment domain-containing protein 5) (PYD and CARD domain-containing protein) (Target of methylation-induced silencing 1)	PYCARD
sp|P20339|RAB5A_HUMAN	P20339	-8.86862	-0.192858	1.64039	0.548872	0.178007	2.80907	2	2	Ras-related protein Rab-5A (EC 3.6.5.2)	RAB5A
sp|P07900|HS90A_HUMAN	P07900	-0.0197259	0.389308	0.360791	-0.00994918	0.175421	1.25169	2	2	Heat shock protein HSP 90-alpha (Heat shock 86 kDa) (HSP 86) (HSP86) (Lipopolysaccharide-associated protein 2) (LAP-2) (LPS-associated protein 2) (Renal carcinoma antigen NY-REN-38)	HSP90AA1
sp|P05787|K2C8_HUMAN	P05787	1.25208	-0.78402	1.13194	-0.908196	0.173963	6.8159	2	2	Keratin, type II cytoskeletal 8 (Cytokeratin-8) (CK-8) (Keratin-8) (K8) (Type-II keratin Kb8)	KRT8
sp|P02649|APOE_HUMAN	P02649	0.727916	-1.66569	-0.122874	0.470019	0.173572	7.26596	2	2	Apolipoprotein E (Apo-E)	APOE
sp|P61769|B2MG_HUMAN	P61769	2.78369	-0.454563	0.796022	-1.3071	0.170729	3.90931	2	2	Beta-2-microglobulin [Cleaved into: Beta-2-microglobulin form pI 5.3]	B2M
sp|P22059|OSBP1_HUMAN	P22059	-1.27646	0.172506	10.6381	0.165606	0.169056	2.27539	3	1	Oxysterol-binding protein 1	OSBP
sp|O15143|ARC1B_HUMAN	O15143	-0.406691	0.278146	0.0582231	0.924988	0.168184	2.59057	3	1	Actin-related protein 2/3 complex subunit 1B (Arp2/3 complex 41 kDa subunit) (p41-ARC)	ARPC1B
sp|P42166|LAP2A_HUMAN	P42166	0.0478187	0.0724523	0.65032	0.259889	0.16617	1.08067	4	0	Lamina-associated polypeptide 2, isoform alpha (Thymopoietin isoform alpha) (TP alpha) (Thymopoietin-related peptide isoform alpha) (TPRP isoform alpha) [Cleaved into: Thymopoietin (TP) (Splenin); Thymopentin (TP5)]	TMPO
sp|P41250|GARS_HUMAN	P41250	-0.653222	-0.468328	3.40994	0.80005	0.165861	2.42637	2	2	Glycine--tRNA ligase (EC 6.1.1.14) (Diadenosine tetraphosphate synthetase) (Ap4A synthetase) (EC 2.7.7.-) (Glycyl-tRNA synthetase) (GlyRS) (Glycyl-tRNA synthetase 1)	GARS1
sp|Q86VP6|CAND1_HUMAN	Q86VP6	-5.09486	-0.246149	0.5711	0.606417	0.162475	2.62395	2	2	Cullin-associated NEDD8-dissociated protein 1 (Cullin-associated and neddylation-dissociated protein 1) (TBP-interacting protein of 120 kDa A) (TBP-interacting protein 120A) (p120 CAND1)	CAND1
sp|P15531|NDKA_HUMAN	P15531	-0.062517	0.0481452	0.963591	0.271822	0.159984	1.5082	3	1	Nucleoside diphosphate kinase A (NDK A) (NDP kinase A) (EC 2.7.4.6) (Granzyme A-activated DNase) (GAAD) (Metastasis inhibition factor nm23) (NM23-H1) (Tumor metastatic process-associated protein)	NME1
sp|Q9UBX7|KLK11_HUMAN	Q9UBX7	0.993662	-0.435886	0.628741	-0.308808	0.159966	3.19603	2	2	Kallikrein-11 (hK11) (EC 3.4.21.-) (Hippostasin) (Serine protease 20) (Trypsin-like protease) [Cleaved into: Kallikrein-11 inactive chain 1; Kallikrein-11 inactive chain 2]	KLK11
sp|O00391|QSOX1_HUMAN	O00391	0.443311	-0.126119	0.442617	-0.841624	0.158249	29.8055	2	2	Sulfhydryl oxidase 1 (hQSOX) (EC 1.8.3.2) (Quiescin Q6)	QSOX1
sp|Q8NBS9|TXND5_HUMAN	Q8NBS9	-0.167253	-0.514013	1.74333	0.482813	0.15778	2.57528	2	2	Thioredoxin domain-containing protein 5 (Endoplasmic reticulum resident protein 46) (ER protein 46) (ERp46) (Thioredoxin-like protein p46)	TXNDC5
sp|P84103|SRSF3_HUMAN	P84103	-0.0177962	-0.512133	1.09304	0.332716	0.15746	3.01456	2	2	Serine/arginine-rich splicing factor 3 (Pre-mRNA-splicing factor SRP20) (Splicing factor, arginine/serine-rich 3)	SRSF3
sp|P07738|PMGE_HUMAN	P07738	1.56653	0.507859	-0.197863	-1.33822	0.154998	9.06981	2	2	Bisphosphoglycerate mutase (BPGM) (EC 5.4.2.4) (2,3-bisphosphoglycerate mutase, erythrocyte) (2,3-bisphosphoglycerate synthase) (EC 5.4.2.11) (2,3-diphosphoglycerate mutase) (DPGM) (BPG-dependent PGAM)	BPGM
sp|Q0VD83|APOBR_HUMAN	Q0VD83	-1.94981	1.19713	-0.403793	0.711937	0.154072	12.5708	2	2	Apolipoprotein B receptor (Apolipoprotein B-100 receptor) (Apolipoprotein B-48 receptor) (Apolipoprotein B48 receptor) (apoB-48R)	APOBR
sp|P13798|ACPH_HUMAN	P13798	-0.107232	0.404053	-0.985857	0.783745	0.14841	32.3371	2	2	Acylamino-acid-releasing enzyme (AARE) (EC 3.4.19.1) (Acyl-peptide hydrolase) (APH) (Acylaminoacyl-peptidase) (Oxidized protein hydrolase) (OPH)	APEH
sp|Q9BXS5|AP1M1_HUMAN	Q9BXS5	-0.699749	0.990585	-11.2101	11.3188	0.145418	92.346	2	2	AP-1 complex subunit mu-1 (AP-mu chain family member mu1A) (Adaptor protein complex AP-1 subunit mu-1) (Adaptor-related protein complex 1 subunit mu-1) (Clathrin assembly protein complex 1 mu-1 medium chain 1) (Clathrin coat assembly protein AP47) (Clathrin coat-associated protein AP47) (Golgi adaptor HA1/AP1 adaptin mu-1 subunit) (Mu-adaptin 1) (Mu1A-adaptin)	AP1M1
sp|Q5D862|FILA2_HUMAN	Q5D862	-0.391899	-0.398187	12.0362	0.679249	0.143675	2.0319	2	2	Filaggrin-2 (FLG-2) (Intermediate filament-associated and psoriasis-susceptibility protein) (Ifapsoriasin)	FLG2
sp|P67812|SC11A_HUMAN	P67812	2.76303	0.527293	-0.649248	-0.241193	0.14305	2.53729	2	2	Signal peptidase complex catalytic subunit SEC11A (EC 3.4.21.89) (Endopeptidase SP18) (Microsomal signal peptidase 18 kDa subunit) (SPase 18 kDa subunit) (SEC11 homolog A) (SEC11-like protein 1) (SPC18)	SEC11A
tr|A0A0C4DH36|A0A0C4DH36_HUMAN	A0A0C4DH36	-0.761544	0.235151	0.0459456	1.14445	0.140548	4.71379	3	1	Probable non-functional immunoglobulin heavy variable 3-38	IGHV3-38
sp|P16070|CD44_HUMAN	P16070	-3.34193	0.249266	0.102205	0.173299	0.137752	2.49819	3	1	CD44 antigen (CDw44) (Epican) (Extracellular matrix receptor III) (ECMR-III) (GP90 lymphocyte homing/adhesion receptor) (HUTCH-I) (Heparan sulfate proteoglycan) (Hermes antigen) (Hyaluronate receptor) (Phagocytic glycoprotein 1) (PGP-1) (Phagocytic glycoprotein I) (PGP-I) (CD antigen CD44)	CD44
sp|P08240|SRPRA_HUMAN	P08240	-8.46897	-0.259242	11.7008	0.534113	0.137435	9.45011	2	2	Signal recognition particle receptor subunit alpha (SR-alpha) (Docking protein alpha) (DP-alpha)	SRPRA
sp|P07203|GPX1_HUMAN	P07203	0.194101	0.424875	0.0762029	0.0510267	0.135152	0.914943	4	0	Glutathione peroxidase 1 (GPx-1) (GSHPx-1) (EC 1.11.1.9) (Cellular glutathione peroxidase)	GPX1
sp|Q13283|G3BP1_HUMAN	Q13283	-0.844532	0.2258	4.36227	0.0374495	0.131625	2.45999	3	1	Ras GTPase-activating protein-binding protein 1 (G3BP-1) (EC 3.6.4.12) (EC 3.6.4.13) (ATP-dependent DNA helicase VIII) (hDH VIII) (GAP SH3 domain-binding protein 1)	G3BP1
sp|Q9Y6B6|SAR1B_HUMAN	Q9Y6B6	0.354148	-0.0942198	-0.419701	11.5173	0.129964	2.04057	2	2	GTP-binding protein SAR1b (GTP-binding protein B) (GTBPB)	SAR1B
sp|O14579|COPE_HUMAN	O14579	-2.14329	0.308117	-0.0499088	0.685131	0.129104	4.21679	2	2	Coatomer subunit epsilon (Epsilon-coat protein) (Epsilon-COP)	COPE
sp|P07686|HEXB_HUMAN	P07686	0.358453	0.0966274	0.155796	-0.638745	0.126212	62.558	3	1	Beta-hexosaminidase subunit beta (EC 3.2.1.52) (Beta-N-acetylhexosaminidase subunit beta) (Hexosaminidase subunit B) (Cervical cancer proto-oncogene 7 protein) (HCC-7) (N-acetyl-beta-glucosaminidase subunit beta) [Cleaved into: Beta-hexosaminidase subunit beta chain B; Beta-hexosaminidase subunit beta chain A]	HEXB
sp|O96019|ACL6A_HUMAN	O96019	-0.441525	-0.255961	0.992631	0.506265	0.125152	3.33766	2	2	Actin-like protein 6A (53 kDa BRG1-associated factor A) (Actin-related protein Baf53a) (ArpNbeta) (BRG1-associated factor 53A) (BAF53A) (INO80 complex subunit K)	ACTL6A
sp|P05091|ALDH2_HUMAN	P05091	1.68937	0.0616859	0.188396	-0.334548	0.125041	2.21117	3	1	Aldehyde dehydrogenase, mitochondrial (EC 1.2.1.3) (ALDH class 2) (ALDH-E2) (ALDHI)	ALDH2
sp|Q00169|PIPNA_HUMAN	Q00169	1.32412	0.0543543	0.17207	0.0772805	0.124675	1.50769	4	0	Phosphatidylinositol transfer protein alpha isoform (PI-TP-alpha) (PtdIns transfer protein alpha) (PtdInsTP alpha)	PITPNA
sp|P80303|NUCB2_HUMAN	P80303	2.7041	-1.04165	1.09366	-0.855249	0.119207	3.72911	2	2	Nucleobindin-2 (DNA-binding protein NEFA) (Epididymis secretory protein Li 109) (Gastric cancer antigen Zg4) (Prepronesfatin) [Cleaved into: Nesfatin-1]	NUCB2
sp|Q9Y2Z0|SGT1_HUMAN	Q9Y2Z0	0.720799	2.12972	-0.875655	-0.49238	0.11421	3.65833	2	2	Protein SGT1 homolog (Protein 40-6-3) (Sgt1) (Suppressor of G2 allele of SKP1 homolog)	SUGT1
sp|Q95604|1C17_HUMAN	Q95604	-0.43449	0.660212	2.3	-0.438554	0.112861	2.47859	2	2	NA	NA
sp|Q96PK6|RBM14_HUMAN	Q96PK6	-0.874807	-0.625866	2.82563	0.850495	0.112315	3.12784	2	2	RNA-binding protein 14 (Paraspeckle protein 2) (PSP2) (RNA-binding motif protein 14) (RRM-containing coactivator activator/modulator) (Synaptotagmin-interacting protein) (SYT-interacting protein)	RBM14
sp|P31689|DNJA1_HUMAN	P31689	-0.450767	0.103409	0.275599	0.115248	0.109328	29.214	3	1	DnaJ homolog subfamily A member 1 (DnaJ protein homolog 2) (HSDJ) (Heat shock 40 kDa protein 4) (Heat shock protein J2) (HSJ-2) (Human DnaJ protein 2) (hDj-2)	DNAJA1
sp|P43686|PRS6B_HUMAN	P43686	-0.325808	-0.185728	1.51972	0.403556	0.108914	2.37892	2	2	26S proteasome regulatory subunit 6B (26S proteasome AAA-ATPase subunit RPT3) (MB67-interacting protein) (MIP224) (Proteasome 26S subunit ATPase 4) (Tat-binding protein 7) (TBP-7)	PSMC4
sp|Q92945|FUBP2_HUMAN	Q92945	-0.706512	0.253771	0.57441	-0.0408639	0.106453	27.0157	2	2	Far upstream element-binding protein 2 (FUSE-binding protein 2) (KH type-splicing regulatory protein) (KSRP) (p75)	KHSRP
sp|Q9P0L0|VAPA_HUMAN	Q9P0L0	-2.32902	-0.57619	1.6313	0.783809	0.10381	14.1142	2	2	Vesicle-associated membrane protein-associated protein A (VAMP-A) (VAMP-associated protein A) (VAP-A) (33 kDa VAMP-associated protein) (VAP-33)	VAPA
sp|Q16401|PSMD5_HUMAN	Q16401	0.0129351	0.0861277	2.31536	0.121491	0.103809	1.76951	4	0	26S proteasome non-ATPase regulatory subunit 5 (26S protease subunit S5 basic) (26S proteasome subunit S5B)	PSMD5
sp|O14617|AP3D1_HUMAN	O14617	-0.4996	2.60998	0.701081	-2.09814	0.100741	11.1345	2	2	AP-3 complex subunit delta-1 (AP-3 complex subunit delta) (Adaptor-related protein complex 3 subunit delta-1) (Delta-adaptin)	AP3D1
sp|P07858|CATB_HUMAN	P07858	-0.0233156	-0.0662793	0.76987	0.221901	0.0992929	1.70453	2	2	Cathepsin B (EC 3.4.22.1) (APP secretase) (APPS) (Cathepsin B1) [Cleaved into: Cathepsin B light chain; Cathepsin B heavy chain]	CTSB
sp|P55060|XPO2_HUMAN	P55060	-0.335369	-0.0208213	0.535475	0.219357	0.0992678	3.70052	2	2	Exportin-2 (Exp2) (Cellular apoptosis susceptibility protein) (Chromosome segregation 1-like protein) (Importin-alpha re-exporter)	CSE1L
sp|P10253|LYAG_HUMAN	P10253	-0.354829	0.450822	0.124906	0.0696517	0.0972787	4.55555	3	1	Lysosomal alpha-glucosidase (EC 3.2.1.20) (Acid maltase) (Aglucosidase alfa) [Cleaved into: 76 kDa lysosomal alpha-glucosidase; 70 kDa lysosomal alpha-glucosidase]	GAA
sp|Q14152|EIF3A_HUMAN	Q14152	-0.521603	-0.156665	1.23239	0.346097	0.0947161	3.37674	2	2	Eukaryotic translation initiation factor 3 subunit A (eIF3a) (Eukaryotic translation initiation factor 3 subunit 10) (eIF-3-theta) (eIF3 p167) (eIF3 p180) (eIF3 p185)	EIF3A
sp|P29350|PTN6_HUMAN	P29350	0.321756	-0.569796	-0.133044	0.95727	0.0943559	4.53332	2	2	Tyrosine-protein phosphatase non-receptor type 6 (EC 3.1.3.48) (Hematopoietic cell protein-tyrosine phosphatase) (Protein-tyrosine phosphatase 1C) (PTP-1C) (Protein-tyrosine phosphatase SHP-1) (SH-PTP1)	PTPN6
sp|P10515|ODP2_HUMAN	P10515	0.766843	0.191796	-0.736141	-0.00361784	0.094089	11.3381	2	2	Dihydrolipoyllysine-residue acetyltransferase component of pyruvate dehydrogenase complex, mitochondrial (EC 2.3.1.12) (70 kDa mitochondrial autoantigen of primary biliary cirrhosis) (PBC) (Dihydrolipoamide acetyltransferase component of pyruvate dehydrogenase complex) (M2 antigen complex 70 kDa subunit) (Pyruvate dehydrogenase complex component E2) (PDC-E2) (PDCE2)	DLAT
sp|Q15056|IF4H_HUMAN	Q15056	-0.613032	0.0338274	1.32967	0.135152	0.0844895	3.6574	3	1	Eukaryotic translation initiation factor 4H (eIF-4H) (Williams-Beuren syndrome chromosomal region 1 protein)	EIF4H
sp|Q86X76|NIT1_HUMAN	Q86X76	-1.31118	0.0534258	0.115067	0.847459	0.0842463	12.1982	3	1	Deaminated glutathione amidase (dGSH amidase) (EC 3.5.1.128) (Nitrilase homolog 1)	NIT1
sp|Q16531|DDB1_HUMAN	Q16531	-0.70052	0.339307	-0.186775	0.367502	0.0762657	11.2109	2	2	DNA damage-binding protein 1 (DDB p127 subunit) (DNA damage-binding protein a) (DDBa) (Damage-specific DNA-binding protein 1) (HBV X-associated protein 1) (XAP-1) (UV-damaged DNA-binding factor) (UV-damaged DNA-binding protein 1) (UV-DDB 1) (XPE-binding factor) (XPE-BF) (Xeroderma pigmentosum group E-complementing protein) (XPCe)	DDB1
sp|Q13177|PAK2_HUMAN	Q13177	-1.66768	-0.9514	1.09918	12.0261	0.0738886	2.42718	2	2	Serine/threonine-protein kinase PAK 2 (EC 2.7.11.1) (Gamma-PAK) (PAK65) (S6/H4 kinase) (p21-activated kinase 2) (PAK-2) (p58) [Cleaved into: PAK-2p27 (p27); PAK-2p34 (p34) (C-t-PAK2)]	PAK2
sp|P27816|MAP4_HUMAN	P27816	0.41805	-0.272339	2.37143	-0.80846	0.0728554	3.25398	2	2	Microtubule-associated protein 4 (MAP-4)	MAP4
sp|P01903|DRA_HUMAN	P01903	0.374314	2.51738	-0.232582	-0.63968	0.0708658	2.78272	2	2	HLA class II histocompatibility antigen, DR alpha chain (MHC class II antigen DRA)	HLA-DRA
sp|O43747|AP1G1_HUMAN	O43747	1.78151	-0.15972	-0.635639	0.300167	0.0702237	3.25142	2	2	AP-1 complex subunit gamma-1 (Adaptor protein complex AP-1 subunit gamma-1) (Adaptor-related protein complex 1 subunit gamma-1) (Clathrin assembly protein complex 1 gamma-1 large chain) (Gamma1-adaptin) (Golgi adaptor HA1/AP1 adaptin subunit gamma-1)	AP1G1
sp|P25786|PSA1_HUMAN	P25786	-0.6025	0.343342	-0.227542	0.82008	0.0578999	7.51666	2	2	Proteasome subunit alpha type-1 (EC 3.4.25.1) (30 kDa prosomal protein) (PROS-30) (Macropain subunit C2) (Multicatalytic endopeptidase complex subunit C2) (Proteasome component C2) (Proteasome nu chain)	PSMA1
sp|Q7L591|DOK3_HUMAN	Q7L591	2.21345	-0.400712	-0.114954	0.227287	0.0561667	2.45805	2	2	Docking protein 3 (Downstream of tyrosine kinase 3)	DOK3
sp|P49721|PSB2_HUMAN	P49721	-0.687658	0.124416	-0.0135993	0.514456	0.0554082	32.1065	2	2	Proteasome subunit beta type-2 (EC 3.4.25.1) (Macropain subunit C7-I) (Multicatalytic endopeptidase complex subunit C7-I) (Proteasome component C7-I)	PSMB2
sp|Q9Y3Z3|SAMH1_HUMAN	Q9Y3Z3	0.163577	0.490204	-0.265045	-0.0563956	0.0535906	3.88688	2	2	Deoxynucleoside triphosphate triphosphohydrolase SAMHD1 (dNTPase) (EC 3.1.5.-) (Dendritic cell-derived IFNG-induced protein) (DCIP) (Monocyte protein 5) (MOP-5) (SAM domain and HD domain-containing protein 1) (hSAMHD1)	SAMHD1
sp|P12109|CO6A1_HUMAN	P12109	0.522682	-1.89852	0.30901	-0.203694	0.0526581	3.45407	2	2	Collagen alpha-1(VI) chain	COL6A1
sp|P12956|XRCC6_HUMAN	P12956	-0.156029	0.179916	0.741299	-0.0828528	0.0485314	2.38536	2	2	X-ray repair cross-complementing protein 6 (EC 3.6.4.-) (EC 4.2.99.-) (5'-deoxyribose-5-phosphate lyase Ku70) (5'-dRP lyase Ku70) (70 kDa subunit of Ku antigen) (ATP-dependent DNA helicase 2 subunit 1) (ATP-dependent DNA helicase II 70 kDa subunit) (CTC box-binding factor 75 kDa subunit) (CTC75) (CTCBF) (DNA repair protein XRCC6) (Lupus Ku autoantigen protein p70) (Ku70) (Thyroid-lupus autoantige…	XRCC6
sp|Q16651|PRSS8_HUMAN	Q16651	0.533079	-0.926658	0.677489	-0.436434	0.0483224	20.238	2	2	Prostasin (EC 3.4.21.-) (Channel-activating protease 1) (CAP1) (Serine protease 8) [Cleaved into: Prostasin light chain; Prostasin heavy chain]	PRSS8
sp|Q12905|ILF2_HUMAN	Q12905	-0.213879	-0.141594	0.826931	0.236763	0.0475844	2.6895	2	2	Interleukin enhancer-binding factor 2 (Nuclear factor of activated T-cells 45 kDa)	ILF2
sp|P01743|HV146_HUMAN	P01743	1.56069	-0.925618	-0.355517	0.443869	0.044176	5.95955	2	2	Immunoglobulin heavy variable 1-46 (Ig heavy chain V-I region DOT) (Ig heavy chain V-I region HG3) (Ig heavy chain V-I region Mot)	IGHV1-46
sp|O15533|TPSN_HUMAN	O15533	-0.531916	-0.0324611	1.42116	0.11886	0.0431996	3.41368	2	2	Tapasin (TPN) (TPSN) (NGS-17) (TAP-associated protein) (TAP-binding protein)	TAPBP
sp|P09382|LEG1_HUMAN	P09382	-0.0492832	0.930693	-0.333192	0.128156	0.0394367	3.20605	2	2	Galectin-1 (Gal-1) (14 kDa laminin-binding protein) (HLBP14) (14 kDa lectin) (Beta-galactoside-binding lectin L-14-I) (Galaptin) (HBL) (HPL) (Lactose-binding lectin 1) (Lectin galactoside-binding soluble 1) (Putative MAPK-activating protein PM12) (S-Lac lectin 1)	LGALS1
sp|O00303|EIF3F_HUMAN	O00303	-1.05128	-0.017532	1.64034	0.0930779	0.0377729	6.67892	2	2	Eukaryotic translation initiation factor 3 subunit F (eIF3f) (Deubiquitinating enzyme eIF3f) (EC 3.4.19.12) (Eukaryotic translation initiation factor 3 subunit 5) (eIF-3-epsilon) (eIF3 p47)	EIF3F
sp|O95433|AHSA1_HUMAN	O95433	-0.0688275	0.336366	0.129813	-0.055657	0.0370778	2.2277	2	2	Activator of 90 kDa heat shock protein ATPase homolog 1 (AHA1) (p38)	AHSA1
sp|P84098|RL19_HUMAN	P84098	15.4168	-2.45307	0.798947	-0.726461	0.0362433	2.52015	2	2	60S ribosomal protein L19 (Large ribosomal subunit protein eL19)	RPL19
sp|O43653|PSCA_HUMAN	O43653	2.11214	0.553034	-0.513597	-0.48108	0.0359768	2.95361	2	2	Prostate stem cell antigen	PSCA
sp|O14980|XPO1_HUMAN	O14980	-0.70997	-0.0548768	0.120907	0.308888	0.0330152	5.29003	2	2	Exportin-1 (Exp1) (Chromosome region maintenance 1 protein homolog)	XPO1
tr|A0A075B7D0|A0A075B7D0_HUMAN	A0A075B7D0	0.0978474	-0.245477	-0.0332189	0.507542	0.0323142	3.8838	2	2	Immunoglobulin heavy variable 1/OR15-1 (non-functional) (Fragment)	IGHV1OR15-1
sp|Q07021|C1QBP_HUMAN	Q07021	0.256608	-0.223351	2.17583	-0.195721	0.030444	2.2579	2	2	Complement component 1 Q subcomponent-binding protein, mitochondrial (ASF/SF2-associated protein p32) (Glycoprotein gC1qBP) (C1qBP) (Hyaluronan-binding protein 1) (Mitochondrial matrix protein p32) (gC1q-R protein) (p33) (SF2AP32)	C1QBP
sp|P53618|COPB_HUMAN	P53618	6.16037	0.115724	-0.0587782	-1.48639	0.0284731	2.87059	2	2	Coatomer subunit beta (Beta-coat protein) (Beta-COP)	COPB1
sp|Q66K74|MAP1S_HUMAN	Q66K74	-1.89997	0.294528	0.186707	-0.137887	0.0244101	2.63092	2	2	Microtubule-associated protein 1S (MAP-1S) (BPY2-interacting protein 1) (Microtubule-associated protein 8) (Variable charge Y chromosome 2-interacting protein 1) (VCY2-interacting protein 1) (VCY2IP-1) [Cleaved into: MAP1S heavy chain; MAP1S light chain]	MAP1S
sp|P46778|RL21_HUMAN	P46778	-1.0471	-0.159059	2.22129	0.191092	0.0160167	4.58244	2	2	60S ribosomal protein L21 (Large ribosomal subunit protein eL21)	RPL21
sp|P26599|PTBP1_HUMAN	P26599	0.567667	-0.657933	1.37911	-0.545928	0.0108699	5.21749	2	2	Polypyrimidine tract-binding protein 1 (PTB) (57 kDa RNA-binding protein PPTB-1) (Heterogeneous nuclear ribonucleoprotein I) (hnRNP I)	PTBP1
sp|Q9ULA0|DNPEP_HUMAN	Q9ULA0	-0.210998	-1.14906	0.582378	0.231391	0.0101966	5.48419	2	2	Aspartyl aminopeptidase (EC 3.4.11.21)	DNPEP
sp|Q13867|BLMH_HUMAN	Q13867	-2.23978	-0.707152	0.727262	12.3665	0.0100548	2.62712	2	2	Bleomycin hydrolase (BH) (BLM hydrolase) (BMH) (EC 3.4.22.40)	BLMH
sp|P01834|IGKC_HUMAN	P01834	-0.491744	0.269011	-0.011306	0.0314089	0.0100515	6.29455	2	2	Immunoglobulin kappa constant (Ig kappa chain C region) (Ig kappa chain C region AG) (Ig kappa chain C region CUM) (Ig kappa chain C region EU) (Ig kappa chain C region OU) (Ig kappa chain C region ROY) (Ig kappa chain C region TI)	IGKC
sp|P10909|CLUS_HUMAN	P10909	0.0752059	-1.54886	-0.0552949	0.343306	0.00995548	2.87201	2	2	Clusterin (Aging-associated gene 4 protein) (Apolipoprotein J) (Apo-J) (Complement cytolysis inhibitor) (CLI) (Complement-associated protein SP-40,40) (Ku70-binding protein 1) (NA1/NA2) (Sulfated glycoprotein 2) (SGP-2) (Testosterone-repressed prostate message 2) (TRPM-2) [Cleaved into: Clusterin beta chain (ApoJalpha) (Complement cytolysis inhibitor a chain); Clusterin alpha chain (ApoJbeta) (Co…	CLU
sp|P30043|BLVRB_HUMAN	P30043	0.233157	0.0371508	-0.0647819	-0.0174496	0.0098506	2.78387	2	2	Flavin reductase (NADPH) (FR) (EC 1.5.1.30) (Biliverdin reductase B) (BVR-B) (EC 1.3.1.24) (Biliverdin-IX beta-reductase) (Green heme-binding protein) (GHBP) (NADPH-dependent diaphorase) (NADPH-flavin reductase) (FLR)	BLVRB
sp|P04040|CATA_HUMAN	P04040	-0.574083	0.756313	-0.430318	0.446264	0.00797343	13.164	2	2	Catalase (EC 1.11.1.6)	CAT
sp|Q6UXB2|CXL17_HUMAN	Q6UXB2	2.70467	-6.9515	3.39036	-2.69005	0.00731132	5.49558	2	2	C-X-C motif chemokine 17 (6-Cys CXCL17) (Dendritic cell and monocyte chemokine-like protein) (DMC) (VEGF coregulated chemokine 1) [Cleaved into: 4-Cys CXCL17]	CXCL17
sp|Q16706|MA2A1_HUMAN	Q16706	10.3441	-0.336842	0.349677	-0.50028	0.00641748	2.13711	2	2	Alpha-mannosidase 2 (EC 3.2.1.114) (Golgi alpha-mannosidase II) (AMan II) (Man II) (Mannosidase alpha class 2A member 1) (Mannosyl-oligosaccharide 1,3-1,6-alpha-mannosidase)	MAN2A1
sp|Q9Y678|COPG1_HUMAN	Q9Y678	0.246355	-0.246743	0.757201	-0.272208	-0.000194192	4.0164	2	2	Coatomer subunit gamma-1 (Gamma-1-coat protein) (Gamma-1-COP)	COPG1
sp|P26572|MGAT1_HUMAN	P26572	1.28722	-0.280693	0.267486	-0.752018	-0.0066037	6.71647	2	2	Alpha-1,3-mannosyl-glycoprotein 2-beta-N-acetylglucosaminyltransferase (EC 2.4.1.101) (N-glycosyl-oligosaccharide-glycoprotein N-acetylglucosaminyltransferase I) (GNT-I) (GlcNAc-T I)	MGAT1
sp|P13716|HEM2_HUMAN	P13716	-1.15333	0.416183	-0.436248	1.09876	-0.0100326	52.6855	2	2	Delta-aminolevulinic acid dehydratase (ALADH) (EC 4.2.1.24) (Porphobilinogen synthase)	ALAD
sp|P53004|BIEA_HUMAN	P53004	0.409899	0.0949224	-0.24057	-0.116884	-0.0109809	7.72717	2	2	Biliverdin reductase A (BVR A) (EC 1.3.1.24) (Biliverdin-IX alpha-reductase)	BLVRA
sp|Q9NP72|RAB18_HUMAN	Q9NP72	2.18437	-0.794184	0.764437	-2.3156	-0.0148737	48.3151	2	2	Ras-related protein Rab-18	RAB18
sp|Q8N4F0|BPIB2_HUMAN	Q8N4F0	3.27227	-0.587977	0.539442	-1.11984	-0.0242675	3.7211	2	2	BPI fold-containing family B member 2 (Bactericidal/permeability-increasing protein-like 1) (BPI-like 1) (Long palate, lung and nasal epithelium carcinoma-associated protein 2) (RYSR)	BPIFB2
sp|Q6UX73|CP089_HUMAN	Q6UX73	0.975976	-0.315493	-0.364948	0.261208	-0.0271426	4.49828	2	2	UPF0764 protein C16orf89	C16orf89
sp|P02808|STAT_HUMAN	P02808	0.770409	-6.86494	12.8388	-0.831012	-0.0303012	5.585	2	2	Statherin	STATH
sp|O75821|EIF3G_HUMAN	O75821	-3.71688	-0.0501412	1.01832	-0.0134828	-0.031812	3.00842	1	3	Eukaryotic translation initiation factor 3 subunit G (eIF3g) (Eukaryotic translation initiation factor 3 RNA-binding subunit) (eIF-3 RNA-binding subunit) (Eukaryotic translation initiation factor 3 subunit 4) (eIF-3-delta) (eIF3 p42) (eIF3 p44)	EIF3G
sp|O43143|DHX15_HUMAN	O43143	-0.479209	-0.38014	1.07871	0.314585	-0.0327772	5.41156	2	2	Pre-mRNA-splicing factor ATP-dependent RNA helicase DHX15 (EC 3.6.4.13) (ATP-dependent RNA helicase #46) (DEAH box protein 15)	DHX15
sp|P13010|XRCC5_HUMAN	P13010	-0.180552	0.064125	0.68942	-0.132637	-0.0342559	3.63768	2	2	X-ray repair cross-complementing protein 5 (EC 3.6.4.-) (86 kDa subunit of Ku antigen) (ATP-dependent DNA helicase 2 subunit 2) (ATP-dependent DNA helicase II 80 kDa subunit) (CTC box-binding factor 85 kDa subunit) (CTC85) (CTCBF) (DNA repair protein XRCC5) (Ku80) (Ku86) (Lupus Ku autoantigen protein p86) (Nuclear factor IV) (Thyroid-lupus autoantigen) (TLAA) (X-ray repair complementing defective…	XRCC5
sp|P07339|CATD_HUMAN	P07339	-0.0331407	-0.0372596	0.180919	-0.417029	-0.0352001	3.24635	1	3	Cathepsin D (EC 3.4.23.5) [Cleaved into: Cathepsin D light chain; Cathepsin D heavy chain]	CTSD
sp|P01780|HV307_HUMAN	P01780	1.64897	-0.210469	-0.13025	0.0574442	-0.0364028	2.57421	2	2	Immunoglobulin heavy variable 3-7 (Ig heavy chain V-III region GAL) (Ig heavy chain V-III region GAR) (Ig heavy chain V-III region JON)	IGHV3-7
sp|P00167|CYB5_HUMAN	P00167	3.97073	-0.236915	0.152484	-0.344711	-0.0422152	2.33561	2	2	Cytochrome b5 (Microsomal cytochrome b5 type A) (MCB5)	CYB5A
sp|P13671|CO6_HUMAN	P13671	-1.15614	0.377027	-0.462696	0.948287	-0.042834	12.6146	2	2	Complement component C6	C6
sp|Q15582|BGH3_HUMAN	Q15582	0.820408	-0.16746	-0.509039	0.0814735	-0.0429932	10.0091	2	2	Transforming growth factor-beta-induced protein ig-h3 (Beta ig-h3) (Kerato-epithelin) (RGD-containing collagen-associated protein) (RGD-CAP)	TGFBI
sp|Q16881|TRXR1_HUMAN	Q16881	-1.55545	1.12245	-0.518358	0.424193	-0.0470825	8.82537	2	2	Thioredoxin reductase 1, cytoplasmic (TR) (EC 1.8.1.9) (Gene associated with retinoic and interferon-induced mortality 12 protein) (GRIM-12) (Gene associated with retinoic and IFN-induced mortality 12 protein) (KM-102-derived reductase-like factor) (Thioredoxin reductase TR1)	TXNRD1
sp|Q9BTY2|FUCO2_HUMAN	Q9BTY2	-0.176363	1.15085	0.0790329	-0.565439	-0.0486653	6.02602	2	2	Plasma alpha-L-fucosidase (EC 3.2.1.51) (Alpha-L-fucoside fucohydrolase 2) (Alpha-L-fucosidase 2)	FUCA2
sp|Q86SQ4|AGRG6_HUMAN	Q86SQ4	-0.214209	0.115259	0.717036	-0.956785	-0.0494748	8.23895	2	2	Adhesion G-protein coupled receptor G6 (Developmentally regulated G-protein-coupled receptor) (G-protein coupled receptor 126) (Vascular inducible G protein-coupled receptor) [Cleaved into: ADGRG6 N-terminal fragment (ADGRG6-NTF); ADGRG6 C-terminal fragment (ADGRG6-CTF)]	ADGRG6
sp|P02792|FRIL_HUMAN	P02792	-0.967737	0.748932	0.947734	-0.849007	-0.0500375	33.9321	2	2	Ferritin light chain (Ferritin L subunit)	FTL
sp|P18031|PTN1_HUMAN	P18031	-0.361147	0.219297	0.585668	-0.319665	-0.0501842	14.6449	2	2	Tyrosine-protein phosphatase non-receptor type 1 (EC 3.1.3.48) (Protein-tyrosine phosphatase 1B) (PTP-1B)	PTPN1
sp|P53007|TXTP_HUMAN	P53007	-1.93943	0.628385	13.2929	-0.730469	-0.051042	2.51169	2	2	Tricarboxylate transport protein, mitochondrial (Citrate transport protein) (CTP) (Solute carrier family 25 member 1) (Tricarboxylate carrier protein)	SLC25A1
sp|P54802|ANAG_HUMAN	P54802	-0.461087	-0.620772	4.09491	0.353106	-0.0539907	2.62667	2	2	Alpha-N-acetylglucosaminidase (EC 3.2.1.50) (N-acetyl-alpha-glucosaminidase) (NAG) [Cleaved into: Alpha-N-acetylglucosaminidase 82 kDa form; Alpha-N-acetylglucosaminidase 77 kDa form]	NAGLU
sp|P29590|PML_HUMAN	P29590	0.546071	-0.309762	0.197726	-0.691517	-0.0560181	8.48456	2	2	Protein PML (Promyelocytic leukemia protein) (RING finger protein 71) (Tripartite motif-containing protein 19)	PML
sp|Q8NFL0|B3GN7_HUMAN	Q8NFL0	-0.0831474	0.47577	-0.032714	-1.47372	-0.0579307	3.00185	1	3	UDP-GlcNAc:betaGal beta-1,3-N-acetylglucosaminyltransferase 7 (BGnT-7) (Beta-1,3-Gn-T7) (Beta-1,3-N-acetylglucosaminyltransferase 7) (Beta3Gn-T7) (EC 2.4.1.-)	B3GNT7
sp|P61088|UBE2N_HUMAN	P61088	-3.99287	0.67511	0.0751937	-0.191296	-0.0580513	2.47044	2	2	Ubiquitin-conjugating enzyme E2 N (EC 2.3.2.23) (Bendless-like ubiquitin-conjugating enzyme) (E2 ubiquitin-conjugating enzyme N) (Ubc13) (UbcH13) (Ubiquitin carrier protein N) (Ubiquitin-protein ligase N)	UBE2N
sp|O00429|DNM1L_HUMAN	O00429	-0.232916	-1.90208	0.565067	0.103755	-0.0645806	2.93192	2	2	Dynamin-1-like protein (EC 3.6.5.5) (Dnm1p/Vps1p-like protein) (DVLP) (Dynamin family member proline-rich carboxyl-terminal domain less) (Dymple) (Dynamin-like protein) (Dynamin-like protein 4) (Dynamin-like protein IV) (HdynIV) (Dynamin-related protein 1)	DNM1L
sp|P01891|1A68_HUMAN	P01891	-1.4428	0.270149	0.431305	-0.401197	-0.0655243	2.98115	2	2	NA	NA
sp|Q92522|H1X_HUMAN	Q92522	-0.748623	-0.685442	0.557469	0.548044	-0.0686991	8.93104	2	2	Histone H1.10 (Histone H1x)	H1-10
sp|Q8NBX0|SCPDL_HUMAN	Q8NBX0	12.3848	0.338704	-0.477593	-2.75597	-0.0694449	2.86709	2	2	Saccharopine dehydrogenase-like oxidoreductase (EC 1.-.-.-)	SCCPDH
sp|P09668|CATH_HUMAN	P09668	0.0473269	0.704505	-0.468439	-0.192669	-0.072671	22.09	2	2	Pro-cathepsin H [Cleaved into: Cathepsin H mini chain; Cathepsin H (EC 3.4.22.16); Cathepsin H heavy chain; Cathepsin H light chain]	CTSH
sp|O75976|CBPD_HUMAN	O75976	1.37065	-0.916944	0.766871	-1.76951	-0.0750367	10.6126	2	2	Carboxypeptidase D (EC 3.4.17.22) (Metallocarboxypeptidase D) (gp180)	CPD
sp|Q13287|NMI_HUMAN	Q13287	-2.19724	0.898634	-1.04902	0.901375	-0.0751925	4.23246	2	2	N-myc-interactor (Nmi) (N-myc and STAT interactor)	NMI
sp|Q96A26|F162A_HUMAN	Q96A26	0.0377812	-0.189068	14.1248	-12.7048	-0.0756435	34.5664	2	2	Protein FAM162A (E2-induced gene 5 protein) (Growth and transformation-dependent protein) (HGTD-P)	FAM162A
sp|P24821|TENA_HUMAN	P24821	-1.39785	-0.0931027	-0.0603474	5.09964	-0.076725	3.24279	1	3	Tenascin (TN) (Cytotactin) (GMEM) (GP 150-225) (Glioma-associated-extracellular matrix antigen) (Hexabrachion) (JI) (Myotendinous antigen) (Neuronectin) (Tenascin-C) (TN-C)	TNC
sp|Q9HBI0|PARVG_HUMAN	Q9HBI0	-2.23748	0.249147	-0.178881	0.0173962	-0.0807423	2.13371	2	2	Gamma-parvin	PARVG
sp|Q9BRK5|CAB45_HUMAN	Q9BRK5	0.944422	-2.36852	0.386982	-0.549907	-0.0814626	3.65951	2	2	45 kDa calcium-binding protein (Cab45) (Stromal cell-derived factor 4) (SDF-4)	SDF4
sp|P19338|NUCL_HUMAN	P19338	-0.447435	-0.378983	0.215764	0.31328	-0.0816095	5.30375	2	2	Nucleolin (Protein C23)	NCL
sp|O75787|RENR_HUMAN	O75787	0.604738	-1.00979	0.738095	-0.769531	-0.0823967	8.32315	2	2	Renin receptor (ATPase H(+)-transporting lysosomal accessory protein 2) (ATPase H(+)-transporting lysosomal-interacting protein 2) (ER-localized type I transmembrane adaptor) (Embryonic liver differentiation factor 10) (N14F) (Renin/prorenin receptor) (Vacuolar ATP synthase membrane sector-associated protein M8-9) (ATP6M8-9) (V-ATPase M8.9 subunit) [Cleaved into: Renin receptor N-terminal fragmen…	ATP6AP2
sp|P09958|FURIN_HUMAN	P09958	0.120672	-3.5343	15.8819	-0.289082	-0.084205	2.86155	2	2	Furin (EC 3.4.21.75) (Dibasic-processing enzyme) (Paired basic amino acid residue-cleaving enzyme) (PACE)	FURIN
sp|O95479|G6PE_HUMAN	O95479	-0.707797	-0.271063	2.01001	0.0866119	-0.0922255	4.28919	2	2	GDH/6PGL endoplasmic bifunctional protein [Includes: Hexose-6-phosphate dehydrogenase (Glucose 1-dehydrogenase) (GDH) (EC 1.1.1.47) (Glucose-6-phosphate dehydrogenase) (EC 1.1.1.363); 6-phosphogluconolactonase (6PGL) (EC 3.1.1.31)]	H6PD
sp|O95994|AGR2_HUMAN	O95994	1.77477	-0.956081	0.768979	-1.10006	-0.0935507	11.412	2	2	Anterior gradient protein 2 homolog (AG-2) (hAG-2) (HPC8) (Secreted cement gland protein XAG-2 homolog)	AGR2
sp|Q9Y646|CBPQ_HUMAN	Q9Y646	0.46363	-1.06473	0.380121	-0.575101	-0.0974903	3.74371	2	2	Carboxypeptidase Q (EC 3.4.17.-) (Lysosomal dipeptidase) (Plasma glutamate carboxypeptidase)	CPQ
sp|P63000|RAC1_HUMAN	P63000	-1.85964	0.126719	0.429508	-0.329563	-0.101422	2.49031	2	2	Ras-related C3 botulinum toxin substrate 1 (EC 3.6.5.2) (Cell migration-inducing gene 5 protein) (Ras-like protein TC25) (p21-Rac1)	RAC1
sp|Q6IBS0|TWF2_HUMAN	Q6IBS0	-3.17524	0.585883	-0.793098	13.5534	-0.103607	2.95077	2	2	Twinfilin-2 (A6-related protein) (hA6RP) (Protein tyrosine kinase 9-like) (Twinfilin-1-like protein)	TWF2
sp|P40189|IL6RB_HUMAN	P40189	-2.05345	0.191774	-0.39926	7.79704	-0.103743	3.16444	2	2	Interleukin-6 receptor subunit beta (IL-6 receptor subunit beta) (IL-6R subunit beta) (IL-6R-beta) (IL-6RB) (CDw130) (Interleukin-6 signal transducer) (Membrane glycoprotein 130) (gp130) (Oncostatin-M receptor subunit alpha) (CD antigen CD130)	IL6ST
sp|Q86X29|LSR_HUMAN	Q86X29	1.45376	-1.38197	0.985311	-1.19342	-0.104055	42.9044	2	2	Lipolysis-stimulated lipoprotein receptor	LSR
sp|P35247|SFTPD_HUMAN	P35247	-1.50592	11.1357	-0.528318	0.314121	-0.107099	2.50716	2	2	Pulmonary surfactant-associated protein D (PSP-D) (SP-D) (Collectin-7) (Lung surfactant protein D)	SFTPD
sp|P55957|BID_HUMAN	P55957	-0.514725	0.498693	-0.551235	0.29025	-0.112238	7.83185	2	2	BH3-interacting domain death agonist (p22 BID) (BID) [Cleaved into: BH3-interacting domain death agonist p15 (p15 BID); BH3-interacting domain death agonist p13 (p13 BID); BH3-interacting domain death agonist p11 (p11 BID)]	BID
sp|O75165|DJC13_HUMAN	O75165	-2.67089	-1.27885	2.94074	1.05009	-0.114381	241.86	2	2	DnaJ homolog subfamily C member 13 (Required for receptor-mediated endocytosis 8) (RME-8)	DNAJC13
sp|P06744|G6PI_HUMAN	P06744	-0.504468	0.743308	-0.871184	0.27251	-0.115979	8.13802	2	2	Glucose-6-phosphate isomerase (GPI) (EC 5.3.1.9) (Autocrine motility factor) (AMF) (Neuroleukin) (NLK) (Phosphoglucose isomerase) (PGI) (Phosphohexose isomerase) (PHI) (Sperm antigen 36) (SA-36)	GPI
sp|Q06828|FMOD_HUMAN	Q06828	0.253043	-0.488208	1.04508	-1.91908	-0.117582	4.54732	2	2	Fibromodulin (FM) (Collagen-binding 59 kDa protein) (Keratan sulfate proteoglycan fibromodulin) (KSPG fibromodulin)	FMOD
sp|P01911|2B1F_HUMAN	P01911	0.0825148	4.55571	-0.319368	-0.378347	-0.118427	2.42525	2	2	HLA class II histocompatibility antigen, DRB1 beta chain (Human leukocyte antigen DRB1) (HLA-DRB1)	HLA-DRB1
sp|Q15717|ELAV1_HUMAN	Q15717	-0.617427	-0.0460682	0.413934	-0.196674	-0.121371	3.81564	1	3	ELAV-like protein 1 (Hu-antigen R) (HuR)	ELAVL1
sp|O15484|CAN5_HUMAN	O15484	-0.992613	0.263317	-0.506242	2.63112	-0.121463	4.60579	2	2	Calpain-5 (EC 3.4.22.-) (Calpain htra-3) (New calpain 3) (nCL-3)	CAPN5
sp|P15309|PPAP_HUMAN	P15309	-0.351298	-0.356543	11.0591	0.100429	-0.125434	2.15653	2	2	Prostatic acid phosphatase (PAP) (EC 3.1.3.2) (5'-nucleotidase) (5'-NT) (EC 3.1.3.5) (Acid phosphatase 3) (Ecto-5'-nucleotidase) (Thiamine monophosphatase) (TMPase) [Cleaved into: PAPf39]	ACP3
sp|P81605|DCD_HUMAN	P81605	14.1742	-1.8791	1.02349	-1.27984	-0.128178	2.50772	2	2	Dermcidin (EC 3.4.-.-) (Preproteolysin) [Cleaved into: Survival-promoting peptide; DCD-1]	DCD
sp|P04430|KV116_HUMAN	P04430	-0.280712	-0.344034	0.0173003	0.840705	-0.131706	9.34351	2	2	Immunoglobulin kappa variable 1-16 (Ig kappa chain V-I region BAN)	IGKV1-16
sp|P05455|LA_HUMAN	P05455	-0.528792	0.957167	-0.312943	0.0393531	-0.136795	16.9411	2	2	Lupus La protein (La autoantigen) (La ribonucleoprotein) (Sjoegren syndrome type B antigen) (SS-B)	SSB
sp|Q99460|PSMD1_HUMAN	Q99460	1.44765	-0.478681	-1.88207	0.202343	-0.138169	7.81271	2	2	26S proteasome non-ATPase regulatory subunit 1 (26S proteasome regulatory subunit RPN2) (26S proteasome regulatory subunit S1) (26S proteasome subunit p112)	PSMD1
sp|O60547|GMDS_HUMAN	O60547	8.27468	0.0455915	-0.325169	-1.49309	-0.139789	2.75669	2	2	GDP-mannose 4,6 dehydratase (EC 4.2.1.47) (GDP-D-mannose dehydratase) (GMD)	GMDS
sp|P09228|CYTT_HUMAN	P09228	2.54504	-2.83727	2.96182	-2.95216	-0.146112	46.2305	2	2	Cystatin-SA (Cystatin-2) (Cystatin-S5)	CST2
sp|Q02809|PLOD1_HUMAN	Q02809	0.600326	-1.73781	0.209285	-0.515276	-0.152996	2.84797	2	2	Procollagen-lysine,2-oxoglutarate 5-dioxygenase 1 (EC 1.14.11.4) (Lysyl hydroxylase 1) (LH1)	PLOD1
sp|Q9Y6K5|OAS3_HUMAN	Q9Y6K5	0.0033392	-2.54937	-0.316087	0.193117	-0.156374	1.90666	2	2	2'-5'-oligoadenylate synthase 3 ((2-5')oligo(A) synthase 3) (2-5A synthase 3) (EC 2.7.7.84) (p100 OAS) (p100OAS)	OAS3
sp|Q15008|PSMD6_HUMAN	Q15008	-1.41538	-0.386853	0.0737786	0.960133	-0.156537	5.14739	2	2	26S proteasome non-ATPase regulatory subunit 6 (26S proteasome regulatory subunit RPN7) (26S proteasome regulatory subunit S10) (Breast cancer-associated protein SGA-113M) (Phosphonoformate immuno-associated protein 4) (Proteasome regulatory particle subunit p44S10) (p42A)	PSMD6
sp|A0A0B4J1U7|HV601_HUMAN	A0A0B4J1U7	4.41969	-0.347578	-0.281567	-0.0377922	-0.15968	2.47799	1	3	Immunoglobulin heavy variable 6-1	IGHV6-1
sp|Q562R1|ACTBL_HUMAN	Q562R1	-1.43627	0.117747	-0.446846	1.95615	-0.16455	29.881	2	2	Beta-actin-like protein 2 (Kappa-actin)	ACTBL2
sp|P27487|DPP4_HUMAN	P27487	1.27092	-0.96031	0.143039	-0.472362	-0.164661	205.757	2	2	Dipeptidyl peptidase 4 (EC 3.4.14.5) (ADABP) (Adenosine deaminase complexing protein 2) (ADCP-2) (Dipeptidyl peptidase IV) (DPP IV) (T-cell activation antigen CD26) (TP103) (CD antigen CD26) [Cleaved into: Dipeptidyl peptidase 4 membrane form (Dipeptidyl peptidase IV membrane form); Dipeptidyl peptidase 4 soluble form (Dipeptidyl peptidase IV soluble form)]	DPP4
sp|O00764|PDXK_HUMAN	O00764	-2.28614	0.381368	-0.715057	0.853418	-0.166845	3.15715	2	2	Pyridoxal kinase (EC 2.7.1.35) (Pyridoxine kinase)	PDXK
sp|O43681|ASNA_HUMAN	O43681	-0.545722	-0.306452	0.651858	-0.02798	-0.167216	9.07271	1	3	ATPase GET3 (EC 3.6.-.-) (Arsenical pump-driving ATPase) (Arsenite-stimulated ATPase) (Guided entry of tail-anchored proteins factor 3, ATPase) (Transmembrane domain recognition complex 40 kDa ATPase subunit) (hARSA-I) (hASNA-I)	GET3
sp|P02654|APOC1_HUMAN	P02654	-1.29796	-1.38652	4.20078	0.9503	-0.173832	4.25316	2	2	Apolipoprotein C-I (Apo-CI) (ApoC-I) (Apolipoprotein C1) [Cleaved into: Truncated apolipoprotein C-I]	APOC1
sp|P28838|AMPL_HUMAN	P28838	-0.393763	0.0647608	-0.111669	-0.238141	-0.174905	1.14479	1	3	Cytosol aminopeptidase (EC 3.4.11.1) (Leucine aminopeptidase 3) (LAP-3) (Leucyl aminopeptidase) (Peptidase S) (Proline aminopeptidase) (EC 3.4.11.5) (Prolyl aminopeptidase)	LAP3
sp|Q5TEJ8|THMS2_HUMAN	Q5TEJ8	-2.66297	1.09144	-0.913761	0.56143	-0.176165	3.50127	2	2	Protein THEMIS2 (Induced by contact to basement membrane 1 protein) (Protein ICB-1) (Thymocyte-expressed molecule involved in selection protein 2)	THEMIS2
sp|O14773|TPP1_HUMAN	O14773	0.644401	0.10716	-0.589063	-0.467539	-0.18019	7.45276	2	2	Tripeptidyl-peptidase 1 (TPP-1) (EC 3.4.14.9) (Cell growth-inhibiting gene 1 protein) (Lysosomal pepstatin-insensitive protease) (LPIC) (Tripeptidyl aminopeptidase) (Tripeptidyl-peptidase I) (TPP-I)	TPP1
sp|P21589|5NTD_HUMAN	P21589	0.488016	1.28272	-0.884648	-0.852073	-0.182028	125.055	2	2	5'-nucleotidase (5'-NT) (EC 3.1.3.5) (Ecto-5'-nucleotidase) (CD antigen CD73)	NT5E
sp|O95837|GNA14_HUMAN	O95837	0.0443874	5.00376	-0.414829	-0.92774	-0.185221	2.96536	2	2	Guanine nucleotide-binding protein subunit alpha-14 (G alpha-14) (G-protein subunit alpha-14)	GNA14
sp|P32119|PRDX2_HUMAN	P32119	-0.512576	0.127326	-0.676954	0.186607	-0.192625	2.00931	2	2	Peroxiredoxin-2 (EC 1.11.1.24) (Natural killer cell-enhancing factor B) (NKEF-B) (PRP) (Thiol-specific antioxidant protein) (TSA) (Thioredoxin peroxidase 1) (Thioredoxin-dependent peroxide reductase 1) (Thioredoxin-dependent peroxiredoxin 2)	PRDX2
sp|O00567|NOP56_HUMAN	O00567	-0.406555	0.0206665	-1.0586	0.40461	-0.192944	2.41216	2	2	Nucleolar protein 56 (Nucleolar protein 5A)	NOP56
sp|P05362|ICAM1_HUMAN	P05362	-1.02331	1.16529	-0.164074	-0.225492	-0.194783	14.6522	1	3	Intercellular adhesion molecule 1 (ICAM-1) (Major group rhinovirus receptor) (CD antigen CD54)	ICAM1
sp|Q8NBJ4|GOLM1_HUMAN	Q8NBJ4	2.41142	-0.743616	0.341741	-1.68712	-0.200938	21.8492	2	2	Golgi membrane protein 1 (Golgi membrane protein GP73) (Golgi phosphoprotein 2)	GOLM1
sp|Q8TD55|PKHO2_HUMAN	Q8TD55	-0.276724	0.345144	-0.133597	-0.386233	-0.20516	2.85663	1	3	Pleckstrin homology domain-containing family O member 2 (PH domain-containing family O member 2) (Pleckstrin homology domain-containing family Q member 1) (PH domain-containing family Q member 1)	PLEKHO2
sp|O95395|GCNT3_HUMAN	O95395	0.748084	-2.32211	0.645063	-1.08137	-0.218155	2.93485	2	2	Beta-1,3-galactosyl-O-glycosyl-glycoprotein beta-1,6-N-acetylglucosaminyltransferase 3 (EC 2.4.1.102) (EC 2.4.1.148) (EC 2.4.1.150) (C2GnT-mucin type) (C2GnT-M) (hC2GnT-M) (Core 2/core 4 beta-1,6-N-acetylglucosaminyltransferase) (C2/4GnT)	GCNT3
sp|O95777|LSM8_HUMAN	O95777	-11.524	0.633714	-1.07818	1.60948	-0.222231	2.33957	2	2	U6 snRNA-associated Sm-like protein LSm8	LSM8
sp|P0C869|PA24B_HUMAN	P0C869	-0.459293	0.00513403	-0.906659	12.2305	-0.22708	2.33787	2	2	Cytosolic phospholipase A2 beta (cPLA2-beta) (EC 3.1.1.4) (Phospholipase A2 group IVB)	PLA2G4B
sp|O95352|ATG7_HUMAN	O95352	-12.7087	0.0618524	-0.160167	-0.303022	-0.231594	1.91891	1	3	Ubiquitin-like modifier-activating enzyme ATG7 (ATG12-activating enzyme E1 ATG7) (Autophagy-related protein 7) (APG7-like) (hAGP7) (Ubiquitin-activating enzyme E1-like protein)	ATG7
sp|P36955|PEDF_HUMAN	P36955	-0.0761248	0.580183	-0.477444	-0.394104	-0.235114	5.22733	1	3	Pigment epithelium-derived factor (PEDF) (Cell proliferation-inducing gene 35 protein) (EPC-1) (Serpin F1)	SERPINF1
sp|P55064|AQP5_HUMAN	P55064	1.71718	-0.775685	0.302668	-1.51363	-0.236509	20.8439	2	2	Aquaporin-5 (AQP-5)	AQP5
sp|Q15393|SF3B3_HUMAN	Q15393	-0.336243	0.576972	-0.263374	-0.211133	-0.237253	7.30105	1	3	Splicing factor 3B subunit 3 (Pre-mRNA-splicing factor SF3b 130 kDa subunit) (SF3b130) (STAF130) (Spliceosome-associated protein 130) (SAP 130)	SF3B3
sp|P00488|F13A_HUMAN	P00488	-2.31766	0.783813	-1.28231	1.32784	-0.249249	4.61341	2	2	Coagulation factor XIII A chain (Coagulation factor XIIIa) (EC 2.3.2.13) (Protein-glutamine gamma-glutamyltransferase A chain) (Transglutaminase A chain)	F13A1
sp|P63241|IF5A1_HUMAN	P63241	-0.793019	0.280693	-0.930573	10.573	-0.256163	2.43303	2	2	Eukaryotic translation initiation factor 5A-1 (eIF-5A-1) (eIF-5A1) (Eukaryotic initiation factor 5A isoform 1) (eIF-5A) (Rev-binding factor) (eIF-4D)	EIF5A
sp|A0A0B4J1V6|HV373_HUMAN	A0A0B4J1V6	-0.548203	-0.445411	2.91709	-0.0688833	-0.257147	3.55562	1	3	Immunoglobulin heavy variable 3-73	IGHV3-73
sp|P43243|MATR3_HUMAN	P43243	-1.85662	-0.553065	0.732211	0.030682	-0.261192	2.66523	2	2	Matrin-3	MATR3
sp|Q9UBX5|FBLN5_HUMAN	Q9UBX5	-0.062926	-1.14606	-0.369687	-0.156726	-0.263207	1.13368	0	4	Fibulin-5 (FIBL-5) (Developmental arteries and neural crest EGF-like protein) (Dance) (Urine p50 protein) (UP50)	FBLN5
sp|Q8N4A0|GALT4_HUMAN	Q8N4A0	-2.25629	-0.370423	15.8306	-0.156647	-0.263535	2.58511	1	3	Polypeptide N-acetylgalactosaminyltransferase 4 (EC 2.4.1.41) (Polypeptide GalNAc transferase 4) (GalNAc-T4) (pp-GaNTase 4) (Protein-UDP acetylgalactosaminyltransferase 4) (UDP-GalNAc:polypeptide N-acetylgalactosaminyltransferase 4)	GALNT4
sp|Q15436|SC23A_HUMAN	Q15436	-2.62299	-0.260956	-0.267635	1.2295	-0.264296	3.31404	1	3	Protein transport protein Sec23A (hSec23A) (SEC23-related protein A)	SEC23A
sp|Q11201|SIA4A_HUMAN	Q11201	0.259803	-0.826676	15.3399	-1.12041	-0.283437	2.33605	2	2	CMP-N-acetylneuraminate-beta-galactosamide-alpha-2,3-sialyltransferase 1 (Alpha 2,3-ST 1) (Beta-galactoside alpha-2,3-sialyltransferase 1) (EC 2.4.99.4) (Gal-NAc6S) (Gal-beta-1,3-GalNAc-alpha-2,3-sialyltransferase) (SIATFL) (ST3Gal I) (ST3GalI) (ST3GalA.1) (ST3O) (Sialyltransferase 4A) (SIAT4-A)	ST3GAL1
sp|P01880|IGHD_HUMAN	P01880	-0.516295	-0.380764	-0.198017	1.28527	-0.28939	17.5688	1	3	Immunoglobulin heavy constant delta (Ig delta chain C region) (Ig delta chain C region NIG-65) (Ig delta chain C region WAH)	IGHD
sp|O43684|BUB3_HUMAN	O43684	-0.404586	-0.17495	-0.599151	2.31717	-0.289768	4.79965	1	3	Mitotic checkpoint protein BUB3	BUB3
sp|O75882|ATRN_HUMAN	O75882	-1.11613	-0.341478	-0.241179	1.3716	-0.291329	12.7736	1	3	Attractin (DPPT-L) (Mahogany homolog)	ATRN
sp|P02794|FRIH_HUMAN	P02794	0.304345	-0.909519	0.450923	-1.31656	-0.302587	2.38937	2	2	Ferritin heavy chain (Ferritin H subunit) (EC 1.16.3.1) (Cell proliferation-inducing gene 15 protein) [Cleaved into: Ferritin heavy chain, N-terminally processed]	FTH1
tr|A0A0G2JRQ6|A0A0G2JRQ6_HUMAN	A0A0G2JRQ6	-0.683276	-0.394371	-0.215197	0.405645	-0.304784	2.07667	1	3	Ig-like domain-containing protein (Fragment)	NA
sp|P22897|MRC1_HUMAN	P22897	-0.7898	2.88198	-1.23649	0.177117	-0.306342	7.14948	2	2	Macrophage mannose receptor 1 (MMR) (C-type lectin domain family 13 member D) (C-type lectin domain family 13 member D-like) (Human mannose receptor) (hMR) (Macrophage mannose receptor 1-like protein 1) (CD antigen CD206)	MRC1
sp|Q96CX2|KCD12_HUMAN	Q96CX2	-1.02204	1.5983	-0.815236	0.161117	-0.327059	61.4179	2	2	BTB/POZ domain-containing protein KCTD12 (Pfetin) (Predominantly fetal expressed T1 domain)	KCTD12
sp|P05026|AT1B1_HUMAN	P05026	-1.09364	-0.365145	12.358	-0.298113	-0.331629	2.44572	1	3	Sodium/potassium-transporting ATPase subunit beta-1 (Sodium/potassium-dependent ATPase subunit beta-1)	ATP1B1
sp|P09429|HMGB1_HUMAN	P09429	-0.490215	-0.526413	1.04639	-0.201878	-0.346046	17.2134	1	3	High mobility group protein B1 (High mobility group protein 1) (HMG-1)	HMGB1
sp|O14786|NRP1_HUMAN	O14786	0.36301	-14.5738	-1.05667	7.72332	-0.346828	4.92715	2	2	Neuropilin-1 (Vascular endothelial cell growth factor 165 receptor) (CD antigen CD304)	NRP1
sp|Q07812|BAX_HUMAN	Q07812	-1.08047	0.346693	-1.66464	1.30024	-0.366886	4.9084	2	2	Apoptosis regulator BAX (Bcl-2-like protein 4) (Bcl2-L-4)	BAX
sp|P46926|GNPI1_HUMAN	P46926	-2.57461	0.746235	-0.902749	0.164302	-0.369223	2.2726	2	2	Glucosamine-6-phosphate isomerase 1 (EC 3.5.99.6) (Glucosamine-6-phosphate deaminase 1) (GNPDA 1) (GlcN6P deaminase 1) (Oscillin)	GNPDA1
sp|O00182|LEG9_HUMAN	O00182	-1.52949	1.32376	-0.494681	-0.245941	-0.370311	4.98509	1	3	Galectin-9 (Gal-9) (Ecalectin) (Tumor antigen HOM-HD-21)	LGALS9
sp|P55209|NP1L1_HUMAN	P55209	-13.2641	-1.35373	0.60267	11.7459	-0.375531	18.0561	2	2	Nucleosome assembly protein 1-like 1 (NAP-1-related protein) (hNRP)	NAP1L1
sp|P07910|HNRPC_HUMAN	P07910	-2.44484	-0.314382	-0.440327	0.0782659	-0.377354	1.44997	1	3	Heterogeneous nuclear ribonucleoproteins C1/C2 (hnRNP C1/C2)	HNRNPC
sp|P48960|CD97_HUMAN	P48960	-2.7557	-0.367839	-0.387274	-0.100358	-0.377556	1.37594	0	4	Adhesion G protein-coupled receptor E5 (Leukocyte antigen CD97) (CD antigen CD97) [Cleaved into: Adhesion G protein-coupled receptor E5 subunit alpha; Adhesion G protein-coupled receptor E5 subunit beta]	ADGRE5
sp|Q13636|RAB31_HUMAN	Q13636	-10.8553	0.0157205	-0.77887	12.2039	-0.381575	64.4938	2	2	Ras-related protein Rab-31 (Ras-related protein Rab-22B)	RAB31
sp|P15814|IGLL1_HUMAN	P15814	-1.42225	2.79193	-3.54903	0.650728	-0.385763	7.12672	2	2	Immunoglobulin lambda-like polypeptide 1 (CD179 antigen-like family member B) (Ig lambda-5) (Immunoglobulin omega polypeptide) (Immunoglobulin-related protein 14.1) (CD antigen CD179b)	IGLL1
sp|P09012|SNRPA_HUMAN	P09012	0.603202	-1.39039	1.13568	-1.54664	-0.393596	4.5694	2	2	U1 small nuclear ribonucleoprotein A (U1 snRNP A) (U1-A) (U1A)	SNRPA
sp|Q9NPJ3|ACO13_HUMAN	Q9NPJ3	-2.25034	-0.0961964	-0.10466	-0.687752	-0.396206	1.29412	0	4	Acyl-coenzyme A thioesterase 13 (Acyl-CoA thioesterase 13) (EC 3.1.2.-) (Thioesterase superfamily member 2) [Cleaved into: Acyl-coenzyme A thioesterase 13, N-terminally processed]	ACOT13
sp|P42224|STAT1_HUMAN	P42224	-0.467267	0.787854	-0.326376	-0.938537	-0.396822	3.09678	1	3	Signal transducer and activator of transcription 1-alpha/beta (Transcription factor ISGF-3 components p91/p84)	STAT1
sp|P01024|CO3_HUMAN	P01024	-0.696426	0.562339	-1.70432	-0.108214	-0.40232	1.97462	1	3	Complement C3 (C3 and PZP-like alpha-2-macroglobulin domain-containing protein 1) [Cleaved into: Complement C3 beta chain; C3-beta-c (C3bc); Complement C3 alpha chain; C3a anaphylatoxin; Acylation stimulating protein (ASP) (C3adesArg); Complement C3b alpha' chain; Complement C3c alpha' chain fragment 1; Complement C3dg fragment; Complement C3g fragment; Complement C3d fragment; Complement C3f fra…	C3
sp|P17900|SAP3_HUMAN	P17900	5.52784	-2.22088	1.3232	-2.12863	-0.402715	5.85388	2	2	Ganglioside GM2 activator (Cerebroside sulfate activator protein) (GM2-AP) (Sphingolipid activator protein 3) (SAP-3) [Cleaved into: Ganglioside GM2 activator isoform short]	GM2A
sp|P02750|A2GL_HUMAN	P02750	-0.745877	0.058106	-1.48425	-0.0642248	-0.405051	1.2718	1	3	Leucine-rich alpha-2-glycoprotein (LRG)	LRG1
sp|Q13438|OS9_HUMAN	Q13438	0.515927	-1.58512	14.7902	-1.32705	-0.40556	2.53363	2	2	Protein OS-9 (Amplified in osteosarcoma 9)	OS9
sp|P00450|CERU_HUMAN	P00450	-1.60956	0.333176	-1.12547	0.309154	-0.408158	1.90154	2	2	Ceruloplasmin (EC 1.16.3.1) (Ferroxidase)	CP
sp|Q8N6C8|LIRA3_HUMAN	Q8N6C8	-0.81821	-0.00674117	-11.9663	9.94528	-0.412476	12.5908	1	3	Leukocyte immunoglobulin-like receptor subfamily A member 3 (CD85 antigen-like family member E) (Immunoglobulin-like transcript 6) (ILT-6) (Leukocyte immunoglobulin-like receptor 4) (LIR-4) (Monocyte inhibitory receptor HM43/HM31) (CD antigen CD85e)	LILRA3
sp|Q13740|CD166_HUMAN	Q13740	-0.682478	0.222548	-0.510191	-0.333711	-0.421951	1.20388	1	3	CD166 antigen (Activated leukocyte cell adhesion molecule) (CD antigen CD166)	ALCAM
sp|P43250|GRK6_HUMAN	P43250	-1.8711	-0.343318	-0.513731	1.72667	-0.428525	5.9302	1	3	G protein-coupled receptor kinase 6 (EC 2.7.11.16) (G protein-coupled receptor kinase GRK6)	GRK6
sp|P12110|CO6A2_HUMAN	P12110	11.9779	-3.44021	-0.207526	-0.651539	-0.429533	3.57171	1	3	Collagen alpha-2(VI) chain	COL6A2
sp|P17844|DDX5_HUMAN	P17844	-0.947804	-0.630639	0.449259	-0.234878	-0.432759	1.76585	1	3	Probable ATP-dependent RNA helicase DDX5 (EC 3.6.4.13) (DEAD box protein 5) (RNA helicase p68)	DDX5
sp|Q08380|LG3BP_HUMAN	Q08380	-0.226493	-0.440059	-0.434102	-1.87348	-0.43708	1.0219	0	4	Galectin-3-binding protein (Basement membrane autoantigen p105) (Lectin galactoside-binding soluble 3-binding protein) (Mac-2-binding protein) (MAC2BP) (Mac-2 BP) (Tumor-associated antigen 90K)	LGALS3BP
sp|P51884|LUM_HUMAN	P51884	-0.565652	-0.326343	-1.78063	0.81922	-0.445997	2.30076	1	3	Lumican (Keratan sulfate proteoglycan lumican) (KSPG lumican)	LUM
sp|P01033|TIMP1_HUMAN	P01033	-0.801815	-0.127034	0.484009	-0.776858	-0.451946	2.00381	1	3	Metalloproteinase inhibitor 1 (Erythroid-potentiating activity) (EPA) (Fibroblast collagenase inhibitor) (Collagenase inhibitor) (Tissue inhibitor of metalloproteinases 1) (TIMP-1)	TIMP1
sp|P02749|APOH_HUMAN	P02749	-0.159387	-1.39088	-0.745542	0.91248	-0.452464	2.82823	1	3	Beta-2-glycoprotein 1 (APC inhibitor) (Activated protein C-binding protein) (Anticardiolipin cofactor) (Apolipoprotein H) (Apo-H) (Beta-2-glycoprotein I) (B2GPI) (Beta(2)GPI)	APOH
sp|O43866|CD5L_HUMAN	O43866	-1.24144	-2.09317	0.331201	13.9823	-0.45512	2.75391	2	2	CD5 antigen-like (Apoptosis inhibitor expressed by macrophages) (hAIM) (CT-2) (IgM-associated peptide) (SP-alpha)	CD5L
sp|P02753|RET4_HUMAN	P02753	0.491548	-1.50271	-1.40369	1.03255	-0.45607	3.7576	2	2	Retinol-binding protein 4 (Plasma retinol-binding protein) (PRBP) (RBP) [Cleaved into: Plasma retinol-binding protein(1-182); Plasma retinol-binding protein(1-181); Plasma retinol-binding protein(1-179); Plasma retinol-binding protein(1-176)]	RBP4
sp|P48506|GSH1_HUMAN	P48506	-0.823922	-0.922652	0.504923	-0.116899	-0.47041	1.96582	1	3	Glutamate--cysteine ligase catalytic subunit (EC 6.3.2.2) (GCS heavy chain) (Gamma-ECS) (Gamma-glutamylcysteine synthetase)	GCLC
sp|P02751|FINC_HUMAN	P02751	-0.27732	-2.46982	-0.663678	1.77211	-0.470499	4.24808	1	3	Fibronectin (FN) (Cold-insoluble globulin) (CIG) [Cleaved into: Anastellin; Ugl-Y1; Ugl-Y2; Ugl-Y3]	FN1
sp|P0DP01|HV108_HUMAN	P0DP01	-14.1728	0.131784	0.504382	-1.09047	-0.479344	1.9262	2	2	Immunoglobulin heavy variable 1-8	IGHV1-8
sp|P08294|SODE_HUMAN	P08294	-1.13742	1.3496	-0.295614	-0.681001	-0.488307	5.66821	1	3	Extracellular superoxide dismutase [Cu-Zn] (EC-SOD) (EC 1.15.1.1)	SOD3
sp|Q02818|NUCB1_HUMAN	Q02818	0.412018	-1.60176	-0.0890089	-0.888401	-0.488705	1.63652	1	3	Nucleobindin-1 (CALNUC)	NUCB1
sp|P49321|NASP_HUMAN	P49321	0.0794706	-2.35514	-1.08005	0.721048	-0.500292	2.05643	2	2	Nuclear autoantigenic sperm protein (NASP)	NASP
sp|Q13228|SBP1_HUMAN	Q13228	-0.669855	0.565607	-0.625846	-0.376625	-0.501235	2.08247	1	3	Methanethiol oxidase (MTO) (EC 1.8.3.4) (56 kDa selenium-binding protein) (SBP56) (SP56) (Selenium-binding protein 1)	SELENBP1
sp|P32455|GBP1_HUMAN	P32455	0.111211	2.01762	-1.75714	-1.12833	-0.508561	8.7936	2	2	Guanylate-binding protein 1 (EC 3.6.5.-) (GTP-binding protein 1) (GBP-1) (HuGBP-1) (Guanine nucleotide-binding protein 1) (Interferon-induced guanylate-binding protein 1)	GBP1
sp|P35527|K1C9_HUMAN	P35527	7.77172	-2.67628	-0.162899	-0.854841	-0.50887	4.53654	1	3	Keratin, type I cytoskeletal 9 (Cytokeratin-9) (CK-9) (Keratin-9) (K9)	KRT9
sp|P08185|CBG_HUMAN	P08185	-1.96928	0.914008	-2.02404	1.25449	-0.527637	3.91124	2	2	Corticosteroid-binding globulin (CBG) (Serpin A6) (Transcortin)	SERPINA6
[truncated: 178 more rows]
