# Supplementary material for: Proteome Profiling of Recombinant DNase Therapy in Reducing NETs and Aiding Recovery in COVID-19 Patients
Source: Mol Cell Proteomics. 2021 Jun 15;20:100113. doi: 10.1016/j.mcpro.2021.100113 (PMC8205261; doi:10.1016/j.mcpro.2021.100113)
Supplement: Supplemental Table S3 [file mmc3.xlsx]

## Sheet: 210415_plasma_proteins
ProteinName	Entry	Protein names	Gene	TP1 -0.5	TP1 1	TP1 2	TP1 3	TP2 -8.5	TP2 -2.5	TP2 -0.5	TP2 0.5	TP2 5.5	TP2 6.5	TP2 9.5	TP2 11.5	TP3 -1.5	TP3 -0.5	TP3 0.5	TP3 1.5	TP3 2	TP3 3	TP3 4.5	TP3 5.5	TP3 8.5	TP3 10.5	TP4 -0.5	TP4 0.5	TP4 1.5	TP4 2.5	TP4 3.5	TP4 8.5	TP4 10.5	TP4 12.5	TP5 -3.5	TP5 -2.5	TP5 -1.5	TP5 -0.5	TP5 0.5	TP5 1.5	TP5 2.5	Detected.Peptide.per.Protein	Library.Peptide.per.Protein
sp|P0DJI8|SAA1_HUMAN	P0DJI8	Serum amyloid A-1 protein (SAA) [Cleaved into: Amyloid protein A (Amyloid fibril protein AA); Serum amyloid protein A(2-104); Serum amyloid protein A(3-104); Serum amyloid protein A(2-103); Serum amyloid protein A(2-102); Serum amyloid protein A(4-101)]	SAA1	2988455577	1804681269	1093675416	7.45193e+08	1225585389	4.10243e+08	800636291	1060269735	3.31643e+08	2.71813e+08	1.64658e+08	9.80369e+07	1096915918	1610280769	1879039629	1569494931	1732641310	1668027292	1229584732	1019411414	5.32824e+07	2.46713e+07	6.36839e+08	3.38171e+08	1.47979e+08	9.67744e+07	8.76444e+07	1.64956e+08	8.36656e+07	1.88338e+08	8.50759e+08	8.00653e+08	7.52195e+08	1.9936e+08	6.20191e+07	1.35118e+07	5.03844e+06	6	6
sp|P02751|FINC_HUMAN	P02751	Fibronectin (FN) (Cold-insoluble globulin) (CIG) [Cleaved into: Anastellin; Ugl-Y1; Ugl-Y2; Ugl-Y3]	FN1	9.67579e+08	9.39144e+08	7.06022e+08	1343370676	9.33614e+08	1291432691	1293495267	1551611719	1447458765	1473897034	1807522986	1267685109	8.212e+08	8.57902e+08	9.71666e+08	7.75371e+08	8.1031e+08	8.32218e+08	9.90538e+08	1085146253	1883496718	1961786904	9.91831e+08	1219311102	1848374880	1823742501	1899936731	1849432043	2008451570	1904057364	6.2211e+08	6.05408e+08	578085106	1743238742	1311725392	1765058027	1999976644	86	116
sp|P19823|ITIH2_HUMAN	P19823	Inter-alpha-trypsin inhibitor heavy chain H2 (ITI heavy chain H2) (ITI-HC2) (Inter-alpha-inhibitor heavy chain 2) (Inter-alpha-trypsin inhibitor complex component II) (Serum-derived hyaluronan-associated protein) (SHAP)	ITIH2	4.55948e+08	4.97646e+08	5.41946e+08	4.4919e+08	3.53837e+08	7.20434e+08	8.36264e+08	8.01301e+08	8.90322e+08	1012704070	9.57728e+08	1028862219	5.95857e+08	5.91483e+08	5.38246e+08	5.37346e+08	4.68392e+08	4.74015e+08	6.3437e+08	7.00942e+08	941819745	9.43614e+08	456303825	5.03027e+08	6.55149e+08	6.84781e+08	699383574	7.24194e+08	8.0953e+08	7.542e+08	465369227	4.19565e+08	3.95015e+08	4.25659e+08	5.43532e+08	6.45687e+08	7.08472e+08	27	36
sp|P0DJI9|SAA2_HUMAN	P0DJI9	Serum amyloid A-2 proteincur (SAA2) [Cleaved into: Amyloid A2 protein (AA2)]	SAA2	397987133	6.76984e+07	3.29534e+08	1.31163e+08	3.51355e+08	1.01877e+08	1.9775e+08	2.29783e+08	5.17015e+07	3.52989e+07	1.90383e+07	8.73756e+06	3.51195e+08	6.372e+08	5.98192e+08	6.54276e+08	6.95713e+08	6.72571e+08	4.51443e+08	3.21964e+08	4.72296e+06	3.06151e+06	8.60044e+07	2.19943e+07	7.30152e+06	7.85527e+06	5.90578e+06	1.01967e+07	3.77335e+06	1.52316e+07	3.47665e+08	278499604	2.5191e+08	2.61801e+07	2.08006e+07	190.027	1.39861e+06	3	6
sp|P02766|TTHY_HUMAN	P02766	Transthyretin (ATTR) (Prealbumin) (TBPA)	TTR	3.5524e+08	1.96391e+08	5.87507e+08	6.64292e+08	3.02224e+08	8.42623e+08	8.68471e+08	7.62695e+08	6.38738e+08	7.31866e+08	9.1724e+08	9.05929e+08	7.08117e+08	6.91351e+08	496119029	5.15433e+08	3.86177e+08	4.57126e+08	7.16545e+08	8.57596e+08	1494298089	1747540404	5.77241e+08	7.01742e+08	8.36522e+08	1025860940	300645271	1070635286	1167245975	220774781	3.15027e+08	3.32502e+08	3.37582e+08	8.25029e+08	9.34734e+08	1298461969	1476029262	12	12
sp|P04196|HRG_HUMAN	P04196	Histidine-rich glycoprotein (Histidine-proline-rich glycoprotein) (HPRG)	HRG	1.68893e+08	2.32677e+08	278635728	2.31421e+08	1.71366e+08	2.21175e+08	2.88982e+08	3.38754e+08	406474126	4.03975e+08	5.31973e+08	3.07082e+08	2.40767e+08	2.27187e+08	2.79896e+08	2.0343e+08	2.58838e+08	2.76216e+08	2.94852e+08	246040978	3.13268e+08	367697532	1.99265e+08	220416367	2.70252e+08	2.89533e+08	2.98597e+08	3.5235e+08	4.23085e+08	4.33378e+08	2.87581e+08	3.50396e+08	3.52875e+08	3.76301e+08	5.51368e+08	6.37336e+08	7.10217e+08	22	27
sp|P02753|RET4_HUMAN	P02753	Retinol-binding protein 4 (Plasma retinol-binding protein) (PRBP) (RBP) [Cleaved into: Plasma retinol-binding protein(1-182); Plasma retinol-binding protein(1-181); Plasma retinol-binding protein(1-179); Plasma retinol-binding protein(1-176)]	RBP4	1.41616e+08	1.38212e+08	1.15543e+08	1.42995e+08	1.86689e+08	2.94839e+08	2.8203e+08	3.3291e+08	2.44522e+08	2.4184e+08	3.56673e+08	2.94167e+08	2.33709e+08	2.34671e+08	2.47e+08	1.93275e+08	1.80947e+08	2.2868e+08	3.0159e+08	3.33195e+08	5.00268e+08	553809335	1.61555e+08	2.14091e+08	3.01528e+08	3.07543e+08	2.89216e+08	2.20538e+08	2.29589e+08	2.62772e+08	1.34968e+08	104721523	1.39266e+08	3.71843e+08	4.11104e+08	5.89831e+08	5.0173e+08	10	14
sp|P18428|LBP_HUMAN	P18428	Lipopolysaccharide-binding protein (LBP)	LBP	1.24791e+08	8.54495e+07	1.01149e+08	1.17457e+08	1.73101e+08	6.22051e+07	8.38038e+07	8.91854e+07	5.7586e+07	4.62359e+07	1.51397e+07	1.71541e+07	113708859	6.50274e+07	1.62029e+08	1.67172e+08	1.86487e+08	1.72436e+08	7.6312e+07	1.04515e+08	4.81493e+07	3.76087e+07	1.46939e+08	9.28074e+07	3.51317e+07	3.38188e+07	2.65817e+07	4.60784e+07	3.64836e+07	3.80098e+07	8.45084e+07	1.11783e+08	9.82033e+07	7.55469e+07	4.26052e+07	3.72822e+07	2.91699e+07	15	17
sp|P43652|AFAM_HUMAN	P43652	Afamin (Alpha-albumin) (Alpha-Alb)	AFM	1.23038e+08	4.39577e+07	1.09334e+08	1.77235e+08	108075236	2.49914e+08	2.02862e+08	2.07435e+08	1.80021e+08	2.28653e+08	2.38403e+08	2.49403e+08	102859567	9.96259e+07	9.21362e+07	7.29326e+07	6.85443e+07	7.76986e+07	1.11138e+08	1.41993e+08	2.65799e+08	2.87599e+08	1.50785e+08	1.73787e+08	2.40633e+08	2.55435e+08	250582900	2.19687e+08	2.29427e+08	189990246	8.80987e+07	9.57999e+07	9.33603e+07	2.2695e+08	1.64695e+08	2.14729e+08	2.67672e+08	24	32
sp|P02654|APOC1_HUMAN	P02654	Apolipoprotein C-I (Apo-CI) (ApoC-I) (Apolipoprotein C1) [Cleaved into: Truncated apolipoprotein C-I]	APOC1	7.45566e+07	8.67382e+07	8.12183e+07	7.30498e+07	1.55351e+07	7.40896e+07	6.3556e+07	8.04029e+07	9.13231e+07	1.21634e+08	1.76989e+08	1.36132e+08	6.17787e+07	9.09991e+07	4.38233e+07	5.6838e+07	3.65381e+07	4.96631e+07	5.38068e+07	4.45937e+07	5.93452e+07	6.99193e+07	1.15332e+07	8.65937e+06	1.63569e+07	2.53826e+07	1.46269e+07	3.25954e+07	5.02624e+07	6.95117e+07	1.51864e+07	1.98379e+07	2.38752e+07	2.68008e+07	2.21824e+07	3.44836e+07	4.12043e+07	4	5
sp|P05546|HEP2_HUMAN	P05546	Heparin cofactor 2 (Heparin cofactor II) (HC-II) (Protease inhibitor leuserpin-2) (HLS2) (Serpin D1)	SERPIND1	5.87983e+07	7.40865e+07	1.05284e+08	1.28886e+08	1.26476e+08	2.07777e+08	239965261	2.32351e+08	2.08649e+08	2.32166e+08	2.20602e+08	2.28574e+08	1.40986e+08	1.69531e+08	1.5815e+08	159128936	1.67442e+08	1.7871e+08	1.94669e+08	1.95563e+08	2.74261e+08	2.9863e+08	4.75016e+07	6.66339e+07	8.57404e+07	1.10292e+08	1.18384e+08	1.28176e+08	1.27692e+08	1.46186e+08	1.36056e+08	1.5469e+08	1.34539e+08	233389329	1.97056e+08	2.3254e+08	2.52479e+08	16	22
sp|Q68CJ6|SLIP_HUMAN	Q68CJ6	Nuclear GTPase SLIP-GC (EC 3.6.1.-) (Speckled-like pattern in the germinal center)	NUGGC	4.53902e+07	5.94425e+07	1.95012e+07	1.74803e+07	2.48105e+07	5.89229e+06	2.24434e+06	1.47284e+07	2.39644e+06	26.1997	41.0129	1.30168e+06	3.79887e+07	4.55747e+07	4.92097e+07	4.80422e+07	4.31474e+07	4.03253e+07	3.02805e+07	2.71673e+07	165.225	144.713	6.58484e+07	2.45548e+07	116.635	154.555	109.152	4.29078e+06	2.77688e+06	4.98209e+06	137446372	1.77352e+07	1.75005e+07	5.78712e+06	1.32176e+06	59.6983	183.842	1	1
sp|Q96PD5|PGRP2_HUMAN	Q96PD5	N-acetylmuramoyl-L-alanine amidase (EC 3.5.1.28) (Peptidoglycan recognition protein 2) (Peptidoglycan recognition protein long) (PGRP-L)	PGLYRP2	4.1039e+07	4.83738e+07	2.89929e+07	4.17474e+07	2.35714e+07	4.78043e+07	5.78125e+07	5.32029e+07	7.03338e+07	9.27208e+07	9.45186e+07	8.86294e+07	6.7504e+07	7.95273e+07	6.81771e+07	6.80331e+07	4.6445e+07	5.01072e+07	6.01194e+07	7.14568e+07	9.14056e+07	1.0646e+08	5.21618e+07	6.22822e+07	6.72755e+07	5.73015e+07	5.57777e+07	6.00025e+07	7.0523e+07	6.978e+07	2.57344e+07	1.94118e+07	17045892	2.83421e+07	2.58169e+07	3.48813e+07	4.83075e+07	13	19
sp|Q9UK55|ZPI_HUMAN	Q9UK55	Protein Z-dependent protease inhibitor (PZ-dependent protease inhibitor) (PZI) (Serpin A10)	SERPINA10	3.21255e+07	6.64644e+07	2.46704e+07	3.27021e+07	1.71793e+07	1.71473e+07	1.70588e+07	1.80129e+07	1.41432e+07	1.15801e+07	1.15811e+07	8.47303e+06	3.04911e+07	3.06756e+07	3.25618e+07	3.77499e+07	2.80511e+07	2.61284e+07	2.34899e+07	2.57413e+07	2.20083e+07	2.11985e+07	2.48753e+07	1.78875e+07	1.95199e+07	1.86844e+07	2.01711e+07	1.69305e+07	1.74662e+07	1.46478e+07	2.0389e+07	1.93791e+07	1.9628e+07	2.26256e+07	1.08911e+07	9.63643e+06	1.44703e+07	11	19
sp|P05109|S10A8_HUMAN	P05109	Protein S100-A8 (Calgranulin-A) (Calprotectin L1L subunit) (Cystic fibrosis antigen) (CFAG) (Leukocyte L1 complex light chain) (Migration inhibitory factor-related protein 8) (MRP-8) (p8) (S100 calcium-binding protein A8) (Urinary stone protein band A)	S100A8	2.63726e+07	5.19448e+06	1.74078e+07	1.32807e+07	4.72493e+07	7.35961e+06	7.28656e+06	6.9669e+06	4.47423e+06	5.51922e+06	5.39098e+06	4.672e+06	1.13174e+07	1.48147e+07	1.7428e+07	2.21828e+07	2.10339e+07	2.30111e+07	2.25262e+07	1.9299e+07	9.2956e+06	4.56476e+06	2.97746e+07	2.47174e+07	2.04663e+07	1.37608e+07	1.23595e+07	1.30372e+07	1.13048e+07	1.02449e+07	1.32769e+07	1.61208e+07	1.51234e+07	7.47786e+06	9.24489e+06	5.95525e+06	4.96627e+06	5	12
sp|P08571|CD14_HUMAN	P08571	Monocyte differentiation antigen CD14 (Myeloid cell-specific leucine-rich glycoprotein) (CD antigen CD14) [Cleaved into: Monocyte differentiation antigen CD14, urinary form; Monocyte differentiation antigen CD14, membrane-bound form]	CD14	2.16408e+07	2.29568e+07	2.26178e+07	1.36123e+07	4.43245e+07	1.30892e+07	1.28948e+07	1.73428e+07	1.47335e+07	1.39233e+07	1.28443e+07	7.15609e+06	3.49549e+07	3.45603e+07	4.00947e+07	3.56089e+07	3.25557e+07	2.94057e+07	2.40971e+07	2.16716e+07	1.36778e+07	1.09369e+07	4.14834e+07	2.5498e+07	2.21395e+07	1.38523e+07	1.53851e+07	1.1417e+07	7.0273e+06	1.02756e+07	3.64927e+07	3.21326e+07	3.52374e+07	1.34077e+07	1.8898e+07	1.37777e+07	1.16599e+07	10	14
sp|Q08830|FGL1_HUMAN	Q08830	Fibrinogen-like protein 1 (HP-041) (Hepassocin) (HPS) (Hepatocyte-derived fibrinogen-related protein 1) (HFREP-1) (Liver fibrinogen-related protein 1) (LFIRE-1)	FGL1	2.0818e+07	8.22742e+06	1.68928e+07	1.45329e+07	3.30626e+07	5.97515e+06	9.39811e+06	1.1987e+07	8.12066e+06	1.09108e+07	2.78222e+06	1.47868e+06	2.26675e+07	27359579	3.5754e+07	2.97343e+07	2.42588e+07	2.00637e+07	1.33157e+07	9.33542e+06	1.66609e+06	667284	2.48062e+07	2.10915e+07	1.76871e+07	1.51945e+07	1.33233e+07	9.11978e+06	8.28635e+06	5.82748e+06	2.87351e+07	3.04132e+07	1.42409e+07	1.14759e+07	7.23714e+06	4.90715e+06	2.09308e+06	9	13
sp|P80108|PHLD_HUMAN	P80108	Phosphatidylinositol-glycan-specific phospholipase D (PI-G PLD) (EC 3.1.4.50) (Glycoprotein phospholipase D) (Glycosyl-phosphatidylinositol-specific phospholipase D) (GPI-PLD) (GPI-specific phospholipase D)	GPLD1	6.9313e+06	6.95678e+06	1.04943e+07	1.02422e+07	8.80858e+06	1.45634e+07	1.31785e+07	1.34247e+07	1.31542e+07	1.47848e+07	1.57424e+07	2.08744e+07	1.10039e+07	1.01825e+07	1.06726e+07	9.46155e+06	9.53075e+06	7.88595e+06	9.10183e+06	1.42303e+07	1.70923e+07	1.93086e+07	5.55169e+06	5.79279e+06	8.39646e+06	1.01783e+07	1.04853e+07	1.29775e+07	1.36236e+07	1.43007e+07	6.96264e+06	8.16807e+06	6.73537e+06	6.1708e+06	1.01153e+07	1.19538e+07	1.18865e+07	10	13
sp|P02775|CXCL7_HUMAN	P02775	Platelet basic protein (PBP) (C-X-C motif chemokine 7) (Leukocyte-derived growth factor) (LDGF) (Macrophage-derived growth factor) (MDGF) (Small-inducible cytokine B7) [Cleaved into: Connective tissue-activating peptide III (CTAP-III) (LA-PF4) (Low-affinity platelet factor IV); TC-2; Connective tissue-activating peptide III(1-81) (CTAP-III(1-81)); Beta-thromboglobulin (Beta-TG); Neutrophil-activa…	PPBP	4.47731e+06	8.21885e+06	4.14859e+06	4.33512e+06	2.44036	7.53615e+06	9.11409e+06	5.57205e+06	8.46728e+06	1.56717e+07	5.27215e+07	1.99363e+07	1.84594e+07	2.8201e+07	2.84853e+07	3.43932e+07	2.63384e+07	2.23556e+07	2.77044e+07	3.0911e+07	4.22125e+07	1.80429e+07	1.1739e+07	1.68225e+07	8.65491e+06	7.32889e+06	1.22757e+07	5.45164e+07	6.96477e+07	6.09307e+07	1.08093e+07	1.56961e+07	1.28372e+07	4.49047e+06	1.76833e+07	3.81742e+07	2.38042e+07	4	6
sp|P07996|TSP1_HUMAN	P07996	Thrombospondin-1 (Glycoprotein G)	THBS1	3.85644e+06	5.70707e+06	8.20209e+06	8.93845e+06	463972	1.50393e+07	1.6831e+07	6.43719e+06	8.59656e+06	1.73258e+07	3.58665e+07	28977699	2.15902e+07	3.88598e+07	3.72016e+07	5.04331e+07	3.44103e+07	3.53402e+07	4.03684e+07	5.10303e+07	6.11036e+07	1.73009e+07	1.33323e+07	2.56941e+07	2.11674e+07	1.64608e+07	1.86213e+07	9.53321e+07	1.28654e+08	9.99883e+07	1.52033e+07	2.88432e+07	1.81961e+07	7.76217e+06	3.26507e+07	5.90001e+07	4.14532e+07	14	20
sp|P19320|VCAM1_HUMAN	P19320	Vascular cell adhesion protein 1 (V-CAM 1) (VCAM-1) (INCAM-100) (CD antigen CD106)	VCAM1	3.63505e+06	336462	1.52596e+06	1.55841e+06	2.7939e+06	2.94432e+06	2.08345e+06	2.30446e+06	1.43816e+06	1.04031e+06	1.24616e+06	235943	1.23733e+06	1.10385e+06	833449	902734	882768	1.50627e+06	822849	819474	1.07142e+06	1.0255e+06	3.55927e+06	3.50719e+06	2.92758e+06	2.8587e+06	2.04463e+06	752678	1.00112e+06	1.0203e+06	1.41876e+06	1.36577e+06	1.34101e+06	964890	1.06976e+06	896051	745887	5	10
tr|A0A075B7F0|A0A075B7F0_HUMAN	A0A075B7F0	Immunoglobulin heavy variable 3/OR16-10 (non-functional) (Fragment)	IGHV3OR16-10	2.93403e+06	6.73344e+06	4.84285e+06	8.16067e+06	2.53659e+06	4.72466e+06	4.95129e+06	5.86076e+06	6.24872e+06	8.41633e+06	2.43454e+07	4.29605e+06	2.05055e+06	1.11703e+06	998020	2.27289e+06	4.7277e+06	7.00961e+06	9.75771e+06	6.46852e+06	9.30389e+06	8.21936e+06	291851	194581	162678	269195	238936	184680	910759	1.65745e+06	1.12685e+06	1.75522e+06	1.48775e+06	6.90035e+06	6.24907e+06	7.86553e+06	8.02773e+06	1	1
sp|P07998|RNAS1_HUMAN	P07998	Ribonuclease pancreatic (EC 4.6.1.18) (HP-RNase) (RIB-1) (RNase UpI-1) (Ribonuclease 1) (RNase 1) (Ribonuclease A) (RNase A)	RNASE1	2.55672e+06	5.27659e+06	1.18398e+06	2.48893e+06	5.82643e+06	3.75449e+06	2.64599e+06	4.04611e+06	2.67177e+06	2.59131e+06	1.65151e+06	725695	2.29848e+06	2.46471e+06	2.33752e+06	1.83126e+06	1.18434e+06	2.18083e+06	1.64648e+06	2.0317e+06	460941	472343	792098	292169	519782	427366	369021	173740	261801	221328	1.99708e+06	1.7647e+06	791222	1.69919e+06	1.44351e+06	1.67255e+06	1.8312e+06	2	5
sp|Q86UD1|OAF_HUMAN	Q86UD1	Out at first protein homolog (HCV NS5A-transactivated protein 13 target protein 2)	OAF	1.78798e+06	2.15146e+06	1.57874e+06	107.127	648108	374343	465460	455456	320235	429521	380003	191.879	800121	685009	882875	547453	2.38819e+06	921160	1.33518e+06	615040	283229	899784	1.86164e+06	1.68525e+06	1.37101e+06	1.01787e+06	100.315	66.2254	309580	222354	455960	335081	252466	281090	181924	210127	205029	2	3
sp|Q9UBX5|FBLN5_HUMAN	Q9UBX5	Fibulin-5 (FIBL-5) (Developmental arteries and neural crest EGF-like protein) (Dance) (Urine p50 protein) (UP50)	FBLN5	1.78494e+06	83.5949	1.2951e+06	1.39125e+06	1.90659e+06	1.35926e+06	1.32983e+06	1.3814e+06	1.28827e+06	1.40247e+06	982330	587606	1.49759e+06	1.59857e+06	1.63592e+06	1.80964e+06	1.71861e+06	1.67246e+06	1.76899e+06	1.61145e+06	1.07908e+06	984515	1.6933e+06	1.52461e+06	1.28574e+06	1.14994e+06	946332	799355	807083	774073	1.63133e+06	1.56082e+06	1.62148e+06	1.58545e+06	1.29066e+06	1.24514e+06	1.16073e+06	3	5
sp|P29622|KAIN_HUMAN	P29622	Kallistatin (Kallikrein inhibitor) (Peptidase inhibitor 4) (PI-4) (Serpin A4)	SERPINA4	1.54347e+06	12.4495	5.74608e+06	7.50112e+06	6.87845e+06	2.31923e+07	1.6706e+07	1.45817e+07	1.56528e+07	1.54304e+07	1.79337e+07	2.21922e+07	1.0535e+07	1.16429e+07	1.02825e+07	1.00774e+07	8.49924e+06	1.0189e+07	1.35246e+07	16057994	3.09382e+07	3.37556e+07	1.91372e+07	2.75815e+07	3.36407e+07	3.31259e+07	3.39709e+07	2.63105e+07	2.6465e+07	2.65564e+07	8.2878e+06	9.4052e+06	7.6198e+06	1.63204e+07	1.51763e+07	1.7762e+07	2.04342e+07	10	13
sp|P02776|PLF4_HUMAN	P02776	Platelet factor 4 (PF-4) (C-X-C motif chemokine 4) (Iroplact) (Oncostatin-A) [Cleaved into: Platelet factor 4, short form (Endothelial cell growth inhibitor)]	PF4	1.51196e+06	2.73334e+06	140859	1.39006e+06	95.8873	2.49552e+06	1.54223e+06	1.0339e+06	204995	2.76077e+06	1.14486e+07	3.97044e+06	636794	6.47117e+06	6.03412e+06	9.52838e+06	4.36997e+06	5.07536e+06	6.69711e+06	6.77712e+06	1.0735e+07	3.14778e+06	235618	1.92917e+06	233469	87920.2	135014	7.27518e+06	1.31116e+07	1.24306e+07	1.89682e+06	3.17997e+06	3.18506e+06	858829	3.22205e+06	6.27418e+06	4.91174e+06	2	2
sp|P13796|PLSL_HUMAN	P13796	Plastin-2 (L-plastin) (LC64P) (Lymphocyte cytosolic protein 1) (LCP-1)	LCP1	1.37733e+06	53.8719	1.55036e+06	897944	1.29411e+07	9.91868e+06	4.9449e+06	4.41889e+06	2.06584e+06	1.65191e+06	1.31632e+06	1.63035e+06	3.3104e+06	4.3218e+06	4.36272e+06	3.53344e+06	5.59572e+06	3.94489e+06	2.84946e+06	2.67931e+06	2.65578e+06	3.05029e+06	7.62286e+06	7.33198e+06	8.88391e+06	5.41293e+06	4.56576e+06	2.99498e+06	2.4737e+06	2.10766e+06	6.10342e+06	7.06082e+06	7.16102e+06	3.43164e+06	4.56417e+06	3.35558e+06	3.58835e+06	16	38
sp|A6NNT2|CP096_HUMAN	A6NNT2	Uncharacterized protein C16orf96	C16orf96	1.29837e+06	6.53282e+07	98.2618	1.02505e+06	24.9996	41.1755	257109	389360	671784	397516	187.604	99.1321	549479	486116	490426	508109	2.77112	441719	466433	431582	162148	157.47	654385	699838	338621	327747	27.3333	41.7685	82.4206	58.5439	526229	254154	566782	571021	518691	106.148	339765	1	1
sp|P28799|GRN_HUMAN	P28799	Progranulin (PGRN) (Acrogranin) (Epithelin precursor) (Glycoprotein of 88 Kda) (GP88) (Glycoprotein 88) (Granulin precursor) (PC cell-derived growth factor) (PCDGF) (Proepithelin) (PEPI) [Cleaved into: Paragranulin; Granulin-1 (Granulin G); Granulin-2 (Granulin F); Granulin-3 (Epithelin-2) (Granulin B); Granulin-4 (Epithelin-1) (Granulin A); Granulin-5 (Granulin C); Granulin-6 (Granulin D); Granu…	GRN	1.01445e+06	136.504	408981	794736	1.12496e+06	624911	683663	803260	620217	583535	433188	265306	745765	703303	956716	705248	877075	723428	679554	713430	542651	429845	1.13727e+06	903693	809083	505223	444508	397168	345386	215563	670532	415804	405890	732259	502400	409186	517396	3	16
sp|P81172|HEPC_HUMAN	P81172	Hepcidin (Liver-expressed antimicrobial peptide 1) (LEAP-1) (Putative liver tumor regressor) (PLTR) [Cleaved into: Hepcidin-25 (Hepc25); Hepcidin-20 (Hepc20)]	HAMP	908081	1.83657e+06	489292	496152	1.69821e+06	932176	627958	803501	356874	360463	285883	185846	1.46999e+06	1.53686e+06	1.99466e+06	1.92172e+06	1.92423e+06	2.03344e+06	2.05691e+06	1.29455e+06	470741	329084	324281	147219	150312	74204.6	117.288	196.112	75.0216	134.091	1.33964e+06	1.73044e+06	1.10098e+06	286427	582858	305783	203494	1	1
sp|P04278|SHBG_HUMAN	P04278	Sex hormone-binding globulin (SHBG) (Sex steroid-binding protein) (SBP) (Testis-specific androgen-binding protein) (ABP) (Testosterone-estradiol-binding globulin) (TeBG) (Testosterone-estrogen-binding globulin)	SHBG	810288	146.93	1.26817e+06	1.05718e+06	1.17356e+06	2.2571e+06	1.58784e+06	1.64862e+06	2.76892e+06	2.33941e+06	3.73359e+06	3.12498e+06	1.4554e+06	1.719e+06	1.73081e+06	1.43417e+06	1.34174e+06	1.497e+06	1.56475e+06	1.57785e+06	4.15054e+06	3.58138e+06	1.48483e+06	1.91424e+06	2.11105e+06	2.23738e+06	2.12523e+06	1.98229e+06	2.22496e+06	1.70715e+06	346551	644600	761878	920404	1.34954e+06	1.85314e+06	2.81122e+06	2	3
sp|P23381|SYWC_HUMAN	P23381	Tryptophan--tRNA ligase, cytoplasmic (EC 6.1.1.2) (Interferon-induced protein 53) (IFP53) (Tryptophanyl-tRNA synthetase) (TrpRS) (hWRS) [Cleaved into: T1-TrpRS; T2-TrpRS]	WARS1	640050	964211	525448	313991	73807.1	358631	61089.9	67984.4	139.028	129.044	61.2747	131.175	119506	192452	68192.3	395780	354261	336903	737135	151901	145.298	189.509	189331	393406	495107	272452	12307.8	38.1717	98.9369	185.216	744037	456788	185931	152301	128028	119.233	192.804	4	28
sp|P08493|MGP_HUMAN	P08493	Matrix Gla protein (MGP) (Cell growth-inhibiting gene 36 protein)	MGP	549831	4.28206e+06	157250	405639	2.30356e+06	507007	776206	1.16652e+06	735502	974609	110376	136.659	2.10127e+06	2.13967e+06	2.21131e+06	2.12566e+06	1.90055e+06	2.38008e+06	2.03434e+06	1.61003e+06	180743	200455	1.00864e+06	769010	191250	69299.2	155185	419913	126823	82018.9	2.05913e+06	989071	918120	1.23767e+06	949211	202605	115379	2	3
sp|P55290|CAD13_HUMAN	P55290	Cadherin-13 (Heart cadherin) (H-cadherin) (P105) (Truncated cadherin) (T-cad) (T-cadherin)	CDH13	380475	35.5758	144888	117169	98175.6	86831.1	68.3084	98619.8	153.455	167.926	183.93	28.3479	171457	189828	130621	129907	142.104	126215	143205	123675	57.6645	83.5088	226962	149139	133198	142567	121135	197.96	21.9709	2.91376	199286	82.3016	71.8166	139731	134.523	86541.9	133.909	1	1
sp|Q8NBJ4|GOLM1_HUMAN	Q8NBJ4	Golgi membrane protein 1 (Golgi membrane protein GP73) (Golgi phosphoprotein 2)	GOLM1	347435	74.8698	35.3261	28.8538	1.68922e+06	422863	293030	484371	84204.2	202100	268249	110.843	680732	631046	842800	579489	576870	405938	208925	143185	101.196	3.33736	1.05066e+06	335526	359480	491421	270449	115642	97224.8	164.344	890977	313127	302513	480672	231495	108557	135.565	3	18
sp|Q9P2N6|KANL3_HUMAN	Q9P2N6	KAT8 regulatory NSL complex subunit 3 (NSL complex protein NSL3) (Non-specific lethal 3 homolog) (Serum inhibited-related protein) (Testis development protein PRTD)	KANSL3	262850	431271	118617	230937	58656	87608.4	74566.9	138072	116882	147863	366934	336656	94473.8	58.453	98.5455	46339.8	81057.5	71571.6	109223	99211.8	415579	472835	123.42	150.486	27.1967	37.0293	63906.1	423414	338021	359557	7541.9	29940.2	107.312	24.7769	83.7399	122.453	76287	1	1
sp|P03950|ANGI_HUMAN	P03950	Angiogenin (EC 3.1.27.-) (Ribonuclease 5) (RNase 5)	ANG	219830	302614	226991	253988	1.65764e+06	1.96369e+06	1.73465e+06	1.6759e+06	542612	1.86737e+06	3.46429e+06	1.90051e+06	495481	574979	1676790	375796	447573	2.13046e+06	2.33857e+06	534345	1.4568e+06	1.50995e+06	348179	456446	191575	224373	178933	94630.1	1.10368e+06	1.39368e+06	802310	1.14158e+06	474976	2.08849e+06	2.27406e+06	2.12213e+06	1.97674e+06	3	6
sp|P25788|PSA3_HUMAN	P25788	Proteasome subunit alpha type-3 (EC 3.4.25.1) (Macropain subunit C8) (Multicatalytic endopeptidase complex subunit C8) (Proteasome component C8)	PSMA3	192241	106.829	63.9373	139.95	280506	289298	136498	91469.2	139759	164.961	184.559	157.159	126.581	62.3477	87136	166372	85882.2	147000	177122	186349	172.083	159.532	253548	301779	194182	218552	150478	85.831	39.2611	163.275	258806	89963.1	128362	73.9482	88827.2	93846.4	190.617	1	7
sp|Q92743|HTRA1_HUMAN	Q92743	Serine protease HTRA1 (EC 3.4.21.-) (High-temperature requirement A serine peptidase 1) (L56) (Serine protease 11)	HTRA1	106052	122.523	181.231	32167.4	159948	106.474	97985.5	128440	173.604	53.5742	6.65336	39.4301	136087	195575	227489	237080	179032	135033	92.2797	109.611	166.917	18.4566	319745	142.442	21.1957	119151	34.428	85910.5	73510	68993.3	317474	173708	107190	58913	189.853	124.714	115.471	2	19
sp|Q9Y4L1|HYOU1_HUMAN	Q9Y4L1	Hypoxia up-regulated protein 1 (150 kDa oxygen-regulated protein) (ORP-150) (170 kDa glucose-regulated protein) (GRP-170)	HYOU1	57973.5	61.6243	147.686	174.41	164867	209246	68384.6	97901.2	56838.5	68958.8	14.3999	84.7964	72394	130794	53435.6	52176.8	93936.5	82893.3	21.4573	34842.8	60558.7	70201.8	104.107	183.748	20.0127	45161.2	55681.4	64.6603	121.766	76.5429	109.241	111.93	55457.7	73757.7	72334.8	61.7069	154.596	3	23
tr|A0A0B4J2B8|A0A0B4J2B8_HUMAN	A0A0B4J2B8	Immunoglobulin heavy variable 1/OR15-9 (non-functional) (Fragment)	IGHV1OR15-9	198.449	139.311	2.14222e+06	65.4905	3.74665e+06	1.55372e+07	1.49341e+07	1.56726e+07	1.18625e+07	1.00782e+07	1.21977e+07	1.0791e+07	1.4169e+06	194.047	163.505	275339	157.868	610085	1.12602e+06	889456	6.29741e+06	7.40055e+06	358961	42.545	22.2855	330770	96.2966	150.572	1.36719e+06	1.36935e+06	1.28574e+06	2.18467e+06	3.04051e+06	3.9579e+06	5.86853e+06	7.9478e+06	6.72653e+06	1	1
sp|P49913|CAMP_HUMAN	P49913	Cathelicidin antimicrobial peptide (18 kDa cationic antimicrobial protein) (CAP-18) (hCAP-18) [Cleaved into: Antibacterial peptide FALL-39 (FALL-39 peptide antibiotic); Antibacterial peptide LL-37]	CAMP	82.2643	198.702	12.1423	40.741	176.694	374160	63.2592	892329	9.93526	108.942	142.173	139.024	734081	1.13307e+06	108.131	115.823	621900	290827	198.927	164995	72.9226	14.8305	699241	23.7131	801883	602952	441865	107.34	158.778	153.906	415179	655826	181.216	1.11883e+06	319054	307772	421337	1	6
sp|P09960|LKHA4_HUMAN	P09960	Leukotriene A-4 hydrolase (LTA-4 hydrolase) (EC 3.3.2.6) (Leukotriene A(4) hydrolase)	LTA4H	51.6669	109.442	108.194	103.633	523903	403941	163109	153702	150971	125607	54.834	124.054	49710.9	295286	257637	95340.2	110953	247652	129209	151711	85859.7	20.2035	1.14138e+06	1.16217e+06	888580	603080	124873	65.3771	27979.3	88.31	144621	117946	67699	194.419	183.917	86130.4	59187	4	33
sp|P26572|MGAT1_HUMAN	P26572	Alpha-1,3-mannosyl-glycoprotein 2-beta-N-acetylglucosaminyltransferase (EC 2.4.1.101) (N-glycosyl-oligosaccharide-glycoprotein N-acetylglucosaminyltransferase I) (GNT-I) (GlcNAc-T I)	MGAT1	19.7468	66.776	16.6332	18.562	487285	182871	235594	275839	159.698	138.628	209568	193.229	309666	224510	26.4515	155.604	53.9288	103.523	123.073	369833	34.0346	73.3294	449034	330780	43.3161	135528	97.9216	18.719	75.7094	166.24	167954	197179	4033.7	214934	141872	81.5939	99.308	1	7
