# Supplementary material for: Proteome Profiling of Recombinant DNase Therapy in Reducing NETs and Aiding Recovery in COVID-19 Patients
Source: Mol Cell Proteomics. 2021 Jun 15;20:100113. doi: 10.1016/j.mcpro.2021.100113 (PMC8205261; doi:10.1016/j.mcpro.2021.100113)
Supplement: Supplementary file 5 — covid.sky [file mmc4.zip › mcpro_100113_covid.sky]

<?xml version="1.0" encoding="utf-8"?>
<srm_settings format_version="20.2" software_version="Skyline (64-bit) 20.2.0.343 (a7a9e8c4f)">
  <settings_summary name="Default">
    <peptide_settings>
      <enzyme name="Trypsin" cut="KR" no_cut="P" sense="C" />
      <digest_settings max_missed_cleavages="1" />
      <peptide_prediction use_measured_rts="true" measured_rt_window="2">
        <predict_retention_time name="covid-assay" time_window="10">
          <irt_calculator name="covid-assay" database_path="C:\Users\Christofer Karlsson\Desktop\covid-assay.blib" />
        </predict_retention_time>
      </peptide_prediction>
      <peptide_filter start="25" min_length="8" max_length="25" auto_select="true">
        <peptide_exclusions />
      </peptide_filter>
      <peptide_libraries pick="library">
        <bibliospec_lite_library name="covi-assay" file_name_hint="covi-assay.blib" lsid="urn:lsid:proteome.gs.washington.edu:spectral_libary:bibliospec:nr:minimal:covi-assay:ca5eb4a3-2e42-4bae-987b-7585e4bf14a2:1.7" revision="1" />
        <bibliospec_lite_library name="covid-assay" file_name_hint="covid-assay.blib" lsid="urn:lsid:proteome.gs.washington.edu:spectral_libary:bibliospec:nr:minimal:covid-assay:70793454-4c66-40c5-803f-d0698d0d064f:1.7" revision="1" />
      </peptide_libraries>
      <peptide_modifications max_variable_mods="3" max_neutral_losses="1">
        <static_modifications>
          <static_modification name="Carbamidomethyl (C)" aminoacid="C" formula="H3C2NO" unimod_id="4" short_name="CAM" />
          <static_modification name="Water Loss (D, E, S, T)" aminoacid="D, E, S, T">
            <potential_loss formula="H2O" massdiff_monoisotopic="18.010565" massdiff_average="18.01528" />
          </static_modification>
          <static_modification name="Ammonia Loss (K, N, Q, R)" aminoacid="K, N, Q, R">
            <potential_loss formula="NH3" massdiff_monoisotopic="17.026549" massdiff_average="17.03052" />
          </static_modification>
        </static_modifications>
        <heavy_modifications />
      </peptide_modifications>
    </peptide_settings>
    <transition_settings>
      <transition_prediction precursor_mass_type="Monoisotopic" fragment_mass_type="Monoisotopic" optimize_by="None" />
      <transition_filter precursor_charges="2,3,4" product_charges="1,2" precursor_adducts="[M+H]" product_adducts="[M+]" fragment_types="y,b,p" small_molecule_fragment_types="f,p" fragment_range_first="ion 1" fragment_range_last="6 ions" precursor_mz_window="0" exclusion_use_dia_window="true" auto_select="true">
        <measured_ion name="N-terminal to Proline" cut="P" sense="N" min_length="3" />
      </transition_filter>
      <transition_libraries ion_match_tolerance="0.5" min_ion_count="0" ion_count="6" pick_from="all" />
      <transition_integration />
      <transition_instrument min_mz="50" max_mz="2000" mz_match_tolerance="0.055" />
      <transition_full_scan acquisition_method="DIA" product_mass_analyzer="centroided" product_res="10" precursor_isotopes="Count" precursor_isotope_filter="3" precursor_mass_analyzer="centroided" precursor_res="10">
        <isotope_enrichments name="Default">
          <atom_percent_enrichment symbol="H'">0.98</atom_percent_enrichment>
          <atom_percent_enrichment symbol="C'">0.995</atom_percent_enrichment>
          <atom_percent_enrichment symbol="C&quot;">0.99</atom_percent_enrichment>
          <atom_percent_enrichment symbol="N'">0.995</atom_percent_enrichment>
          <atom_percent_enrichment symbol="O&quot;">0.99</atom_percent_enrichment>
          <atom_percent_enrichment symbol="O'">0.99</atom_percent_enrichment>
          <atom_percent_enrichment symbol="Cl'">0.99</atom_percent_enrichment>
          <atom_percent_enrichment symbol="Br'">0.99</atom_percent_enrichment>
          <atom_percent_enrichment symbol="P'">0.99</atom_percent_enrichment>
          <atom_percent_enrichment symbol="S&quot;">0.99</atom_percent_enrichment>
          <atom_percent_enrichment symbol="S'">0.99</atom_percent_enrichment>
          <atom_percent_enrichment symbol="H&quot;">0.99</atom_percent_enrichment>
        </isotope_enrichments>
        <isolation_scheme name="44w">
          <isolation_window start="350.5" end="370.5" margin_left="0.5" margin_right="0.5" />
          <isolation_window start="370.5" end="386.5" margin_left="0.5" margin_right="0.5" />
          <isolation_window start="386.5" end="402.5" margin_left="0.5" margin_right="0.5" />
          <isolation_window start="402.5" end="415.5" margin_left="0.5" margin_right="0.5" />
          <isolation_window start="415.5" end="426.5" margin_left="0.5" margin_right="0.5" />
          <isolation_window start="426.5" end="438.5" margin_left="0.5" margin_right="0.5" />
          <isolation_window start="438.5" end="450.5" margin_left="0.5" margin_right="0.5" />
          <isolation_window start="450.5" end="461.5" margin_left="0.5" margin_right="0.5" />
          <isolation_window start="461.5" end="471.5" margin_left="0.5" margin_right="0.5" />
          <isolation_window start="471.5" end="482.5" margin_left="0.5" margin_right="0.5" />
          <isolation_window start="482.5" end="493.5" margin_left="0.5" margin_right="0.5" />
          <isolation_window start="493.5" end="504.5" margin_left="0.5" margin_right="0.5" />
          <isolation_window start="504.5" end="514.5" margin_left="0.5" margin_right="0.5" />
          <isolation_window start="514.5" end="524.5" margin_left="0.5" margin_right="0.5" />
          <isolation_window start="524.5" end="536.5" margin_left="0.5" margin_right="0.5" />
          <isolation_window start="536.5" end="547.5" margin_left="0.5" margin_right="0.5" />
          <isolation_window start="547.5" end="556.5" margin_left="0.5" margin_right="0.5" />
          <isolation_window start="556.5" end="567.5" margin_left="0.5" margin_right="0.5" />
          <isolation_window start="567.5" end="579.5" margin_left="0.5" margin_right="0.5" />
          <isolation_window start="579.5" end="590.5" margin_left="0.5" margin_right="0.5" />
          <isolation_window start="590.5" end="602.5" margin_left="0.5" margin_right="0.5" />
          <isolation_window start="602.5" end="613.5" margin_left="0.5" margin_right="0.5" />
          <isolation_window start="613.5" end="625.5" margin_left="0.5" margin_right="0.5" />
          <isolation_window start="625.5" end="637.5" margin_left="0.5" margin_right="0.5" />
          <isolation_window start="637.5" end="650.5" margin_left="0.5" margin_right="0.5" />
          <isolation_window start="650.5" end="663.5" margin_left="0.5" margin_right="0.5" />
          <isolation_window start="663.5" end="676.5" margin_left="0.5" margin_right="0.5" />
          <isolation_window start="676.5" end="689.5" margin_left="0.5" margin_right="0.5" />
          <isolation_window start="689.5" end="703.5" margin_left="0.5" margin_right="0.5" />
          <isolation_window start="703.5" end="718.5" margin_left="0.5" margin_right="0.5" />
          <isolation_window start="718.5" end="734.5" margin_left="0.5" margin_right="0.5" />
          <isolation_window start="734.5" end="752.5" margin_left="0.5" margin_right="0.5" />
          <isolation_window start="752.5" end="770.5" margin_left="0.5" margin_right="0.5" />
          <isolation_window start="770.5" end="789.5" margin_left="0.5" margin_right="0.5" />
          <isolation_window start="789.5" end="810.5" margin_left="0.5" margin_right="0.5" />
          <isolation_window start="810.5" end="831.5" margin_left="0.5" margin_right="0.5" />
          <isolation_window start="831.5" end="856.5" margin_left="0.5" margin_right="0.5" />
          <isolation_window start="856.5" end="883.5" margin_left="0.5" margin_right="0.5" />
          <isolation_window start="883.5" end="915.5" margin_left="0.5" margin_right="0.5" />
          <isolation_window start="915.5" end="954.5" margin_left="0.5" margin_right="0.5" />
          <isolation_window start="954.5" end="996.5" margin_left="0.5" margin_right="0.5" />
          <isolation_window start="996.5" end="1056.5" margin_left="0.5" margin_right="0.5" />
          <isolation_window start="1056.5" end="1134.5" margin_left="0.5" margin_right="0.5" />
          <isolation_window start="1134.5" end="1649.5" margin_left="0.5" margin_right="0.5" />
        </isolation_scheme>
      </transition_full_scan>
    </transition_settings>
    <data_settings document_guid="13743bf7-4837-42f0-b32f-8dbda2007748" audit_logging="true" />
    <measured_results time_normal_area="true">
      <replicate name="CK_P2004_090">
        <sample_file id="CK_P2004_090_f0" file_path="E:\projects\covid\dia_plasma\20200421044218535-1174354\original\DEFAULT\200415_plasma_final\CK_P2004_090.mzML" sample_name="CK_P2004_090" instrument_serial_number="Exactive Series slot #6196" acquired_time="2020-04-10T07:44:10" modified_time="2021-04-14T12:14:24" tic_area="450998042624">
          <instrument_info_list>
            <instrument_info>
              <model>Thermo Fisher Scientific instrument model</model>
              <ionsource>nanoelectrospray</ionsource>
              <analyzer>fourier transform ion cyclotron resonance mass spectrometer</analyzer>
              <detector>detector type</detector>
            </instrument_info>
          </instrument_info_list>
        </sample_file>
      </replicate>
      <replicate name="CK_P2004_091">
        <sample_file id="CK_P2004_091_f0" file_path="E:\projects\covid\dia_plasma\20200421044218535-1174354\original\DEFAULT\200415_plasma_final\CK_P2004_091.mzML" sample_name="CK_P2004_091" instrument_serial_number="Exactive Series slot #6196" acquired_time="2020-04-10T10:03:47" modified_time="2021-04-14T12:14:06" tic_area="363546836992">
          <instrument_info_list>
            <instrument_info>
              <model>Thermo Fisher Scientific instrument model</model>
              <ionsource>nanoelectrospray</ionsource>
              <analyzer>fourier transform ion cyclotron resonance mass spectrometer</analyzer>
              <detector>detector type</detector>
            </instrument_info>
          </instrument_info_list>
        </sample_file>
      </replicate>
      <replicate name="CK_P2004_092">
        <sample_file id="CK_P2004_092_f0" file_path="E:\projects\covid\dia_plasma\20200421044218535-1174354\original\DEFAULT\200415_plasma_final\CK_P2004_092.mzML" sample_name="CK_P2004_092" instrument_serial_number="Exactive Series slot #6196" acquired_time="2020-04-10T12:23:31" modified_time="2021-04-14T12:14:00" tic_area="320565149696">
          <instrument_info_list>
            <instrument_info>
              <model>Thermo Fisher Scientific instrument model</model>
              <ionsource>nanoelectrospray</ionsource>
              <analyzer>fourier transform ion cyclotron resonance mass spectrometer</analyzer>
              <detector>detector type</detector>
            </instrument_info>
          </instrument_info_list>
        </sample_file>
      </replicate>
      <replicate name="CK_P2004_094">
        <sample_file id="CK_P2004_094_f0" file_path="E:\projects\covid\dia_plasma\20200421044218535-1174354\original\DEFAULT\200415_plasma_final\CK_P2004_094.mzML" sample_name="CK_P2004_094" instrument_serial_number="Exactive Series slot #6196" acquired_time="2020-04-10T15:15:43" modified_time="2021-04-14T12:13:12" tic_area="300842024960">
          <instrument_info_list>
            <instrument_info>
              <model>Thermo Fisher Scientific instrument model</model>
              <ionsource>nanoelectrospray</ionsource>
              <analyzer>fourier transform ion cyclotron resonance mass spectrometer</analyzer>
              <detector>detector type</detector>
            </instrument_info>
          </instrument_info_list>
        </sample_file>
      </replicate>
      <replicate name="CK_P2004_095">
        <sample_file id="CK_P2004_095_f0" file_path="E:\projects\covid\dia_plasma\20200421044218535-1174354\original\DEFAULT\200415_plasma_final\CK_P2004_095.mzML" sample_name="CK_P2004_095" instrument_serial_number="Exactive Series slot #6196" acquired_time="2020-04-10T17:35:25" modified_time="2021-04-14T12:12:28" tic_area="257658290176">
          <instrument_info_list>
            <instrument_info>
              <model>Thermo Fisher Scientific instrument model</model>
              <ionsource>nanoelectrospray</ionsource>
              <analyzer>fourier transform ion cyclotron resonance mass spectrometer</analyzer>
              <detector>detector type</detector>
            </instrument_info>
          </instrument_info_list>
        </sample_file>
      </replicate>
      <replicate name="CK_P2004_096">
        <sample_file id="CK_P2004_096_f0" file_path="E:\projects\covid\dia_plasma\20200421044218535-1174354\original\DEFAULT\200415_plasma_final\CK_P2004_096.mzML" sample_name="CK_P2004_096" instrument_serial_number="Exactive Series slot #6196" acquired_time="2020-04-10T19:55:05" modified_time="2021-04-14T12:12:20" tic_area="251888599040">
          <instrument_info_list>
            <instrument_info>
              <model>Thermo Fisher Scientific instrument model</model>
              <ionsource>nanoelectrospray</ionsource>
              <analyzer>fourier transform ion cyclotron resonance mass spectrometer</analyzer>
              <detector>detector type</detector>
            </instrument_info>
          </instrument_info_list>
        </sample_file>
      </replicate>
      <replicate name="CK_P2004_097">
        <sample_file id="CK_P2004_097_f0" file_path="E:\projects\covid\dia_plasma\20200421044218535-1174354\original\DEFAULT\200415_plasma_final\CK_P2004_097.mzML" sample_name="CK_P2004_097" instrument_serial_number="Exactive Series slot #6196" acquired_time="2020-04-10T22:14:40" modified_time="2021-04-14T12:11:32" tic_area="297676570624">
          <instrument_info_list>
            <instrument_info>
              <model>Thermo Fisher Scientific instrument model</model>
              <ionsource>nanoelectrospray</ionsource>
              <analyzer>fourier transform ion cyclotron resonance mass spectrometer</analyzer>
              <detector>detector type</detector>
            </instrument_info>
          </instrument_info_list>
        </sample_file>
      </replicate>
      <replicate name="CK_P2004_099">
        <sample_file id="CK_P2004_099_f0" file_path="E:\projects\covid\dia_plasma\20200421044218535-1174354\original\DEFAULT\200415_plasma_final\CK_P2004_099.mzML" sample_name="CK_P2004_099" instrument_serial_number="Exactive Series slot #6196" acquired_time="2020-04-11T01:06:34" modified_time="2021-04-14T12:10:52" tic_area="220055257088">
          <instrument_info_list>
            <instrument_info>
              <model>Thermo Fisher Scientific instrument model</model>
              <ionsource>nanoelectrospray</ionsource>
              <analyzer>fourier transform ion cyclotron resonance mass spectrometer</analyzer>
              <detector>detector type</detector>
            </instrument_info>
          </instrument_info_list>
        </sample_file>
      </replicate>
      <replicate name="CK_P2004_100">
        <sample_file id="CK_P2004_100_f0" file_path="E:\projects\covid\dia_plasma\20200421044218535-1174354\original\DEFAULT\200415_plasma_final\CK_P2004_100.mzML" sample_name="CK_P2004_100" instrument_serial_number="Exactive Series slot #6196" acquired_time="2020-04-11T03:26:03" modified_time="2021-04-14T12:10:48" tic_area="278403514368">
          <instrument_info_list>
            <instrument_info>
              <model>Thermo Fisher Scientific instrument model</model>
              <ionsource>nanoelectrospray</ionsource>
              <analyzer>fourier transform ion cyclotron resonance mass spectrometer</analyzer>
              <detector>detector type</detector>
            </instrument_info>
          </instrument_info_list>
        </sample_file>
      </replicate>
      <replicate name="CK_P2004_101">
        <sample_file id="CK_P2004_101_f0" file_path="E:\projects\covid\dia_plasma\20200421044218535-1174354\original\DEFAULT\200415_plasma_final\CK_P2004_101.mzML" sample_name="CK_P2004_101" instrument_serial_number="Exactive Series slot #6196" acquired_time="2020-04-11T05:45:29" modified_time="2021-04-14T12:09:56" tic_area="316089794560">
          <instrument_info_list>
            <instrument_info>
              <model>Thermo Fisher Scientific instrument model</model>
              <ionsource>nanoelectrospray</ionsource>
              <analyzer>fourier transform ion cyclotron resonance mass spectrometer</analyzer>
              <detector>detector type</detector>
            </instrument_info>
          </instrument_info_list>
        </sample_file>
      </replicate>
      <replicate name="CK_P2004_103">
        <sample_file id="CK_P2004_103_f0" file_path="E:\projects\covid\dia_plasma\20200421044218535-1174354\original\DEFAULT\200415_plasma_final\CK_P2004_103.mzML" sample_name="CK_P2004_103" instrument_serial_number="Exactive Series slot #6196" acquired_time="2020-04-11T08:37:34" modified_time="2021-04-14T12:09:26" tic_area="258286452736">
          <instrument_info_list>
            <instrument_info>
              <model>Thermo Fisher Scientific instrument model</model>
              <ionsource>nanoelectrospray</ionsource>
              <analyzer>fourier transform ion cyclotron resonance mass spectrometer</analyzer>
              <detector>detector type</detector>
            </instrument_info>
          </instrument_info_list>
        </sample_file>
      </replicate>
      <replicate name="CK_P2004_104">
        <sample_file id="CK_P2004_104_f0" file_path="E:\projects\covid\dia_plasma\20200421044218535-1174354\original\DEFAULT\200415_plasma_final\CK_P2004_104.mzML" sample_name="CK_P2004_104" instrument_serial_number="Exactive Series slot #6196" acquired_time="2020-04-11T10:57:10" modified_time="2021-04-14T12:09:26" tic_area="264971288576">
          <instrument_info_list>
            <instrument_info>
              <model>Thermo Fisher Scientific instrument model</model>
              <ionsource>nanoelectrospray</ionsource>
              <analyzer>fourier transform ion cyclotron resonance mass spectrometer</analyzer>
              <detector>detector type</detector>
            </instrument_info>
          </instrument_info_list>
        </sample_file>
      </replicate>
      <replicate name="CK_P2004_105">
        <sample_file id="CK_P2004_105_f0" file_path="E:\projects\covid\dia_plasma\20200421044218535-1174354\original\DEFAULT\200415_plasma_final\CK_P2004_105.mzML" sample_name="CK_P2004_105" instrument_serial_number="Exactive Series slot #6196" acquired_time="2020-04-11T13:16:50" modified_time="2021-04-14T12:09:00" tic_area="276039663616">
          <instrument_info_list>
            <instrument_info>
              <model>Thermo Fisher Scientific instrument model</model>
              <ionsource>nanoelectrospray</ionsource>
              <analyzer>fourier transform ion cyclotron resonance mass spectrometer</analyzer>
              <detector>detector type</detector>
            </instrument_info>
          </instrument_info_list>
        </sample_file>
      </replicate>
      <replicate name="CK_P2004_106">
        <sample_file id="CK_P2004_106_f0" file_path="E:\projects\covid\dia_plasma\20200421044218535-1174354\original\DEFAULT\200415_plasma_final\CK_P2004_106.mzML" sample_name="CK_P2004_106" instrument_serial_number="Exactive Series slot #6196" acquired_time="2020-04-11T15:36:29" modified_time="2021-04-14T12:08:48" tic_area="312037572608">
          <instrument_info_list>
            <instrument_info>
              <model>Thermo Fisher Scientific instrument model</model>
              <ionsource>nanoelectrospray</ionsource>
              <analyzer>fourier transform ion cyclotron resonance mass spectrometer</analyzer>
              <detector>detector type</detector>
            </instrument_info>
          </instrument_info_list>
        </sample_file>
      </replicate>
      <replicate name="CK_P2004_108">
        <sample_file id="CK_P2004_108_f0" file_path="E:\projects\covid\dia_plasma\20200421044218535-1174354\original\DEFAULT\200415_plasma_final\CK_P2004_108.mzML" sample_name="CK_P2004_108" instrument_serial_number="Exactive Series slot #6196" acquired_time="2020-04-11T18:28:37" modified_time="2021-04-14T12:08:32" tic_area="342640558080">
          <instrument_info_list>
            <instrument_info>
              <model>Thermo Fisher Scientific instrument model</model>
              <ionsource>nanoelectrospray</ionsource>
              <analyzer>fourier transform ion cyclotron resonance mass spectrometer</analyzer>
              <detector>detector type</detector>
            </instrument_info>
          </instrument_info_list>
        </sample_file>
      </replicate>
      <replicate name="CK_P2004_109">
        <sample_file id="CK_P2004_109_f0" file_path="E:\projects\covid\dia_plasma\20200421044218535-1174354\original\DEFAULT\200415_plasma_final\CK_P2004_109.mzML" sample_name="CK_P2004_109" instrument_serial_number="Exactive Series slot #6196" acquired_time="2020-04-11T20:48:15" modified_time="2021-04-14T12:08:10" tic_area="259557556224">
          <instrument_info_list>
            <instrument_info>
              <model>Thermo Fisher Scientific instrument model</model>
              <ionsource>nanoelectrospray</ionsource>
              <analyzer>fourier transform ion cyclotron resonance mass spectrometer</analyzer>
              <detector>detector type</detector>
            </instrument_info>
          </instrument_info_list>
        </sample_file>
      </replicate>
      <replicate name="CK_P2004_110">
        <sample_file id="CK_P2004_110_f0" file_path="E:\projects\covid\dia_plasma\20200421044218535-1174354\original\DEFAULT\200415_plasma_final\CK_P2004_110.mzML" sample_name="CK_P2004_110" instrument_serial_number="Exactive Series slot #6196" acquired_time="2020-04-11T23:07:53" modified_time="2021-04-14T12:08:02" tic_area="339681673216">
          <instrument_info_list>
            <instrument_info>
              <model>Thermo Fisher Scientific instrument model</model>
              <ionsource>nanoelectrospray</ionsource>
              <analyzer>fourier transform ion cyclotron resonance mass spectrometer</analyzer>
              <detector>detector type</detector>
            </instrument_info>
          </instrument_info_list>
        </sample_file>
      </replicate>
      <replicate name="CK_P2004_112">
        <sample_file id="CK_P2004_112_f0" file_path="E:\projects\covid\dia_plasma\20200421044218535-1174354\original\DEFAULT\200415_plasma_final\CK_P2004_112.mzML" sample_name="CK_P2004_112" instrument_serial_number="Exactive Series slot #6196" acquired_time="2020-04-12T01:59:54" modified_time="2021-04-14T12:07:54" tic_area="246835822592">
          <instrument_info_list>
            <instrument_info>
              <model>Thermo Fisher Scientific instrument model</model>
              <ionsource>nanoelectrospray</ionsource>
              <analyzer>fourier transform ion cyclotron resonance mass spectrometer</analyzer>
              <detector>detector type</detector>
            </instrument_info>
          </instrument_info_list>
        </sample_file>
      </replicate>
      <replicate name="CK_P2004_113">
        <sample_file id="CK_P2004_113_f0" file_path="E:\projects\covid\dia_plasma\20200421044218535-1174354\original\DEFAULT\200415_plasma_final\CK_P2004_113.mzML" sample_name="CK_P2004_113" instrument_serial_number="Exactive Series slot #6196" acquired_time="2020-04-12T04:19:38" modified_time="2021-04-14T12:07:48" tic_area="245523808256">
          <instrument_info_list>
            <instrument_info>
              <model>Thermo Fisher Scientific instrument model</model>
              <ionsource>nanoelectrospray</ionsource>
              <analyzer>fourier transform ion cyclotron resonance mass spectrometer</analyzer>
              <detector>detector type</detector>
            </instrument_info>
          </instrument_info_list>
        </sample_file>
      </replicate>
      <replicate name="CK_P2004_114">
        <sample_file id="CK_P2004_114_f0" file_path="E:\projects\covid\dia_plasma\20200421044218535-1174354\original\DEFAULT\200415_plasma_final\CK_P2004_114.mzML" sample_name="CK_P2004_114" instrument_serial_number="Exactive Series slot #6196" acquired_time="2020-04-12T06:39:20" modified_time="2021-04-14T12:07:26" tic_area="245453864960">
          <instrument_info_list>
            <instrument_info>
              <model>Thermo Fisher Scientific instrument model</model>
              <ionsource>nanoelectrospray</ionsource>
              <analyzer>fourier transform ion cyclotron resonance mass spectrometer</analyzer>
              <detector>detector type</detector>
            </instrument_info>
          </instrument_info_list>
        </sample_file>
      </replicate>
      <replicate name="CK_P2004_115">
        <sample_file id="CK_P2004_115_f0" file_path="E:\projects\covid\dia_plasma\20200421044218535-1174354\original\DEFAULT\200415_plasma_final\CK_P2004_115.mzML" sample_name="CK_P2004_115" instrument_serial_number="Exactive Series slot #6196" acquired_time="2020-04-12T08:58:51" modified_time="2021-04-14T12:07:32" tic_area="298176446464">
          <instrument_info_list>
            <instrument_info>
              <model>Thermo Fisher Scientific instrument model</model>
              <ionsource>nanoelectrospray</ionsource>
              <analyzer>fourier transform ion cyclotron resonance mass spectrometer</analyzer>
              <detector>detector type</detector>
            </instrument_info>
          </instrument_info_list>
        </sample_file>
      </replicate>
      <replicate name="CK_P2004_117">
        <sample_file id="CK_P2004_117_f0" file_path="E:\projects\covid\dia_plasma\20200421044218535-1174354\original\DEFAULT\200415_plasma_final\CK_P2004_117.mzML" sample_name="CK_P2004_117" instrument_serial_number="Exactive Series slot #6196" acquired_time="2020-04-12T11:51:11" modified_time="2021-04-14T12:07:20" tic_area="242290409472">
          <instrument_info_list>
            <instrument_info>
              <model>Thermo Fisher Scientific instrument model</model>
              <ionsource>nanoelectrospray</ionsource>
              <analyzer>fourier transform ion cyclotron resonance mass spectrometer</analyzer>
              <detector>detector type</detector>
            </instrument_info>
          </instrument_info_list>
        </sample_file>
      </replicate>
      <replicate name="CK_P2004_118">
        <sample_file id="CK_P2004_118_f0" file_path="E:\projects\covid\dia_plasma\20200421044218535-1174354\original\DEFAULT\200415_plasma_final\CK_P2004_118.mzML" sample_name="CK_P2004_118" instrument_serial_number="Exactive Series slot #6196" acquired_time="2020-04-12T14:10:57" modified_time="2021-04-14T12:07:06" tic_area="251494924288">
          <instrument_info_list>
            <instrument_info>
              <model>Thermo Fisher Scientific instrument model</model>
              <ionsource>nanoelectrospray</ionsource>
              <analyzer>fourier transform ion cyclotron resonance mass spectrometer</analyzer>
              <detector>detector type</detector>
            </instrument_info>
          </instrument_info_list>
        </sample_file>
      </replicate>
      <replicate name="CK_P2004_119">
        <sample_file id="CK_P2004_119_f0" file_path="E:\projects\covid\dia_plasma\20200421044218535-1174354\original\DEFAULT\200415_plasma_final\CK_P2004_119.mzML" sample_name="CK_P2004_119" instrument_serial_number="Exactive Series slot #6196" acquired_time="2020-04-12T16:30:53" modified_time="2021-04-14T12:06:52" tic_area="219931246592">
          <instrument_info_list>
            <instrument_info>
              <model>Thermo Fisher Scientific instrument model</model>
              <ionsource>nanoelectrospray</ionsource>
              <analyzer>fourier transform ion cyclotron resonance mass spectrometer</analyzer>
              <detector>detector type</detector>
            </instrument_info>
          </instrument_info_list>
        </sample_file>
      </replicate>
      <replicate name="CK_P2004_121">
        <sample_file id="CK_P2004_121_f0" file_path="E:\projects\covid\dia_plasma\20200421044218535-1174354\original\DEFAULT\200415_plasma_final\CK_P2004_121.mzML" sample_name="CK_P2004_121" instrument_serial_number="Exactive Series slot #6196" acquired_time="2020-04-12T19:23:24" modified_time="2021-04-14T12:06:54" tic_area="256739196928">
          <instrument_info_list>
            <instrument_info>
              <model>Thermo Fisher Scientific instrument model</model>
              <ionsource>nanoelectrospray</ionsource>
              <analyzer>fourier transform ion cyclotron resonance mass spectrometer</analyzer>
              <detector>detector type</detector>
            </instrument_info>
          </instrument_info_list>
        </sample_file>
      </replicate>
      <replicate name="CK_P2004_122">
        <sample_file id="CK_P2004_122_f0" file_path="E:\projects\covid\dia_plasma\20200421044218535-1174354\original\DEFAULT\200415_plasma_final\CK_P2004_122.mzML" sample_name="CK_P2004_122" instrument_serial_number="Exactive Series slot #6196" acquired_time="2020-04-12T21:43:23" modified_time="2021-04-14T12:06:40" tic_area="245958180864">
          <instrument_info_list>
            <instrument_info>
              <model>Thermo Fisher Scientific instrument model</model>
              <ionsource>nanoelectrospray</ionsource>
              <analyzer>fourier transform ion cyclotron resonance mass spectrometer</analyzer>
              <detector>detector type</detector>
            </instrument_info>
          </instrument_info_list>
        </sample_file>
      </replicate>
      <replicate name="CK_P2004_124">
        <sample_file id="CK_P2004_124_f0" file_path="E:\projects\covid\dia_plasma\20200421044218535-1174354\original\DEFAULT\200415_plasma_final\CK_P2004_124.mzML" sample_name="CK_P2004_124" instrument_serial_number="Exactive Series slot #6196" acquired_time="2020-04-13T00:36:00" modified_time="2021-04-14T12:06:30" tic_area="365376438272">
          <instrument_info_list>
            <instrument_info>
              <model>Thermo Fisher Scientific instrument model</model>
              <ionsource>nanoelectrospray</ionsource>
              <analyzer>fourier transform ion cyclotron resonance mass spectrometer</analyzer>
              <detector>detector type</detector>
            </instrument_info>
          </instrument_info_list>
        </sample_file>
      </replicate>
      <replicate name="CK_P2004_125">
        <sample_file id="CK_P2004_125_f0" file_path="E:\projects\covid\dia_plasma\20200421044218535-1174354\original\DEFAULT\200415_plasma_final\CK_P2004_125.mzML" sample_name="CK_P2004_125" instrument_serial_number="Exactive Series slot #6196" acquired_time="2020-04-13T02:56:00" modified_time="2021-04-14T12:06:24" tic_area="189872521216">
          <instrument_info_list>
            <instrument_info>
              <model>Thermo Fisher Scientific instrument model</model>
              <ionsource>nanoelectrospray</ionsource>
              <analyzer>fourier transform ion cyclotron resonance mass spectrometer</analyzer>
              <detector>detector type</detector>
            </instrument_info>
          </instrument_info_list>
        </sample_file>
      </replicate>
      <replicate name="CK_P2004_126">
        <sample_file id="CK_P2004_126_f0" file_path="E:\projects\covid\dia_plasma\20200421044218535-1174354\original\DEFAULT\200415_plasma_final\CK_P2004_126.mzML" sample_name="CK_P2004_126" instrument_serial_number="Exactive Series slot #6196" acquired_time="2020-04-13T05:15:56" modified_time="2021-04-14T12:06:12" tic_area="378251247616">
          <instrument_info_list>
            <instrument_info>
              <model>Thermo Fisher Scientific instrument model</model>
              <ionsource>nanoelectrospray</ionsource>
              <analyzer>fourier transform ion cyclotron resonance mass spectrometer</analyzer>
              <detector>detector type</detector>
            </instrument_info>
          </instrument_info_list>
        </sample_file>
      </replicate>
      <replicate name="CK_P2004_127">
        <sample_file id="CK_P2004_127_f0" file_path="E:\projects\covid\dia_plasma\20200421044218535-1174354\original\DEFAULT\200415_plasma_final\CK_P2004_127.mzML" sample_name="CK_P2004_127" instrument_serial_number="Exactive Series slot #6196" acquired_time="2020-04-13T07:35:57" modified_time="2021-04-14T12:06:00" tic_area="371863191552">
          <instrument_info_list>
            <instrument_info>
              <model>Thermo Fisher Scientific instrument model</model>
              <ionsource>nanoelectrospray</ionsource>
              <analyzer>fourier transform ion cyclotron resonance mass spectrometer</analyzer>
              <detector>detector type</detector>
            </instrument_info>
          </instrument_info_list>
        </sample_file>
      </replicate>
      <replicate name="CK_P2004_132">
        <sample_file id="CK_P2004_132_f0" file_path="E:\projects\covid\dia_plasma\20200421044218535-1174354\original\DEFAULT\200415_plasma_final\CK_P2004_132.mzML" sample_name="CK_P2004_132" instrument_serial_number="Exactive Series slot #6196" acquired_time="2020-04-13T20:24:08" modified_time="2021-04-14T12:05:56" tic_area="314599112704">
          <instrument_info_list>
            <instrument_info>
              <model>Thermo Fisher Scientific instrument model</model>
              <ionsource>nanoelectrospray</ionsource>
              <analyzer>fourier transform ion cyclotron resonance mass spectrometer</analyzer>
              <detector>detector type</detector>
            </instrument_info>
          </instrument_info_list>
        </sample_file>
      </replicate>
      <replicate name="CK_P2004_133">
        <sample_file id="CK_P2004_133_f0" file_path="E:\projects\covid\dia_plasma\20200421044218535-1174354\original\DEFAULT\200415_plasma_final\CK_P2004_133.mzML" sample_name="CK_P2004_133" instrument_serial_number="Exactive Series slot #6196" acquired_time="2020-04-13T22:44:08" modified_time="2021-04-14T12:05:38" tic_area="260696440832">
          <instrument_info_list>
            <instrument_info>
              <model>Thermo Fisher Scientific instrument model</model>
              <ionsource>nanoelectrospray</ionsource>
              <analyzer>fourier transform ion cyclotron resonance mass spectrometer</analyzer>
              <detector>detector type</detector>
            </instrument_info>
          </instrument_info_list>
        </sample_file>
      </replicate>
      <replicate name="CK_P2004_134">
        <sample_file id="CK_P2004_134_f0" file_path="E:\projects\covid\dia_plasma\20200421044218535-1174354\original\DEFAULT\200415_plasma_final\CK_P2004_134.mzML" sample_name="CK_P2004_134" instrument_serial_number="Exactive Series slot #6196" acquired_time="2020-04-14T01:04:09" modified_time="2021-04-14T12:05:32" tic_area="291741925376">
          <instrument_info_list>
            <instrument_info>
              <model>Thermo Fisher Scientific instrument model</model>
              <ionsource>nanoelectrospray</ionsource>
              <analyzer>fourier transform ion cyclotron resonance mass spectrometer</analyzer>
              <detector>detector type</detector>
            </instrument_info>
          </instrument_info_list>
        </sample_file>
      </replicate>
      <replicate name="CK_P2004_135">
        <sample_file id="CK_P2004_135_f0" file_path="E:\projects\covid\dia_plasma\20200421044218535-1174354\original\DEFAULT\200415_plasma_final\CK_P2004_135.mzML" sample_name="CK_P2004_135" instrument_serial_number="Exactive Series slot #6196" acquired_time="2020-04-14T03:24:03" modified_time="2021-04-14T12:05:28" tic_area="244083785728">
          <instrument_info_list>
            <instrument_info>
              <model>Thermo Fisher Scientific instrument model</model>
              <ionsource>nanoelectrospray</ionsource>
              <analyzer>fourier transform ion cyclotron resonance mass spectrometer</analyzer>
              <detector>detector type</detector>
            </instrument_info>
          </instrument_info_list>
        </sample_file>
      </replicate>
      <replicate name="CK_P2004_137">
        <sample_file id="CK_P2004_137_f0" file_path="E:\projects\covid\dia_plasma\20200421044218535-1174354\original\DEFAULT\200415_plasma_final\CK_P2004_137.mzML" sample_name="CK_P2004_137" instrument_serial_number="Exactive Series slot #6196" acquired_time="2020-04-14T06:16:41" modified_time="2021-04-14T12:05:08" tic_area="250799833088">
          <instrument_info_list>
            <instrument_info>
              <model>Thermo Fisher Scientific instrument model</model>
              <ionsource>nanoelectrospray</ionsource>
              <analyzer>fourier transform ion cyclotron resonance mass spectrometer</analyzer>
              <detector>detector type</detector>
            </instrument_info>
          </instrument_info_list>
        </sample_file>
      </replicate>
      <replicate name="CK_P2004_138">
        <sample_file id="CK_P2004_138_f0" file_path="E:\projects\covid\dia_plasma\20200421044218535-1174354\original\DEFAULT\200415_plasma_final\CK_P2004_138.mzML" sample_name="CK_P2004_138" instrument_serial_number="Exactive Series slot #6196" acquired_time="2020-04-14T08:36:37" modified_time="2021-04-14T12:05:08" tic_area="300815253504">
          <instrument_info_list>
            <instrument_info>
              <model>Thermo Fisher Scientific instrument model</model>
              <ionsource>nanoelectrospray</ionsource>
              <analyzer>fourier transform ion cyclotron resonance mass spectrometer</analyzer>
              <detector>detector type</detector>
            </instrument_info>
          </instrument_info_list>
        </sample_file>
      </replicate>
      <replicate name="CK_P2004_139">
        <sample_file id="CK_P2004_139_f0" file_path="E:\projects\covid\dia_plasma\20200421044218535-1174354\original\DEFAULT\200415_plasma_final\CK_P2004_139.mzML" sample_name="CK_P2004_139" instrument_serial_number="Exactive Series slot #6196" acquired_time="2020-04-14T10:56:39" modified_time="2021-04-14T12:04:54" tic_area="198867681280">
          <instrument_info_list>
            <instrument_info>
              <model>Thermo Fisher Scientific instrument model</model>
              <ionsource>nanoelectrospray</ionsource>
              <analyzer>fourier transform ion cyclotron resonance mass spectrometer</analyzer>
              <detector>detector type</detector>
            </instrument_info>
          </instrument_info_list>
        </sample_file>
      </replicate>
      <replicate name="CK_P2004_140">
        <sample_file id="CK_P2004_140_f0" file_path="E:\projects\covid\dia_plasma\20200421044218535-1174354\original\DEFAULT\200415_plasma_final\CK_P2004_140.mzML" sample_name="CK_P2004_140" instrument_serial_number="Exactive Series slot #6196" acquired_time="2020-04-14T13:16:36" modified_time="2021-04-14T12:04:40" tic_area="258126233600">
          <instrument_info_list>
            <instrument_info>
              <model>Thermo Fisher Scientific instrument model</model>
              <ionsource>nanoelectrospray</ionsource>
              <analyzer>fourier transform ion cyclotron resonance mass spectrometer</analyzer>
              <detector>detector type</detector>
            </instrument_info>
          </instrument_info_list>
        </sample_file>
      </replicate>
      <replicate name="CK_P2004_142">
        <sample_file id="CK_P2004_142_f0" file_path="E:\projects\covid\dia_plasma\20200421044218535-1174354\original\DEFAULT\200415_plasma_final\CK_P2004_142.mzML" sample_name="CK_P2004_142" instrument_serial_number="Exactive Series slot #6196" acquired_time="2020-04-14T16:09:18" modified_time="2021-04-14T12:04:36" tic_area="288091996160">
          <instrument_info_list>
            <instrument_info>
              <model>Thermo Fisher Scientific instrument model</model>
              <ionsource>nanoelectrospray</ionsource>
              <analyzer>fourier transform ion cyclotron resonance mass spectrometer</analyzer>
              <detector>detector type</detector>
            </instrument_info>
          </instrument_info_list>
        </sample_file>
      </replicate>
      <replicate name="CK_P2004_143">
        <sample_file id="CK_P2004_143_f0" file_path="E:\projects\covid\dia_plasma\20200421044218535-1174354\original\DEFAULT\200415_plasma_final\CK_P2004_143.mzML" sample_name="CK_P2004_143" instrument_serial_number="Exactive Series slot #6196" acquired_time="2020-04-14T18:29:20" modified_time="2021-04-14T12:04:34" tic_area="256288161792">
          <instrument_info_list>
            <instrument_info>
              <model>Thermo Fisher Scientific instrument model</model>
              <ionsource>nanoelectrospray</ionsource>
              <analyzer>fourier transform ion cyclotron resonance mass spectrometer</analyzer>
              <detector>detector type</detector>
            </instrument_info>
          </instrument_info_list>
        </sample_file>
      </replicate>
      <replicate name="CK_P2004_144">
        <sample_file id="CK_P2004_144_f0" file_path="E:\projects\covid\dia_plasma\20200421044218535-1174354\original\DEFAULT\200415_plasma_final\CK_P2004_144.mzML" sample_name="CK_P2004_144" instrument_serial_number="Exactive Series slot #6196" acquired_time="2020-04-14T20:49:25" modified_time="2021-04-14T12:04:12" tic_area="260780408832">
          <instrument_info_list>
            <instrument_info>
              <model>Thermo Fisher Scientific instrument model</model>
              <ionsource>nanoelectrospray</ionsource>
              <analyzer>fourier transform ion cyclotron resonance mass spectrometer</analyzer>
              <detector>detector type</detector>
            </instrument_info>
          </instrument_info_list>
        </sample_file>
      </replicate>
      <replicate name="CK_P2004_145">
        <sample_file id="CK_P2004_145_f0" file_path="E:\projects\covid\dia_plasma\20200421044218535-1174354\original\DEFAULT\200415_plasma_final\CK_P2004_145.mzML" sample_name="CK_P2004_145" instrument_serial_number="Exactive Series slot #6196" acquired_time="2020-04-14T23:09:34" modified_time="2021-04-14T12:04:08" tic_area="237938622464">
          <instrument_info_list>
            <instrument_info>
              <model>Thermo Fisher Scientific instrument model</model>
              <ionsource>nanoelectrospray</ionsource>
              <analyzer>fourier transform ion cyclotron resonance mass spectrometer</analyzer>
              <detector>detector type</detector>
            </instrument_info>
          </instrument_info_list>
        </sample_file>
      </replicate>
    </measured_results>
  </settings_summary>
  <peptide_list label_name="Biognosys standards" websearch_status="X" auto_manage_children="false">
    <peptide auto_manage_children="false" standard_type="iRT" sequence="GAGSSEPVTGLDAK" modified_sequence="GAGSSEPVTGLDAK" calc_neutral_pep_mass="1287.63066" num_missed_cleavages="0" rt_calculator_score="0" predicted_retention_time="29.6" avg_measured_retention_time="29.6297989">
      <peptide_results>
        <peptide_result replicate="CK_P2004_090" peak_count_ratio="1" retention_time="28.6462517" predicted_retention_time="29.35" />
        <peptide_result replicate="CK_P2004_091" peak_count_ratio="1" retention_time="28.5890388" predicted_retention_time="29.14" />
        <peptide_result replicate="CK_P2004_092" peak_count_ratio="1" retention_time="28.8186378" predicted_retention_time="29.37" />
        <peptide_result replicate="CK_P2004_094" peak_count_ratio="1" retention_time="28.8185577" predicted_retention_time="29.5" />
        <peptide_result replicate="CK_P2004_095" peak_count_ratio="1" retention_time="28.93347" predicted_retention_time="29.66" />
        <peptide_result replicate="CK_P2004_096" peak_count_ratio="1" retention_time="28.84881" predicted_retention_time="29.53" />
        <peptide_result replicate="CK_P2004_097" peak_count_ratio="1" retention_time="28.7913971" predicted_retention_time="29.43" />
        <peptide_result replicate="CK_P2004_099" peak_count_ratio="1" retention_time="28.75371" predicted_retention_time="29.47" />
        <peptide_result replicate="CK_P2004_100" peak_count_ratio="1" retention_time="28.64647" predicted_retention_time="29.31" />
        <peptide_result replicate="CK_P2004_101" peak_count_ratio="1" retention_time="28.5617924" predicted_retention_time="29.27" />
        <peptide_result replicate="CK_P2004_103" peak_count_ratio="1" retention_time="28.619154" predicted_retention_time="29.21" />
        <peptide_result replicate="CK_P2004_104" peak_count_ratio="1" retention_time="28.7035389" predicted_retention_time="29.32" />
        <peptide_result replicate="CK_P2004_105" peak_count_ratio="1" retention_time="28.7038651" predicted_retention_time="29.29" />
        <peptide_result replicate="CK_P2004_106" peak_count_ratio="1" retention_time="28.53164" predicted_retention_time="29.07" />
        <peptide_result replicate="CK_P2004_108" peak_count_ratio="1" retention_time="28.4742126" predicted_retention_time="29.19" />
        <peptide_result replicate="CK_P2004_109" peak_count_ratio="1" retention_time="28.6464348" predicted_retention_time="29.25" />
        <peptide_result replicate="CK_P2004_110" peak_count_ratio="1" retention_time="28.3896065" predicted_retention_time="29.09" />
        <peptide_result replicate="CK_P2004_112" peak_count_ratio="1" retention_time="28.53161" predicted_retention_time="29.21" />
        <peptide_result replicate="CK_P2004_113" peak_count_ratio="1" retention_time="28.47425" predicted_retention_time="29.07" />
        <peptide_result replicate="CK_P2004_114" peak_count_ratio="1" retention_time="28.3020382" predicted_retention_time="28.96" />
        <peptide_result replicate="CK_P2004_115" peak_count_ratio="1" retention_time="28.2747917" predicted_retention_time="29.63" />
        <peptide_result replicate="CK_P2004_117" peak_count_ratio="1" retention_time="28.46623" predicted_retention_time="29.17" />
        <peptide_result replicate="CK_P2004_118" peak_count_ratio="1" retention_time="28.3815212" predicted_retention_time="29.19" />
        <peptide_result replicate="CK_P2004_119" peak_count_ratio="1" retention_time="28.4087543" predicted_retention_time="29.14" />
        <peptide_result replicate="CK_P2004_121" peak_count_ratio="1" retention_time="28.3815136" predicted_retention_time="29.22" />
        <peptide_result replicate="CK_P2004_122" peak_count_ratio="1" retention_time="28.3512669" predicted_retention_time="29.2" />
        <peptide_result replicate="CK_P2004_124" peak_count_ratio="1" retention_time="43.3135223" predicted_retention_time="29.6" />
        <peptide_result replicate="CK_P2004_125" peak_count_ratio="1" retention_time="28.6962814" predicted_retention_time="29.43" />
        <peptide_result replicate="CK_P2004_126" peak_count_ratio="1" retention_time="43.2562027" predicted_retention_time="29.6" />
        <peptide_result replicate="CK_P2004_127" peak_count_ratio="1" retention_time="43.5432129" predicted_retention_time="30.08" />
        <peptide_result replicate="CK_P2004_132" peak_count_ratio="1" retention_time="28.8180218" predicted_retention_time="29.49" />
        <peptide_result replicate="CK_P2004_133" peak_count_ratio="1" retention_time="28.6690121" predicted_retention_time="29.52" />
        <peptide_result replicate="CK_P2004_134" peak_count_ratio="1" retention_time="28.4742451" predicted_retention_time="29.31" />
        <peptide_result replicate="CK_P2004_135" peak_count_ratio="1" retention_time="28.6114826" predicted_retention_time="29.25" />
        <peptide_result replicate="CK_P2004_137" peak_count_ratio="1" retention_time="28.7035046" predicted_retention_time="29.51" />
        <peptide_result replicate="CK_P2004_138" peak_count_ratio="1" retention_time="28.4470043" predicted_retention_time="29.32" />
        <peptide_result replicate="CK_P2004_139" peak_count_ratio="1" retention_time="28.63838" predicted_retention_time="29.32" />
        <peptide_result replicate="CK_P2004_140" peak_count_ratio="1" retention_time="28.5890369" predicted_retention_time="29.27" />
        <peptide_result replicate="CK_P2004_142" peak_count_ratio="1" retention_time="28.504364" predicted_retention_time="29.16" />
        <peptide_result replicate="CK_P2004_143" peak_count_ratio="1" retention_time="28.3594856" predicted_retention_time="29.31" />
        <peptide_result replicate="CK_P2004_144" peak_count_ratio="1" retention_time="28.4469929" predicted_retention_time="29.21" />
        <peptide_result replicate="CK_P2004_145" peak_count_ratio="1" retention_time="28.3322182" predicted_retention_time="29.1" />
      </peptide_results>
      <precursor charge="2" calc_neutral_mass="1287.63066" precursor_mz="644.822606" auto_manage_children="false" collision_energy="0" modified_sequence="GAGSSEPVTGLDAK">
        <precursor_results>
          <precursor_peak replicate="CK_P2004_090" peak_count_ratio="1" retention_time="28.6462517" start_time="28.4740524" end_time="29.1054516" fwhm="0.120658942" area="2.10240755E+09" background="11272445" height="167583168" mass_error_ppm="-1.13046515" truncated="0" identified="false" user_set="FALSE" />
          <precursor_peak replicate="CK_P2004_091" peak_count_ratio="1" retention_time="28.5890388" start_time="28.41684" end_time="29.04824" fwhm="0.107715622" area="1.03102694E+09" background="11716372" height="8.925967E+07" mass_error_ppm="-0.6664933" truncated="0" identified="false" user_set="FALSE" />
          <precursor_peak replicate="CK_P2004_092" peak_count_ratio="1" retention_time="28.8186378" start_time="28.5890388" end_time="29.220438" fwhm="0.149008468" area="1.24914074E+09" background="13296148" height="7.804652E+07" mass_error_ppm="-0.627696157" truncated="0" identified="false" user_set="FALSE" />
          <precursor_peak replicate="CK_P2004_094" peak_count_ratio="1" retention_time="28.8185577" start_time="28.5889568" end_time="29.1629562" fwhm="0.151877761" area="1.197671E+09" background="1659472.13" height="76156856" mass_error_ppm="-0.743367136" truncated="0" identified="false" user_set="FALSE" />
          <precursor_peak replicate="CK_P2004_095" peak_count_ratio="1" retention_time="28.93347" start_time="28.64647" end_time="29.39267" fwhm="0.140440911" area="9.945342E+08" background="1729549.13" height="6.45204E+07" mass_error_ppm="-1.12659788" truncated="0" identified="false" user_set="FALSE" />
          <precursor_peak replicate="CK_P2004_096" peak_count_ratio="1" retention_time="28.84881" start_time="28.676609" end_time="29.2506084" fwhm="0.142867014" area="935541952" background="7695350.5" height="60824604" mass_error_ppm="-0.83566916" truncated="0" identified="false" user_set="FALSE" />
          <precursor_peak replicate="CK_P2004_097" peak_count_ratio="1" retention_time="28.7913971" start_time="28.5617981" end_time="29.1357975" fwhm="0.132840276" area="1.23545843E+09" background="2498195.5" height="9.190464E+07" mass_error_ppm="-0.8542054" truncated="0" identified="false" user_set="FALSE" />
          <precursor_peak replicate="CK_P2004_099" peak_count_ratio="1" retention_time="28.75371" start_time="28.52371" end_time="29.15621" fwhm="0.1544424" area="1.27366848E+09" background="1863631.25" height="7.965136E+07" mass_error_ppm="-1.09150183" truncated="0" identified="false" user_set="FALSE" />
          <precursor_peak replicate="CK_P2004_100" peak_count_ratio="1" retention_time="28.64647" start_time="28.41687" end_time="29.04827" fwhm="0.142942339" area="1.312054E+09" background="1803984.25" height="8.843115E+07" mass_error_ppm="-0.7639376" truncated="0" identified="false" user_set="FALSE" />
          <precursor_peak replicate="CK_P2004_101" peak_count_ratio="1" retention_time="28.5617924" start_time="28.3895931" end_time="29.078392" fwhm="0.11949756" area="1.10846618E+09" background="3609911.75" height="9.157023E+07" mass_error_ppm="-0.8425058" truncated="0" identified="false" user_set="FALSE" />
          <precursor_peak replicate="CK_P2004_103" peak_count_ratio="1" retention_time="28.619154" start_time="28.4469528" end_time="29.0783539" fwhm="0.140591547" area="1.3111104E+09" background="12828232" height="9.136356E+07" mass_error_ppm="-0.592557967" truncated="0" identified="false" user_set="FALSE" />
          <precursor_peak replicate="CK_P2004_104" peak_count_ratio="1" retention_time="28.7035389" start_time="28.473938" end_time="29.2201385" fwhm="0.134973839" area="1.26671872E+09" background="2324005.5" height="9.14212E+07" mass_error_ppm="-0.4961951" truncated="0" identified="false" user_set="FALSE" />
          <precursor_peak replicate="CK_P2004_105" peak_count_ratio="1" retention_time="28.7038651" start_time="28.4742661" end_time="29.163065" fwhm="0.143045679" area="1.3071552E+09" background="3652483.75" height="88645224" mass_error_ppm="-0.6754793" truncated="0" identified="false" user_set="FALSE" />
          <precursor_peak replicate="CK_P2004_106" peak_count_ratio="1" retention_time="28.53164" start_time="28.35944" end_time="28.93344" fwhm="0.119487055" area="1.07603418E+09" background="12668898" height="8.700077E+07" mass_error_ppm="-0.464872748" truncated="0" identified="false" user_set="FALSE" />
          <precursor_peak replicate="CK_P2004_108" peak_count_ratio="1" retention_time="28.4742126" start_time="28.3020134" end_time="29.0482121" fwhm="0.136278868" area="1.11674842E+09" background="3693325.75" height="7.735813E+07" mass_error_ppm="-0.322867274" truncated="0" identified="false" user_set="FALSE" />
          <precursor_peak replicate="CK_P2004_109" peak_count_ratio="1" retention_time="28.6464348" start_time="28.4742355" end_time="29.2204361" fwhm="0.13207303" area="1.327243E+09" background="12337298" height="9.534649E+07" mass_error_ppm="-0.667544544" truncated="0" identified="false" user_set="FALSE" />
          <precursor_peak replicate="CK_P2004_110" peak_count_ratio="1" retention_time="28.3896065" start_time="28.1026058" end_time="28.8488064" fwhm="0.139865741" area="1.2274304E+09" background="10563801" height="8.302618E+07" mass_error_ppm="-0.7522251" truncated="0" identified="false" user_set="FALSE" />
          <precursor_peak replicate="CK_P2004_112" peak_count_ratio="1" retention_time="28.53161" start_time="28.24461" end_time="28.99081" fwhm="0.1532073" area="1.30025856E+09" background="4905760" height="7.773235E+07" mass_error_ppm="-0.603277" truncated="0" identified="false" user_set="FALSE" />
          <precursor_peak replicate="CK_P2004_113" peak_count_ratio="1" retention_time="28.47425" start_time="28.24465" end_time="29.10565" fwhm="0.137911454" area="1.08194368E+09" background="7223421" height="7.663631E+07" mass_error_ppm="-0.958382" truncated="0" identified="false" user_set="FALSE" />
          <precursor_peak replicate="CK_P2004_114" peak_count_ratio="1" retention_time="28.3020382" start_time="28.0150375" end_time="28.7038383" fwhm="0.145115763" area="945722432" background="2909166.75" height="5.920167E+07" mass_error_ppm="-0.7450892" truncated="0" identified="false" user_set="FALSE" />
          <precursor_peak replicate="CK_P2004_115" peak_count_ratio="1" retention_time="28.2747917" start_time="28.1025925" end_time="28.7339916" fwhm="0.13483195" area="1.218761E+09" background="6182763" height="8.544217E+07" mass_error_ppm="-0.7377222" truncated="0" identified="false" user_set="FALSE" />
          <precursor_peak replicate="CK_P2004_117" peak_count_ratio="1" retention_time="28.46623" start_time="28.29373" end_time="29.09873" fwhm="0.141904309" area="1.11207578E+09" background="3427382.25" height="7.208666E+07" mass_error_ppm="-0.220679" truncated="0" identified="false" user_set="FALSE" />
          <precursor_peak replicate="CK_P2004_118" peak_count_ratio="1" retention_time="28.3815212" start_time="28.20902" end_time="28.72652" fwhm="0.133528709" area="1.20754176E+09" background="7203104.5" height="8.605272E+07" mass_error_ppm="-0.371498227" truncated="0" identified="false" user_set="FALSE" />
          <precursor_peak replicate="CK_P2004_119" peak_count_ratio="1" retention_time="28.4087543" start_time="28.1787548" end_time="28.8687534" fwhm="0.152356029" area="1.10260134E+09" background="4038647.5" height="7.146942E+07" mass_error_ppm="-0.261054069" truncated="0" identified="false" user_set="FALSE" />
          <precursor_peak replicate="CK_P2004_121" peak_count_ratio="1" retention_time="28.3815136" start_time="28.1515121" end_time="28.7840137" fwhm="0.14750734" area="1.1210871E+09" background="7921557" height="7.104456E+07" mass_error_ppm="0.05118783" truncated="0" identified="false" user_set="FALSE" />
          <precursor_peak replicate="CK_P2004_122" peak_count_ratio="1" retention_time="28.3512669" start_time="27.9487667" end_time="28.8112659" fwhm="0.137598768" area="1.24929638E+09" background="2168430.75" height="85542984" mass_error_ppm="0.36732325" truncated="0" identified="false" user_set="FALSE" />
          <precursor_peak replicate="CK_P2004_124" peak_count_ratio="1" retention_time="43.3135223" start_time="43.1413231" end_time="43.54312" fwhm="0.132025734" area="283642272" background="5125742.5" height="21440754" mass_error_ppm="1.46009719" truncated="0" identified="false" user_set="FALSE" />
          <precursor_peak replicate="CK_P2004_125" peak_count_ratio="1" retention_time="28.6962814" start_time="28.4662819" end_time="29.0987816" fwhm="0.14675805" area="1.82781389E+09" background="3379844.5" height="113601744" mass_error_ppm="-0.505223632" truncated="0" identified="false" user_set="FALSE" />
          <precursor_peak replicate="CK_P2004_126" peak_count_ratio="1" retention_time="43.2562027" start_time="42.6822" end_time="44.5764046" fwhm="0.146859139" area="245959456" background="0" height="15705454" mass_error_ppm="0.159244716" truncated="0" identified="false" user_set="FALSE" />
          <precursor_peak replicate="CK_P2004_127" peak_count_ratio="1" retention_time="43.5432129" start_time="43.2562141" end_time="43.77281" fwhm="0.167637825" area="255647024" background="1267310.25" height="14639205" mass_error_ppm="-0.0374556854" truncated="0" identified="false" user_set="FALSE" />
          <precursor_peak replicate="CK_P2004_132" peak_count_ratio="1" retention_time="28.8180218" start_time="28.58842" end_time="29.3346214" fwhm="0.133886978" area="1.05730528E+09" background="6664425" height="7.289987E+07" mass_error_ppm="-0.122215554" truncated="0" identified="false" user_set="FALSE" />
          <precursor_peak replicate="CK_P2004_133" peak_count_ratio="1" retention_time="28.6690121" start_time="28.4965115" end_time="29.1290131" fwhm="0.1434257" area="9.842127E+08" background="5388578.5" height="63672988" mass_error_ppm="-0.304959" truncated="0" identified="false" user_set="FALSE" />
          <precursor_peak replicate="CK_P2004_134" peak_count_ratio="1" retention_time="28.4742451" start_time="28.1872444" end_time="28.9908447" fwhm="0.131211191" area="9.720094E+08" background="8985307" height="7.099134E+07" mass_error_ppm="-0.5563605" truncated="0" identified="false" user_set="FALSE" />
          <precursor_peak replicate="CK_P2004_135" peak_count_ratio="1" retention_time="28.6114826" start_time="28.3239822" end_time="29.0714817" fwhm="0.116580985" area="1.05365619E+09" background="7070113.5" height="87881144" mass_error_ppm="-0.651154757" truncated="0" identified="false" user_set="FALSE" />
          <precursor_peak replicate="CK_P2004_137" peak_count_ratio="1" retention_time="28.7035046" start_time="28.5313053" end_time="29.047905" fwhm="0.127576411" area="1.10214464E+09" background="4163001.5" height="8.257633E+07" mass_error_ppm="-0.310268044" truncated="0" identified="false" user_set="FALSE" />
          <precursor_peak replicate="CK_P2004_138" peak_count_ratio="1" retention_time="28.4470043" start_time="28.2174034" end_time="29.0210037" fwhm="0.12742576" area="1.07090016E+09" background="7665966.5" height="8.186496E+07" mass_error_ppm="-0.3207958" truncated="0" identified="false" user_set="FALSE" />
          <precursor_peak replicate="CK_P2004_139" peak_count_ratio="1" retention_time="28.63838" start_time="28.46588" end_time="29.21338" fwhm="0.141627058" area="1.28958579E+09" background="7695658.5" height="8.473115E+07" mass_error_ppm="-0.5174655" truncated="0" identified="false" user_set="FALSE" />
          <precursor_peak replicate="CK_P2004_140" peak_count_ratio="1" retention_time="28.5890369" start_time="28.1872368" end_time="28.9334373" fwhm="0.12260215" area="1.12493978E+09" background="1691215.25" height="85868584" mass_error_ppm="-0.4786168" truncated="0" identified="false" user_set="FALSE" />
          <precursor_peak replicate="CK_P2004_142" peak_count_ratio="1" retention_time="28.504364" start_time="28.2173634" end_time="28.9635639" fwhm="0.116263919" area="1.09229312E+09" background="9580258" height="8.834444E+07" mass_error_ppm="-0.453850538" truncated="0" identified="false" user_set="FALSE" />
          <precursor_peak replicate="CK_P2004_143" peak_count_ratio="1" retention_time="28.3594856" start_time="27.9576874" end_time="28.8760872" fwhm="0.136366442" area="827136064" background="1014183.06" height="5.740582E+07" mass_error_ppm="-0.3820597" truncated="0" identified="false" user_set="FALSE" />
          <precursor_peak replicate="CK_P2004_144" peak_count_ratio="1" retention_time="28.4469929" start_time="28.1025925" end_time="29.0209923" fwhm="0.128056377" area="1.07354266E+09" background="4866711.5" height="8.042166E+07" mass_error_ppm="0.191911981" truncated="0" identified="false" user_set="FALSE" />
          <precursor_peak replicate="CK_P2004_145" peak_count_ratio="1" retention_time="28.3322182" start_time="27.930418" end_time="28.7914181" fwhm="0.139545783" area="8.70945E+08" background="991878" height="59777412" mass_error_ppm="-0.332988769" truncated="0" identified="false" user_set="FALSE" />
        </precursor_results>
        <transition fragment_type="y" fragment_ordinal="8" calc_neutral_mass="799.443969" product_charge="1" cleavage_aa="P" loss_neutral_mass="0">
          <precursor_mz>644.822606</precursor_mz>
          <product_mz>800.451245</product_mz>
          <collision_energy>0</collision_energy>
          <transition_results>
            <transition_peak replicate="CK_P2004_090" mass_error_ppm="-1.1" retention_time="28.6462517" start_time="28.4740524" end_time="29.1054516" area="1.26693414E+09" background="7741294.5" height="167583168" fwhm="0.116824463" truncated="false" identified="false" rank="1" points_across="11" user_set="FALSE" />
            <transition_peak replicate="CK_P2004_091" mass_error_ppm="-0.6" retention_time="28.5890388" start_time="28.41684" end_time="29.04824" area="6.239137E+08" background="7602802" height="8.925967E+07" fwhm="0.105590805" truncated="false" identified="false" rank="1" points_across="11" user_set="FALSE" />
            <transition_peak replicate="CK_P2004_092" mass_error_ppm="-0.5" retention_time="28.8186378" start_time="28.5890388" end_time="29.220438" area="7.535138E+08" background="8307802" height="7.804652E+07" fwhm="0.148479462" truncated="false" identified="false" rank="1" points_across="11" user_set="FALSE" />
            <transition_peak replicate="CK_P2004_094" mass_error_ppm="-0.5" retention_time="28.8185577" start_time="28.5889568" end_time="29.1629562" area="7.23824E+08" background="1193206" height="76156856" fwhm="0.15031524" truncated="false" identified="false" rank="1" points_across="10" user_set="FALSE" />
            <transition_peak replicate="CK_P2004_095" mass_error_ppm="-1" retention_time="28.93347" start_time="28.64647" end_time="29.39267" area="5.999474E+08" background="1157644.63" height="6.45204E+07" fwhm="0.139748976" truncated="false" identified="false" rank="1" points_across="13" user_set="FALSE" />
            <transition_peak replicate="CK_P2004_096" mass_error_ppm="-0.7" retention_time="28.84881" start_time="28.676609" end_time="29.2506084" area="565274048" background="4735109.5" height="60824604" fwhm="0.141477913" truncated="false" identified="false" rank="1" points_across="10" user_set="FALSE" />
            <transition_peak replicate="CK_P2004_097" mass_error_ppm="-0.7" retention_time="28.7913971" start_time="28.5617981" end_time="29.1357975" area="746961152" background="1922565" height="9.190464E+07" fwhm="0.130361617" truncated="false" identified="false" rank="1" points_across="10" user_set="FALSE" />
            <transition_peak replicate="CK_P2004_099" mass_error_ppm="-0.9" retention_time="28.75371" start_time="28.52371" end_time="29.15621" area="767410560" background="1189330.25" height="7.965136E+07" fwhm="0.1539037" truncated="false" identified="false" rank="1" points_across="11" user_set="FALSE" />
            <transition_peak replicate="CK_P2004_100" mass_error_ppm="-0.6" retention_time="28.64647" start_time="28.41687" end_time="29.04827" area="7.898805E+08" background="1694184.5" height="8.843115E+07" fwhm="0.13947396" truncated="false" identified="false" rank="1" points_across="11" user_set="FALSE" />
            <transition_peak replicate="CK_P2004_101" mass_error_ppm="-0.7" retention_time="28.5617924" start_time="28.3895931" end_time="29.078392" area="670344064" background="2851633" height="9.157023E+07" fwhm="0.116978616" truncated="false" identified="false" rank="1" points_across="12" user_set="FALSE" />
            <transition_peak replicate="CK_P2004_103" mass_error_ppm="-0.4" retention_time="28.619154" start_time="28.4469528" end_time="29.0783539" area="7.911295E+08" background="8520490" height="9.136356E+07" fwhm="0.139456451" truncated="false" identified="false" rank="1" points_across="11" user_set="FALSE" />
            <transition_peak replicate="CK_P2004_104" mass_error_ppm="-0.3" retention_time="28.7035389" start_time="28.473938" end_time="29.2201385" area="765735552" background="1853535.75" height="9.14212E+07" fwhm="0.134973839" truncated="false" identified="false" rank="1" points_across="13" user_set="FALSE" />
            <transition_peak replicate="CK_P2004_105" mass_error_ppm="-0.5" retention_time="28.7038651" start_time="28.4742661" end_time="29.163065" area="7.862709E+08" background="2285376.25" height="88645224" fwhm="0.142359018" truncated="false" identified="false" rank="1" points_across="12" user_set="FALSE" />
            <transition_peak replicate="CK_P2004_106" mass_error_ppm="-0.3" retention_time="28.53164" start_time="28.35944" end_time="28.93344" area="647959744" background="9482546" height="8.700077E+07" fwhm="0.11664404" truncated="false" identified="false" rank="1" points_across="10" user_set="FALSE" />
            <transition_peak replicate="CK_P2004_108" mass_error_ppm="-0.1" retention_time="28.4742126" start_time="28.3020134" end_time="29.0482121" area="673960640" background="3115832.75" height="7.735813E+07" fwhm="0.134392276" truncated="false" identified="false" rank="1" points_across="13" user_set="FALSE" />
            <transition_peak replicate="CK_P2004_109" mass_error_ppm="-0.5" retention_time="28.6464348" start_time="28.4742355" end_time="29.2204361" area="7.98535E+08" background="8017968" height="9.534649E+07" fwhm="0.130941421" truncated="false" identified="false" rank="1" points_across="13" user_set="FALSE" />
            <transition_peak replicate="CK_P2004_110" mass_error_ppm="-0.6" retention_time="28.3896065" start_time="28.1026058" end_time="28.8488064" area="7.389046E+08" background="7666622" height="8.302618E+07" fwhm="0.139066935" truncated="false" identified="false" rank="1" points_across="13" user_set="FALSE" />
            <transition_peak replicate="CK_P2004_112" mass_error_ppm="-0.4" retention_time="28.53161" start_time="28.24461" end_time="28.99081" area="7.807862E+08" background="3766649" height="7.773235E+07" fwhm="0.1532073" truncated="false" identified="false" rank="1" points_across="13" user_set="FALSE" />
            <transition_peak replicate="CK_P2004_113" mass_error_ppm="-0.8" retention_time="28.47425" start_time="28.24465" end_time="29.10565" area="6.513857E+08" background="5360241" height="7.663631E+07" fwhm="0.134133026" truncated="false" identified="false" rank="1" points_across="15" user_set="FALSE" />
            <transition_peak replicate="CK_P2004_114" mass_error_ppm="-0.6" retention_time="28.3020382" start_time="28.0150375" end_time="28.7038383" area="572548032" background="2143614" height="5.920167E+07" fwhm="0.145115763" truncated="false" identified="false" rank="1" points_across="12" user_set="FALSE" />
            <transition_peak replicate="CK_P2004_115" mass_error_ppm="-0.5" retention_time="28.2747917" start_time="28.1025925" end_time="28.7339916" area="7.330313E+08" background="4292481.5" height="8.544217E+07" fwhm="0.133472636" truncated="false" identified="false" rank="1" points_across="11" user_set="FALSE" />
            <transition_peak replicate="CK_P2004_117" mass_error_ppm="0" retention_time="28.46623" start_time="28.29373" end_time="29.09873" area="667979840" background="2933304" height="7.208666E+07" fwhm="0.140474156" truncated="false" identified="false" rank="1" points_across="14" user_set="FALSE" />
            <transition_peak replicate="CK_P2004_118" mass_error_ppm="-0.2" retention_time="28.3815212" start_time="28.20902" end_time="28.72652" area="7.306691E+08" background="4857299.5" height="8.605272E+07" fwhm="0.132252976" truncated="false" identified="false" rank="1" points_across="9" user_set="FALSE" />
            <transition_peak replicate="CK_P2004_119" mass_error_ppm="0" retention_time="28.4087543" start_time="28.1787548" end_time="28.8687534" area="6.637653E+08" background="2430129.25" height="7.146942E+07" fwhm="0.147549823" truncated="false" identified="false" rank="1" points_across="12" user_set="FALSE" />
            <transition_peak replicate="CK_P2004_121" mass_error_ppm="0.3" retention_time="28.3815136" start_time="28.1515121" end_time="28.7840137" area="675186048" background="5325369" height="7.104456E+07" fwhm="0.145338431" truncated="false" identified="false" rank="1" points_across="11" user_set="FALSE" />
            <transition_peak replicate="CK_P2004_122" mass_error_ppm="0.6" retention_time="28.3512669" start_time="27.9487667" end_time="28.8112659" area="7.532628E+08" background="1770527.75" height="85542984" fwhm="0.136142343" truncated="false" identified="false" rank="1" points_across="15" user_set="FALSE" />
            <transition_peak replicate="CK_P2004_124" mass_error_ppm="1.4" retention_time="43.3135223" start_time="43.1413231" end_time="43.54312" area="174935072" background="4097653.25" height="21440754" fwhm="0.127818137" truncated="false" identified="false" rank="1" points_across="7" user_set="FALSE" />
            <transition_peak replicate="CK_P2004_125" mass_error_ppm="-0.3" retention_time="28.6962814" start_time="28.4662819" end_time="29.0987816" area="1.10133965E+09" background="2338962.25" height="113601744" fwhm="0.1467247" truncated="false" identified="false" rank="1" points_across="11" user_set="FALSE" />
            <transition_peak replicate="CK_P2004_126" mass_error_ppm="0.1" retention_time="43.2562027" start_time="42.6822" end_time="44.5764046" area="152124928" background="0" height="15705454" fwhm="0.14326115" truncated="false" identified="false" rank="1" points_across="34" user_set="FALSE" />
            <transition_peak replicate="CK_P2004_127" mass_error_ppm="0" retention_time="43.5432129" start_time="43.2562141" end_time="43.77281" area="157147584" background="731029.5" height="14639205" fwhm="0.164803565" truncated="false" identified="false" rank="1" points_across="9" user_set="FALSE" />
            <transition_peak replicate="CK_P2004_132" mass_error_ppm="0" retention_time="28.8180218" start_time="28.58842" end_time="29.3346214" area="6.379948E+08" background="4347450" height="7.289987E+07" fwhm="0.133373722" truncated="false" identified="false" rank="1" points_across="13" user_set="FALSE" />
            <transition_peak replicate="CK_P2004_133" mass_error_ppm="-0.1" retention_time="28.6690121" start_time="28.4965115" end_time="29.1290131" area="5.929145E+08" background="3508743" height="63672988" fwhm="0.141451567" truncated="false" identified="false" rank="1" points_across="11" user_set="FALSE" />
            <transition_peak replicate="CK_P2004_134" mass_error_ppm="-0.4" retention_time="28.4742451" start_time="28.1872444" end_time="28.9908447" area="5.850095E+08" background="5873835" height="7.099134E+07" fwhm="0.130123377" truncated="false" identified="false" rank="1" points_across="14" user_set="FALSE" />
            <transition_peak replicate="CK_P2004_135" mass_error_ppm="-0.4" retention_time="28.6114826" start_time="28.3239822" end_time="29.0714817" area="6.372475E+08" background="4641599" height="87881144" fwhm="0.114085682" truncated="false" identified="false" rank="1" points_across="13" user_set="FALSE" />
            <transition_peak replicate="CK_P2004_137" mass_error_ppm="-0.1" retention_time="28.7035046" start_time="28.5313053" end_time="29.047905" area="6.670941E+08" background="2561546.25" height="8.257633E+07" fwhm="0.126348466" truncated="false" identified="false" rank="1" points_across="9" user_set="FALSE" />
            <transition_peak replicate="CK_P2004_138" mass_error_ppm="-0.1" retention_time="28.4470043" start_time="28.2174034" end_time="29.0210037" area="6.452597E+08" background="4574934" height="8.186496E+07" fwhm="0.124649316" truncated="false" identified="false" rank="1" points_across="14" user_set="FALSE" />
            <transition_peak replicate="CK_P2004_139" mass_error_ppm="-0.3" retention_time="28.63838" start_time="28.46588" end_time="29.21338" area="7.751446E+08" background="5078395" height="8.473115E+07" fwhm="0.140467137" truncated="false" identified="false" rank="1" points_across="13" user_set="FALSE" />
            <transition_peak replicate="CK_P2004_140" mass_error_ppm="-0.3" retention_time="28.5890369" start_time="28.1872368" end_time="28.9334373" area="6.749601E+08" background="1272430.63" height="85868584" fwhm="0.12260215" truncated="false" identified="false" rank="1" points_across="13" user_set="FALSE" />
            <transition_peak replicate="CK_P2004_142" mass_error_ppm="-0.3" retention_time="28.504364" start_time="28.2173634" end_time="28.9635639" area="6.598831E+08" background="5854862.5" height="8.834444E+07" fwhm="0.116057225" truncated="false" identified="false" rank="1" points_across="13" user_set="FALSE" />
            <transition_peak replicate="CK_P2004_143" mass_error_ppm="-0.3" retention_time="28.3594856" start_time="27.9576874" end_time="28.8760872" area="495438560" background="594732.25" height="5.740582E+07" fwhm="0.136023119" truncated="false" identified="false" rank="1" points_across="16" user_set="FALSE" />
            <transition_peak replicate="CK_P2004_144" mass_error_ppm="0.4" retention_time="28.4469929" start_time="28.1025925" end_time="29.0209923" area="6.498871E+08" background="3084171.5" height="8.042166E+07" fwhm="0.126143515" truncated="false" identified="false" rank="1" points_across="16" user_set="FALSE" />
            <transition_peak replicate="CK_P2004_145" mass_error_ppm="-0.1" retention_time="28.3322182" start_time="27.930418" end_time="28.7914181" area="525171072" background="991878" height="59777412" fwhm="0.13771" truncated="false" identified="false" rank="1" points_across="15" user_set="FALSE" />
          </transition_results>
        </transition>
        <transition fragment_type="y" fragment_ordinal="6" calc_neutral_mass="603.322791" product_charge="1" cleavage_aa="T" loss_neutral_mass="0">
          <precursor_mz>644.822606</precursor_mz>
          <product_mz>604.330067</product_mz>
          <collision_energy>0</collision_energy>
          <transition_results>
            <transition_peak replicate="CK_P2004_090" mass_error_ppm="-0.6" retention_time="28.6462517" start_time="28.4740524" end_time="29.1054516" area="182996352" background="1039843.44" height="24640788" fwhm="0.1152672" truncated="false" identified="false" rank="3" points_across="11" user_set="FALSE" />
            <transition_peak replicate="CK_P2004_091" mass_error_ppm="-0.3" retention_time="28.5890388" start_time="28.41684" end_time="29.04824" area="8.787996E+07" background="851227.25" height="12459443" fwhm="0.107715622" truncated="false" identified="false" rank="3" points_across="11" user_set="FALSE" />
            <transition_peak replicate="CK_P2004_092" mass_error_ppm="-0.9" retention_time="28.8186378" start_time="28.5890388" end_time="29.220438" area="107516776" background="1079760.88" height="1.119762E+07" fwhm="0.1489787" truncated="false" identified="false" rank="4" points_across="11" user_set="FALSE" />
            <transition_peak replicate="CK_P2004_094" mass_error_ppm="-1.3" retention_time="28.8185577" start_time="28.5889568" end_time="29.1629562" area="103758248" background="80412.04" height="10902258" fwhm="0.150618285" truncated="false" identified="false" rank="3" points_across="10" user_set="FALSE" />
            <transition_peak replicate="CK_P2004_095" mass_error_ppm="-1.4" retention_time="28.93347" start_time="28.64647" end_time="29.39267" area="8.486229E+07" background="411661.9" height="9082011" fwhm="0.140440911" truncated="false" identified="false" rank="3" points_across="13" user_set="FALSE" />
            <transition_peak replicate="CK_P2004_096" mass_error_ppm="-1.1" retention_time="28.84881" start_time="28.676609" end_time="29.2506084" area="7.947901E+07" background="891981.8" height="8573630" fwhm="0.141698629" truncated="false" identified="false" rank="4" points_across="10" user_set="FALSE" />
            <transition_peak replicate="CK_P2004_097" mass_error_ppm="-1.2" retention_time="28.7913971" start_time="28.5617981" end_time="29.1357975" area="105172448" background="267697.531" height="12893599" fwhm="0.1312147" truncated="false" identified="false" rank="4" points_across="10" user_set="FALSE" />
            <transition_peak replicate="CK_P2004_099" mass_error_ppm="-1.5" retention_time="28.75371" start_time="28.52371" end_time="29.15621" area="109754808" background="253702.359" height="11399058" fwhm="0.153459743" truncated="false" identified="false" rank="4" points_across="11" user_set="FALSE" />
            <transition_peak replicate="CK_P2004_100" mass_error_ppm="-1.2" retention_time="28.64647" start_time="28.41687" end_time="29.04827" area="1.13933E+08" background="0" height="12864332" fwhm="0.138473749" truncated="false" identified="false" rank="4" points_across="11" user_set="FALSE" />
            <transition_peak replicate="CK_P2004_101" mass_error_ppm="-1" retention_time="28.5617924" start_time="28.3895931" end_time="29.078392" area="9.40324E+07" background="101034.836" height="13077167" fwhm="0.1145893" truncated="false" identified="false" rank="4" points_across="12" user_set="FALSE" />
            <transition_peak replicate="CK_P2004_103" mass_error_ppm="-1.1" retention_time="28.619154" start_time="28.4469528" end_time="29.0783539" area="114624008" background="495387.656" height="13325857" fwhm="0.138303831" truncated="false" identified="false" rank="3" points_across="11" user_set="FALSE" />
            <transition_peak replicate="CK_P2004_104" mass_error_ppm="-0.9" retention_time="28.7035389" start_time="28.473938" end_time="29.2201385" area="1.068511E+08" background="0" height="12818423" fwhm="0.133865014" truncated="false" identified="false" rank="4" points_across="13" user_set="FALSE" />
            <transition_peak replicate="CK_P2004_105" mass_error_ppm="-0.9" retention_time="28.7038651" start_time="28.4742661" end_time="29.163065" area="111557760" background="104884.555" height="12592712" fwhm="0.14222239" truncated="false" identified="false" rank="4" points_across="12" user_set="FALSE" />
            <transition_peak replicate="CK_P2004_106" mass_error_ppm="-0.8" retention_time="28.53164" start_time="28.35944" end_time="28.93344" area="94053336" background="0" height="1.25037E+07" fwhm="0.117055692" truncated="false" identified="false" rank="3" points_across="10" user_set="FALSE" />
            <transition_peak replicate="CK_P2004_108" mass_error_ppm="-0.8" retention_time="28.4742126" start_time="28.3020134" end_time="29.0482121" area="9.442437E+07" background="181798.8" height="11135459" fwhm="0.131952167" truncated="false" identified="false" rank="4" points_across="13" user_set="FALSE" />
            <transition_peak replicate="CK_P2004_109" mass_error_ppm="-0.9" retention_time="28.6464348" start_time="28.4742355" end_time="29.2204361" area="114264048" background="782287.938" height="13672711" fwhm="0.130629629" truncated="false" identified="false" rank="4" points_across="13" user_set="FALSE" />
            <transition_peak replicate="CK_P2004_110" mass_error_ppm="-1.1" retention_time="28.3896065" start_time="28.1026058" end_time="28.8488064" area="105989576" background="0" height="11847076" fwhm="0.139865741" truncated="false" identified="false" rank="3" points_across="13" user_set="FALSE" />
            <transition_peak replicate="CK_P2004_112" mass_error_ppm="-0.9" retention_time="28.53161" start_time="28.24461" end_time="28.99081" area="112733344" background="0" height="11220685" fwhm="0.152981341" truncated="false" identified="false" rank="4" points_across="13" user_set="FALSE" />
            <transition_peak replicate="CK_P2004_113" mass_error_ppm="-1.2" retention_time="28.47425" start_time="28.24465" end_time="29.10565" area="9.387713E+07" background="0" height="1.099551E+07" fwhm="0.134294182" truncated="false" identified="false" rank="3" points_across="15" user_set="FALSE" />
            <transition_peak replicate="CK_P2004_114" mass_error_ppm="-1" retention_time="28.3020382" start_time="28.0150375" end_time="28.7038383" area="80197544" background="0" height="8467416" fwhm="0.142880514" truncated="false" identified="false" rank="4" points_across="12" user_set="FALSE" />
            <transition_peak replicate="CK_P2004_115" mass_error_ppm="-1.2" retention_time="28.2747917" start_time="28.1025925" end_time="28.7339916" area="107196240" background="376167.344" height="12418028" fwhm="0.134185582" truncated="false" identified="false" rank="3" points_across="11" user_set="FALSE" />
            <transition_peak replicate="CK_P2004_117" mass_error_ppm="-0.6" retention_time="28.46623" start_time="28.29373" end_time="29.09873" area="95589896" background="0" height="10207139" fwhm="0.141583189" truncated="false" identified="false" rank="4" points_across="14" user_set="FALSE" />
            <transition_peak replicate="CK_P2004_118" mass_error_ppm="-0.7" retention_time="28.3815212" start_time="28.20902" end_time="28.72652" area="103448912" background="476024.031" height="12287377" fwhm="0.13133347" truncated="false" identified="false" rank="3" points_across="9" user_set="FALSE" />
            <transition_peak replicate="CK_P2004_119" mass_error_ppm="-0.8" retention_time="28.4087543" start_time="28.1787548" end_time="28.8687534" area="9.643766E+07" background="409211.25" height="10633655" fwhm="0.142910331" truncated="false" identified="false" rank="3" points_across="12" user_set="FALSE" />
            <transition_peak replicate="CK_P2004_121" mass_error_ppm="-0.5" retention_time="28.3815136" start_time="28.1515121" end_time="28.7840137" area="9.707355E+07" background="615316.8" height="10020869" fwhm="0.147377491" truncated="false" identified="false" rank="3" points_across="11" user_set="FALSE" />
            <transition_peak replicate="CK_P2004_122" mass_error_ppm="-0.2" retention_time="28.3512669" start_time="27.9487667" end_time="28.8112659" area="108372160" background="180306.719" height="1.220605E+07" fwhm="0.137598768" truncated="false" identified="false" rank="3" points_across="15" user_set="FALSE" />
            <transition_peak replicate="CK_P2004_124" mass_error_ppm="1.3" retention_time="43.3135223" start_time="43.1413231" end_time="43.54312" area="33394684" background="0" height="4028471.75" fwhm="0.128627434" truncated="false" identified="false" rank="2" points_across="7" user_set="FALSE" />
            <transition_peak replicate="CK_P2004_125" mass_error_ppm="-1" retention_time="28.6962814" start_time="28.4662819" end_time="29.0987816" area="156878656" background="200933.938" height="16166732" fwhm="0.14675805" truncated="false" identified="false" rank="4" points_across="11" user_set="FALSE" />
            <transition_peak replicate="CK_P2004_126" mass_error_ppm="0.2" retention_time="43.2562027" start_time="42.6822" end_time="44.5764046" area="2.742258E+07" background="0" height="2829997" fwhm="0.141547978" truncated="false" identified="false" rank="3" points_across="34" user_set="FALSE" />
            <transition_peak replicate="CK_P2004_127" mass_error_ppm="-0.3" retention_time="43.5432129" start_time="43.2562141" end_time="43.77281" area="3.002693E+07" background="387368.781" height="2790417.75" fwhm="0.16551125" truncated="false" identified="false" rank="2" points_across="9" user_set="FALSE" />
            <transition_peak replicate="CK_P2004_132" mass_error_ppm="-0.1" retention_time="28.8180218" start_time="28.58842" end_time="29.3346214" area="91372024" background="690564.2" height="10373195" fwhm="0.133886978" truncated="false" identified="false" rank="3" points_across="13" user_set="FALSE" />
            <transition_peak replicate="CK_P2004_133" mass_error_ppm="-0.7" retention_time="28.6690121" start_time="28.4965115" end_time="29.1290131" area="85646936" background="408764.2" height="9296698" fwhm="0.140365362" truncated="false" identified="false" rank="3" points_across="11" user_set="FALSE" />
            <transition_peak replicate="CK_P2004_134" mass_error_ppm="-0.7" retention_time="28.4742451" start_time="28.1872444" end_time="28.9908447" area="83916344" background="1026760.06" height="10157045" fwhm="0.130587578" truncated="false" identified="false" rank="3" points_across="14" user_set="FALSE" />
            <transition_peak replicate="CK_P2004_135" mass_error_ppm="-1.1" retention_time="28.6114826" start_time="28.3239822" end_time="29.0714817" area="90454376" background="680115.6" height="12426475" fwhm="0.114603341" truncated="false" identified="false" rank="3" points_across="13" user_set="FALSE" />
            <transition_peak replicate="CK_P2004_137" mass_error_ppm="-0.8" retention_time="28.7035046" start_time="28.5313053" end_time="29.047905" area="9.477779E+07" background="472412" height="11663383" fwhm="0.1271998" truncated="false" identified="false" rank="3" points_across="9" user_set="FALSE" />
            <transition_peak replicate="CK_P2004_138" mass_error_ppm="-0.8" retention_time="28.4470043" start_time="28.2174034" end_time="29.0210037" area="92184536" background="1079763.5" height="1.156196E+07" fwhm="0.12742576" truncated="false" identified="false" rank="4" points_across="14" user_set="FALSE" />
            <transition_peak replicate="CK_P2004_139" mass_error_ppm="-1" retention_time="28.63838" start_time="28.46588" end_time="29.21338" area="111310960" background="775740.063" height="12251105" fwhm="0.139584482" truncated="false" identified="false" rank="3" points_across="13" user_set="FALSE" />
            <transition_peak replicate="CK_P2004_140" mass_error_ppm="-0.8" retention_time="28.5890369" start_time="28.1872368" end_time="28.9334373" area="97868264" background="106760.68" height="12562885" fwhm="0.121484526" truncated="false" identified="false" rank="3" points_across="13" user_set="FALSE" />
            <transition_peak replicate="CK_P2004_142" mass_error_ppm="-0.7" retention_time="28.504364" start_time="28.2173634" end_time="28.9635639" area="95872824" background="1046928.69" height="12847783" fwhm="0.116263919" truncated="false" identified="false" rank="3" points_across="13" user_set="FALSE" />
            <transition_peak replicate="CK_P2004_143" mass_error_ppm="-0.7" retention_time="28.3594856" start_time="27.9576874" end_time="28.8760872" area="71843416" background="145085.266" height="8329175.5" fwhm="0.136366442" truncated="false" identified="false" rank="3" points_across="16" user_set="FALSE" />
            <transition_peak replicate="CK_P2004_144" mass_error_ppm="-0.2" retention_time="28.4469929" start_time="28.1025925" end_time="29.0209923" area="9.341631E+07" background="505648.5" height="11484964" fwhm="0.1276132" truncated="false" identified="false" rank="3" points_across="16" user_set="FALSE" />
            <transition_peak replicate="CK_P2004_145" mass_error_ppm="-0.8" retention_time="28.3322182" start_time="27.930418" end_time="28.7914181" area="7.431277E+07" background="0" height="8357672.5" fwhm="0.139304057" truncated="false" identified="false" rank="4" points_across="15" user_set="FALSE" />
          </transition_results>
        </transition>
        <transition fragment_type="y" fragment_ordinal="10" calc_neutral_mass="1015.51859" product_charge="1" cleavage_aa="S" loss_neutral_mass="0">
          <precursor_mz>644.822606</precursor_mz>
          <product_mz>1016.525866</product_mz>
          <collision_energy>0</collision_energy>
          <transition_results>
            <transition_peak replicate="CK_P2004_090" mass_error_ppm="-1.3" retention_time="28.6462517" start_time="28.4740524" end_time="29.1054516" area="318174880" background="1635823.63" height="4.242853E+07" fwhm="0.115298733" truncated="false" identified="false" rank="2" points_across="11" user_set="FALSE" />
            <transition_peak replicate="CK_P2004_091" mass_error_ppm="-0.8" retention_time="28.5890388" start_time="28.41684" end_time="29.04824" area="156691552" background="1578803.38" height="22952942" fwhm="0.100495107" truncated="false" identified="false" rank="2" points_across="11" user_set="FALSE" />
            <transition_peak replicate="CK_P2004_092" mass_error_ppm="-0.7" retention_time="28.8186378" start_time="28.5890388" end_time="29.220438" area="1.91996E+08" background="1922832.63" height="19920088" fwhm="0.148626611" truncated="false" identified="false" rank="2" points_across="11" user_set="FALSE" />
            <transition_peak replicate="CK_P2004_094" mass_error_ppm="-0.9" retention_time="28.8185577" start_time="28.5889568" end_time="29.1629562" area="183391792" background="0" height="19436028" fwhm="0.148726448" truncated="false" identified="false" rank="2" points_across="10" user_set="FALSE" />
            <transition_peak replicate="CK_P2004_095" mass_error_ppm="-1.1" retention_time="28.93347" start_time="28.64647" end_time="29.39267" area="153188128" background="0" height="16799464" fwhm="0.137508556" truncated="false" identified="false" rank="2" points_across="13" user_set="FALSE" />
            <transition_peak replicate="CK_P2004_096" mass_error_ppm="-0.9" retention_time="28.84881" start_time="28.676609" end_time="29.2506084" area="143607168" background="1009463.19" height="15345472" fwhm="0.14230296" truncated="false" identified="false" rank="2" points_across="10" user_set="FALSE" />
            <transition_peak replicate="CK_P2004_097" mass_error_ppm="-0.9" retention_time="28.7913971" start_time="28.5617981" end_time="29.1357975" area="188424448" background="139891.969" height="23543946" fwhm="0.127156" truncated="false" identified="false" rank="2" points_across="10" user_set="FALSE" />
            <transition_peak replicate="CK_P2004_099" mass_error_ppm="-1.2" retention_time="28.75371" start_time="28.52371" end_time="29.15621" area="194969472" background="184674.688" height="20355986" fwhm="0.152447268" truncated="false" identified="false" rank="2" points_across="11" user_set="FALSE" />
            <transition_peak replicate="CK_P2004_100" mass_error_ppm="-0.8" retention_time="28.64647" start_time="28.41687" end_time="29.04827" area="198623120" background="0" height="2.209535E+07" fwhm="0.139806792" truncated="false" identified="false" rank="2" points_across="11" user_set="FALSE" />
            <transition_peak replicate="CK_P2004_101" mass_error_ppm="-0.9" retention_time="28.5617924" start_time="28.3895931" end_time="29.078392" area="170734560" background="164931.469" height="22752622" fwhm="0.11949756" truncated="false" identified="false" rank="2" points_across="12" user_set="FALSE" />
            <transition_peak replicate="CK_P2004_103" mass_error_ppm="-0.6" retention_time="28.619154" start_time="28.4469528" end_time="29.0783539" area="196510912" background="2102256.75" height="22513982" fwhm="0.140591547" truncated="false" identified="false" rank="2" points_across="11" user_set="FALSE" />
            <transition_peak replicate="CK_P2004_104" mass_error_ppm="-0.6" retention_time="28.7035389" start_time="28.473938" end_time="29.2201385" area="194409088" background="218473.781" height="23269462" fwhm="0.134604231" truncated="false" identified="false" rank="2" points_across="13" user_set="FALSE" />
            <transition_peak replicate="CK_P2004_105" mass_error_ppm="-0.8" retention_time="28.7038651" start_time="28.4742661" end_time="29.163065" area="201181120" background="638598.25" height="22805782" fwhm="0.14164257" truncated="false" identified="false" rank="2" points_across="12" user_set="FALSE" />
            <transition_peak replicate="CK_P2004_106" mass_error_ppm="-0.6" retention_time="28.53164" start_time="28.35944" end_time="28.93344" area="165147040" background="2346540.75" height="22677406" fwhm="0.113371864" truncated="false" identified="false" rank="2" points_across="10" user_set="FALSE" />
            <transition_peak replicate="CK_P2004_108" mass_error_ppm="-0.4" retention_time="28.4742126" start_time="28.3020134" end_time="29.0482121" area="172360976" background="302119.156" height="1.977858E+07" fwhm="0.134194344" truncated="false" identified="false" rank="2" points_across="13" user_set="FALSE" />
            <transition_peak replicate="CK_P2004_109" mass_error_ppm="-0.8" retention_time="28.6464348" start_time="28.4742355" end_time="29.2204361" area="204810048" background="1914943.75" height="24317382" fwhm="0.131750718" truncated="false" identified="false" rank="2" points_across="13" user_set="FALSE" />
            <transition_peak replicate="CK_P2004_110" mass_error_ppm="-0.8" retention_time="28.3896065" start_time="28.1026058" end_time="28.8488064" area="189463648" background="2040257.75" height="21199982" fwhm="0.139639765" truncated="false" identified="false" rank="2" points_across="13" user_set="FALSE" />
            <transition_peak replicate="CK_P2004_112" mass_error_ppm="-0.8" retention_time="28.53161" start_time="28.24461" end_time="28.99081" area="201332720" background="655581.438" height="20138938" fwhm="0.153202042" truncated="false" identified="false" rank="2" points_across="13" user_set="FALSE" />
            <transition_peak replicate="CK_P2004_113" mass_error_ppm="-1.1" retention_time="28.47425" start_time="28.24465" end_time="29.10565" area="167105664" background="1219406.88" height="1.957621E+07" fwhm="0.135783136" truncated="false" identified="false" rank="2" points_across="15" user_set="FALSE" />
            <transition_peak replicate="CK_P2004_114" mass_error_ppm="-0.8" retention_time="28.3020382" start_time="28.0150375" end_time="28.7038383" area="1.44821E+08" background="725834.438" height="1.502233E+07" fwhm="0.1448162" truncated="false" identified="false" rank="2" points_across="12" user_set="FALSE" />
            <transition_peak replicate="CK_P2004_115" mass_error_ppm="-0.9" retention_time="28.2747917" start_time="28.1025925" end_time="28.7339916" area="186653984" background="1043410.81" height="21800706" fwhm="0.13328521" truncated="false" identified="false" rank="2" points_across="11" user_set="FALSE" />
            <transition_peak replicate="CK_P2004_117" mass_error_ppm="-0.4" retention_time="28.46623" start_time="28.29373" end_time="29.09873" area="171378432" background="494078.219" height="18223046" fwhm="0.141904309" truncated="false" identified="false" rank="2" points_across="14" user_set="FALSE" />
            <transition_peak replicate="CK_P2004_118" mass_error_ppm="-0.5" retention_time="28.3815212" start_time="28.20902" end_time="28.72652" area="184050992" background="841336.7" height="2.143981E+07" fwhm="0.133528709" truncated="false" identified="false" rank="2" points_across="9" user_set="FALSE" />
            <transition_peak replicate="CK_P2004_119" mass_error_ppm="-0.5" retention_time="28.4087543" start_time="28.1787548" end_time="28.8687534" area="168755712" background="625687.75" height="18118818" fwhm="0.1464075" truncated="false" identified="false" rank="2" points_across="12" user_set="FALSE" />
            <transition_peak replicate="CK_P2004_121" mass_error_ppm="-0.1" retention_time="28.3815136" start_time="28.1515121" end_time="28.7840137" area="170070384" background="843025.3" height="18021736" fwhm="0.144569829" truncated="false" identified="false" rank="2" points_across="11" user_set="FALSE" />
            <transition_peak replicate="CK_P2004_122" mass_error_ppm="0.2" retention_time="28.3512669" start_time="27.9487667" end_time="28.8112659" area="189295680" background="217596.359" height="21507268" fwhm="0.1355703" truncated="false" identified="false" rank="2" points_across="15" user_set="FALSE" />
            <transition_peak replicate="CK_P2004_124" mass_error_ppm="1.9" retention_time="43.3135223" start_time="43.1413231" end_time="43.54312" area="32333456" background="581039.3" height="3949229.25" fwhm="0.127635971" truncated="false" identified="false" rank="3" points_across="7" user_set="FALSE" />
            <transition_peak replicate="CK_P2004_125" mass_error_ppm="-0.6" retention_time="28.6962814" start_time="28.4662819" end_time="29.0987816" area="280426016" background="522827.8" height="29489808" fwhm="0.144820765" truncated="false" identified="false" rank="2" points_across="11" user_set="FALSE" />
            <transition_peak replicate="CK_P2004_126" mass_error_ppm="0.4" retention_time="43.2562027" start_time="42.6822" end_time="44.5764046" area="28751536" background="0" height="2920600.25" fwhm="0.142490387" truncated="false" identified="false" rank="2" points_across="34" user_set="FALSE" />
            <transition_peak replicate="CK_P2004_127" mass_error_ppm="0.2" retention_time="43.5432129" start_time="43.2562141" end_time="43.77281" area="29091562" background="0" height="2769653.5" fwhm="0.160217613" truncated="false" identified="false" rank="3" points_across="9" user_set="FALSE" />
            <transition_peak replicate="CK_P2004_132" mass_error_ppm="-0.3" retention_time="28.8180218" start_time="28.58842" end_time="29.3346214" area="159973968" background="391716.438" height="18181768" fwhm="0.133739829" truncated="false" identified="false" rank="2" points_across="13" user_set="FALSE" />
            <transition_peak replicate="CK_P2004_133" mass_error_ppm="-0.4" retention_time="28.6690121" start_time="28.4965115" end_time="29.1290131" area="150577552" background="860672.9" height="16101366" fwhm="0.14183411" truncated="false" identified="false" rank="2" points_across="11" user_set="FALSE" />
            <transition_peak replicate="CK_P2004_134" mass_error_ppm="-0.7" retention_time="28.4742451" start_time="28.1872444" end_time="28.9908447" area="149300240" background="1285790.13" height="18380954" fwhm="0.128173739" truncated="false" identified="false" rank="2" points_across="14" user_set="FALSE" />
            <transition_peak replicate="CK_P2004_135" mass_error_ppm="-0.8" retention_time="28.6114826" start_time="28.3239822" end_time="29.0714817" area="160120288" background="890428.5" height="2.226488E+07" fwhm="0.113174945" truncated="false" identified="false" rank="2" points_across="13" user_set="FALSE" />
            <transition_peak replicate="CK_P2004_137" mass_error_ppm="-0.5" retention_time="28.7035046" start_time="28.5313053" end_time="29.047905" area="166446960" background="679002.563" height="20510842" fwhm="0.126958057" truncated="false" identified="false" rank="2" points_across="9" user_set="FALSE" />
            <transition_peak replicate="CK_P2004_138" mass_error_ppm="-0.5" retention_time="28.4470043" start_time="28.2174034" end_time="29.0210037" area="163888368" background="1128776.88" height="21104108" fwhm="0.122647122" truncated="false" identified="false" rank="2" points_across="14" user_set="FALSE" />
            <transition_peak replicate="CK_P2004_139" mass_error_ppm="-0.6" retention_time="28.63838" start_time="28.46588" end_time="29.21338" area="199544736" background="954819" height="21769514" fwhm="0.140370622" truncated="false" identified="false" rank="2" points_across="13" user_set="FALSE" />
            <transition_peak replicate="CK_P2004_140" mass_error_ppm="-0.6" retention_time="28.5890369" start_time="28.1872368" end_time="28.9334373" area="172151072" background="164731.281" height="22300602" fwhm="0.120422959" truncated="false" identified="false" rank="2" points_across="13" user_set="FALSE" />
            <transition_peak replicate="CK_P2004_142" mass_error_ppm="-0.6" retention_time="28.504364" start_time="28.2173634" end_time="28.9635639" area="164346048" background="1416445" height="22183316" fwhm="0.11468564" truncated="false" identified="false" rank="2" points_across="13" user_set="FALSE" />
            <transition_peak replicate="CK_P2004_143" mass_error_ppm="-0.5" retention_time="28.3594856" start_time="27.9576874" end_time="28.8760872" area="1.282764E+08" background="97583.74" height="15006347" fwhm="0.134954572" truncated="false" identified="false" rank="2" points_across="16" user_set="FALSE" />
            <transition_peak replicate="CK_P2004_144" mass_error_ppm="0.1" retention_time="28.4469929" start_time="28.1025925" end_time="29.0209923" area="162289056" background="664210.25" height="2.023181E+07" fwhm="0.124784194" truncated="false" identified="false" rank="2" points_across="16" user_set="FALSE" />
            <transition_peak replicate="CK_P2004_145" mass_error_ppm="-0.5" retention_time="28.3322182" start_time="27.930418" end_time="28.7914181" area="132773048" background="0" height="15022027" fwhm="0.139545783" truncated="false" identified="false" rank="2" points_across="15" user_set="FALSE" />
          </transition_results>
        </transition>
        <transition fragment_type="y" fragment_ordinal="5" calc_neutral_mass="502.275112" product_charge="1" cleavage_aa="G" loss_neutral_mass="0">
          <precursor_mz>644.822606</precursor_mz>
          <product_mz>503.282388</product_mz>
          <collision_energy>0</collision_energy>
          <transition_results>
            <transition_peak replicate="CK_P2004_090" mass_error_ppm="-1.7" retention_time="28.6462517" start_time="28.4740524" end_time="29.1054516" area="105728696" background="0" height="14060567" fwhm="0.11805591" truncated="false" identified="false" rank="5" points_across="11" user_set="FALSE" />
            <transition_peak replicate="CK_P2004_091" mass_error_ppm="-1.5" retention_time="28.5890388" start_time="28.41684" end_time="29.04824" area="52633584" background="604818.3" height="7477364.5" fwhm="0.107388049" truncated="false" identified="false" rank="5" points_across="11" user_set="FALSE" />
            <transition_peak replicate="CK_P2004_092" mass_error_ppm="-1.6" retention_time="28.8186378" start_time="28.5890388" end_time="29.220438" area="6.056549E+07" background="661657.8" height="6278645.5" fwhm="0.148910373" truncated="false" identified="false" rank="5" points_across="11" user_set="FALSE" />
            <transition_peak replicate="CK_P2004_094" mass_error_ppm="-1.8" retention_time="28.8185577" start_time="28.5889568" end_time="29.1629562" area="5.748979E+07" background="274787.563" height="6111672" fwhm="0.14968814" truncated="false" identified="false" rank="5" points_across="10" user_set="FALSE" />
            <transition_peak replicate="CK_P2004_095" mass_error_ppm="-2.1" retention_time="28.93347" start_time="28.64647" end_time="29.39267" area="4.992317E+07" background="160242.641" height="5461177" fwhm="0.137648687" truncated="false" identified="false" rank="5" points_across="13" user_set="FALSE" />
            <transition_peak replicate="CK_P2004_096" mass_error_ppm="-1.7" retention_time="28.84881" start_time="28.676609" end_time="29.2506084" area="45706824" background="342532.5" height="4995690" fwhm="0.139636874" truncated="false" identified="false" rank="5" points_across="10" user_set="FALSE" />
            <transition_peak replicate="CK_P2004_097" mass_error_ppm="-1.8" retention_time="28.7913971" start_time="28.5617981" end_time="29.1357975" area="61324604" background="60540.95" height="7503705" fwhm="0.131596565" truncated="false" identified="false" rank="5" points_across="10" user_set="FALSE" />
            <transition_peak replicate="CK_P2004_099" mass_error_ppm="-2" retention_time="28.75371" start_time="28.52371" end_time="29.15621" area="62959364" background="137172.047" height="6566463.5" fwhm="0.152824536" truncated="false" identified="false" rank="5" points_across="11" user_set="FALSE" />
            <transition_peak replicate="CK_P2004_100" mass_error_ppm="-1.6" retention_time="28.64647" start_time="28.41687" end_time="29.04827" area="6.60086E+07" background="109799.7" height="7356727.5" fwhm="0.140412882" truncated="false" identified="false" rank="5" points_across="11" user_set="FALSE" />
            <transition_peak replicate="CK_P2004_101" mass_error_ppm="-1.7" retention_time="28.5617924" start_time="28.3895931" end_time="29.078392" area="5.472906E+07" background="419065.219" height="7591475.5" fwhm="0.115596525" truncated="false" identified="false" rank="5" points_across="12" user_set="FALSE" />
            <transition_peak replicate="CK_P2004_103" mass_error_ppm="-1.7" retention_time="28.619154" start_time="28.4469528" end_time="29.0783539" area="6.643708E+07" background="404518.8" height="7767019" fwhm="0.138048083" truncated="false" identified="false" rank="5" points_across="11" user_set="FALSE" />
            <transition_peak replicate="CK_P2004_104" mass_error_ppm="-1.6" retention_time="28.7035389" start_time="28.473938" end_time="29.2201385" area="6.268653E+07" background="251995.875" height="7560070" fwhm="0.1334989" truncated="false" identified="false" rank="5" points_across="13" user_set="FALSE" />
            <transition_peak replicate="CK_P2004_105" mass_error_ppm="-1.8" retention_time="28.7038651" start_time="28.4742661" end_time="29.163065" area="63721532" background="623624.8" height="7177082" fwhm="0.143045679" truncated="false" identified="false" rank="5" points_across="12" user_set="FALSE" />
            <transition_peak replicate="CK_P2004_106" mass_error_ppm="-1.4" retention_time="28.53164" start_time="28.35944" end_time="28.93344" area="5.215357E+07" background="672298.75" height="6995191" fwhm="0.117025912" truncated="false" identified="false" rank="5" points_across="10" user_set="FALSE" />
            <transition_peak replicate="CK_P2004_108" mass_error_ppm="-1.5" retention_time="28.4742126" start_time="28.3020134" end_time="29.0482121" area="55956852" background="93575.04" height="6449546" fwhm="0.13422586" truncated="false" identified="false" rank="5" points_across="13" user_set="FALSE" />
            <transition_peak replicate="CK_P2004_109" mass_error_ppm="-1.6" retention_time="28.6464348" start_time="28.4742355" end_time="29.2204361" area="65246584" background="701125.5" height="7838310" fwhm="0.130549043" truncated="false" identified="false" rank="5" points_across="13" user_set="FALSE" />
            <transition_peak replicate="CK_P2004_110" mass_error_ppm="-1.7" retention_time="28.3896065" start_time="28.1026058" end_time="28.8488064" area="6.019468E+07" background="0" height="6725802.5" fwhm="0.139485613" truncated="false" identified="false" rank="5" points_across="13" user_set="FALSE" />
            <transition_peak replicate="CK_P2004_112" mass_error_ppm="-1.6" retention_time="28.53161" start_time="28.24461" end_time="28.99081" area="63244292" background="0" height="6359829" fwhm="0.151080742" truncated="false" identified="false" rank="5" points_across="13" user_set="FALSE" />
            <transition_peak replicate="CK_P2004_113" mass_error_ppm="-1.8" retention_time="28.47425" start_time="28.24465" end_time="29.10565" area="52419428" background="257248.156" height="6037918" fwhm="0.137911454" truncated="false" identified="false" rank="5" points_across="15" user_set="FALSE" />
            <transition_peak replicate="CK_P2004_114" mass_error_ppm="-1.6" retention_time="28.2446384" start_time="28.0150375" end_time="28.7038383" area="4.50599E+07" background="0" height="4710363.5" fwhm="0.144583225" truncated="false" identified="false" rank="5" points_across="12" user_set="FALSE" />
            <transition_peak replicate="CK_P2004_115" mass_error_ppm="-1.9" retention_time="28.2747917" start_time="28.1025925" end_time="28.7339916" area="6.011201E+07" background="0" height="7001673.5" fwhm="0.1334271" truncated="false" identified="false" rank="5" points_across="11" user_set="FALSE" />
            <transition_peak replicate="CK_P2004_117" mass_error_ppm="-1.4" retention_time="28.46623" start_time="28.29373" end_time="29.09873" area="55332772" background="0" height="5963680" fwhm="0.140435547" truncated="false" identified="false" rank="5" points_across="14" user_set="FALSE" />
            <transition_peak replicate="CK_P2004_118" mass_error_ppm="-1.3" retention_time="28.3815212" start_time="28.20902" end_time="28.72652" area="59425372" background="340606.6" height="7096391.5" fwhm="0.1307386" truncated="false" identified="false" rank="5" points_across="9" user_set="FALSE" />
            <transition_peak replicate="CK_P2004_119" mass_error_ppm="-1.3" retention_time="28.4087543" start_time="28.1787548" end_time="28.8687534" area="5.396663E+07" background="261904.172" height="5908134.5" fwhm="0.14578633" truncated="false" identified="false" rank="5" points_across="12" user_set="FALSE" />
            <transition_peak replicate="CK_P2004_121" mass_error_ppm="-1" retention_time="28.3815136" start_time="28.1515121" end_time="28.7840137" area="57081852" background="414600.8" height="5923357.5" fwhm="0.14750734" truncated="false" identified="false" rank="5" points_across="11" user_set="FALSE" />
            <transition_peak replicate="CK_P2004_122" mass_error_ppm="-0.7" retention_time="28.3512669" start_time="27.9487667" end_time="28.8112659" area="62626004" background="0" height="7142853.5" fwhm="0.135900185" truncated="false" identified="false" rank="5" points_across="15" user_set="FALSE" />
            <transition_peak replicate="CK_P2004_124" mass_error_ppm="-1.1" retention_time="43.3135223" start_time="43.1413231" end_time="43.54312" area="16483105" background="382650.531" height="1972226" fwhm="0.132025734" truncated="false" identified="false" rank="5" points_across="7" user_set="FALSE" />
            <transition_peak replicate="CK_P2004_125" mass_error_ppm="-1.6" retention_time="28.6962814" start_time="28.4662819" end_time="29.0987816" area="8.990303E+07" background="135705.547" height="9344664" fwhm="0.146287769" truncated="false" identified="false" rank="5" points_across="11" user_set="FALSE" />
            <transition_peak replicate="CK_P2004_126" mass_error_ppm="-1" retention_time="43.2562027" start_time="42.6822" end_time="44.5764046" area="14307247" background="0" height="1463416.13" fwhm="0.145019844" truncated="false" identified="false" rank="5" points_across="34" user_set="FALSE" />
            <transition_peak replicate="CK_P2004_127" mass_error_ppm="-1.2" retention_time="43.5432129" start_time="43.2562141" end_time="43.77281" area="14929291" background="0" height="1366429.88" fwhm="0.167637825" truncated="false" identified="false" rank="5" points_across="9" user_set="FALSE" />
            <transition_peak replicate="CK_P2004_132" mass_error_ppm="-1.2" retention_time="28.8180218" start_time="28.58842" end_time="29.3346214" area="5.318344E+07" background="568572.563" height="6136548" fwhm="0.13274309" truncated="false" identified="false" rank="5" points_across="13" user_set="FALSE" />
            <transition_peak replicate="CK_P2004_133" mass_error_ppm="-1.4" retention_time="28.6690121" start_time="28.4965115" end_time="29.1290131" area="4.901526E+07" background="424791.844" height="5234989.5" fwhm="0.1423588" truncated="false" identified="false" rank="5" points_across="11" user_set="FALSE" />
            <transition_peak replicate="CK_P2004_134" mass_error_ppm="-1.6" retention_time="28.4742451" start_time="28.1872444" end_time="28.9908447" area="48599624" background="412882.875" height="5855662" fwhm="0.131172657" truncated="false" identified="false" rank="5" points_across="14" user_set="FALSE" />
            <transition_peak replicate="CK_P2004_135" mass_error_ppm="-1.8" retention_time="28.6114826" start_time="28.3239822" end_time="29.0714817" area="52377924" background="595173" height="7251758.5" fwhm="0.1136698" truncated="false" identified="false" rank="5" points_across="13" user_set="FALSE" />
            <transition_peak replicate="CK_P2004_137" mass_error_ppm="-1.3" retention_time="28.7035046" start_time="28.5313053" end_time="29.047905" area="5.462892E+07" background="257785.047" height="6895203.5" fwhm="0.124193877" truncated="false" identified="false" rank="5" points_across="9" user_set="FALSE" />
            <transition_peak replicate="CK_P2004_138" mass_error_ppm="-1.4" retention_time="28.4470043" start_time="28.2174034" end_time="29.0210037" area="5.309915E+07" background="392061.2" height="6720605" fwhm="0.12517482" truncated="false" identified="false" rank="5" points_across="14" user_set="FALSE" />
            <transition_peak replicate="CK_P2004_139" mass_error_ppm="-1.6" retention_time="28.63838" start_time="28.46588" end_time="29.21338" area="6.428939E+07" background="483828.875" height="6990667.5" fwhm="0.141627058" truncated="false" identified="false" rank="5" points_across="13" user_set="FALSE" />
            <transition_peak replicate="CK_P2004_140" mass_error_ppm="-1.5" retention_time="28.5890369" start_time="28.1872368" end_time="28.9334373" area="56593572" background="75424.56" height="7320027" fwhm="0.120538577" truncated="false" identified="false" rank="5" points_across="13" user_set="FALSE" />
            <transition_peak replicate="CK_P2004_142" mass_error_ppm="-1.5" retention_time="28.504364" start_time="28.2173634" end_time="28.9635639" area="53628372" background="469917.875" height="7228807.5" fwhm="0.115023717" truncated="false" identified="false" rank="5" points_across="13" user_set="FALSE" />
            <transition_peak replicate="CK_P2004_143" mass_error_ppm="-1.4" retention_time="28.3594856" start_time="27.9576874" end_time="28.8760872" area="41225916" background="176781.828" height="4821355.5" fwhm="0.1341558" truncated="false" identified="false" rank="5" points_across="16" user_set="FALSE" />
            <transition_peak replicate="CK_P2004_144" mass_error_ppm="-1" retention_time="28.4469929" start_time="28.1025925" end_time="29.0209923" area="53182892" background="313678.25" height="6520921" fwhm="0.128056377" truncated="false" identified="false" rank="5" points_across="16" user_set="FALSE" />
            <transition_peak replicate="CK_P2004_145" mass_error_ppm="-1.5" retention_time="28.3322182" start_time="27.930418" end_time="28.7914181" area="44061204" background="0" height="5073037.5" fwhm="0.13538374" truncated="false" identified="false" rank="5" points_across="15" user_set="FALSE" />
          </transition_results>
        </transition>
        <transition fragment_type="y" fragment_ordinal="9" calc_neutral_mass="928.486562" product_charge="1" cleavage_aa="E" loss_neutral_mass="0">
          <precursor_mz>644.822606</precursor_mz>
          <product_mz>929.493838</product_mz>
          <collision_energy>0</collision_energy>
          <transition_results>
            <transition_peak replicate="CK_P2004_090" mass_error_ppm="-1.1" retention_time="28.6462517" start_time="28.4740524" end_time="29.1054516" area="181113760" background="855483.1" height="2.422693E+07" fwhm="0.114608563" truncated="false" identified="false" rank="4" points_across="11" user_set="FALSE" />
            <transition_peak replicate="CK_P2004_091" mass_error_ppm="-0.6" retention_time="28.5890388" start_time="28.41684" end_time="29.04824" area="8.674835E+07" background="873822.6" height="12391228" fwhm="0.105205432" truncated="false" identified="false" rank="4" points_across="11" user_set="FALSE" />
            <transition_peak replicate="CK_P2004_092" mass_error_ppm="-0.4" retention_time="28.8186378" start_time="28.5890388" end_time="29.220438" area="107729264" background="1046754.25" height="11148993" fwhm="0.149008468" truncated="false" identified="false" rank="3" points_across="11" user_set="FALSE" />
            <transition_peak replicate="CK_P2004_094" mass_error_ppm="-0.8" retention_time="28.8185577" start_time="28.5889568" end_time="29.1629562" area="102192712" background="111066.633" height="10661213" fwhm="0.151877761" truncated="false" identified="false" rank="4" points_across="10" user_set="FALSE" />
            <transition_peak replicate="CK_P2004_095" mass_error_ppm="-1.1" retention_time="28.93347" start_time="28.64647" end_time="29.39267" area="8.448233E+07" background="0" height="9238524" fwhm="0.137837872" truncated="false" identified="false" rank="4" points_across="13" user_set="FALSE" />
            <transition_peak replicate="CK_P2004_096" mass_error_ppm="-0.7" retention_time="28.84881" start_time="28.676609" end_time="29.2506084" area="8.077058E+07" background="529785.8" height="8547050" fwhm="0.142867014" truncated="false" identified="false" rank="3" points_across="10" user_set="FALSE" />
            <transition_peak replicate="CK_P2004_097" mass_error_ppm="-0.8" retention_time="28.7913971" start_time="28.5617981" end_time="29.1357975" area="105820520" background="82892.88" height="13095225" fwhm="0.130265266" truncated="false" identified="false" rank="3" points_across="10" user_set="FALSE" />
            <transition_peak replicate="CK_P2004_099" mass_error_ppm="-1.1" retention_time="28.75371" start_time="28.52371" end_time="29.15621" area="110329176" background="98751.99" height="11466484" fwhm="0.153417632" truncated="false" identified="false" rank="3" points_across="11" user_set="FALSE" />
            <transition_peak replicate="CK_P2004_100" mass_error_ppm="-0.7" retention_time="28.64647" start_time="28.41687" end_time="29.04827" area="114007616" background="0" height="12843399" fwhm="0.1383669" truncated="false" identified="false" rank="3" points_across="11" user_set="FALSE" />
            <transition_peak replicate="CK_P2004_101" mass_error_ppm="-0.9" retention_time="28.5617924" start_time="28.3895931" end_time="29.078392" area="9.412329E+07" background="73247.2656" height="12857339" fwhm="0.116861254" truncated="false" identified="false" rank="3" points_across="12" user_set="FALSE" />
            <transition_peak replicate="CK_P2004_103" mass_error_ppm="-0.6" retention_time="28.619154" start_time="28.4469528" end_time="29.0783539" area="112282688" background="1054237.88" height="12910148" fwhm="0.139897883" truncated="false" identified="false" rank="4" points_across="11" user_set="FALSE" />
            <transition_peak replicate="CK_P2004_104" mass_error_ppm="-0.5" retention_time="28.7035389" start_time="28.473938" end_time="29.2201385" area="108385008" background="0" height="12965991" fwhm="0.134530663" truncated="false" identified="false" rank="3" points_across="13" user_set="FALSE" />
            <transition_peak replicate="CK_P2004_105" mass_error_ppm="-0.6" retention_time="28.7038651" start_time="28.4742661" end_time="29.163065" area="114289784" background="0" height="12941996" fwhm="0.141397327" truncated="false" identified="false" rank="3" points_across="12" user_set="FALSE" />
            <transition_peak replicate="CK_P2004_106" mass_error_ppm="-0.4" retention_time="28.53164" start_time="28.35944" end_time="28.93344" area="9.312653E+07" background="167511.641" height="12304954" fwhm="0.118327424" truncated="false" identified="false" rank="4" points_across="10" user_set="FALSE" />
            <transition_peak replicate="CK_P2004_108" mass_error_ppm="-0.4" retention_time="28.4742126" start_time="28.3020134" end_time="29.0482121" area="9.614838E+07" background="0" height="10919038" fwhm="0.136278868" truncated="false" identified="false" rank="3" points_across="13" user_set="FALSE" />
            <transition_peak replicate="CK_P2004_109" mass_error_ppm="-0.7" retention_time="28.6464348" start_time="28.4742355" end_time="29.2204361" area="115237440" background="920971.9" height="13618661" fwhm="0.13207303" truncated="false" identified="false" rank="3" points_across="13" user_set="FALSE" />
            <transition_peak replicate="CK_P2004_110" mass_error_ppm="-0.7" retention_time="28.3896065" start_time="28.1026058" end_time="28.8488064" area="105450992" background="856920.7" height="11824839" fwhm="0.139746621" truncated="false" identified="false" rank="4" points_across="13" user_set="FALSE" />
            <transition_peak replicate="CK_P2004_112" mass_error_ppm="-0.6" retention_time="28.53161" start_time="28.24461" end_time="28.99081" area="113302888" background="483529.469" height="11407984" fwhm="0.151674569" truncated="false" identified="false" rank="3" points_across="13" user_set="FALSE" />
            <transition_peak replicate="CK_P2004_113" mass_error_ppm="-0.9" retention_time="28.47425" start_time="28.24465" end_time="29.10565" area="9.272719E+07" background="386524.8" height="10838935" fwhm="0.135593951" truncated="false" identified="false" rank="4" points_across="15" user_set="FALSE" />
            <transition_peak replicate="CK_P2004_114" mass_error_ppm="-0.8" retention_time="28.3020382" start_time="28.0150375" end_time="28.7038383" area="82112504" background="39718.1641" height="8525975" fwhm="0.144183829" truncated="false" identified="false" rank="3" points_across="12" user_set="FALSE" />
            <transition_peak replicate="CK_P2004_115" mass_error_ppm="-0.8" retention_time="28.2747917" start_time="28.1025925" end_time="28.7339916" area="1.045331E+08" background="470703.219" height="12077805" fwhm="0.13483195" truncated="false" identified="false" rank="4" points_across="11" user_set="FALSE" />
            <transition_peak replicate="CK_P2004_117" mass_error_ppm="-0.2" retention_time="28.46623" start_time="28.29373" end_time="29.09873" area="9.653525E+07" background="0" height="10397314" fwhm="0.140663669" truncated="false" identified="false" rank="3" points_across="14" user_set="FALSE" />
            <transition_peak replicate="CK_P2004_118" mass_error_ppm="-0.3" retention_time="28.3815212" start_time="28.20902" end_time="28.72652" area="102711360" background="687838.2" height="11965755" fwhm="0.133516431" truncated="false" identified="false" rank="4" points_across="9" user_set="FALSE" />
            <transition_peak replicate="CK_P2004_119" mass_error_ppm="-0.3" retention_time="28.4087543" start_time="28.1787548" end_time="28.8687534" area="9.436205E+07" background="245338.156" height="10073404" fwhm="0.148325413" truncated="false" identified="false" rank="4" points_across="12" user_set="FALSE" />
            <transition_peak replicate="CK_P2004_121" mass_error_ppm="-0.1" retention_time="28.3815136" start_time="28.1515121" end_time="28.7840137" area="9.57338E+07" background="649533.563" height="10195953" fwhm="0.143731043" truncated="false" identified="false" rank="4" points_across="11" user_set="FALSE" />
            <transition_peak replicate="CK_P2004_122" mass_error_ppm="0.4" retention_time="28.3512669" start_time="27.9487667" end_time="28.8112659" area="107590592" background="0" height="12214848" fwhm="0.1357405" truncated="false" identified="false" rank="4" points_across="15" user_set="FALSE" />
            <transition_peak replicate="CK_P2004_124" mass_error_ppm="3.2" retention_time="43.3135223" start_time="43.1413231" end_time="43.54312" area="18942246" background="64399.5469" height="2337027" fwhm="0.124153584" truncated="false" identified="false" rank="4" points_across="7" user_set="FALSE" />
            <transition_peak replicate="CK_P2004_125" mass_error_ppm="-0.5" retention_time="28.6962814" start_time="28.4662819" end_time="29.0987816" area="158532416" background="181414.9" height="16461649" fwhm="0.145868376" truncated="false" identified="false" rank="3" points_across="11" user_set="FALSE" />
            <transition_peak replicate="CK_P2004_126" mass_error_ppm="1.3" retention_time="43.2562027" start_time="42.6822" end_time="44.5764046" area="16866202" background="0" height="1688344.88" fwhm="0.146859139" truncated="false" identified="false" rank="4" points_across="34" user_set="FALSE" />
            <transition_peak replicate="CK_P2004_127" mass_error_ppm="0.9" retention_time="43.5432129" start_time="43.2562141" end_time="43.77281" area="1.746698E+07" background="148912.047" height="1612748.38" fwhm="0.164123908" truncated="false" identified="false" rank="4" points_across="9" user_set="FALSE" />
            <transition_peak replicate="CK_P2004_132" mass_error_ppm="0.1" retention_time="28.8180218" start_time="28.58842" end_time="29.3346214" area="9.009637E+07" background="666122" height="10293489" fwhm="0.1336032" truncated="false" identified="false" rank="4" points_across="13" user_set="FALSE" />
            <transition_peak replicate="CK_P2004_133" mass_error_ppm="-0.3" retention_time="28.6690121" start_time="28.4965115" end_time="29.1290131" area="8.358044E+07" background="185606.578" height="8856588" fwhm="0.142523751" truncated="false" identified="false" rank="4" points_across="11" user_set="FALSE" />
            <transition_peak replicate="CK_P2004_134" mass_error_ppm="-0.5" retention_time="28.4742451" start_time="28.1872444" end_time="28.9908447" area="8.321541E+07" background="386039" height="10171161" fwhm="0.129380658" truncated="false" identified="false" rank="4" points_across="14" user_set="FALSE" />
            <transition_peak replicate="CK_P2004_135" mass_error_ppm="-0.8" retention_time="28.6114826" start_time="28.3239822" end_time="29.0714817" area="90264744" background="210676.141" height="12446565" fwhm="0.1141471" truncated="false" identified="false" rank="4" points_across="13" user_set="FALSE" />
            <transition_peak replicate="CK_P2004_137" mass_error_ppm="-0.4" retention_time="28.7035046" start_time="28.5313053" end_time="29.047905" area="9.42849E+07" background="192255.688" height="11545851" fwhm="0.127576411" truncated="false" identified="false" rank="4" points_across="9" user_set="FALSE" />
            <transition_peak replicate="CK_P2004_138" mass_error_ppm="-0.4" retention_time="28.4470043" start_time="28.2174034" end_time="29.0210037" area="9.250514E+07" background="483243.438" height="1.20348E+07" fwhm="0.121643394" truncated="false" identified="false" rank="3" points_across="14" user_set="FALSE" />
            <transition_peak replicate="CK_P2004_139" mass_error_ppm="-0.6" retention_time="28.63838" start_time="28.46588" end_time="29.21338" area="1.104725E+08" background="321464.125" height="12124328" fwhm="0.139644146" truncated="false" identified="false" rank="4" points_across="13" user_set="FALSE" />
            <transition_peak replicate="CK_P2004_140" mass_error_ppm="-0.5" retention_time="28.5890369" start_time="28.1872368" end_time="28.9334373" area="9.747325E+07" background="71868.22" height="12662503" fwhm="0.120140925" truncated="false" identified="false" rank="4" points_across="13" user_set="FALSE" />
            <transition_peak replicate="CK_P2004_142" mass_error_ppm="-0.5" retention_time="28.504364" start_time="28.2173634" end_time="28.9635639" area="9.299723E+07" background="750921.563" height="1.252181E+07" fwhm="0.115344279" truncated="false" identified="false" rank="4" points_across="13" user_set="FALSE" />
            <transition_peak replicate="CK_P2004_143" mass_error_ppm="-0.4" retention_time="28.3594856" start_time="27.9576874" end_time="28.8760872" area="71759976" background="0" height="8338991.5" fwhm="0.136028364" truncated="false" identified="false" rank="4" points_across="16" user_set="FALSE" />
            <transition_peak replicate="CK_P2004_144" mass_error_ppm="0.1" retention_time="28.4469929" start_time="28.1025925" end_time="29.0209923" area="9.034575E+07" background="299003.531" height="11226792" fwhm="0.125714347" truncated="false" identified="false" rank="4" points_across="16" user_set="FALSE" />
            <transition_peak replicate="CK_P2004_145" mass_error_ppm="-0.4" retention_time="28.3322182" start_time="27.930418" end_time="28.7914181" area="7.533073E+07" background="0" height="8746306" fwhm="0.134714589" truncated="false" identified="false" rank="3" points_across="15" user_set="FALSE" />
          </transition_results>
        </transition>
        <transition fragment_type="y" fragment_ordinal="7" calc_neutral_mass="702.391205" product_charge="1" cleavage_aa="V" loss_neutral_mass="0">
          <precursor_mz>644.822606</precursor_mz>
          <product_mz>703.398481</product_mz>
          <collision_energy>0</collision_energy>
          <transition_results>
            <transition_peak replicate="CK_P2004_090" mass_error_ppm="-1.7" retention_time="28.6462517" start_time="28.4740524" end_time="29.1054516" area="47459876" background="0" height="6157059.5" fwhm="0.120658942" truncated="false" identified="false" rank="6" points_across="11" user_set="FALSE" />
            <transition_peak replicate="CK_P2004_091" mass_error_ppm="-1.3" retention_time="28.5890388" start_time="28.41684" end_time="29.04824" area="2.315975E+07" background="204899.047" height="3290482" fwhm="0.106212661" truncated="false" identified="false" rank="6" points_across="11" user_set="FALSE" />
            <transition_peak replicate="CK_P2004_092" mass_error_ppm="-1.3" retention_time="28.8186378" start_time="28.5890388" end_time="29.220438" area="27819336" background="277339.75" height="2878829.5" fwhm="0.148195684" truncated="false" identified="false" rank="6" points_across="11" user_set="FALSE" />
            <transition_peak replicate="CK_P2004_094" mass_error_ppm="-1.6" retention_time="28.8185577" start_time="28.5889568" end_time="29.1629562" area="27014422" background="0" height="2864044" fwhm="0.147960961" truncated="false" identified="false" rank="6" points_across="10" user_set="FALSE" />
            <transition_peak replicate="CK_P2004_095" mass_error_ppm="-1.6" retention_time="28.93347" start_time="28.64647" end_time="29.39267" area="22130852" background="0" height="2437065.5" fwhm="0.137676716" truncated="false" identified="false" rank="6" points_across="13" user_set="FALSE" />
            <transition_peak replicate="CK_P2004_096" mass_error_ppm="-1.7" retention_time="28.84881" start_time="28.676609" end_time="29.2506084" area="2.070437E+07" background="186477.328" height="2207461.25" fwhm="0.1421751" truncated="false" identified="false" rank="6" points_across="10" user_set="FALSE" />
            <transition_peak replicate="CK_P2004_097" mass_error_ppm="-1.5" retention_time="28.7913971" start_time="28.5617981" end_time="29.1357975" area="27755288" background="24606.8887" height="3382658" fwhm="0.132840276" truncated="false" identified="false" rank="6" points_across="10" user_set="FALSE" />
            <transition_peak replicate="CK_P2004_099" mass_error_ppm="-1.9" retention_time="28.75371" start_time="28.52371" end_time="29.15621" area="28244952" background="0" height="2896736.25" fwhm="0.1544424" truncated="false" identified="false" rank="6" points_across="11" user_set="FALSE" />
            <transition_peak replicate="CK_P2004_100" mass_error_ppm="-1.6" retention_time="28.64647" start_time="28.41687" end_time="29.04827" area="29601272" background="0" height="3243782.25" fwhm="0.142942339" truncated="false" identified="false" rank="6" points_across="11" user_set="FALSE" />
            <transition_peak replicate="CK_P2004_101" mass_error_ppm="-1.6" retention_time="28.5617924" start_time="28.3895931" end_time="29.078392" area="24502826" background="0" height="3439157.25" fwhm="0.113727458" truncated="false" identified="false" rank="6" points_across="12" user_set="FALSE" />
            <transition_peak replicate="CK_P2004_103" mass_error_ppm="-1.2" retention_time="28.619154" start_time="28.4469528" end_time="29.0783539" area="30126296" background="251340.359" height="3484452.25" fwhm="0.13886787" truncated="false" identified="false" rank="6" points_across="11" user_set="FALSE" />
            <transition_peak replicate="CK_P2004_104" mass_error_ppm="-1.1" retention_time="28.7035389" start_time="28.473938" end_time="29.2201385" area="28651466" background="0" height="3446353.75" fwhm="0.133775681" truncated="false" identified="false" rank="6" points_across="13" user_set="FALSE" />
            <transition_peak replicate="CK_P2004_105" mass_error_ppm="-1.5" retention_time="28.7038651" start_time="28.4742661" end_time="29.163065" area="3.013419E+07" background="0" height="3411634.75" fwhm="0.141647831" truncated="false" identified="false" rank="6" points_across="12" user_set="FALSE" />
            <transition_peak replicate="CK_P2004_106" mass_error_ppm="-0.9" retention_time="28.53164" start_time="28.35944" end_time="28.93344" area="23593924" background="0" height="3088499.5" fwhm="0.119487055" truncated="false" identified="false" rank="6" points_across="10" user_set="FALSE" />
            <transition_peak replicate="CK_P2004_108" mass_error_ppm="-1.1" retention_time="28.4742126" start_time="28.3020134" end_time="29.0482121" area="23897186" background="0" height="2782040.25" fwhm="0.1344641" truncated="false" identified="false" rank="6" points_across="13" user_set="FALSE" />
            <transition_peak replicate="CK_P2004_109" mass_error_ppm="-1.2" retention_time="28.6464348" start_time="28.4742355" end_time="29.2204361" area="29149916" background="0" height="3451527" fwhm="0.131647363" truncated="false" identified="false" rank="6" points_across="13" user_set="FALSE" />
            <transition_peak replicate="CK_P2004_110" mass_error_ppm="-1.3" retention_time="28.3896065" start_time="28.1026058" end_time="28.8488064" area="27426956" background="0" height="3090857.25" fwhm="0.138471335" truncated="false" identified="false" rank="6" points_across="13" user_set="FALSE" />
            <transition_peak replicate="CK_P2004_112" mass_error_ppm="-1.4" retention_time="28.53161" start_time="28.24461" end_time="28.99081" area="28859198" background="0" height="2878511" fwhm="0.152674779" truncated="false" identified="false" rank="6" points_across="13" user_set="FALSE" />
            <transition_peak replicate="CK_P2004_113" mass_error_ppm="-1.7" retention_time="28.47425" start_time="28.24465" end_time="29.10565" area="24428572" background="0" height="2943974.5" fwhm="0.1290093" truncated="false" identified="false" rank="6" points_across="15" user_set="FALSE" />
            <transition_peak replicate="CK_P2004_114" mass_error_ppm="-1.3" retention_time="28.2446384" start_time="28.0150375" end_time="28.7038383" area="20983448" background="0" height="2219632.75" fwhm="0.1430049" truncated="false" identified="false" rank="6" points_across="12" user_set="FALSE" />
            <transition_peak replicate="CK_P2004_115" mass_error_ppm="-1.4" retention_time="28.2747917" start_time="28.1025925" end_time="28.7339916" area="2.723431E+07" background="0" height="3205452.25" fwhm="0.132961139" truncated="false" identified="false" rank="6" points_across="11" user_set="FALSE" />
            <transition_peak replicate="CK_P2004_117" mass_error_ppm="-0.9" retention_time="28.46623" start_time="28.29373" end_time="29.09873" area="2.525946E+07" background="0" height="2723378.75" fwhm="0.140563652" truncated="false" identified="false" rank="6" points_across="14" user_set="FALSE" />
            <transition_peak replicate="CK_P2004_118" mass_error_ppm="-1.1" retention_time="28.3815212" start_time="28.20902" end_time="28.72652" area="27236104" background="0" height="3212772.75" fwhm="0.1322214" truncated="false" identified="false" rank="6" points_across="9" user_set="FALSE" />
            <transition_peak replicate="CK_P2004_119" mass_error_ppm="-1.1" retention_time="28.4087543" start_time="28.1787548" end_time="28.8687534" area="25313936" background="66376.83" height="2682186.5" fwhm="0.152356029" truncated="false" identified="false" rank="6" points_across="12" user_set="FALSE" />
            <transition_peak replicate="CK_P2004_121" mass_error_ppm="-0.5" retention_time="28.3815136" start_time="28.1515121" end_time="28.7840137" area="25941518" background="73710.8359" height="2721795.5" fwhm="0.145536721" truncated="false" identified="false" rank="6" points_across="11" user_set="FALSE" />
            <transition_peak replicate="CK_P2004_122" mass_error_ppm="-0.3" retention_time="28.3512669" start_time="27.9487667" end_time="28.8112659" area="28149288" background="0" height="3210833" fwhm="0.136730179" truncated="false" identified="false" rank="6" points_across="15" user_set="FALSE" />
            <transition_peak replicate="CK_P2004_124" mass_error_ppm="2.9" retention_time="43.3135223" start_time="43.1413231" end_time="43.54312" area="7553694" background="0" height="914441.5" fwhm="0.128375188" truncated="false" identified="false" rank="6" points_across="7" user_set="FALSE" />
            <transition_peak replicate="CK_P2004_125" mass_error_ppm="-1.1" retention_time="28.6962814" start_time="28.4662819" end_time="29.0987816" area="40734184" background="0" height="4245558.5" fwhm="0.146486059" truncated="false" identified="false" rank="6" points_across="11" user_set="FALSE" />
            <transition_peak replicate="CK_P2004_126" mass_error_ppm="-0.1" retention_time="43.2562027" start_time="42.6822" end_time="44.5764046" area="6486953" background="0" height="728099.8" fwhm="0.134309947" truncated="false" identified="false" rank="6" points_across="34" user_set="FALSE" />
            <transition_peak replicate="CK_P2004_127" mass_error_ppm="-0.6" retention_time="43.5432129" start_time="43.2562141" end_time="43.77281" area="6984664.5" background="0" height="664622.4" fwhm="0.16384013" truncated="false" identified="false" rank="6" points_across="9" user_set="FALSE" />
            <transition_peak replicate="CK_P2004_132" mass_error_ppm="-0.7" retention_time="28.8180218" start_time="28.58842" end_time="29.3346214" area="24684664" background="0" height="2874378.75" fwhm="0.131951287" truncated="false" identified="false" rank="6" points_across="13" user_set="FALSE" />
            <transition_peak replicate="CK_P2004_133" mass_error_ppm="-1.2" retention_time="28.7265129" start_time="28.4965115" end_time="29.1290131" area="22478076" background="0" height="2372301.25" fwhm="0.1434257" truncated="false" identified="false" rank="6" points_across="11" user_set="FALSE" />
            <transition_peak replicate="CK_P2004_134" mass_error_ppm="-1.1" retention_time="28.4742451" start_time="28.1872444" end_time="28.9908447" area="21968324" background="0" height="2658224" fwhm="0.131211191" truncated="false" identified="false" rank="6" points_across="14" user_set="FALSE" />
            <transition_peak replicate="CK_P2004_135" mass_error_ppm="-1.6" retention_time="28.6114826" start_time="28.3239822" end_time="29.0714817" area="23191304" background="52121.3242" height="3137952" fwhm="0.116580985" truncated="false" identified="false" rank="6" points_across="13" user_set="FALSE" />
            <transition_peak replicate="CK_P2004_137" mass_error_ppm="-0.3" retention_time="28.7035046" start_time="28.5313053" end_time="29.047905" area="24911944" background="0" height="3098950.5" fwhm="0.12661998" truncated="false" identified="false" rank="6" points_across="9" user_set="FALSE" />
            <transition_peak replicate="CK_P2004_138" mass_error_ppm="-0.5" retention_time="28.4470043" start_time="28.2174034" end_time="29.0210037" area="2.396327E+07" background="7187.728" height="3081041" fwhm="0.123221681" truncated="false" identified="false" rank="6" points_across="14" user_set="FALSE" />
            <transition_peak replicate="CK_P2004_139" mass_error_ppm="-1.2" retention_time="28.63838" start_time="28.46588" end_time="29.21338" area="28823714" background="81411.74" height="3282443.25" fwhm="0.1359047" truncated="false" identified="false" rank="6" points_across="13" user_set="FALSE" />
            <transition_peak replicate="CK_P2004_140" mass_error_ppm="-0.8" retention_time="28.5890369" start_time="28.1872368" end_time="28.9334373" area="25893524" background="0" height="3382421.5" fwhm="0.119904436" truncated="false" identified="false" rank="6" points_across="13" user_set="FALSE" />
            <transition_peak replicate="CK_P2004_142" mass_error_ppm="-0.2" retention_time="28.504364" start_time="28.2173634" end_time="28.9635639" area="2.556556E+07" background="41182.2734" height="3515308.5" fwhm="0.111842625" truncated="false" identified="false" rank="6" points_across="13" user_set="FALSE" />
            <transition_peak replicate="CK_P2004_143" mass_error_ppm="1.8" retention_time="28.3594856" start_time="27.9576874" end_time="28.8760872" area="1.859173E+07" background="0" height="2179133.25" fwhm="0.135515124" truncated="false" identified="false" rank="6" points_across="16" user_set="FALSE" />
            <transition_peak replicate="CK_P2004_144" mass_error_ppm="-0.3" retention_time="28.4469929" start_time="28.1025925" end_time="29.0209923" area="2.442155E+07" background="0" height="3029948" fwhm="0.127536118" truncated="false" identified="false" rank="6" points_across="16" user_set="FALSE" />
            <transition_peak replicate="CK_P2004_145" mass_error_ppm="-0.8" retention_time="28.3322182" start_time="27.930418" end_time="28.7914181" area="1.929617E+07" background="0" height="2255546" fwhm="0.138407186" truncated="false" identified="false" rank="6" points_across="15" user_set="FALSE" />
          </transition_results>
        </transition>
      </precursor>
    </peptide>
    <peptide auto_manage_children="false" standard_type="iRT" sequence="VEATFGVDESNAK" modified_sequence="VEATFGVDESNAK" calc_neutral_pep_mass="1365.641225" num_missed_cleavages="0" rt_calculator_score="12.39" predicted_retention_time="35.49" avg_measured_retention_time="35.5263062">
      <peptide_results>
        <peptide_result replicate="CK_P2004_090" peak_count_ratio="1" retention_time="35.82125" predicted_retention_time="35.32" />
        <peptide_result replicate="CK_P2004_091" peak_count_ratio="1" retention_time="35.19004" predicted_retention_time="35.15" />
        <peptide_result replicate="CK_P2004_092" peak_count_ratio="1" retention_time="35.41964" predicted_retention_time="35.33" />
        <peptide_result replicate="CK_P2004_094" peak_count_ratio="1" retention_time="35.70656" predicted_retention_time="35.5" />
        <peptide_result replicate="CK_P2004_095" peak_count_ratio="1" retention_time="35.82147" predicted_retention_time="35.63" />
        <peptide_result replicate="CK_P2004_096" peak_count_ratio="1" retention_time="35.64926" predicted_retention_time="35.52" />
        <peptide_result replicate="CK_P2004_097" peak_count_ratio="1" retention_time="35.51061" predicted_retention_time="35.4" />
        <peptide_result replicate="CK_P2004_099" peak_count_ratio="1" retention_time="35.65371" predicted_retention_time="35.42" />
        <peptide_result replicate="CK_P2004_100" peak_count_ratio="1" retention_time="35.36227" predicted_retention_time="35.3" />
        <peptide_result replicate="CK_P2004_101" peak_count_ratio="1" retention_time="35.6828" predicted_retention_time="35.24" />
        <peptide_result replicate="CK_P2004_103" peak_count_ratio="1" retention_time="35.395752" predicted_retention_time="35.18" />
        <peptide_result replicate="CK_P2004_104" peak_count_ratio="1" retention_time="35.41934" predicted_retention_time="35.29" />
        <peptide_result replicate="CK_P2004_105" peak_count_ratio="1" retention_time="35.3622665" predicted_retention_time="35.26" />
        <peptide_result replicate="CK_P2004_106" peak_count_ratio="1" retention_time="35.19004" predicted_retention_time="35.05" />
        <peptide_result replicate="CK_P2004_108" peak_count_ratio="1" retention_time="35.5918121" predicted_retention_time="35.15" />
        <peptide_result replicate="CK_P2004_109" peak_count_ratio="1" retention_time="35.362236" predicted_retention_time="35.22" />
        <peptide_result replicate="CK_P2004_110" peak_count_ratio="1" retention_time="35.3958054" predicted_retention_time="35.02" />
        <peptide_result replicate="CK_P2004_112" peak_count_ratio="1" retention_time="35.30481" predicted_retention_time="35.16" />
        <peptide_result replicate="CK_P2004_113" peak_count_ratio="1" retention_time="35.190052" predicted_retention_time="35.04" />
        <peptide_result replicate="CK_P2004_114" peak_count_ratio="1" retention_time="35.0178375" predicted_retention_time="34.89" />
        <peptide_result replicate="CK_P2004_115" peak_count_ratio="1" retention_time="35.39579" predicted_retention_time="35.06" />
        <peptide_result replicate="CK_P2004_117" peak_count_ratio="1" retention_time="35.07873" predicted_retention_time="35.11" />
        <peptide_result replicate="CK_P2004_118" peak_count_ratio="1" retention_time="35.51492" predicted_retention_time="35.11" />
        <peptide_result replicate="CK_P2004_119" peak_count_ratio="1" retention_time="35.0787544" predicted_retention_time="35.05" />
        <peptide_result replicate="CK_P2004_121" peak_count_ratio="1" retention_time="35.5149231" predicted_retention_time="35.13" />
        <peptide_result replicate="CK_P2004_122" peak_count_ratio="1" retention_time="35.4237671" predicted_retention_time="35.12" />
        <peptide_result replicate="CK_P2004_124" peak_count_ratio="1" retention_time="35.9697266" predicted_retention_time="35.49" />
        <peptide_result replicate="CK_P2004_125" peak_count_ratio="1" retention_time="35.48128" predicted_retention_time="35.31" />
        <peptide_result replicate="CK_P2004_126" peak_count_ratio="1" retention_time="35.96981" predicted_retention_time="35.49" />
        <peptide_result replicate="CK_P2004_127" peak_count_ratio="1" retention_time="36.02721" predicted_retention_time="35.51" />
        <peptide_result replicate="CK_P2004_132" peak_count_ratio="1" retention_time="35.9356232" predicted_retention_time="35.51" />
        <peptide_result replicate="CK_P2004_133" peak_count_ratio="1" retention_time="35.8599129" predicted_retention_time="35.46" />
        <peptide_result replicate="CK_P2004_134" peak_count_ratio="1" retention_time="35.5918465" predicted_retention_time="35.22" />
        <peptide_result replicate="CK_P2004_135" peak_count_ratio="1" retention_time="35.3998833" predicted_retention_time="35.14" />
        <peptide_result replicate="CK_P2004_137" peak_count_ratio="1" retention_time="35.821106" predicted_retention_time="35.41" />
        <peptide_result replicate="CK_P2004_138" peak_count_ratio="1" retention_time="35.6828" predicted_retention_time="35.24" />
        <peptide_result replicate="CK_P2004_139" peak_count_ratio="1" retention_time="35.48088" predicted_retention_time="35.3" />
        <peptide_result replicate="CK_P2004_140" peak_count_ratio="1" retention_time="35.59184" predicted_retention_time="35.24" />
        <peptide_result replicate="CK_P2004_142" peak_count_ratio="1" retention_time="35.51057" predicted_retention_time="35.15" />
        <peptide_result replicate="CK_P2004_143" peak_count_ratio="1" retention_time="35.5918846" predicted_retention_time="35.22" />
        <peptide_result replicate="CK_P2004_144" peak_count_ratio="1" retention_time="35.6253929" predicted_retention_time="35.16" />
        <peptide_result replicate="CK_P2004_145" peak_count_ratio="1" retention_time="35.5106163" predicted_retention_time="35.06" />
      </peptide_results>
      <precursor charge="2" calc_neutral_mass="1365.641225" precursor_mz="683.827888" auto_manage_children="false" collision_energy="0" modified_sequence="VEATFGVDESNAK">
        <precursor_results>
          <precursor_peak replicate="CK_P2004_090" peak_count_ratio="1" retention_time="35.82125" start_time="35.4768524" end_time="36.3378525" area="124643168" background="0" height="815727.563" mass_error_ppm="-0.68211484" truncated="0" identified="false" user_set="FALSE" />
          <precursor_peak replicate="CK_P2004_091" peak_count_ratio="1" retention_time="35.19004" start_time="34.73084" end_time="36.79724" fwhm="1.19403327" area="2.842398E+08" background="846515.063" height="1278288" mass_error_ppm="-1.164318" truncated="0" identified="false" user_set="FALSE" />
          <precursor_peak replicate="CK_P2004_092" peak_count_ratio="1" retention_time="35.41964" start_time="34.84564" end_time="36.33804" fwhm="0.729383945" area="269291040" background="1944015.63" height="1926772.63" mass_error_ppm="-1.16772091" truncated="0" identified="false" user_set="FALSE" />
          <precursor_peak replicate="CK_P2004_094" peak_count_ratio="1" retention_time="35.70656" start_time="35.1325569" end_time="36.3953552" fwhm="0.5136584" area="275613152" background="1223250.13" height="2467690" mass_error_ppm="-0.8041007" truncated="0" identified="false" user_set="FALSE" />
          <precursor_peak replicate="CK_P2004_095" peak_count_ratio="1" retention_time="35.82147" start_time="34.96047" end_time="36.16587" fwhm="0.415874928" area="192493152" background="57802.1" height="1968369.25" mass_error_ppm="-1.20177054" truncated="0" identified="false" user_set="FALSE" />
          <precursor_peak replicate="CK_P2004_096" peak_count_ratio="1" retention_time="35.64926" start_time="34.84566" end_time="36.05106" fwhm="0.4596219" area="185020752" background="353160.125" height="1782174.88" mass_error_ppm="-1.26303828" truncated="0" identified="false" user_set="FALSE" />
          <precursor_peak replicate="CK_P2004_097" peak_count_ratio="1" retention_time="35.51061" start_time="34.9940071" end_time="35.7976074" fwhm="0.275342941" area="186632848" background="695493.5" height="2591468.75" mass_error_ppm="-0.835352659" truncated="0" identified="false" user_set="FALSE" />
          <precursor_peak replicate="CK_P2004_099" peak_count_ratio="1" retention_time="35.65371" start_time="35.07871" end_time="36.05621" fwhm="0.5956214" area="313004960" background="470045.3" height="2784683.5" mass_error_ppm="-1.31642807" truncated="0" identified="false" user_set="FALSE" />
          <precursor_peak replicate="CK_P2004_100" peak_count_ratio="1" retention_time="35.36227" start_time="34.90307" end_time="35.70667" fwhm="0.272161841" area="2.239037E+08" background="1205442" height="3150747.25" mass_error_ppm="-1.39876091" truncated="0" identified="false" user_set="FALSE" />
          <precursor_peak replicate="CK_P2004_101" peak_count_ratio="1" retention_time="35.6828" start_time="35.3957977" end_time="37.6918" area="219777152" background="7.239427E+07" height="1311041.75" mass_error_ppm="-1.50668073" truncated="0" identified="false" user_set="FALSE" />
          <precursor_peak replicate="CK_P2004_103" peak_count_ratio="1" retention_time="35.395752" start_time="34.936554" end_time="35.6827545" fwhm="0.287191451" area="211048832" background="987518.938" height="3149871" mass_error_ppm="-0.7247201" truncated="0" identified="false" user_set="FALSE" />
          <precursor_peak replicate="CK_P2004_104" peak_count_ratio="1" retention_time="35.41934" start_time="34.8453369" end_time="35.706337" fwhm="0.3734347" area="167326240" background="934252.938" height="2318180" mass_error_ppm="-0.6241458" truncated="0" identified="false" user_set="FALSE" />
          <precursor_peak replicate="CK_P2004_105" peak_count_ratio="1" retention_time="35.3622665" start_time="34.7308655" end_time="36.3380661" fwhm="0.7494409" area="2.977065E+08" background="270548.4" height="2173287.5" mass_error_ppm="-1.2740407" truncated="0" identified="false" user_set="FALSE" />
          <precursor_peak replicate="CK_P2004_106" peak_count_ratio="1" retention_time="35.19004" start_time="34.61604" end_time="35.93624" area="193053008" background="122580.773" height="1423189.75" mass_error_ppm="-0.7559546" truncated="0" identified="false" user_set="FALSE" />
          <precursor_peak replicate="CK_P2004_108" peak_count_ratio="1" retention_time="35.5918121" start_time="34.4438133" end_time="36.56761" fwhm="1.271595" area="262475648" background="384482.3" height="1230276" mass_error_ppm="-0.948515356" truncated="0" identified="false" user_set="FALSE" />
          <precursor_peak replicate="CK_P2004_109" peak_count_ratio="1" retention_time="35.362236" start_time="34.6734352" end_time="36.2232361" fwhm="0.6618313" area="318571776" background="998547.7" height="2672741.5" mass_error_ppm="-1.448908" truncated="0" identified="false" user_set="FALSE" />
          <precursor_peak replicate="CK_P2004_110" peak_count_ratio="1" retention_time="35.3958054" start_time="34.3052063" end_time="36.543808" fwhm="1.2015655" area="278216448" background="0" height="1279727.75" mass_error_ppm="-0.9705121" truncated="0" identified="false" user_set="FALSE" />
          <precursor_peak replicate="CK_P2004_112" peak_count_ratio="1" retention_time="35.30481" start_time="34.84561" end_time="35.64921" fwhm="0.363068134" area="227350032" background="1107638.75" height="3005703.75" mass_error_ppm="-1.15308893" truncated="0" identified="false" user_set="FALSE" />
          <precursor_peak replicate="CK_P2004_113" peak_count_ratio="1" retention_time="35.190052" start_time="34.55865" end_time="35.99365" fwhm="0.458966762" area="244981952" background="728968" height="2294923.75" mass_error_ppm="-2.36609077" truncated="0" identified="false" user_set="FALSE" />
          <precursor_peak replicate="CK_P2004_114" peak_count_ratio="1" retention_time="35.0178375" start_time="34.3290367" end_time="35.7640381" fwhm="0.468926936" area="211038432" background="89760.8047" height="2070312.5" mass_error_ppm="-2.19639254" truncated="0" identified="false" user_set="FALSE" />
          <precursor_peak replicate="CK_P2004_115" peak_count_ratio="1" retention_time="35.39579" start_time="34.47739" end_time="36.48639" fwhm="0.984323" area="2.997335E+08" background="796914.7" height="1593627.13" mass_error_ppm="-1.26220584" truncated="0" identified="false" user_set="FALSE" />
          <precursor_peak replicate="CK_P2004_117" peak_count_ratio="1" retention_time="35.07873" start_time="34.50373" end_time="36.17123" fwhm="0.931329" area="218759920" background="308662.438" height="1389973.25" mass_error_ppm="-3.0060463" truncated="0" identified="false" user_set="FALSE" />
          <precursor_peak replicate="CK_P2004_118" peak_count_ratio="1" retention_time="35.51492" start_time="34.5374222" end_time="36.54992" fwhm="0.808512032" area="262552784" background="491179.375" height="1287806.75" mass_error_ppm="-2.07840323" truncated="0" identified="false" user_set="FALSE" />
          <precursor_peak replicate="CK_P2004_119" peak_count_ratio="1" retention_time="35.0787544" start_time="34.5037537" end_time="35.9412537" fwhm="0.797074735" area="230202640" background="444695.2" height="1777737.75" mass_error_ppm="-2.59793735" truncated="0" identified="false" user_set="FALSE" />
          <precursor_peak replicate="CK_P2004_121" peak_count_ratio="1" retention_time="35.5149231" start_time="34.76742" end_time="36.72242" fwhm="1.07891572" area="266665664" background="3260972.5" height="1247444.63" mass_error_ppm="-2.294071" truncated="0" identified="false" user_set="FALSE" />
          <precursor_peak replicate="CK_P2004_122" peak_count_ratio="1" retention_time="35.4237671" start_time="34.5037651" end_time="36.7462654" fwhm="1.347882" area="3.119852E+08" background="1369225" height="1262033.25" mass_error_ppm="-2.31495714" truncated="0" identified="false" user_set="FALSE" />
          <precursor_peak replicate="CK_P2004_124" peak_count_ratio="1" retention_time="35.9697266" start_time="34.0755272" end_time="36.4863243" fwhm="1.46752989" area="262848128" background="0" height="1145950.75" mass_error_ppm="-0.7554486" truncated="0" identified="false" user_set="FALSE" />
          <precursor_peak replicate="CK_P2004_125" peak_count_ratio="1" retention_time="35.48128" start_time="34.84878" end_time="35.9987831" fwhm="0.6292385" area="276951232" background="2502388" height="2197318" mass_error_ppm="-0.464368731" truncated="0" identified="false" user_set="FALSE" />
          <precursor_peak replicate="CK_P2004_126" peak_count_ratio="1" retention_time="35.96981" start_time="34.0182076" end_time="36.25681" fwhm="1.03038573" area="196098048" background="0" height="1038167.69" mass_error_ppm="-1.51592982" truncated="0" identified="false" user_set="FALSE" />
          <precursor_peak replicate="CK_P2004_127" peak_count_ratio="1" retention_time="36.02721" start_time="34.7070122" end_time="37.63441" fwhm="0.9473586" area="254105936" background="3306158.75" height="1036564.69" mass_error_ppm="-0.3085876" truncated="0" identified="false" user_set="FALSE" />
          <precursor_peak replicate="CK_P2004_132" peak_count_ratio="1" retention_time="35.9356232" start_time="34.78762" end_time="36.9114227" fwhm="1.41185021" area="209452208" background="118853.469" height="965108.938" mass_error_ppm="-1.59314489" truncated="0" identified="false" user_set="FALSE" />
          <precursor_peak replicate="CK_P2004_133" peak_count_ratio="1" retention_time="35.8599129" start_time="34.7674141" end_time="36.6649132" fwhm="1.27795446" area="227882688" background="86683.67" height="1135901.38" mass_error_ppm="-1.62518287" truncated="0" identified="false" user_set="FALSE" />
          <precursor_peak replicate="CK_P2004_134" peak_count_ratio="1" retention_time="35.5918465" start_time="34.5586433" end_time="36.567646" fwhm="1.0512799" area="2.224952E+08" background="1003670.63" height="1066947.38" mass_error_ppm="-1.58513486" truncated="0" identified="false" user_set="FALSE" />
          <precursor_peak replicate="CK_P2004_135" peak_count_ratio="1" retention_time="35.3998833" start_time="34.3073845" end_time="36.1473846" fwhm="0.9947764" area="245991440" background="65090.293" height="1383262.38" mass_error_ppm="-1.35633385" truncated="0" identified="false" user_set="FALSE" />
          <precursor_peak replicate="CK_P2004_137" peak_count_ratio="1" retention_time="35.821106" start_time="34.7305069" end_time="36.682106" fwhm="1.19839489" area="237317120" background="676906.4" height="1121840.88" mass_error_ppm="-2.27600813" truncated="0" identified="false" user_set="FALSE" />
          <precursor_peak replicate="CK_P2004_138" peak_count_ratio="1" retention_time="35.6828" start_time="34.5348" end_time="36.716" fwhm="1.30725968" area="240222080" background="4496.00049" height="1010044.5" mass_error_ppm="-1.20212567" truncated="0" identified="false" user_set="FALSE" />
          <precursor_peak replicate="CK_P2004_139" peak_count_ratio="1" retention_time="35.48088" start_time="34.73338" end_time="36.34338" fwhm="0.743064344" area="285014080" background="382032.469" height="2121546" mass_error_ppm="-1.93823469" truncated="0" identified="false" user_set="FALSE" />
          <precursor_peak replicate="CK_P2004_140" peak_count_ratio="1" retention_time="35.59184" start_time="34.61604" end_time="36.7398376" fwhm="1.29782856" area="2.498591E+08" background="1188085" height="1118032.5" mass_error_ppm="-2.38502288" truncated="0" identified="false" user_set="FALSE" />
          <precursor_peak replicate="CK_P2004_142" peak_count_ratio="1" retention_time="35.51057" start_time="34.59217" end_time="36.54377" fwhm="1.189195" area="243941552" background="387142.281" height="1197487.25" mass_error_ppm="-1.97467172" truncated="0" identified="false" user_set="FALSE" />
          <precursor_peak replicate="CK_P2004_143" peak_count_ratio="1" retention_time="35.5918846" start_time="34.5586853" end_time="36.4528847" fwhm="1.19256878" area="189457344" background="0" height="944684.5" mass_error_ppm="-1.96650553" truncated="0" identified="false" user_set="FALSE" />
          <precursor_peak replicate="CK_P2004_144" peak_count_ratio="1" retention_time="35.6253929" start_time="34.5347939" end_time="36.715992" fwhm="1.38147926" area="232498656" background="590139.75" height="1014892.13" mass_error_ppm="-2.1610415" truncated="0" identified="false" user_set="FALSE" />
          <precursor_peak replicate="CK_P2004_145" peak_count_ratio="1" retention_time="35.5106163" start_time="34.3626175" end_time="36.54382" fwhm="1.27380216" area="191260736" background="496050.25" height="878205.75" mass_error_ppm="-2.10009885" truncated="0" identified="false" user_set="FALSE" />
        </precursor_results>
        <transition fragment_type="y" fragment_ordinal="8" calc_neutral_mass="818.377011" product_charge="1" cleavage_aa="G" loss_neutral_mass="0">
          <precursor_mz>683.827888</precursor_mz>
          <product_mz>819.384287</product_mz>
          <collision_energy>0</collision_energy>
          <transition_results>
            <transition_peak replicate="CK_P2004_090" mass_error_ppm="-0.5" retention_time="35.82125" start_time="35.4768524" end_time="36.3378525" area="3.699061E+07" background="0" height="815727.563" fwhm="0.813914" fwhm_degenerate="true" truncated="false" identified="false" rank="1" points_across="15" user_set="FALSE" />
            <transition_peak replicate="CK_P2004_091" mass_error_ppm="-0.9" retention_time="35.19004" start_time="34.73084" end_time="36.79724" area="82914616" background="612034.3" height="1278288" fwhm="1.17022765" truncated="false" identified="false" rank="1" points_across="36" user_set="FALSE" />
            <transition_peak replicate="CK_P2004_092" mass_error_ppm="-0.9" retention_time="35.41964" start_time="34.84564" end_time="36.33804" area="7.908843E+07" background="500406.8" height="1926772.63" fwhm="0.716743648" truncated="false" identified="false" rank="1" points_across="26" user_set="FALSE" />
            <transition_peak replicate="CK_P2004_094" mass_error_ppm="-0.6" retention_time="35.70656" start_time="35.1325569" end_time="36.3953552" area="81447064" background="196561.453" height="2467690" fwhm="0.50896734" truncated="false" identified="false" rank="1" points_across="22" user_set="FALSE" />
            <transition_peak replicate="CK_P2004_095" mass_error_ppm="-0.9" retention_time="35.82147" start_time="34.96047" end_time="36.16587" area="56679664" background="0" height="1968369.25" fwhm="0.403648049" truncated="false" identified="false" rank="1" points_across="21" user_set="FALSE" />
            <transition_peak replicate="CK_P2004_096" mass_error_ppm="-1" retention_time="35.64926" start_time="34.84566" end_time="36.05106" area="54703044" background="0" height="1782174.88" fwhm="0.4480677" truncated="false" identified="false" rank="1" points_across="21" user_set="FALSE" />
            <transition_peak replicate="CK_P2004_097" mass_error_ppm="-0.6" retention_time="35.51061" start_time="34.9940071" end_time="35.7976074" area="54908664" background="256752.766" height="2591468.75" fwhm="0.267730027" truncated="false" identified="false" rank="1" points_across="13" user_set="FALSE" />
            <transition_peak replicate="CK_P2004_099" mass_error_ppm="-1" retention_time="35.65371" start_time="35.07871" end_time="36.05621" area="9.280374E+07" background="110950.852" height="2784683.5" fwhm="0.5846403" truncated="false" identified="false" rank="1" points_across="17" user_set="FALSE" />
            <transition_peak replicate="CK_P2004_100" mass_error_ppm="-1.1" retention_time="35.36227" start_time="34.90307" end_time="35.70667" area="66026496" background="418190.8" height="3150747.25" fwhm="0.2680068" truncated="false" identified="false" rank="1" points_across="14" user_set="FALSE" />
            <transition_peak replicate="CK_P2004_101" mass_error_ppm="-1.2" retention_time="35.6828" start_time="35.3957977" end_time="37.6918" area="6.618886E+07" background="20317574" height="1311041.75" fwhm="0.749174654" fwhm_degenerate="true" truncated="false" identified="false" rank="1" points_across="40" user_set="FALSE" />
            <transition_peak replicate="CK_P2004_103" mass_error_ppm="-0.4" retention_time="35.395752" start_time="34.936554" end_time="35.6827545" area="62777652" background="385404.375" height="3149871" fwhm="0.287191451" truncated="false" identified="false" rank="1" points_across="13" user_set="FALSE" />
            <transition_peak replicate="CK_P2004_104" mass_error_ppm="-0.3" retention_time="35.41934" start_time="34.8453369" end_time="35.706337" area="4.895622E+07" background="312194.719" height="2318180" fwhm="0.311589122" truncated="false" identified="false" rank="1" points_across="15" user_set="FALSE" />
            <transition_peak replicate="CK_P2004_105" mass_error_ppm="-1" retention_time="35.3622665" start_time="34.7308655" end_time="36.3380661" area="8.753164E+07" background="0" height="2173287.5" fwhm="0.7328278" truncated="false" identified="false" rank="1" points_across="28" user_set="FALSE" />
            <transition_peak replicate="CK_P2004_106" mass_error_ppm="-0.5" retention_time="35.19004" start_time="34.61604" end_time="35.93624" area="56690172" background="0" height="1423189.75" fwhm="0.849217832" fwhm_degenerate="true" truncated="false" identified="false" rank="1" points_across="23" user_set="FALSE" />
            <transition_peak replicate="CK_P2004_108" mass_error_ppm="-0.8" retention_time="35.5918121" start_time="34.4438133" end_time="36.56761" area="77775144" background="0" height="1230276" fwhm="1.271595" truncated="false" identified="false" rank="1" points_across="37" user_set="FALSE" />
            <transition_peak replicate="CK_P2004_109" mass_error_ppm="-1.2" retention_time="35.362236" start_time="34.6734352" end_time="36.2232361" area="9.396978E+07" background="0" height="2672741.5" fwhm="0.6342455" truncated="false" identified="false" rank="1" points_across="27" user_set="FALSE" />
            <transition_peak replicate="CK_P2004_110" mass_error_ppm="-0.9" retention_time="35.3958054" start_time="34.3052063" end_time="36.543808" area="8.311261E+07" background="0" height="1279727.75" fwhm="1.2015655" truncated="false" identified="false" rank="1" points_across="39" user_set="FALSE" />
            <transition_peak replicate="CK_P2004_112" mass_error_ppm="-0.9" retention_time="35.30481" start_time="34.84561" end_time="35.64921" area="66685184" background="569045.25" height="3005703.75" fwhm="0.3479124" truncated="false" identified="false" rank="1" points_across="14" user_set="FALSE" />
            <transition_peak replicate="CK_P2004_113" mass_error_ppm="-2.2" retention_time="35.190052" start_time="34.55865" end_time="35.99365" area="7.205375E+07" background="0" height="2294923.75" fwhm="0.427085817" truncated="false" identified="false" rank="1" points_across="25" user_set="FALSE" />
            <transition_peak replicate="CK_P2004_114" mass_error_ppm="-2" retention_time="35.0178375" start_time="34.3290367" end_time="35.7640381" area="61889176" background="0" height="2070312.5" fwhm="0.468926936" truncated="false" identified="false" rank="1" points_across="25" user_set="FALSE" />
            <transition_peak replicate="CK_P2004_115" mass_error_ppm="-1" retention_time="35.39579" start_time="34.47739" end_time="36.48639" area="8.910535E+07" background="0" height="1593627.13" fwhm="0.960240662" truncated="false" identified="false" rank="1" points_across="35" user_set="FALSE" />
            <transition_peak replicate="CK_P2004_117" mass_error_ppm="-2.8" retention_time="35.07873" start_time="34.50373" end_time="36.17123" area="64929292" background="0" height="1389973.25" fwhm="0.9217552" truncated="false" identified="false" rank="1" points_across="29" user_set="FALSE" />
            <transition_peak replicate="CK_P2004_118" mass_error_ppm="-1.9" retention_time="35.51492" start_time="34.5374222" end_time="36.54992" area="7.757221E+07" background="0" height="1287806.75" fwhm="0.8036409" truncated="false" identified="false" rank="1" points_across="35" user_set="FALSE" />
            <transition_peak replicate="CK_P2004_119" mass_error_ppm="-2.4" retention_time="35.0787544" start_time="34.5037537" end_time="35.9412537" area="68388296" background="0" height="1777737.75" fwhm="0.7963027" truncated="false" identified="false" rank="1" points_across="25" user_set="FALSE" />
            <transition_peak replicate="CK_P2004_121" mass_error_ppm="-2.3" retention_time="35.5149231" start_time="34.76742" end_time="36.72242" area="80453304" background="1041805.5" height="1247444.63" fwhm="1.06298625" truncated="false" identified="false" rank="1" points_across="34" user_set="FALSE" />
            <transition_peak replicate="CK_P2004_122" mass_error_ppm="-2.1" retention_time="35.4237671" start_time="34.5037651" end_time="36.7462654" area="9.284576E+07" background="0" height="1262033.25" fwhm="1.18269861" truncated="false" identified="false" rank="1" points_across="39" user_set="FALSE" />
            <transition_peak replicate="CK_P2004_124" mass_error_ppm="-0.7" retention_time="35.9697266" start_time="34.0755272" end_time="36.4863243" area="7.983564E+07" background="0" height="1145950.75" fwhm="1.43067408" truncated="false" identified="false" rank="1" points_across="42" user_set="FALSE" />
            <transition_peak replicate="CK_P2004_125" mass_error_ppm="-0.2" retention_time="35.48128" start_time="34.84878" end_time="35.9987831" area="8.162643E+07" background="998302.75" height="2197318" fwhm="0.6292385" truncated="false" identified="false" rank="1" points_across="20" user_set="FALSE" />
            <transition_peak replicate="CK_P2004_126" mass_error_ppm="-1.5" retention_time="35.96981" start_time="34.0182076" end_time="36.25681" area="59046304" background="0" height="1038167.69" fwhm="0.9947457" truncated="false" identified="false" rank="1" points_across="39" user_set="FALSE" />
            <transition_peak replicate="CK_P2004_127" mass_error_ppm="-0.5" retention_time="36.02721" start_time="34.7070122" end_time="37.63441" area="75259576" background="1977288" height="1036564.69" fwhm="0.893315136" truncated="false" identified="false" rank="1" points_across="51" user_set="FALSE" />
            <transition_peak replicate="CK_P2004_132" mass_error_ppm="-1.4" retention_time="35.9356232" start_time="34.78762" end_time="36.9114227" area="62067468" background="0" height="965108.938" fwhm="1.39287579" truncated="false" identified="false" rank="1" points_across="37" user_set="FALSE" />
            <transition_peak replicate="CK_P2004_133" mass_error_ppm="-1.4" retention_time="35.8599129" start_time="34.7674141" end_time="36.6649132" area="67061324" background="60080.13" height="1135901.38" fwhm="1.25521314" truncated="false" identified="false" rank="1" points_across="33" user_set="FALSE" />
            <transition_peak replicate="CK_P2004_134" mass_error_ppm="-1.4" retention_time="35.5918465" start_time="34.5586433" end_time="36.567646" area="65539124" background="559602.438" height="1066947.38" fwhm="1.04091966" truncated="false" identified="false" rank="1" points_across="35" user_set="FALSE" />
            <transition_peak replicate="CK_P2004_135" mass_error_ppm="-1.1" retention_time="35.3998833" start_time="34.3073845" end_time="36.1473846" area="7.225291E+07" background="65090.293" height="1383262.38" fwhm="0.990105331" truncated="false" identified="false" rank="1" points_across="32" user_set="FALSE" />
            <transition_peak replicate="CK_P2004_137" mass_error_ppm="-2.1" retention_time="35.821106" start_time="34.7305069" end_time="36.682106" area="6.983935E+07" background="0" height="1121840.88" fwhm="1.17382562" truncated="false" identified="false" rank="1" points_across="34" user_set="FALSE" />
            <transition_peak replicate="CK_P2004_138" mass_error_ppm="-0.9" retention_time="35.6828" start_time="34.5348" end_time="36.716" area="70682216" background="1852.60266" height="1010044.5" fwhm="1.28114879" truncated="false" identified="false" rank="1" points_across="38" user_set="FALSE" />
            <transition_peak replicate="CK_P2004_139" mass_error_ppm="-1.7" retention_time="35.48088" start_time="34.73338" end_time="36.34338" area="8.4151E+07" background="0" height="2121546" fwhm="0.7224028" truncated="false" identified="false" rank="1" points_across="28" user_set="FALSE" />
            <transition_peak replicate="CK_P2004_140" mass_error_ppm="-2.2" retention_time="35.59184" start_time="34.61604" end_time="36.7398376" area="7.404662E+07" background="0" height="1118032.5" fwhm="1.29220557" truncated="false" identified="false" rank="1" points_across="37" user_set="FALSE" />
            <transition_peak replicate="CK_P2004_142" mass_error_ppm="-1.7" retention_time="35.51057" start_time="34.59217" end_time="36.54377" area="7.157998E+07" background="0" height="1197487.25" fwhm="1.14483488" truncated="false" identified="false" rank="1" points_across="34" user_set="FALSE" />
            <transition_peak replicate="CK_P2004_143" mass_error_ppm="-1.7" retention_time="35.5918846" start_time="34.5586853" end_time="36.4528847" area="55782044" background="0" height="944684.5" fwhm="1.0324738" truncated="false" identified="false" rank="1" points_across="33" user_set="FALSE" />
            <transition_peak replicate="CK_P2004_144" mass_error_ppm="-2" retention_time="35.6253929" start_time="34.5347939" end_time="36.715992" area="6.843239E+07" background="0" height="1014892.13" fwhm="1.35896289" truncated="false" identified="false" rank="1" points_across="38" user_set="FALSE" />
            <transition_peak replicate="CK_P2004_145" mass_error_ppm="-1.8" retention_time="35.5106163" start_time="34.3626175" end_time="36.54382" area="55622676" background="0" height="878205.75" fwhm="1.11314309" truncated="false" identified="false" rank="1" points_across="38" user_set="FALSE" />
          </transition_results>
        </transition>
        <transition fragment_type="y" fragment_ordinal="9" calc_neutral_mass="965.445425" product_charge="1" cleavage_aa="F" loss_neutral_mass="0">
          <precursor_mz>683.827888</precursor_mz>
          <product_mz>966.452701</product_mz>
          <collision_energy>0</collision_energy>
          <transition_results>
            <transition_peak replicate="CK_P2004_090" mass_error_ppm="-0.7" retention_time="35.87865" start_time="35.4768524" end_time="36.3378525" area="26521858" background="0" height="598754.063" fwhm="0.8125617" fwhm_degenerate="true" truncated="false" identified="false" rank="3" points_across="15" user_set="FALSE" />
            <transition_peak replicate="CK_P2004_091" mass_error_ppm="-1.2" retention_time="35.19004" start_time="34.73084" end_time="36.79724" area="60456944" background="0" height="930675.3" fwhm="1.18035591" truncated="false" identified="false" rank="3" points_across="36" user_set="FALSE" />
            <transition_peak replicate="CK_P2004_092" mass_error_ppm="-1.2" retention_time="35.41964" start_time="34.84564" end_time="36.33804" area="57298916" background="178312.7" height="1392492.88" fwhm="0.7237364" truncated="false" identified="false" rank="2" points_across="26" user_set="FALSE" />
            <transition_peak replicate="CK_P2004_094" mass_error_ppm="-0.9" retention_time="35.70656" start_time="35.1325569" end_time="36.3953552" area="58797904" background="0" height="1761254.25" fwhm="0.5136584" truncated="false" identified="false" rank="2" points_across="22" user_set="FALSE" />
            <transition_peak replicate="CK_P2004_095" mass_error_ppm="-1.3" retention_time="35.76407" start_time="34.96047" end_time="36.16587" area="4.092358E+07" background="0" height="1409973" fwhm="0.4085353" truncated="false" identified="false" rank="3" points_across="21" user_set="FALSE" />
            <transition_peak replicate="CK_P2004_096" mass_error_ppm="-1.3" retention_time="35.64926" start_time="34.84566" end_time="36.05106" area="39381492" background="0" height="1302578.5" fwhm="0.434232742" truncated="false" identified="false" rank="3" points_across="21" user_set="FALSE" />
            <transition_peak replicate="CK_P2004_097" mass_error_ppm="-0.9" retention_time="35.51061" start_time="34.9940071" end_time="35.7976074" area="3.954149E+07" background="193595.375" height="1841603.25" fwhm="0.271583766" truncated="false" identified="false" rank="3" points_across="13" user_set="FALSE" />
            <transition_peak replicate="CK_P2004_099" mass_error_ppm="-1.4" retention_time="35.65371" start_time="35.07871" end_time="36.05621" area="66296584" background="178301.6" height="1960327.25" fwhm="0.5873672" truncated="false" identified="false" rank="3" points_across="17" user_set="FALSE" />
            <transition_peak replicate="CK_P2004_100" mass_error_ppm="-1.5" retention_time="35.36227" start_time="34.90307" end_time="35.70667" area="47951028" background="78233.45" height="2288128.25" fwhm="0.267758071" truncated="false" identified="false" rank="2" points_across="14" user_set="FALSE" />
            <transition_peak replicate="CK_P2004_101" mass_error_ppm="-1.6" retention_time="35.6828" start_time="35.3957977" end_time="37.6918" area="46163588" background="16205065" height="928535.75" fwhm="0.760217369" fwhm_degenerate="true" truncated="false" identified="false" rank="2" points_across="40" user_set="FALSE" />
            <transition_peak replicate="CK_P2004_103" mass_error_ppm="-0.8" retention_time="35.395752" start_time="34.936554" end_time="35.6827545" area="44651348" background="224901.344" height="2239456.5" fwhm="0.284409732" truncated="false" identified="false" rank="3" points_across="13" user_set="FALSE" />
            <transition_peak replicate="CK_P2004_104" mass_error_ppm="-0.7" retention_time="35.41934" start_time="34.8453369" end_time="35.706337" area="3.539281E+07" background="188208.859" height="1656875.25" fwhm="0.3273089" truncated="false" identified="false" rank="3" points_across="15" user_set="FALSE" />
            <transition_peak replicate="CK_P2004_105" mass_error_ppm="-1.3" retention_time="35.3622665" start_time="34.7308655" end_time="36.3380661" area="63087316" background="0" height="1562263.5" fwhm="0.735690057" truncated="false" identified="false" rank="3" points_across="28" user_set="FALSE" />
            <transition_peak replicate="CK_P2004_106" mass_error_ppm="-0.9" retention_time="35.19004" start_time="34.61604" end_time="35.93624" area="40663016" background="0" height="982659.25" fwhm="0.8488114" fwhm_degenerate="true" truncated="false" identified="false" rank="3" points_across="23" user_set="FALSE" />
            <transition_peak replicate="CK_P2004_108" mass_error_ppm="-1" retention_time="35.5918121" start_time="34.4438133" end_time="36.56761" area="55613304" background="384482.3" height="883630.563" fwhm="1.21770918" truncated="false" identified="false" rank="3" points_across="37" user_set="FALSE" />
            <transition_peak replicate="CK_P2004_109" mass_error_ppm="-1.5" retention_time="35.362236" start_time="34.6734352" end_time="36.2232361" area="68375336" background="0" height="1970601.13" fwhm="0.638863" truncated="false" identified="false" rank="2" points_across="27" user_set="FALSE" />
            <transition_peak replicate="CK_P2004_110" mass_error_ppm="-1.1" retention_time="35.3384056" start_time="34.3052063" end_time="36.543808" area="59826436" background="0" height="942605.9" fwhm="1.16734433" truncated="false" identified="false" rank="2" points_across="39" user_set="FALSE" />
            <transition_peak replicate="CK_P2004_112" mass_error_ppm="-1.2" retention_time="35.30481" start_time="34.84561" end_time="35.64921" area="48624284" background="230268.313" height="2186882" fwhm="0.349902332" truncated="false" identified="false" rank="3" points_across="14" user_set="FALSE" />
            <transition_peak replicate="CK_P2004_113" mass_error_ppm="-2.5" retention_time="35.190052" start_time="34.55865" end_time="35.99365" area="52498652" background="0" height="1645378.38" fwhm="0.458966762" truncated="false" identified="false" rank="3" points_across="25" user_set="FALSE" />
            <transition_peak replicate="CK_P2004_114" mass_error_ppm="-2.3" retention_time="35.0178375" start_time="34.3290367" end_time="35.7640381" area="4.490825E+07" background="0" height="1503960.25" fwhm="0.4464456" truncated="false" identified="false" rank="3" points_across="25" user_set="FALSE" />
            <transition_peak replicate="CK_P2004_115" mass_error_ppm="-1.3" retention_time="35.39579" start_time="34.47739" end_time="36.48639" area="63593988" background="0" height="1165458.5" fwhm="0.9582647" truncated="false" identified="false" rank="2" points_across="35" user_set="FALSE" />
            <transition_peak replicate="CK_P2004_117" mass_error_ppm="-3.1" retention_time="35.07873" start_time="34.50373" end_time="36.17123" area="46147164" background="308662.438" height="976206.7" fwhm="0.931329" truncated="false" identified="false" rank="3" points_across="29" user_set="FALSE" />
            <transition_peak replicate="CK_P2004_118" mass_error_ppm="-2.1" retention_time="35.51492" start_time="34.5374222" end_time="36.54992" area="55563024" background="334105.375" height="923811.5" fwhm="0.798604846" truncated="false" identified="false" rank="3" points_across="35" user_set="FALSE" />
            <transition_peak replicate="CK_P2004_119" mass_error_ppm="-2.7" retention_time="35.0787544" start_time="34.5037537" end_time="35.9412537" area="4.922018E+07" background="0" height="1296600.88" fwhm="0.7918316" truncated="false" identified="false" rank="3" points_across="25" user_set="FALSE" />
            <transition_peak replicate="CK_P2004_121" mass_error_ppm="-2.1" retention_time="35.5149231" start_time="34.76742" end_time="36.72242" area="55782524" background="498105.75" height="889030.1" fwhm="0.670242965" truncated="false" identified="false" rank="3" points_across="34" user_set="FALSE" />
            <transition_peak replicate="CK_P2004_122" mass_error_ppm="-2.4" retention_time="35.3662643" start_time="34.5037651" end_time="36.7462654" area="66800944" background="0" height="928547.5" fwhm="1.1796416" truncated="false" identified="false" rank="2" points_across="39" user_set="FALSE" />
            <transition_peak replicate="CK_P2004_124" mass_error_ppm="-0.8" retention_time="35.6253242" start_time="34.0755272" end_time="36.4863243" area="55115844" background="0" height="779057.25" fwhm="1.46022177" truncated="false" identified="false" rank="3" points_across="42" user_set="FALSE" />
            <transition_peak replicate="CK_P2004_125" mass_error_ppm="-0.6" retention_time="35.48128" start_time="34.84878" end_time="35.9987831" area="59021944" background="557555.6" height="1633304.5" fwhm="0.6079571" truncated="false" identified="false" rank="3" points_across="20" user_set="FALSE" />
            <transition_peak replicate="CK_P2004_126" mass_error_ppm="-1.5" retention_time="35.7402077" start_time="34.0182076" end_time="36.25681" area="41082696" background="0" height="706179.438" fwhm="1.02699447" truncated="false" identified="false" rank="3" points_across="39" user_set="FALSE" />
            <transition_peak replicate="CK_P2004_127" mass_error_ppm="-0.4" retention_time="35.85501" start_time="34.7070122" end_time="37.63441" area="54131364" background="124868.695" height="676106.563" fwhm="0.940295756" truncated="false" identified="false" rank="2" points_across="51" user_set="FALSE" />
            <transition_peak replicate="CK_P2004_132" mass_error_ppm="-1.7" retention_time="35.9356232" start_time="34.78762" end_time="36.9114227" area="44506252" background="0" height="723275.7" fwhm="1.35196662" truncated="false" identified="false" rank="2" points_across="37" user_set="FALSE" />
            <transition_peak replicate="CK_P2004_133" mass_error_ppm="-1.7" retention_time="35.8599129" start_time="34.7674141" end_time="36.6649132" area="48537516" background="26603.5469" height="823953.4" fwhm="1.25674677" truncated="false" identified="false" rank="3" points_across="33" user_set="FALSE" />
            <transition_peak replicate="CK_P2004_134" mass_error_ppm="-1.6" retention_time="35.5918465" start_time="34.5586433" end_time="36.567646" area="47813428" background="0" height="767829.8" fwhm="1.04447579" truncated="false" identified="false" rank="2" points_across="35" user_set="FALSE" />
            <transition_peak replicate="CK_P2004_135" mass_error_ppm="-1.4" retention_time="35.3998833" start_time="34.3073845" end_time="36.1473846" area="52462492" background="0" height="1008258.06" fwhm="0.9924216" truncated="false" identified="false" rank="3" points_across="32" user_set="FALSE" />
            <transition_peak replicate="CK_P2004_137" mass_error_ppm="-2.3" retention_time="35.7063065" start_time="34.7305069" end_time="36.682106" area="50478656" background="372535" height="793177.438" fwhm="1.18320072" truncated="false" identified="false" rank="3" points_across="34" user_set="FALSE" />
            <transition_peak replicate="CK_P2004_138" mass_error_ppm="-1.2" retention_time="35.6828" start_time="34.5348" end_time="36.716" area="5.021079E+07" background="0" height="715522.8" fwhm="1.28878629" truncated="false" identified="false" rank="3" points_across="38" user_set="FALSE" />
            <transition_peak replicate="CK_P2004_139" mass_error_ppm="-2" retention_time="35.48088" start_time="34.73338" end_time="36.34338" area="60640284" background="0" height="1503118.5" fwhm="0.738052547" truncated="false" identified="false" rank="3" points_across="28" user_set="FALSE" />
            <transition_peak replicate="CK_P2004_140" mass_error_ppm="-2.4" retention_time="35.70664" start_time="34.61604" end_time="36.7398376" area="5.314623E+07" background="0" height="812245.9" fwhm="1.28403568" truncated="false" identified="false" rank="3" points_across="37" user_set="FALSE" />
            <transition_peak replicate="CK_P2004_142" mass_error_ppm="-2" retention_time="35.51057" start_time="34.59217" end_time="36.54377" area="5.169551E+07" background="0" height="853357.8" fwhm="1.15497029" truncated="false" identified="false" rank="3" points_across="34" user_set="FALSE" />
            <transition_peak replicate="CK_P2004_143" mass_error_ppm="-2" retention_time="35.5918846" start_time="34.5586853" end_time="36.4528847" area="4.004678E+07" background="0" height="664312.938" fwhm="1.019252" truncated="false" identified="false" rank="3" points_across="33" user_set="FALSE" />
            <transition_peak replicate="CK_P2004_144" mass_error_ppm="-2.1" retention_time="35.6253929" start_time="34.5347939" end_time="36.715992" area="4.897967E+07" background="162974.922" height="721459.563" fwhm="1.36969733" truncated="false" identified="false" rank="3" points_across="38" user_set="FALSE" />
            <transition_peak replicate="CK_P2004_145" mass_error_ppm="-2.2" retention_time="35.5106163" start_time="34.3626175" end_time="36.54382" area="40250776" background="0" height="630765.4" fwhm="1.10513783" truncated="false" identified="false" rank="3" points_across="38" user_set="FALSE" />
          </transition_results>
        </transition>
        <transition fragment_type="y" fragment_ordinal="11" calc_neutral_mass="1137.530218" product_charge="1" cleavage_aa="A" loss_neutral_mass="0">
          <precursor_mz>683.827888</precursor_mz>
          <product_mz>1138.537494</product_mz>
          <collision_energy>0</collision_energy>
          <transition_results>
            <transition_peak replicate="CK_P2004_090" mass_error_ppm="-0.7" retention_time="35.82125" start_time="35.4768524" end_time="36.3378525" area="26589788" background="0" height="598382.563" fwhm="0.811671853" fwhm_degenerate="true" truncated="false" identified="false" rank="2" points_across="15" user_set="FALSE" />
            <transition_peak replicate="CK_P2004_091" mass_error_ppm="-1" retention_time="35.24744" start_time="34.73084" end_time="36.79724" area="6.088687E+07" background="234480.734" height="934850.1" fwhm="1.19403327" truncated="false" identified="false" rank="2" points_across="36" user_set="FALSE" />
            <transition_peak replicate="CK_P2004_092" mass_error_ppm="-1.1" retention_time="35.41964" start_time="34.84564" end_time="36.33804" area="5.702489E+07" background="1265296.13" height="1411425" fwhm="0.699342251" truncated="false" identified="false" rank="3" points_across="26" user_set="FALSE" />
            <transition_peak replicate="CK_P2004_094" mass_error_ppm="-0.8" retention_time="35.70656" start_time="35.1325569" end_time="36.3953552" area="58628484" background="873270.4" height="1783015.13" fwhm="0.493212521" truncated="false" identified="false" rank="3" points_across="22" user_set="FALSE" />
            <transition_peak replicate="CK_P2004_095" mass_error_ppm="-1.2" retention_time="35.76407" start_time="34.96047" end_time="36.16587" area="41369508" background="57802.1" height="1424800.63" fwhm="0.4052666" truncated="false" identified="false" rank="2" points_across="21" user_set="FALSE" />
            <transition_peak replicate="CK_P2004_096" mass_error_ppm="-1.2" retention_time="35.64926" start_time="34.84566" end_time="36.05106" area="3.944479E+07" background="203449.922" height="1304180.25" fwhm="0.440125465" truncated="false" identified="false" rank="2" points_across="21" user_set="FALSE" />
            <transition_peak replicate="CK_P2004_097" mass_error_ppm="-0.8" retention_time="35.51061" start_time="34.9940071" end_time="35.7976074" area="39902864" background="242617.922" height="1878797.13" fwhm="0.2652216" truncated="false" identified="false" rank="2" points_across="13" user_set="FALSE" />
            <transition_peak replicate="CK_P2004_099" mass_error_ppm="-1.3" retention_time="35.65371" start_time="35.07871" end_time="36.05621" area="66508484" background="180792.859" height="1982902.13" fwhm="0.5846368" truncated="false" identified="false" rank="2" points_across="17" user_set="FALSE" />
            <transition_peak replicate="CK_P2004_100" mass_error_ppm="-1.4" retention_time="35.36227" start_time="34.90307" end_time="35.70667" area="47738604" background="528163.9" height="2282697.25" fwhm="0.269926667" truncated="false" identified="false" rank="3" points_across="14" user_set="FALSE" />
            <transition_peak replicate="CK_P2004_101" mass_error_ppm="-1.5" retention_time="35.6828" start_time="35.3957977" end_time="37.6918" area="4.599958E+07" background="1.63085E+07" height="921372.5" fwhm="0.7767254" fwhm_degenerate="true" truncated="false" identified="false" rank="3" points_across="40" user_set="FALSE" />
            <transition_peak replicate="CK_P2004_103" mass_error_ppm="-0.7" retention_time="35.395752" start_time="34.936554" end_time="35.6827545" area="45388344" background="322799.75" height="2300271" fwhm="0.28298384" truncated="false" identified="false" rank="2" points_across="13" user_set="FALSE" />
            <transition_peak replicate="CK_P2004_104" mass_error_ppm="-0.5" retention_time="35.41934" start_time="34.8453369" end_time="35.706337" area="35884108" background="347989.25" height="1685765.63" fwhm="0.4350946" fwhm_degenerate="true" truncated="false" identified="false" rank="2" points_across="15" user_set="FALSE" />
            <transition_peak replicate="CK_P2004_105" mass_error_ppm="-1.2" retention_time="35.3622665" start_time="34.7308655" end_time="36.3380661" area="63987596" background="270548.4" height="1566255.25" fwhm="0.7494409" truncated="false" identified="false" rank="2" points_across="28" user_set="FALSE" />
            <transition_peak replicate="CK_P2004_106" mass_error_ppm="-0.6" retention_time="35.19004" start_time="34.61604" end_time="35.93624" area="4.168397E+07" background="122580.773" height="1005384.13" fwhm="0.8503704" fwhm_degenerate="true" truncated="false" identified="false" rank="2" points_across="23" user_set="FALSE" />
            <transition_peak replicate="CK_P2004_108" mass_error_ppm="-0.7" retention_time="35.5918121" start_time="34.4438133" end_time="36.56761" area="5.622057E+07" background="0" height="904128.4" fwhm="1.20998073" truncated="false" identified="false" rank="2" points_across="37" user_set="FALSE" />
            <transition_peak replicate="CK_P2004_109" mass_error_ppm="-1.4" retention_time="35.362236" start_time="34.6734352" end_time="36.2232361" area="6.789883E+07" background="998547.7" height="1941710.25" fwhm="0.6258934" truncated="false" identified="false" rank="3" points_across="27" user_set="FALSE" />
            <transition_peak replicate="CK_P2004_110" mass_error_ppm="-0.5" retention_time="35.3384056" start_time="34.3052063" end_time="36.543808" area="5.822319E+07" background="0" height="946893.3" fwhm="0.8590834" truncated="false" identified="false" rank="3" points_across="39" user_set="FALSE" />
            <transition_peak replicate="CK_P2004_112" mass_error_ppm="-1.1" retention_time="35.30481" start_time="34.84561" end_time="35.64921" area="4.867414E+07" background="244652.453" height="2165977.25" fwhm="0.356113881" truncated="false" identified="false" rank="2" points_across="14" user_set="FALSE" />
            <transition_peak replicate="CK_P2004_113" mass_error_ppm="-2.3" retention_time="35.190052" start_time="34.55865" end_time="35.99365" area="5.30995E+07" background="403621.719" height="1656050.5" fwhm="0.4053402" truncated="false" identified="false" rank="2" points_across="25" user_set="FALSE" />
            <transition_peak replicate="CK_P2004_114" mass_error_ppm="-2" retention_time="35.0178375" start_time="34.3290367" end_time="35.7640381" area="45304644" background="61055.5977" height="1489138.38" fwhm="0.451115638" truncated="false" identified="false" rank="2" points_across="25" user_set="FALSE" />
            <transition_peak replicate="CK_P2004_115" mass_error_ppm="-1.1" retention_time="35.39579" start_time="34.47739" end_time="36.48639" area="63427816" background="796914.7" height="1164261.88" fwhm="0.956656635" truncated="false" identified="false" rank="3" points_across="35" user_set="FALSE" />
            <transition_peak replicate="CK_P2004_117" mass_error_ppm="-2.9" retention_time="35.07873" start_time="34.50373" end_time="36.17123" area="46917664" background="0" height="985739.75" fwhm="0.909644067" truncated="false" identified="false" rank="2" points_across="29" user_set="FALSE" />
            <transition_peak replicate="CK_P2004_118" mass_error_ppm="-2" retention_time="35.51492" start_time="34.5374222" end_time="36.54992" area="56322244" background="0" height="930447.563" fwhm="0.804139256" truncated="false" identified="false" rank="2" points_across="35" user_set="FALSE" />
            <transition_peak replicate="CK_P2004_119" mass_error_ppm="-2.6" retention_time="35.0787544" start_time="34.5037537" end_time="35.9412537" area="49434468" background="0" height="1292254.75" fwhm="0.7961553" truncated="false" identified="false" rank="2" points_across="25" user_set="FALSE" />
            <transition_peak replicate="CK_P2004_121" mass_error_ppm="-2.5" retention_time="35.5149231" start_time="34.76742" end_time="36.72242" area="5.821633E+07" background="1013369.94" height="924886.25" fwhm="1.07891572" truncated="false" identified="false" rank="2" points_across="34" user_set="FALSE" />
            <transition_peak replicate="CK_P2004_122" mass_error_ppm="-2.3" retention_time="35.4237671" start_time="34.5037651" end_time="36.7462654" area="6.640976E+07" background="1025725.38" height="893636.3" fwhm="1.347882" truncated="false" identified="false" rank="3" points_across="39" user_set="FALSE" />
            <transition_peak replicate="CK_P2004_124" mass_error_ppm="-0.5" retention_time="35.6253242" start_time="34.0755272" end_time="36.4863243" area="5.525097E+07" background="0" height="789870.9" fwhm="1.456785" truncated="false" identified="false" rank="2" points_across="42" user_set="FALSE" />
            <transition_peak replicate="CK_P2004_125" mass_error_ppm="-0.5" retention_time="35.538784" start_time="34.84878" end_time="35.9987831" area="59590184" background="309313.375" height="1625338" fwhm="0.611234963" truncated="false" identified="false" rank="2" points_across="20" user_set="FALSE" />
            <transition_peak replicate="CK_P2004_126" mass_error_ppm="-1.1" retention_time="35.7402077" start_time="34.0182076" end_time="36.25681" area="4.146624E+07" background="0" height="728699.8" fwhm="1.003816" truncated="false" identified="false" rank="2" points_across="39" user_set="FALSE" />
            <transition_peak replicate="CK_P2004_127" mass_error_ppm="0.3" retention_time="35.85501" start_time="34.7070122" end_time="37.63441" area="5.398812E+07" background="112944.961" height="691404.8" fwhm="0.924856246" truncated="false" identified="false" rank="3" points_across="51" user_set="FALSE" />
            <transition_peak replicate="CK_P2004_132" mass_error_ppm="-1.5" retention_time="35.9356232" start_time="34.78762" end_time="36.9114227" area="44342172" background="0" height="687521.938" fwhm="1.384776" truncated="false" identified="false" rank="3" points_across="37" user_set="FALSE" />
            <transition_peak replicate="CK_P2004_133" mass_error_ppm="-1.6" retention_time="35.8024139" start_time="34.7674141" end_time="36.6649132" area="4.911531E+07" background="0" height="839512.25" fwhm="1.25263369" truncated="false" identified="false" rank="2" points_across="33" user_set="FALSE" />
            <transition_peak replicate="CK_P2004_134" mass_error_ppm="-1.5" retention_time="35.5344467" start_time="34.5586433" end_time="36.567646" area="4.724309E+07" background="298333.969" height="768438.938" fwhm="1.03312755" truncated="false" identified="false" rank="3" points_across="35" user_set="FALSE" />
            <transition_peak replicate="CK_P2004_135" mass_error_ppm="-1.3" retention_time="35.3998833" start_time="34.3073845" end_time="36.1473846" area="5.286504E+07" background="0" height="991967.4" fwhm="0.9947764" truncated="false" identified="false" rank="2" points_across="32" user_set="FALSE" />
            <transition_peak replicate="CK_P2004_137" mass_error_ppm="-2.2" retention_time="35.821106" start_time="34.7305069" end_time="36.682106" area="5.123608E+07" background="0" height="796846.5" fwhm="1.17738855" truncated="false" identified="false" rank="2" points_across="34" user_set="FALSE" />
            <transition_peak replicate="CK_P2004_138" mass_error_ppm="-1" retention_time="35.7976" start_time="34.5348" end_time="36.716" area="51820956" background="2643.398" height="715140.4" fwhm="1.28654051" truncated="false" identified="false" rank="2" points_across="38" user_set="FALSE" />
            <transition_peak replicate="CK_P2004_139" mass_error_ppm="-1.9" retention_time="35.48088" start_time="34.73338" end_time="36.34338" area="61463644" background="382032.469" height="1518069.13" fwhm="0.7377507" truncated="false" identified="false" rank="2" points_across="28" user_set="FALSE" />
            <transition_peak replicate="CK_P2004_140" mass_error_ppm="-2.3" retention_time="35.59184" start_time="34.61604" end_time="36.7398376" area="53394084" background="614336.3" height="830288.6" fwhm="1.17347872" truncated="false" identified="false" rank="2" points_across="37" user_set="FALSE" />
            <transition_peak replicate="CK_P2004_142" mass_error_ppm="-1.9" retention_time="35.51057" start_time="34.59217" end_time="36.54377" area="52015764" background="297297.7" height="865581.938" fwhm="1.14669168" truncated="false" identified="false" rank="2" points_across="34" user_set="FALSE" />
            <transition_peak replicate="CK_P2004_143" mass_error_ppm="-1.9" retention_time="35.5918846" start_time="34.5586853" end_time="36.4528847" area="40914224" background="0" height="703336.4" fwhm="1.0119859" truncated="false" identified="false" rank="2" points_across="33" user_set="FALSE" />
            <transition_peak replicate="CK_P2004_144" mass_error_ppm="-2.1" retention_time="35.6253929" start_time="34.5347939" end_time="36.715992" area="50160996" background="427164.8" height="733950.8" fwhm="1.36961675" truncated="false" identified="false" rank="2" points_across="38" user_set="FALSE" />
            <transition_peak replicate="CK_P2004_145" mass_error_ppm="-1.9" retention_time="35.5106163" start_time="34.3626175" end_time="36.54382" area="4.122269E+07" background="382904.969" height="627533.938" fwhm="1.10920537" truncated="false" identified="false" rank="2" points_across="38" user_set="FALSE" />
          </transition_results>
        </transition>
        <transition fragment_type="y" fragment_ordinal="6" calc_neutral_mass="662.287134" product_charge="1" cleavage_aa="D" loss_neutral_mass="0">
          <precursor_mz>683.827888</precursor_mz>
          <product_mz>663.29441</product_mz>
          <collision_energy>0</collision_energy>
          <transition_results>
            <transition_peak replicate="CK_P2004_090" mass_error_ppm="-0.9" retention_time="35.87865" start_time="35.4768524" end_time="36.3378525" area="1.321201E+07" background="0" height="303083.75" fwhm="0.810655832" fwhm_degenerate="true" truncated="false" identified="false" rank="5" points_across="15" user_set="FALSE" />
            <transition_peak replicate="CK_P2004_091" mass_error_ppm="-1.5" retention_time="35.19004" start_time="34.73084" end_time="36.79724" area="30061318" background="0" height="473265.125" fwhm="1.12744057" truncated="false" identified="false" rank="5" points_across="36" user_set="FALSE" />
            <transition_peak replicate="CK_P2004_092" mass_error_ppm="-1.4" retention_time="35.41964" start_time="34.84564" end_time="36.33804" area="28706212" background="0" height="705348" fwhm="0.702670455" truncated="false" identified="false" rank="5" points_across="26" user_set="FALSE" />
            <transition_peak replicate="CK_P2004_094" mass_error_ppm="-1.4" retention_time="35.70656" start_time="35.1325569" end_time="36.3953552" area="28979316" background="153418.3" height="889818.9" fwhm="0.47714594" truncated="false" identified="false" rank="5" points_across="22" user_set="FALSE" />
            <transition_peak replicate="CK_P2004_095" mass_error_ppm="-1.4" retention_time="35.82147" start_time="34.96047" end_time="36.16587" area="20181498" background="0" height="707337.1" fwhm="0.4008313" truncated="false" identified="false" rank="5" points_across="21" user_set="FALSE" />
            <transition_peak replicate="CK_P2004_096" mass_error_ppm="-1.6" retention_time="35.64926" start_time="34.84566" end_time="36.05106" area="19608694" background="0" height="644096.6" fwhm="0.444108844" truncated="false" identified="false" rank="5" points_across="21" user_set="FALSE" />
            <transition_peak replicate="CK_P2004_097" mass_error_ppm="-1" retention_time="35.51061" start_time="34.9940071" end_time="35.7976074" area="19672374" background="1289.64746" height="909732" fwhm="0.273419559" truncated="false" identified="false" rank="5" points_across="13" user_set="FALSE" />
            <transition_peak replicate="CK_P2004_099" mass_error_ppm="-1.7" retention_time="35.65371" start_time="35.07871" end_time="36.05621" area="33755184" background="0" height="1001592.25" fwhm="0.5883639" truncated="false" identified="false" rank="5" points_across="17" user_set="FALSE" />
            <transition_peak replicate="CK_P2004_100" mass_error_ppm="-1.6" retention_time="35.36227" start_time="34.90307" end_time="35.70667" area="23584086" background="0" height="1107932.13" fwhm="0.272161841" truncated="false" identified="false" rank="5" points_across="14" user_set="FALSE" />
            <transition_peak replicate="CK_P2004_101" mass_error_ppm="-1.9" retention_time="35.7402" start_time="35.3957977" end_time="37.6918" area="2.3396E+07" background="7306581" height="466751" fwhm="0.786605" fwhm_degenerate="true" truncated="false" identified="false" rank="5" points_across="40" user_set="FALSE" />
            <transition_peak replicate="CK_P2004_103" mass_error_ppm="-1" retention_time="35.395752" start_time="34.936554" end_time="35.6827545" area="2.213255E+07" background="0" height="1103569.63" fwhm="0.2860353" truncated="false" identified="false" rank="5" points_across="13" user_set="FALSE" />
            <transition_peak replicate="CK_P2004_104" mass_error_ppm="-0.9" retention_time="35.41934" start_time="34.8453369" end_time="35.706337" area="17698284" background="85860.11" height="814679.9" fwhm="0.3734347" truncated="false" identified="false" rank="5" points_across="15" user_set="FALSE" />
            <transition_peak replicate="CK_P2004_105" mass_error_ppm="-1.6" retention_time="35.3048668" start_time="34.7308655" end_time="36.3380661" area="31695036" background="0" height="777366.063" fwhm="0.7419051" truncated="false" identified="false" rank="5" points_across="28" user_set="FALSE" />
            <transition_peak replicate="CK_P2004_106" mass_error_ppm="-1" retention_time="35.19004" start_time="34.61604" end_time="35.93624" area="20176066" background="0" height="497877.531" fwhm="0.851673663" fwhm_degenerate="true" truncated="false" identified="false" rank="5" points_across="23" user_set="FALSE" />
            <transition_peak replicate="CK_P2004_108" mass_error_ppm="-1.3" retention_time="35.5918121" start_time="34.4438133" end_time="36.56761" area="2.748743E+07" background="0" height="439491.6" fwhm="1.22529411" truncated="false" identified="false" rank="5" points_across="37" user_set="FALSE" />
            <transition_peak replicate="CK_P2004_109" mass_error_ppm="-1.8" retention_time="35.362236" start_time="34.6734352" end_time="36.2232361" area="33480872" background="0" height="985465.3" fwhm="0.6000943" truncated="false" identified="false" rank="5" points_across="27" user_set="FALSE" />
            <transition_peak replicate="CK_P2004_110" mass_error_ppm="-1.1" retention_time="35.3384056" start_time="34.3052063" end_time="36.543808" area="28340488" background="0" height="450669.375" fwhm="0.864163339" truncated="false" identified="false" rank="5" points_across="39" user_set="FALSE" />
            <transition_peak replicate="CK_P2004_112" mass_error_ppm="-1.4" retention_time="35.24741" start_time="34.84561" end_time="35.64921" area="23850514" background="0" height="1061931.13" fwhm="0.363068134" truncated="false" identified="false" rank="5" points_across="14" user_set="FALSE" />
            <transition_peak replicate="CK_P2004_113" mass_error_ppm="-2.6" retention_time="35.190052" start_time="34.55865" end_time="35.99365" area="25946506" background="0" height="822389.2" fwhm="0.383839816" truncated="false" identified="false" rank="5" points_across="25" user_set="FALSE" />
            <transition_peak replicate="CK_P2004_114" mass_error_ppm="-2.6" retention_time="35.0178375" start_time="34.3290367" end_time="35.7640381" area="22456608" background="0" height="739921.563" fwhm="0.467329383" truncated="false" identified="false" rank="5" points_across="25" user_set="FALSE" />
            <transition_peak replicate="CK_P2004_115" mass_error_ppm="-1.6" retention_time="35.39579" start_time="34.47739" end_time="36.48639" area="31550646" background="0" height="581368.6" fwhm="0.956971943" truncated="false" identified="false" rank="5" points_across="35" user_set="FALSE" />
            <transition_peak replicate="CK_P2004_117" mass_error_ppm="-3.3" retention_time="35.07873" start_time="34.50373" end_time="36.17123" area="2.327098E+07" background="0" height="489876.969" fwhm="0.9261806" truncated="false" identified="false" rank="5" points_across="29" user_set="FALSE" />
            <transition_peak replicate="CK_P2004_118" mass_error_ppm="-2.4" retention_time="35.51492" start_time="34.5374222" end_time="36.54992" area="27497708" background="157073.984" height="443390.5" fwhm="0.8046973" truncated="false" identified="false" rank="5" points_across="35" user_set="FALSE" />
            <transition_peak replicate="CK_P2004_119" mass_error_ppm="-2.9" retention_time="35.0787544" start_time="34.5037537" end_time="35.9412537" area="24663144" background="35503.72" height="648343.438" fwhm="0.79645" truncated="false" identified="false" rank="5" points_across="25" user_set="FALSE" />
            <transition_peak replicate="CK_P2004_121" mass_error_ppm="-2.4" retention_time="35.5149231" start_time="34.76742" end_time="36.72242" area="27659416" background="0" height="445173.281" fwhm="0.6700535" truncated="false" identified="false" rank="5" points_across="34" user_set="FALSE" />
            <transition_peak replicate="CK_P2004_122" mass_error_ppm="-2.7" retention_time="35.0212669" start_time="34.5037651" end_time="36.7462654" area="33211182" background="0" height="457460.469" fwhm="1.14688563" truncated="false" identified="false" rank="5" points_across="39" user_set="FALSE" />
            <transition_peak replicate="CK_P2004_124" mass_error_ppm="-1.2" retention_time="35.6253242" start_time="34.0755272" end_time="36.4863243" area="27684702" background="0" height="408453.656" fwhm="1.32136786" truncated="false" identified="false" rank="5" points_across="42" user_set="FALSE" />
            <transition_peak replicate="CK_P2004_125" mass_error_ppm="-0.8" retention_time="35.48128" start_time="34.84878" end_time="35.9987831" area="29058706" background="0" height="788485.25" fwhm="0.6094346" truncated="false" identified="false" rank="5" points_across="20" user_set="FALSE" />
            <transition_peak replicate="CK_P2004_126" mass_error_ppm="-1.9" retention_time="35.7402077" start_time="34.0182076" end_time="36.25681" area="20364304" background="0" height="334632.563" fwhm="1.17202485" fwhm_degenerate="true" truncated="false" identified="false" rank="5" points_across="39" user_set="FALSE" />
            <transition_peak replicate="CK_P2004_127" mass_error_ppm="-0.8" retention_time="35.85501" start_time="34.7070122" end_time="37.63441" area="2.697642E+07" background="76026.92" height="340561.656" fwhm="0.944583952" truncated="false" identified="false" rank="5" points_across="51" user_set="FALSE" />
            <transition_peak replicate="CK_P2004_132" mass_error_ppm="-1.8" retention_time="35.9356232" start_time="34.78762" end_time="36.9114227" area="22469262" background="0" height="345223.281" fwhm="1.41185021" truncated="false" identified="false" rank="5" points_across="37" user_set="FALSE" />
            <transition_peak replicate="CK_P2004_133" mass_error_ppm="-2" retention_time="35.8024139" start_time="34.7674141" end_time="36.6649132" area="2.418771E+07" background="0" height="401977.8" fwhm="1.27795446" truncated="false" identified="false" rank="5" points_across="33" user_set="FALSE" />
            <transition_peak replicate="CK_P2004_134" mass_error_ppm="-1.9" retention_time="35.5344467" start_time="34.5586433" end_time="36.567646" area="23098692" background="145734.219" height="373290.438" fwhm="1.04981887" truncated="false" identified="false" rank="5" points_across="35" user_set="FALSE" />
            <transition_peak replicate="CK_P2004_135" mass_error_ppm="-1.7" retention_time="35.3998833" start_time="34.3073845" end_time="36.1473846" area="26043318" background="0" height="493306.625" fwhm="0.9842656" truncated="false" identified="false" rank="5" points_across="32" user_set="FALSE" />
            <transition_peak replicate="CK_P2004_137" mass_error_ppm="-2.6" retention_time="35.821106" start_time="34.7305069" end_time="36.682106" area="25384758" background="0" height="400531.719" fwhm="1.19296467" truncated="false" identified="false" rank="5" points_across="34" user_set="FALSE" />
            <transition_peak replicate="CK_P2004_138" mass_error_ppm="-1.6" retention_time="35.6828" start_time="34.5348" end_time="36.716" area="24944926" background="0" height="365897.8" fwhm="1.28436148" truncated="false" identified="false" rank="5" points_across="38" user_set="FALSE" />
            <transition_peak replicate="CK_P2004_139" mass_error_ppm="-2.2" retention_time="35.48088" start_time="34.73338" end_time="36.34338" area="30078696" background="0" height="742328" fwhm="0.743064344" truncated="false" identified="false" rank="5" points_across="28" user_set="FALSE" />
            <transition_peak replicate="CK_P2004_140" mass_error_ppm="-2.7" retention_time="35.70664" start_time="34.61604" end_time="36.7398376" area="26467664" background="0" height="399069.969" fwhm="1.17843962" truncated="false" identified="false" rank="5" points_across="37" user_set="FALSE" />
            <transition_peak replicate="CK_P2004_142" mass_error_ppm="-2.3" retention_time="35.51057" start_time="34.59217" end_time="36.54377" area="26081964" background="0" height="449457.625" fwhm="1.12633348" truncated="false" identified="false" rank="5" points_across="34" user_set="FALSE" />
            <transition_peak replicate="CK_P2004_143" mass_error_ppm="-2.3" retention_time="35.5918846" start_time="34.5586853" end_time="36.4528847" area="20298118" background="0" height="342988.031" fwhm="1.01031828" truncated="false" identified="false" rank="5" points_across="33" user_set="FALSE" />
            <transition_peak replicate="CK_P2004_144" mass_error_ppm="-2.5" retention_time="35.5679932" start_time="34.5347939" end_time="36.715992" area="24590418" background="0" height="357452.375" fwhm="1.37668657" truncated="false" identified="false" rank="5" points_across="38" user_set="FALSE" />
            <transition_peak replicate="CK_P2004_145" mass_error_ppm="-2.4" retention_time="35.4532166" start_time="34.3626175" end_time="36.54382" area="2.035798E+07" background="0" height="312846.469" fwhm="1.15290678" truncated="false" identified="false" rank="5" points_across="38" user_set="FALSE" />
          </transition_results>
        </transition>
        <transition fragment_type="y" fragment_ordinal="10" calc_neutral_mass="1066.493104" product_charge="1" cleavage_aa="T" loss_neutral_mass="0">
          <precursor_mz>683.827888</precursor_mz>
          <product_mz>1067.50038</product_mz>
          <collision_energy>0</collision_energy>
          <transition_results>
            <transition_peak replicate="CK_P2004_090" mass_error_ppm="-0.7" retention_time="35.82125" start_time="35.4768524" end_time="36.3378525" area="17118138" background="0" height="380043.531" fwhm="0.8162193" fwhm_degenerate="true" truncated="false" identified="false" rank="4" points_across="15" user_set="FALSE" />
            <transition_peak replicate="CK_P2004_091" mass_error_ppm="-1.5" retention_time="35.19004" start_time="34.73084" end_time="36.79724" area="4.020314E+07" background="0" height="622836.7" fwhm="1.18488932" truncated="false" identified="false" rank="4" points_across="36" user_set="FALSE" />
            <transition_peak replicate="CK_P2004_092" mass_error_ppm="-1.4" retention_time="35.41964" start_time="34.84564" end_time="36.33804" area="3.790462E+07" background="0" height="916899" fwhm="0.729383945" truncated="false" identified="false" rank="4" points_across="26" user_set="FALSE" />
            <transition_peak replicate="CK_P2004_094" mass_error_ppm="-0.5" retention_time="35.70656" start_time="35.1325569" end_time="36.3953552" area="3.833777E+07" background="0" height="1122626.25" fwhm="0.4998515" truncated="false" identified="false" rank="4" points_across="22" user_set="FALSE" />
            <transition_peak replicate="CK_P2004_095" mass_error_ppm="-1.4" retention_time="35.76407" start_time="34.96047" end_time="36.16587" area="26968146" background="0" height="918919.438" fwhm="0.415874928" truncated="false" identified="false" rank="4" points_across="21" user_set="FALSE" />
            <transition_peak replicate="CK_P2004_096" mass_error_ppm="-1.5" retention_time="35.64926" start_time="34.84566" end_time="36.05106" area="25594918" background="149710.2" height="831801.25" fwhm="0.457782626" truncated="false" identified="false" rank="4" points_across="21" user_set="FALSE" />
            <transition_peak replicate="CK_P2004_097" mass_error_ppm="-1" retention_time="35.51061" start_time="34.9940071" end_time="35.7976074" area="26268264" background="0" height="1209463.88" fwhm="0.275342941" truncated="false" identified="false" rank="4" points_across="13" user_set="FALSE" />
            <transition_peak replicate="CK_P2004_099" mass_error_ppm="-1.5" retention_time="35.65371" start_time="35.07871" end_time="36.05621" area="4.302477E+07" background="0" height="1279538.13" fwhm="0.589592159" truncated="false" identified="false" rank="4" points_across="17" user_set="FALSE" />
            <transition_peak replicate="CK_P2004_100" mass_error_ppm="-1.6" retention_time="35.36227" start_time="34.90307" end_time="35.70667" area="30943754" background="159719.2" height="1489518.88" fwhm="0.265484363" truncated="false" identified="false" rank="4" points_across="14" user_set="FALSE" />
            <transition_peak replicate="CK_P2004_101" mass_error_ppm="-1.6" retention_time="35.6828" start_time="35.3957977" end_time="37.6918" area="3.093461E+07" background="9760718" height="601250.438" fwhm="0.7470586" fwhm_degenerate="true" truncated="false" identified="false" rank="4" points_across="40" user_set="FALSE" />
            <transition_peak replicate="CK_P2004_103" mass_error_ppm="-1" retention_time="35.395752" start_time="34.936554" end_time="35.6827545" area="29046088" background="0" height="1476871.13" fwhm="0.2770701" truncated="false" identified="false" rank="4" points_across="13" user_set="FALSE" />
            <transition_peak replicate="CK_P2004_104" mass_error_ppm="-1" retention_time="35.41934" start_time="34.8453369" end_time="35.706337" area="23698766" background="0" height="1110237.5" fwhm="0.313992471" truncated="false" identified="false" rank="4" points_across="15" user_set="FALSE" />
            <transition_peak replicate="CK_P2004_105" mass_error_ppm="-1.6" retention_time="35.3622665" start_time="34.7308655" end_time="36.3380661" area="41428844" background="0" height="1027271.88" fwhm="0.7354518" truncated="false" identified="false" rank="4" points_across="28" user_set="FALSE" />
            <transition_peak replicate="CK_P2004_106" mass_error_ppm="-1" retention_time="35.19004" start_time="34.61604" end_time="35.93624" area="2.726883E+07" background="0" height="650310.2" fwhm="0.855072" fwhm_degenerate="true" truncated="false" identified="false" rank="4" points_across="23" user_set="FALSE" />
            <transition_peak replicate="CK_P2004_108" mass_error_ppm="-1.1" retention_time="35.5918121" start_time="34.4438133" end_time="36.56761" area="3.663123E+07" background="0" height="580796.938" fwhm="1.22205" truncated="false" identified="false" rank="4" points_across="37" user_set="FALSE" />
            <transition_peak replicate="CK_P2004_109" mass_error_ppm="-1.6" retention_time="35.362236" start_time="34.6734352" end_time="36.2232361" area="4.426235E+07" background="0" height="1248262.5" fwhm="0.6338076" truncated="false" identified="false" rank="4" points_across="27" user_set="FALSE" />
            <transition_peak replicate="CK_P2004_110" mass_error_ppm="-1.4" retention_time="35.3958054" start_time="34.3052063" end_time="36.543808" area="39547096" background="0" height="602534.3" fwhm="1.19415236" truncated="false" identified="false" rank="4" points_across="39" user_set="FALSE" />
            <transition_peak replicate="CK_P2004_112" mass_error_ppm="-1.4" retention_time="35.30481" start_time="34.84561" end_time="35.64921" area="31843718" background="0" height="1421473.38" fwhm="0.3410072" truncated="false" identified="false" rank="4" points_across="14" user_set="FALSE" />
            <transition_peak replicate="CK_P2004_113" mass_error_ppm="-2.5" retention_time="35.190052" start_time="34.55865" end_time="35.99365" area="33473582" background="325346.3" height="1089148.5" fwhm="0.3662212" truncated="false" identified="false" rank="4" points_across="25" user_set="FALSE" />
            <transition_peak replicate="CK_P2004_114" mass_error_ppm="-2.3" retention_time="35.0178375" start_time="34.3290367" end_time="35.7640381" area="29367804" background="28705.207" height="961440.5" fwhm="0.439172536" truncated="false" identified="false" rank="4" points_across="25" user_set="FALSE" />
            <transition_peak replicate="CK_P2004_115" mass_error_ppm="-1.6" retention_time="35.39579" start_time="34.47739" end_time="36.48639" area="42032144" background="0" height="739739.8" fwhm="0.984323" truncated="false" identified="false" rank="4" points_across="35" user_set="FALSE" />
            <transition_peak replicate="CK_P2004_117" mass_error_ppm="-3.1" retention_time="35.07873" start_time="34.50373" end_time="36.17123" area="30185146" background="0" height="641921.2" fwhm="0.888289034" truncated="false" identified="false" rank="4" points_across="29" user_set="FALSE" />
            <transition_peak replicate="CK_P2004_118" mass_error_ppm="-2.2" retention_time="35.51492" start_time="34.5374222" end_time="36.54992" area="3.670665E+07" background="0" height="576803.1" fwhm="0.808512032" truncated="false" identified="false" rank="4" points_across="35" user_set="FALSE" />
            <transition_peak replicate="CK_P2004_119" mass_error_ppm="-2.5" retention_time="35.0787544" start_time="34.5037537" end_time="35.9412537" area="3.061077E+07" background="409191.469" height="832244.938" fwhm="0.6910962" truncated="false" identified="false" rank="4" points_across="25" user_set="FALSE" />
            <transition_peak replicate="CK_P2004_121" mass_error_ppm="-2.1" retention_time="35.5149231" start_time="34.76742" end_time="36.72242" area="36400036" background="0" height="585073.563" fwhm="0.66607374" truncated="false" identified="false" rank="4" points_across="34" user_set="FALSE" />
            <transition_peak replicate="CK_P2004_122" mass_error_ppm="-2.4" retention_time="35.4237671" start_time="34.5037651" end_time="36.7462654" area="4.271358E+07" background="343499.563" height="573819.2" fwhm="1.29364681" truncated="false" identified="false" rank="4" points_across="39" user_set="FALSE" />
            <transition_peak replicate="CK_P2004_124" mass_error_ppm="-0.7" retention_time="35.6253242" start_time="34.0755272" end_time="36.4863243" area="36002656" background="0" height="529215.063" fwhm="1.45145619" truncated="false" identified="false" rank="4" points_across="42" user_set="FALSE" />
            <transition_peak replicate="CK_P2004_125" mass_error_ppm="-0.5" retention_time="35.48128" start_time="34.84878" end_time="35.9987831" area="3.847084E+07" background="637216.3" height="1051232.88" fwhm="0.6075957" truncated="false" identified="false" rank="4" points_across="20" user_set="FALSE" />
            <transition_peak replicate="CK_P2004_126" mass_error_ppm="-1.7" retention_time="35.7402077" start_time="34.0182076" end_time="36.25681" area="27371574" background="0" height="450079.4" fwhm="1.03038573" truncated="false" identified="false" rank="4" points_across="39" user_set="FALSE" />
            <transition_peak replicate="CK_P2004_127" mass_error_ppm="-0.1" retention_time="35.85501" start_time="34.7070122" end_time="37.63441" area="3.594056E+07" background="0" height="457686.656" fwhm="0.9473586" truncated="false" identified="false" rank="4" points_across="51" user_set="FALSE" />
            <transition_peak replicate="CK_P2004_132" mass_error_ppm="-1.7" retention_time="35.9356232" start_time="34.78762" end_time="36.9114227" area="28915274" background="118853.469" height="467887.656" fwhm="1.34724748" truncated="false" identified="false" rank="4" points_across="37" user_set="FALSE" />
            <transition_peak replicate="CK_P2004_133" mass_error_ppm="-1.6" retention_time="35.8599129" start_time="34.7674141" end_time="36.6649132" area="31277206" background="0" height="525411.438" fwhm="1.26853859" truncated="false" identified="false" rank="4" points_across="33" user_set="FALSE" />
            <transition_peak replicate="CK_P2004_134" mass_error_ppm="-1.7" retention_time="35.5344467" start_time="34.5586433" end_time="36.567646" area="31370816" background="0" height="505950.156" fwhm="1.03513861" truncated="false" identified="false" rank="4" points_across="35" user_set="FALSE" />
            <transition_peak replicate="CK_P2004_135" mass_error_ppm="-1.5" retention_time="35.3998833" start_time="34.3073845" end_time="36.1473846" area="34025428" background="0" height="658904.4" fwhm="0.9813493" truncated="false" identified="false" rank="4" points_across="32" user_set="FALSE" />
            <transition_peak replicate="CK_P2004_137" mass_error_ppm="-2.5" retention_time="35.8785057" start_time="34.7305069" end_time="36.682106" area="32734034" background="304371.344" height="504665" fwhm="1.19839489" truncated="false" identified="false" rank="4" points_across="34" user_set="FALSE" />
            <transition_peak replicate="CK_P2004_138" mass_error_ppm="-1.7" retention_time="35.6828" start_time="34.5348" end_time="36.716" area="3.436405E+07" background="0" height="469541.844" fwhm="1.30725968" truncated="false" identified="false" rank="4" points_across="38" user_set="FALSE" />
            <transition_peak replicate="CK_P2004_139" mass_error_ppm="-2.1" retention_time="35.48088" start_time="34.73338" end_time="36.34338" area="3.900081E+07" background="0" height="1005322.31" fwhm="0.680360258" truncated="false" identified="false" rank="4" points_across="28" user_set="FALSE" />
            <transition_peak replicate="CK_P2004_140" mass_error_ppm="-2.5" retention_time="35.59184" start_time="34.61604" end_time="36.7398376" area="34432868" background="492953" height="525925.3" fwhm="1.29782856" truncated="false" identified="false" rank="4" points_across="37" user_set="FALSE" />
            <transition_peak replicate="CK_P2004_142" mass_error_ppm="-2.2" retention_time="35.68277" start_time="34.59217" end_time="36.54377" area="3.425088E+07" background="0" height="545531" fwhm="1.189195" truncated="false" identified="false" rank="4" points_across="34" user_set="FALSE" />
            <transition_peak replicate="CK_P2004_143" mass_error_ppm="-2.2" retention_time="35.5918846" start_time="34.5586853" end_time="36.4528847" area="26057602" background="0" height="430342.5" fwhm="1.19256878" truncated="false" identified="false" rank="4" points_across="33" user_set="FALSE" />
            <transition_peak replicate="CK_P2004_144" mass_error_ppm="-2.3" retention_time="35.6253929" start_time="34.5347939" end_time="36.715992" area="32504826" background="0" height="464327.844" fwhm="1.38147926" truncated="false" identified="false" rank="4" points_across="38" user_set="FALSE" />
            <transition_peak replicate="CK_P2004_145" mass_error_ppm="-2.5" retention_time="35.5106163" start_time="34.3626175" end_time="36.54382" area="27330814" background="113145.289" height="411954.469" fwhm="1.27380216" truncated="false" identified="false" rank="4" points_across="38" user_set="FALSE" />
          </transition_results>
        </transition>
        <transition fragment_type="y" fragment_ordinal="4" calc_neutral_mass="418.217597" product_charge="1" cleavage_aa="S" loss_neutral_mass="0">
          <precursor_mz>683.827888</precursor_mz>
          <product_mz>419.224873</product_mz>
          <collision_energy>0</collision_energy>
          <transition_results>
            <transition_peak replicate="CK_P2004_090" mass_error_ppm="-1.3" retention_time="35.5916519" start_time="35.4768524" end_time="36.3378525" area="4210766" background="0" height="99459.93" fwhm="0.808161438" fwhm_degenerate="true" truncated="false" identified="false" rank="6" points_across="15" user_set="FALSE" />
            <transition_peak replicate="CK_P2004_091" mass_error_ppm="-1.8" retention_time="35.19004" start_time="34.73084" end_time="36.79724" area="9716915" background="0" height="157629.219" fwhm="1.09726572" truncated="false" identified="false" rank="6" points_across="36" user_set="FALSE" />
            <transition_peak replicate="CK_P2004_092" mass_error_ppm="-2" retention_time="35.41964" start_time="34.84564" end_time="36.33804" area="9267997" background="0" height="223556.453" fwhm="0.7259786" truncated="false" identified="false" rank="6" points_across="26" user_set="FALSE" />
            <transition_peak replicate="CK_P2004_094" mass_error_ppm="-1.4" retention_time="35.70656" start_time="35.1325569" end_time="36.3953552" area="9422611" background="0" height="273683.344" fwhm="0.508638" truncated="false" identified="false" rank="6" points_across="22" user_set="FALSE" />
            <transition_peak replicate="CK_P2004_095" mass_error_ppm="-1.8" retention_time="35.82147" start_time="34.96047" end_time="36.16587" area="6370745.5" background="0" height="221361.641" fwhm="0.4091764" truncated="false" identified="false" rank="6" points_across="21" user_set="FALSE" />
            <transition_peak replicate="CK_P2004_096" mass_error_ppm="-1.7" retention_time="35.64926" start_time="34.84566" end_time="36.05106" area="6287829.5" background="0" height="204063.766" fwhm="0.4596219" truncated="false" identified="false" rank="6" points_across="21" user_set="FALSE" />
            <transition_peak replicate="CK_P2004_097" mass_error_ppm="-1.5" retention_time="35.51061" start_time="34.9940071" end_time="35.7976074" area="6339180.5" background="1237.79858" height="306608.469" fwhm="0.261641115" truncated="false" identified="false" rank="6" points_across="13" user_set="FALSE" />
            <transition_peak replicate="CK_P2004_099" mass_error_ppm="-1.7" retention_time="35.65371" start_time="35.07871" end_time="36.05621" area="10616232" background="0" height="313332.625" fwhm="0.5956214" truncated="false" identified="false" rank="6" points_across="17" user_set="FALSE" />
            <transition_peak replicate="CK_P2004_100" mass_error_ppm="-1.9" retention_time="35.36227" start_time="34.90307" end_time="35.70667" area="7659725.5" background="21134.6641" height="365287.25" fwhm="0.271321028" truncated="false" identified="false" rank="6" points_across="14" user_set="FALSE" />
            <transition_peak replicate="CK_P2004_101" mass_error_ppm="-2.1" retention_time="35.6254" start_time="35.3957977" end_time="37.6918" area="7094517" background="2495834.5" height="143940.25" fwhm="0.7845135" fwhm_degenerate="true" truncated="false" identified="false" rank="6" points_across="40" user_set="FALSE" />
            <transition_peak replicate="CK_P2004_103" mass_error_ppm="-1.3" retention_time="35.395752" start_time="34.936554" end_time="35.6827545" area="7052863" background="54413.45" height="356382.656" fwhm="0.285677969" truncated="false" identified="false" rank="6" points_across="13" user_set="FALSE" />
            <transition_peak replicate="CK_P2004_104" mass_error_ppm="-1.3" retention_time="35.41934" start_time="34.8453369" end_time="35.706337" area="5696041.5" background="0" height="262710.344" fwhm="0.438748628" fwhm_degenerate="true" truncated="false" identified="false" rank="6" points_across="15" user_set="FALSE" />
            <transition_peak replicate="CK_P2004_105" mass_error_ppm="-1.6" retention_time="35.3048668" start_time="34.7308655" end_time="36.3380661" area="9976060" background="0" height="252411.531" fwhm="0.7200228" truncated="false" identified="false" rank="6" points_across="28" user_set="FALSE" />
            <transition_peak replicate="CK_P2004_106" mass_error_ppm="-1.3" retention_time="35.19004" start_time="34.61604" end_time="35.93624" area="6570954" background="0" height="158827.516" fwhm="0.8484471" fwhm_degenerate="true" truncated="false" identified="false" rank="6" points_across="23" user_set="FALSE" />
            <transition_peak replicate="CK_P2004_108" mass_error_ppm="-1.8" retention_time="35.5918121" start_time="34.4438133" end_time="36.56761" area="8747972" background="0" height="138395.656" fwhm="1.20649135" truncated="false" identified="false" rank="6" points_across="37" user_set="FALSE" />
            <transition_peak replicate="CK_P2004_109" mass_error_ppm="-1.9" retention_time="35.362236" start_time="34.6734352" end_time="36.2232361" area="10584578" background="0" height="296052.281" fwhm="0.6618313" truncated="false" identified="false" rank="6" points_across="27" user_set="FALSE" />
            <transition_peak replicate="CK_P2004_110" mass_error_ppm="-1.5" retention_time="35.3384056" start_time="34.3052063" end_time="36.543808" area="9166616" background="0" height="151226.625" fwhm="0.854788244" truncated="false" identified="false" rank="6" points_across="39" user_set="FALSE" />
            <transition_peak replicate="CK_P2004_112" mass_error_ppm="-1.6" retention_time="35.30481" start_time="34.84561" end_time="35.64921" area="7672197" background="63672.71" height="337432.9" fwhm="0.325375021" truncated="false" identified="false" rank="6" points_across="14" user_set="FALSE" />
            <transition_peak replicate="CK_P2004_113" mass_error_ppm="-2.1" retention_time="35.190052" start_time="34.55865" end_time="35.99365" area="7909958" background="0" height="268600.219" fwhm="0.419823259" truncated="false" identified="false" rank="6" points_across="25" user_set="FALSE" />
            <transition_peak replicate="CK_P2004_114" mass_error_ppm="-2.8" retention_time="35.0178375" start_time="34.3290367" end_time="35.7640381" area="7111956" background="0" height="242220.484" fwhm="0.3805361" truncated="false" identified="false" rank="6" points_across="25" user_set="FALSE" />
            <transition_peak replicate="CK_P2004_115" mass_error_ppm="-1.9" retention_time="35.39579" start_time="34.47739" end_time="36.48639" area="10023562" background="0" height="172734.5" fwhm="0.968561232" truncated="false" identified="false" rank="6" points_across="35" user_set="FALSE" />
            <transition_peak replicate="CK_P2004_117" mass_error_ppm="-3.6" retention_time="35.07873" start_time="34.50373" end_time="36.17123" area="7309686.5" background="0" height="163296.9" fwhm="0.8885698" truncated="false" identified="false" rank="6" points_across="29" user_set="FALSE" />
            <transition_peak replicate="CK_P2004_118" mass_error_ppm="-2.5" retention_time="35.51492" start_time="34.5374222" end_time="36.54992" area="8890962" background="0" height="144617.9" fwhm="0.7979135" truncated="false" identified="false" rank="6" points_across="35" user_set="FALSE" />
            <transition_peak replicate="CK_P2004_119" mass_error_ppm="-3.1" retention_time="35.0787544" start_time="34.5037537" end_time="35.9412537" area="7885795.5" background="0" height="207148.172" fwhm="0.797074735" truncated="false" identified="false" rank="6" points_across="25" user_set="FALSE" />
            <transition_peak replicate="CK_P2004_121" mass_error_ppm="-2.6" retention_time="35.5149231" start_time="34.76742" end_time="36.72242" area="8154055.5" background="707691.1" height="143499.109" fwhm="0.6601919" truncated="false" identified="false" rank="6" points_across="34" user_set="FALSE" />
            <transition_peak replicate="CK_P2004_122" mass_error_ppm="-2.2" retention_time="35.4237671" start_time="34.5037651" end_time="36.7462654" area="10004005" background="0" height="150864.719" fwhm="0.725508869" truncated="false" identified="false" rank="6" points_across="39" user_set="FALSE" />
            <transition_peak replicate="CK_P2004_124" mass_error_ppm="-1.4" retention_time="35.6253242" start_time="34.0755272" end_time="36.4863243" area="8958308" background="0" height="120520.984" fwhm="1.46752989" truncated="false" identified="false" rank="6" points_across="42" user_set="FALSE" />
            <transition_peak replicate="CK_P2004_125" mass_error_ppm="-0.5" retention_time="35.538784" start_time="34.84878" end_time="35.9987831" area="9183141" background="0" height="253966.281" fwhm="0.5846193" truncated="false" identified="false" rank="6" points_across="20" user_set="FALSE" />
            <transition_peak replicate="CK_P2004_126" mass_error_ppm="-2.4" retention_time="35.7402077" start_time="34.0182076" end_time="36.25681" area="6766948" background="0" height="117744.805" fwhm="1.155769" fwhm_degenerate="true" truncated="false" identified="false" rank="6" points_across="39" user_set="FALSE" />
            <transition_peak replicate="CK_P2004_127" mass_error_ppm="-1.3" retention_time="36.02721" start_time="34.7070122" end_time="37.63441" area="7809887.5" background="1015030" height="108272.25" fwhm="0.923553" truncated="false" identified="false" rank="6" points_across="51" user_set="FALSE" />
            <transition_peak replicate="CK_P2004_132" mass_error_ppm="-2.1" retention_time="35.9356232" start_time="34.78762" end_time="36.9114227" area="7151776" background="0" height="116839.656" fwhm="1.40571928" truncated="false" identified="false" rank="6" points_across="37" user_set="FALSE" />
            <transition_peak replicate="CK_P2004_133" mass_error_ppm="-2.2" retention_time="35.744915" start_time="34.7674141" end_time="36.6649132" area="7703631" background="0" height="132393.781" fwhm="1.2719568" truncated="false" identified="false" rank="6" points_across="33" user_set="FALSE" />
            <transition_peak replicate="CK_P2004_134" mass_error_ppm="-2.2" retention_time="35.5918465" start_time="34.5586433" end_time="36.567646" area="7430052" background="0" height="117985.93" fwhm="1.0512799" truncated="false" identified="false" rank="6" points_across="35" user_set="FALSE" />
            <transition_peak replicate="CK_P2004_135" mass_error_ppm="-2" retention_time="35.3998833" start_time="34.3073845" end_time="36.1473846" area="8342248.5" background="0" height="150820.938" fwhm="0.989652634" truncated="false" identified="false" rank="6" points_across="32" user_set="FALSE" />
            <transition_peak replicate="CK_P2004_137" mass_error_ppm="-2.2" retention_time="35.8785057" start_time="34.7305069" end_time="36.682106" area="7644250" background="0" height="132612.781" fwhm="0.659999" truncated="false" identified="false" rank="6" points_across="34" user_set="FALSE" />
            <transition_peak replicate="CK_P2004_138" mass_error_ppm="-1.8" retention_time="35.6828" start_time="34.5348" end_time="36.716" area="8199128" background="0" height="121010.617" fwhm="1.27644026" truncated="false" identified="false" rank="6" points_across="38" user_set="FALSE" />
            <transition_peak replicate="CK_P2004_139" mass_error_ppm="-2.4" retention_time="35.48088" start_time="34.73338" end_time="36.34338" area="9679650" background="0" height="250491.453" fwhm="0.697656" truncated="false" identified="false" rank="6" points_across="28" user_set="FALSE" />
            <transition_peak replicate="CK_P2004_140" mass_error_ppm="-3" retention_time="35.59184" start_time="34.61604" end_time="36.7398376" area="8371633.5" background="80795.73" height="135453.375" fwhm="1.11205" truncated="false" identified="false" rank="6" points_across="37" user_set="FALSE" />
            <transition_peak replicate="CK_P2004_142" mass_error_ppm="-2.7" retention_time="35.68277" start_time="34.59217" end_time="36.54377" area="8317446" background="89844.5859" height="139069.5" fwhm="1.16198754" truncated="false" identified="false" rank="6" points_across="34" user_set="FALSE" />
            <transition_peak replicate="CK_P2004_143" mass_error_ppm="-2.5" retention_time="35.5918846" start_time="34.5586853" end_time="36.4528847" area="6358597.5" background="0" height="102230.367" fwhm="1.09278834" truncated="false" identified="false" rank="6" points_across="33" user_set="FALSE" />
            <transition_peak replicate="CK_P2004_144" mass_error_ppm="-2.7" retention_time="35.5679932" start_time="34.5347939" end_time="36.715992" area="7830352.5" background="0" height="118126.586" fwhm="1.23336947" truncated="false" identified="false" rank="6" points_across="38" user_set="FALSE" />
            <transition_peak replicate="CK_P2004_145" mass_error_ppm="-2.7" retention_time="35.4532166" start_time="34.3626175" end_time="36.54382" area="6475791.5" background="0" height="102404.82" fwhm="1.08325565" truncated="false" identified="false" rank="6" points_across="38" user_set="FALSE" />
          </transition_results>
        </transition>
      </precursor>
    </peptide>
    <peptide auto_manage_children="false" standard_type="iRT" sequence="YILAGVENSK" modified_sequence="YILAGVENSK" calc_neutral_pep_mass="1092.581525" num_missed_cleavages="0" rt_calculator_score="19.79" predicted_retention_time="39.01" avg_measured_retention_time="37.4212761">
      <peptide_results>
        <peptide_result replicate="CK_P2004_090" peak_count_ratio="1" retention_time="37.65805" predicted_retention_time="38.89" />
        <peptide_result replicate="CK_P2004_091" peak_count_ratio="1" retention_time="37.60084" predicted_retention_time="38.74" />
        <peptide_result replicate="CK_P2004_092" peak_count_ratio="1" retention_time="37.7156372" predicted_retention_time="38.9" />
        <peptide_result replicate="CK_P2004_094" peak_count_ratio="1" retention_time="37.9451561" predicted_retention_time="39.08" />
        <peptide_result replicate="CK_P2004_095" peak_count_ratio="1" retention_time="38.06007" predicted_retention_time="39.2" />
        <peptide_result replicate="CK_P2004_096" peak_count_ratio="1" retention_time="37.8504868" predicted_retention_time="39.1" />
        <peptide_result replicate="CK_P2004_097" peak_count_ratio="1" retention_time="37.7356758" predicted_retention_time="38.97" />
        <peptide_result replicate="CK_P2004_099" peak_count_ratio="1" retention_time="37.83871" predicted_retention_time="38.98" />
        <peptide_result replicate="CK_P2004_100" peak_count_ratio="1" retention_time="37.71567" predicted_retention_time="38.87" />
        <peptide_result replicate="CK_P2004_101" peak_count_ratio="1" retention_time="37.44867" predicted_retention_time="38.8" />
        <peptide_result replicate="CK_P2004_103" peak_count_ratio="1" retention_time="37.5634346" predicted_retention_time="38.75" />
        <peptide_result replicate="CK_P2004_104" peak_count_ratio="1" retention_time="37.62089" predicted_retention_time="38.86" />
        <peptide_result replicate="CK_P2004_105" peak_count_ratio="1" retention_time="37.6008644" predicted_retention_time="38.82" />
        <peptide_result replicate="CK_P2004_106" peak_count_ratio="1" retention_time="37.27646" predicted_retention_time="38.62" />
        <peptide_result replicate="CK_P2004_108" peak_count_ratio="1" retention_time="37.2564125" predicted_retention_time="38.71" />
        <peptide_result replicate="CK_P2004_109" peak_count_ratio="1" retention_time="37.4860344" predicted_retention_time="38.79" />
        <peptide_result replicate="CK_P2004_110" peak_count_ratio="1" retention_time="37.1616821" predicted_retention_time="38.56" />
        <peptide_result replicate="CK_P2004_112" peak_count_ratio="1" retention_time="37.42861" predicted_retention_time="38.71" />
        <peptide_result replicate="CK_P2004_113" peak_count_ratio="1" retention_time="37.31385" predicted_retention_time="38.61" />
        <peptide_result replicate="CK_P2004_114" peak_count_ratio="1" retention_time="37.08424" predicted_retention_time="38.44" />
        <peptide_result replicate="CK_P2004_115" peak_count_ratio="1" retention_time="37.1042633" predicted_retention_time="38.3" />
        <peptide_result replicate="CK_P2004_117" peak_count_ratio="1" retention_time="37.3413467" predicted_retention_time="38.66" />
        <peptide_result replicate="CK_P2004_118" peak_count_ratio="1" retention_time="37.1688957" predicted_retention_time="38.65" />
        <peptide_result replicate="CK_P2004_119" peak_count_ratio="1" retention_time="37.263752" predicted_retention_time="38.58" />
        <peptide_result replicate="CK_P2004_121" peak_count_ratio="1" retention_time="37.28389" predicted_retention_time="38.67" />
        <peptide_result replicate="CK_P2004_122" peak_count_ratio="1" retention_time="37.2838821" predicted_retention_time="38.65" />
        <peptide_result replicate="CK_P2004_124" peak_count_ratio="1" retention_time="37.0468" predicted_retention_time="39.01" />
        <peptide_result replicate="CK_P2004_125" peak_count_ratio="1" retention_time="37.3787842" predicted_retention_time="38.83" />
        <peptide_result replicate="CK_P2004_126" peak_count_ratio="1" retention_time="36.9894829" predicted_retention_time="39.01" />
        <peptide_result replicate="CK_P2004_127" peak_count_ratio="1" retention_time="37.1616936" predicted_retention_time="38.76" />
        <peptide_result replicate="CK_P2004_132" peak_count_ratio="1" retention_time="37.715023" predicted_retention_time="39.11" />
        <peptide_result replicate="CK_P2004_133" peak_count_ratio="1" retention_time="37.5138855" predicted_retention_time="39.01" />
        <peptide_result replicate="CK_P2004_134" peak_count_ratio="1" retention_time="37.3138466" predicted_retention_time="38.75" />
        <peptide_result replicate="CK_P2004_135" peak_count_ratio="1" retention_time="37.1113625" predicted_retention_time="38.66" />
        <peptide_result replicate="CK_P2004_137" peak_count_ratio="1" retention_time="37.4857063" predicted_retention_time="38.94" />
        <peptide_result replicate="CK_P2004_138" peak_count_ratio="1" retention_time="37.276474" predicted_retention_time="38.78" />
        <peptide_result replicate="CK_P2004_139" peak_count_ratio="1" retention_time="37.49338" predicted_retention_time="38.87" />
        <peptide_result replicate="CK_P2004_140" peak_count_ratio="1" retention_time="37.37124" predicted_retention_time="38.8" />
        <peptide_result replicate="CK_P2004_142" peak_count_ratio="1" retention_time="37.2764435" predicted_retention_time="38.72" />
        <peptide_result replicate="CK_P2004_143" peak_count_ratio="1" retention_time="37.256485" predicted_retention_time="38.75" />
        <peptide_result replicate="CK_P2004_144" peak_count_ratio="1" retention_time="37.27647" predicted_retention_time="38.72" />
        <peptide_result replicate="CK_P2004_145" peak_count_ratio="1" retention_time="37.2190933" predicted_retention_time="38.61" />
      </peptide_results>
      <precursor charge="2" calc_neutral_mass="1092.581525" precursor_mz="547.298038" auto_manage_children="false" collision_energy="0" modified_sequence="YILAGVENSK">
        <precursor_results>
          <precursor_peak replicate="CK_P2004_090" peak_count_ratio="1" retention_time="37.65805" start_time="37.313652" end_time="38.28945" fwhm="0.145331651" area="1.287071E+09" background="2706991" height="6.790236E+07" mass_error_ppm="-1.16547382" truncated="0" identified="false" user_set="FALSE" />
          <precursor_peak replicate="CK_P2004_091" peak_count_ratio="1" retention_time="37.60084" start_time="37.25644" end_time="38.17484" fwhm="0.133339509" area="1.44938355E+09" background="2925528.5" height="8.180646E+07" mass_error_ppm="-0.5299624" truncated="0" identified="false" user_set="FALSE" />
          <precursor_peak replicate="CK_P2004_092" peak_count_ratio="1" retention_time="37.7156372" start_time="37.37124" end_time="38.4618378" fwhm="0.14780505" area="1.69364429E+09" background="5294253.5" height="8.93558E+07" mass_error_ppm="-1.13541" truncated="0" identified="false" user_set="FALSE" />
          <precursor_peak replicate="CK_P2004_094" peak_count_ratio="1" retention_time="37.9451561" start_time="37.6581573" end_time="38.5765572" fwhm="0.141211659" area="1.6729097E+09" background="13143575" height="87037544" mass_error_ppm="-1.26147437" truncated="0" identified="false" user_set="FALSE" />
          <precursor_peak replicate="CK_P2004_095" peak_count_ratio="1" retention_time="38.06007" start_time="37.7156677" end_time="38.63407" fwhm="0.143424824" area="1.37213773E+09" background="2921665.25" height="7.343243E+07" mass_error_ppm="-1.13367951" truncated="0" identified="false" user_set="FALSE" />
          <precursor_peak replicate="CK_P2004_096" peak_count_ratio="1" retention_time="37.8504868" start_time="37.50609" end_time="38.5392876" fwhm="0.146813586" area="1.32783347E+09" background="4457583.5" height="6.633893E+07" mass_error_ppm="-1.41712821" truncated="0" identified="false" user_set="FALSE" />
          <precursor_peak replicate="CK_P2004_097" peak_count_ratio="1" retention_time="37.7356758" start_time="37.3912773" end_time="38.3096771" fwhm="0.136240318" area="1.73367642E+09" background="5112678" height="9.368338E+07" mass_error_ppm="-0.8231383" truncated="0" identified="false" user_set="FALSE" />
          <precursor_peak replicate="CK_P2004_099" peak_count_ratio="1" retention_time="37.83871" start_time="37.55121" end_time="38.47121" fwhm="0.134333357" area="1.79771661E+09" background="11586104" height="100633936" mass_error_ppm="-0.9990489" truncated="0" identified="false" user_set="FALSE" />
          <precursor_peak replicate="CK_P2004_100" peak_count_ratio="1" retention_time="37.71567" start_time="37.48607" end_time="38.34707" fwhm="0.151904032" area="1.78952422E+09" background="16301319" height="8.891734E+07" mass_error_ppm="-1.01833725" truncated="0" identified="false" user_set="FALSE" />
          <precursor_peak replicate="CK_P2004_101" peak_count_ratio="1" retention_time="37.44867" start_time="37.2190666" end_time="38.2522659" fwhm="0.119024605" area="1.66833818E+09" background="16763633" height="1.053545E+08" mass_error_ppm="-0.6994581" truncated="0" identified="false" user_set="FALSE" />
          <precursor_peak replicate="CK_P2004_103" peak_count_ratio="1" retention_time="37.5634346" start_time="37.3338356" end_time="38.1374359" fwhm="0.1379605" area="1.738786E+09" background="1.355329E+07" height="9.651243E+07" mass_error_ppm="-0.787561834" truncated="0" identified="false" user_set="FALSE" />
          <precursor_peak replicate="CK_P2004_104" peak_count_ratio="1" retention_time="37.62089" start_time="37.3912926" end_time="38.2522926" fwhm="0.117062695" area="1.6138304E+09" background="12744505" height="100283688" mass_error_ppm="-1.23540378" truncated="0" identified="false" user_set="FALSE" />
          <precursor_peak replicate="CK_P2004_105" peak_count_ratio="1" retention_time="37.6008644" start_time="37.2564659" end_time="38.1748657" fwhm="0.145440266" area="1.73223808E+09" background="5046538" height="8.872306E+07" mass_error_ppm="-1.03710318" truncated="0" identified="false" user_set="FALSE" />
          <precursor_peak replicate="CK_P2004_106" peak_count_ratio="1" retention_time="37.27646" start_time="36.98946" end_time="37.85046" fwhm="0.133928075" area="1.53062272E+09" background="5852737.5" height="8.863222E+07" mass_error_ppm="-0.627039254" truncated="0" identified="false" user_set="FALSE" />
          <precursor_peak replicate="CK_P2004_108" peak_count_ratio="1" retention_time="37.2564125" start_time="37.0268135" end_time="38.0026131" fwhm="0.105364837" area="1.47277274E+09" background="12780975" height="104715408" mass_error_ppm="-0.0903732255" truncated="0" identified="false" user_set="FALSE" />
          <precursor_peak replicate="CK_P2004_109" peak_count_ratio="1" retention_time="37.4860344" start_time="37.1416359" end_time="38.002636" fwhm="0.143884748" area="1.80627891E+09" background="3678025.25" height="9.719861E+07" mass_error_ppm="-0.348918" truncated="0" identified="false" user_set="FALSE" />
          <precursor_peak replicate="CK_P2004_110" peak_count_ratio="1" retention_time="37.1616821" start_time="36.8746834" end_time="37.7356834" fwhm="0.128364682" area="1.66178048E+09" background="8595748" height="9.950446E+07" mass_error_ppm="-0.000837454456" truncated="0" identified="false" user_set="FALSE" />
          <precursor_peak replicate="CK_P2004_112" peak_count_ratio="1" retention_time="37.42861" start_time="37.08421" end_time="38.06001" fwhm="0.149420127" area="1.751455E+09" background="4864640" height="8.91467E+07" mass_error_ppm="-0.34498173" truncated="0" identified="false" user_set="FALSE" />
          <precursor_peak replicate="CK_P2004_113" peak_count_ratio="1" retention_time="37.31385" start_time="37.02685" end_time="37.94525" fwhm="0.155351385" area="1.45994957E+09" background="6971656.5" height="6.892257E+07" mass_error_ppm="-0.8140142" truncated="0" identified="false" user_set="FALSE" />
          <precursor_peak replicate="CK_P2004_114" peak_count_ratio="1" retention_time="37.08424" start_time="36.7398376" end_time="37.8878365" fwhm="0.144406751" area="1.25191168E+09" background="2362442.5" height="6.36499E+07" mass_error_ppm="-0.102502309" truncated="0" identified="false" user_set="FALSE" />
          <precursor_peak replicate="CK_P2004_115" peak_count_ratio="1" retention_time="37.1042633" start_time="36.8172646" end_time="37.6782646" fwhm="0.130599841" area="1.081422E+09" background="6780267" height="60230856" mass_error_ppm="0.06964675" truncated="0" identified="false" user_set="FALSE" />
          <precursor_peak replicate="CK_P2004_117" peak_count_ratio="1" retention_time="37.3413467" start_time="37.05385" end_time="37.9738464" fwhm="0.140346661" area="1.4593769E+09" background="7498460.5" height="7.986465E+07" mass_error_ppm="-0.326196462" truncated="0" identified="false" user_set="FALSE" />
          <precursor_peak replicate="CK_P2004_118" peak_count_ratio="1" retention_time="37.1688957" start_time="36.8238945" end_time="37.8588943" fwhm="0.148624808" area="1.53167168E+09" background="2630059" height="7.809545E+07" mass_error_ppm="-0.43927145" truncated="0" identified="false" user_set="FALSE" />
          <precursor_peak replicate="CK_P2004_119" peak_count_ratio="1" retention_time="37.263752" start_time="36.9762535" end_time="37.8387527" fwhm="0.1236978" area="1.6409833E+09" background="10612095" height="9.730312E+07" mass_error_ppm="-0.8846243" truncated="0" identified="false" user_set="FALSE" />
          <precursor_peak replicate="CK_P2004_121" peak_count_ratio="1" retention_time="37.28389" start_time="36.99639" end_time="37.91639" fwhm="0.144652769" area="1.50887142E+09" background="4998240" height="7.896029E+07" mass_error_ppm="-0.8557025" truncated="0" identified="false" user_set="FALSE" />
          <precursor_peak replicate="CK_P2004_122" peak_count_ratio="1" retention_time="37.2838821" start_time="36.93888" end_time="37.97388" fwhm="0.148727253" area="1.7978985E+09" background="4490649.5" height="8.973176E+07" mass_error_ppm="-0.892672658" truncated="0" identified="false" user_set="FALSE" />
          <precursor_peak replicate="CK_P2004_124" peak_count_ratio="1" retention_time="37.0468" start_time="36.8171959" end_time="37.678196" fwhm="0.12845926" area="1.256422E+09" background="10090376" height="7.010827E+07" mass_error_ppm="-0.507841349" truncated="0" identified="false" user_set="FALSE" />
          <precursor_peak replicate="CK_P2004_125" peak_count_ratio="1" retention_time="37.3787842" start_time="37.09128" end_time="38.12628" fwhm="0.151952446" area="2.36632038E+09" background="19008042" height="124569632" mass_error_ppm="-1.28794" truncated="0" identified="false" user_set="FALSE" />
          <precursor_peak replicate="CK_P2004_126" peak_count_ratio="1" retention_time="36.9894829" start_time="36.7598839" end_time="37.6208839" fwhm="0.115402088" area="904674368" background="5012725.5" height="57067224" mass_error_ppm="0.192050353" truncated="0" identified="false" user_set="FALSE" />
          <precursor_peak replicate="CK_P2004_127" peak_count_ratio="1" retention_time="37.1616936" start_time="36.81729" end_time="37.9652939" fwhm="0.1339386" area="1.03634835E+09" background="1934901.88" height="54489812" mass_error_ppm="0.8824449" truncated="0" identified="false" user_set="FALSE" />
          <precursor_peak replicate="CK_P2004_132" peak_count_ratio="1" retention_time="37.715023" start_time="37.54282" end_time="38.34642" fwhm="0.136365" area="1.09654528E+09" background="11131792" height="5.858003E+07" mass_error_ppm="0.155774444" truncated="0" identified="false" user_set="FALSE" />
          <precursor_peak replicate="CK_P2004_133" peak_count_ratio="1" retention_time="37.5138855" start_time="37.34139" end_time="38.2038879" fwhm="0.127010733" area="1.19428557E+09" background="9351260" height="6.996762E+07" mass_error_ppm="-1.35126066" truncated="0" identified="false" user_set="FALSE" />
          <precursor_peak replicate="CK_P2004_134" peak_count_ratio="1" retention_time="37.3138466" start_time="36.9694443" end_time="37.8878441" fwhm="0.151634276" area="1.129114E+09" background="3180323.25" height="53974176" mass_error_ppm="-0.0168443732" truncated="0" identified="false" user_set="FALSE" />
          <precursor_peak replicate="CK_P2004_135" peak_count_ratio="1" retention_time="37.1113625" start_time="36.82386" end_time="37.4563637" fwhm="0.131715119" area="1.22270618E+09" background="8039856" height="70166904" mass_error_ppm="-0.37130335" truncated="0" identified="false" user_set="FALSE" />
          <precursor_peak replicate="CK_P2004_137" peak_count_ratio="1" retention_time="37.4857063" start_time="37.141304" end_time="38.1745033" fwhm="0.135539651" area="1.26810086E+09" background="2285311.25" height="7.130242E+07" mass_error_ppm="-0.91615355" truncated="0" identified="false" user_set="FALSE" />
          <precursor_peak replicate="CK_P2004_138" peak_count_ratio="1" retention_time="37.276474" start_time="36.98947" end_time="37.85047" fwhm="0.105003983" area="1.24522253E+09" background="3849687" height="87569656" mass_error_ppm="0.07707141" truncated="0" identified="false" user_set="FALSE" />
          <precursor_peak replicate="CK_P2004_139" peak_count_ratio="1" retention_time="37.49338" start_time="37.20588" end_time="38.12588" fwhm="0.1390574" area="1.68927437E+09" background="8837525" height="9.255938E+07" mass_error_ppm="-1.40156114" truncated="0" identified="false" user_set="FALSE" />
          <precursor_peak replicate="CK_P2004_140" peak_count_ratio="1" retention_time="37.37124" start_time="37.0842361" end_time="38.002636" fwhm="0.1503205" area="1.30027776E+09" background="4531431.5" height="62572148" mass_error_ppm="-0.31208998" truncated="0" identified="false" user_set="FALSE" />
          <precursor_peak replicate="CK_P2004_142" peak_count_ratio="1" retention_time="37.2764435" start_time="36.9894447" end_time="37.9078445" fwhm="0.108545929" area="1.573671E+09" background="4415625.5" height="1.041021E+08" mass_error_ppm="-0.378386766" truncated="0" identified="false" user_set="FALSE" />
          <precursor_peak replicate="CK_P2004_143" peak_count_ratio="1" retention_time="37.256485" start_time="36.9120865" end_time="37.887886" fwhm="0.14786461" area="1.00811258E+09" background="3302065.5" height="4.958129E+07" mass_error_ppm="-0.0515961722" truncated="0" identified="false" user_set="FALSE" />
          <precursor_peak replicate="CK_P2004_144" peak_count_ratio="1" retention_time="37.27647" start_time="37.04687" end_time="37.85047" fwhm="0.12425518" area="1.26049254E+09" background="9999167" height="7.693237E+07" mass_error_ppm="-1.09776318" truncated="0" identified="false" user_set="FALSE" />
          <precursor_peak replicate="CK_P2004_145" peak_count_ratio="1" retention_time="37.2190933" start_time="36.8746948" end_time="37.7930946" fwhm="0.132239431" area="1.00168109E+09" background="3262292" height="5.813452E+07" mass_error_ppm="-1.19822538" truncated="0" identified="false" user_set="FALSE" />
        </precursor_results>
        <transition fragment_type="y" fragment_ordinal="8" calc_neutral_mass="816.434132" product_charge="1" cleavage_aa="L" loss_neutral_mass="0">
          <precursor_mz>547.298038</precursor_mz>
          <product_mz>817.441408</product_mz>
          <collision_energy>0</collision_energy>
          <transition_results>
            <transition_peak replicate="CK_P2004_090" mass_error_ppm="-0.9" retention_time="37.65805" start_time="37.313652" end_time="38.28945" area="6.117872E+08" background="1631589.13" height="6.790236E+07" fwhm="0.144925267" truncated="false" identified="false" rank="1" points_across="17" user_set="FALSE" />
            <transition_peak replicate="CK_P2004_091" mass_error_ppm="-0.3" retention_time="37.60084" start_time="37.25644" end_time="38.17484" area="6.953542E+08" background="1591859" height="8.180646E+07" fwhm="0.132270962" truncated="false" identified="false" rank="1" points_across="16" user_set="FALSE" />
            <transition_peak replicate="CK_P2004_092" mass_error_ppm="-0.9" retention_time="37.7156372" start_time="37.37124" end_time="38.4618378" area="8.131757E+08" background="3157539.25" height="8.93558E+07" fwhm="0.146046355" truncated="false" identified="false" rank="1" points_across="19" user_set="FALSE" />
            <transition_peak replicate="CK_P2004_094" mass_error_ppm="-1" retention_time="37.9451561" start_time="37.6581573" end_time="38.5765572" area="7.967698E+08" background="7132704.5" height="87037544" fwhm="0.140486449" truncated="false" identified="false" rank="1" points_across="16" user_set="FALSE" />
            <transition_peak replicate="CK_P2004_095" mass_error_ppm="-0.9" retention_time="38.06007" start_time="37.7156677" end_time="38.63407" area="658636352" background="1244966.88" height="7.343243E+07" fwhm="0.1416695" truncated="false" identified="false" rank="1" points_across="16" user_set="FALSE" />
            <transition_peak replicate="CK_P2004_096" mass_error_ppm="-1.2" retention_time="37.8504868" start_time="37.50609" end_time="38.5392876" area="637337344" background="3208535" height="6.633893E+07" fwhm="0.14573805" truncated="false" identified="false" rank="1" points_across="18" user_set="FALSE" />
            <transition_peak replicate="CK_P2004_097" mass_error_ppm="-0.6" retention_time="37.7356758" start_time="37.3912773" end_time="38.3096771" area="833628544" background="3069823.75" height="9.368338E+07" fwhm="0.136082664" truncated="false" identified="false" rank="1" points_across="16" user_set="FALSE" />
            <transition_peak replicate="CK_P2004_099" mass_error_ppm="-0.8" retention_time="37.83871" start_time="37.55121" end_time="38.47121" area="8.571912E+08" background="6119734.5" height="100633936" fwhm="0.132599562" truncated="false" identified="false" rank="1" points_across="16" user_set="FALSE" />
            <transition_peak replicate="CK_P2004_100" mass_error_ppm="-0.8" retention_time="37.71567" start_time="37.48607" end_time="38.34707" area="8.599881E+08" background="8318381" height="8.891734E+07" fwhm="0.148228973" truncated="false" identified="false" rank="1" points_across="15" user_set="FALSE" />
            <transition_peak replicate="CK_P2004_101" mass_error_ppm="-0.5" retention_time="37.44867" start_time="37.2190666" end_time="38.2522659" area="802951360" background="7848650.5" height="1.053545E+08" fwhm="0.118541136" truncated="false" identified="false" rank="1" points_across="18" user_set="FALSE" />
            <transition_peak replicate="CK_P2004_103" mass_error_ppm="-0.6" retention_time="37.5634346" start_time="37.3338356" end_time="38.1374359" area="831487552" background="6483778" height="9.651243E+07" fwhm="0.136979535" truncated="false" identified="false" rank="1" points_across="14" user_set="FALSE" />
            <transition_peak replicate="CK_P2004_104" mass_error_ppm="-1" retention_time="37.62089" start_time="37.3912926" end_time="38.2522926" area="7.697694E+08" background="6250598" height="100283688" fwhm="0.117062695" truncated="false" identified="false" rank="1" points_across="15" user_set="FALSE" />
            <transition_peak replicate="CK_P2004_105" mass_error_ppm="-0.8" retention_time="37.6008644" start_time="37.2564659" end_time="38.1748657" area="8.325423E+08" background="2558196.5" height="8.872306E+07" fwhm="0.144469813" truncated="false" identified="false" rank="1" points_across="16" user_set="FALSE" />
            <transition_peak replicate="CK_P2004_106" mass_error_ppm="-0.4" retention_time="37.27646" start_time="36.98946" end_time="37.85046" area="7.341958E+08" background="2565689.5" height="8.863222E+07" fwhm="0.132334024" truncated="false" identified="false" rank="1" points_across="15" user_set="FALSE" />
            <transition_peak replicate="CK_P2004_108" mass_error_ppm="0.1" retention_time="37.2564125" start_time="37.0268135" end_time="38.0026131" area="7.042999E+08" background="6094249" height="104715408" fwhm="0.103840858" truncated="false" identified="false" rank="1" points_across="17" user_set="FALSE" />
            <transition_peak replicate="CK_P2004_109" mass_error_ppm="-0.1" retention_time="37.4860344" start_time="37.1416359" end_time="38.002636" area="8.650483E+08" background="1683093.25" height="9.719861E+07" fwhm="0.1398243" truncated="false" identified="false" rank="1" points_across="15" user_set="FALSE" />
            <transition_peak replicate="CK_P2004_110" mass_error_ppm="0.3" retention_time="37.1616821" start_time="36.8746834" end_time="37.7356834" area="796324160" background="3824121.25" height="9.950446E+07" fwhm="0.126683041" truncated="false" identified="false" rank="1" points_across="15" user_set="FALSE" />
            <transition_peak replicate="CK_P2004_112" mass_error_ppm="-0.1" retention_time="37.42861" start_time="37.08421" end_time="38.06001" area="838972352" background="2132672.5" height="8.91467E+07" fwhm="0.149420127" truncated="false" identified="false" rank="1" points_across="17" user_set="FALSE" />
            <transition_peak replicate="CK_P2004_113" mass_error_ppm="-0.6" retention_time="37.31385" start_time="37.02685" end_time="37.94525" area="7.032836E+08" background="3352654.75" height="6.892257E+07" fwhm="0.153414011" truncated="false" identified="false" rank="1" points_across="16" user_set="FALSE" />
            <transition_peak replicate="CK_P2004_114" mass_error_ppm="0.1" retention_time="37.08424" start_time="36.7398376" end_time="37.8878365" area="5.999078E+08" background="974976.1" height="6.36499E+07" fwhm="0.144406751" truncated="false" identified="false" rank="1" points_across="20" user_set="FALSE" />
            <transition_peak replicate="CK_P2004_115" mass_error_ppm="0.3" retention_time="37.1042633" start_time="36.8172646" end_time="37.6782646" area="518441120" background="3338885.75" height="60230856" fwhm="0.130333588" truncated="false" identified="false" rank="1" points_across="15" user_set="FALSE" />
            <transition_peak replicate="CK_P2004_117" mass_error_ppm="-0.1" retention_time="37.3413467" start_time="37.05385" end_time="37.9738464" area="6.978384E+08" background="3732446" height="7.986465E+07" fwhm="0.140125573" truncated="false" identified="false" rank="1" points_across="16" user_set="FALSE" />
            <transition_peak replicate="CK_P2004_118" mass_error_ppm="-0.2" retention_time="37.1688957" start_time="36.8238945" end_time="37.8588943" area="734902848" background="1078123" height="7.809545E+07" fwhm="0.14790532" truncated="false" identified="false" rank="1" points_across="18" user_set="FALSE" />
            <transition_peak replicate="CK_P2004_119" mass_error_ppm="-0.7" retention_time="37.263752" start_time="36.9762535" end_time="37.8387527" area="783193152" background="5223192" height="9.730312E+07" fwhm="0.122132592" truncated="false" identified="false" rank="1" points_across="15" user_set="FALSE" />
            <transition_peak replicate="CK_P2004_121" mass_error_ppm="-0.6" retention_time="37.28389" start_time="36.99639" end_time="37.91639" area="7.200492E+08" background="2095308.5" height="7.896029E+07" fwhm="0.142940149" truncated="false" identified="false" rank="1" points_across="16" user_set="FALSE" />
            <transition_peak replicate="CK_P2004_122" mass_error_ppm="-0.7" retention_time="37.2838821" start_time="36.93888" end_time="37.97388" area="8.617572E+08" background="2077323.75" height="8.973176E+07" fwhm="0.1474112" truncated="false" identified="false" rank="1" points_across="18" user_set="FALSE" />
            <transition_peak replicate="CK_P2004_124" mass_error_ppm="-0.3" retention_time="37.0468" start_time="36.8171959" end_time="37.678196" area="596801664" background="5053004" height="7.010827E+07" fwhm="0.12845926" truncated="false" identified="false" rank="1" points_across="15" user_set="FALSE" />
            <transition_peak replicate="CK_P2004_125" mass_error_ppm="-1.1" retention_time="37.3787842" start_time="37.09128" end_time="38.12628" area="1.13130227E+09" background="8431492" height="124569632" fwhm="0.146196932" truncated="false" identified="false" rank="1" points_across="18" user_set="FALSE" />
            <transition_peak replicate="CK_P2004_126" mass_error_ppm="0.4" retention_time="36.9894829" start_time="36.7598839" end_time="37.6208839" area="4.340787E+08" background="2351161.75" height="57067224" fwhm="0.114792496" truncated="false" identified="false" rank="1" points_across="15" user_set="FALSE" />
            <transition_peak replicate="CK_P2004_127" mass_error_ppm="1.1" retention_time="37.1616936" start_time="36.81729" end_time="37.9652939" area="494795616" background="872452.8" height="54489812" fwhm="0.132684365" truncated="false" identified="false" rank="1" points_across="20" user_set="FALSE" />
            <transition_peak replicate="CK_P2004_132" mass_error_ppm="0.4" retention_time="37.715023" start_time="37.54282" end_time="38.34642" area="520788224" background="5648374.5" height="5.858003E+07" fwhm="0.135902524" truncated="false" identified="false" rank="1" points_across="14" user_set="FALSE" />
            <transition_peak replicate="CK_P2004_133" mass_error_ppm="-1.1" retention_time="37.5138855" start_time="37.34139" end_time="38.2038879" area="571420864" background="5430418" height="6.996762E+07" fwhm="0.126129866" truncated="false" identified="false" rank="1" points_across="15" user_set="FALSE" />
            <transition_peak replicate="CK_P2004_134" mass_error_ppm="0.2" retention_time="37.3138466" start_time="36.9694443" end_time="37.8878441" area="539041344" background="1985241.25" height="53974176" fwhm="0.151049212" truncated="false" identified="false" rank="1" points_across="16" user_set="FALSE" />
            <transition_peak replicate="CK_P2004_135" mass_error_ppm="-0.2" retention_time="37.1113625" start_time="36.82386" end_time="37.4563637" area="5.889004E+08" background="4430854.5" height="70166904" fwhm="0.130816638" truncated="false" identified="false" rank="1" points_across="11" user_set="FALSE" />
            <transition_peak replicate="CK_P2004_137" mass_error_ppm="-0.7" retention_time="37.4857063" start_time="37.141304" end_time="38.1745033" area="6.048945E+08" background="1027965.25" height="7.130242E+07" fwhm="0.135539651" truncated="false" identified="false" rank="1" points_across="18" user_set="FALSE" />
            <transition_peak replicate="CK_P2004_138" mass_error_ppm="0.3" retention_time="37.276474" start_time="36.98947" end_time="37.85047" area="5.939259E+08" background="1760296.13" height="87569656" fwhm="0.103294328" truncated="false" identified="false" rank="1" points_across="15" user_set="FALSE" />
            <transition_peak replicate="CK_P2004_139" mass_error_ppm="-1.2" retention_time="37.49338" start_time="37.20588" end_time="38.12588" area="8.075098E+08" background="4555954" height="9.255938E+07" fwhm="0.1369586" truncated="false" identified="false" rank="1" points_across="16" user_set="FALSE" />
            <transition_peak replicate="CK_P2004_140" mass_error_ppm="-0.1" retention_time="37.37124" start_time="37.0842361" end_time="38.002636" area="6.262589E+08" background="2215052.75" height="62572148" fwhm="0.149872065" truncated="false" identified="false" rank="1" points_across="16" user_set="FALSE" />
            <transition_peak replicate="CK_P2004_142" mass_error_ppm="-0.2" retention_time="37.2764435" start_time="36.9894447" end_time="37.9078445" area="7.500879E+08" background="2149645.25" height="1.041021E+08" fwhm="0.106104054" truncated="false" identified="false" rank="1" points_across="16" user_set="FALSE" />
            <transition_peak replicate="CK_P2004_143" mass_error_ppm="0.2" retention_time="37.256485" start_time="36.9120865" end_time="37.887886" area="482348544" background="1700804" height="4.958129E+07" fwhm="0.146056861" truncated="false" identified="false" rank="1" points_across="17" user_set="FALSE" />
            <transition_peak replicate="CK_P2004_144" mass_error_ppm="-0.9" retention_time="37.27647" start_time="37.04687" end_time="37.85047" area="602374848" background="5384648.5" height="7.693237E+07" fwhm="0.122720696" truncated="false" identified="false" rank="1" points_across="14" user_set="FALSE" />
            <transition_peak replicate="CK_P2004_145" mass_error_ppm="-1" retention_time="37.2190933" start_time="36.8746948" end_time="37.7930946" area="481034048" background="1496998.38" height="5.813452E+07" fwhm="0.128981277" truncated="false" identified="false" rank="1" points_across="16" user_set="FALSE" />
          </transition_results>
        </transition>
        <transition fragment_type="y" fragment_ordinal="7" calc_neutral_mass="703.350068" product_charge="1" cleavage_aa="A" loss_neutral_mass="0">
          <precursor_mz>547.298038</precursor_mz>
          <product_mz>704.357344</product_mz>
          <collision_energy>0</collision_energy>
          <transition_results>
            <transition_peak replicate="CK_P2004_090" mass_error_ppm="-1.4" retention_time="37.65805" start_time="37.313652" end_time="38.28945" area="295142880" background="510153.7" height="32939184" fwhm="0.144014373" truncated="false" identified="false" rank="2" points_across="17" user_set="FALSE" />
            <transition_peak replicate="CK_P2004_091" mass_error_ppm="-0.7" retention_time="37.60084" start_time="37.25644" end_time="38.17484" area="330179232" background="544321.438" height="3.874468E+07" fwhm="0.132425115" truncated="false" identified="false" rank="2" points_across="16" user_set="FALSE" />
            <transition_peak replicate="CK_P2004_092" mass_error_ppm="-1.3" retention_time="37.7156372" start_time="37.37124" end_time="38.4618378" area="3.854857E+08" background="1096338.5" height="4.212191E+07" fwhm="0.146978259" truncated="false" identified="false" rank="2" points_across="19" user_set="FALSE" />
            <transition_peak replicate="CK_P2004_094" mass_error_ppm="-1.4" retention_time="37.9451561" start_time="37.6581573" end_time="38.5765572" area="3.811498E+08" background="2883776.25" height="41812532" fwhm="0.1399224" truncated="false" identified="false" rank="2" points_across="16" user_set="FALSE" />
            <transition_peak replicate="CK_P2004_095" mass_error_ppm="-1.3" retention_time="38.06007" start_time="37.7156677" end_time="38.63407" area="312564160" background="957613.4" height="3.501452E+07" fwhm="0.141080886" truncated="false" identified="false" rank="2" points_across="16" user_set="FALSE" />
            <transition_peak replicate="CK_P2004_096" mass_error_ppm="-1.6" retention_time="37.8504868" start_time="37.50609" end_time="38.5392876" area="3.035979E+08" background="401207.9" height="3.144035E+07" fwhm="0.146491274" truncated="false" identified="false" rank="2" points_across="18" user_set="FALSE" />
            <transition_peak replicate="CK_P2004_097" mass_error_ppm="-1" retention_time="37.7356758" start_time="37.3912773" end_time="38.3096771" area="394704416" background="969486.4" height="4.444247E+07" fwhm="0.13576737" truncated="false" identified="false" rank="2" points_across="16" user_set="FALSE" />
            <transition_peak replicate="CK_P2004_099" mass_error_ppm="-1.1" retention_time="37.83871" start_time="37.55121" end_time="38.47121" area="410008768" background="2521655.25" height="4.848576E+07" fwhm="0.131374687" truncated="false" identified="false" rank="2" points_across="16" user_set="FALSE" />
            <transition_peak replicate="CK_P2004_100" mass_error_ppm="-1.2" retention_time="37.71567" start_time="37.48607" end_time="38.34707" area="407906272" background="3801657" height="41563948" fwhm="0.151224375" truncated="false" identified="false" rank="2" points_across="15" user_set="FALSE" />
            <transition_peak replicate="CK_P2004_101" mass_error_ppm="-0.8" retention_time="37.44867" start_time="37.2190666" end_time="38.2522659" area="3.775028E+08" background="4101955.25" height="49909668" fwhm="0.117570691" truncated="false" identified="false" rank="2" points_across="18" user_set="FALSE" />
            <transition_peak replicate="CK_P2004_103" mass_error_ppm="-0.9" retention_time="37.5634346" start_time="37.3338356" end_time="38.1374359" area="398426240" background="3032813.25" height="46386092" fwhm="0.136618689" truncated="false" identified="false" rank="2" points_across="14" user_set="FALSE" />
            <transition_peak replicate="CK_P2004_104" mass_error_ppm="-1.4" retention_time="37.62089" start_time="37.3912926" end_time="38.2522926" area="368721152" background="2846479.75" height="48256344" fwhm="0.116155319" truncated="false" identified="false" rank="2" points_across="15" user_set="FALSE" />
            <transition_peak replicate="CK_P2004_105" mass_error_ppm="-1.2" retention_time="37.6008644" start_time="37.2564659" end_time="38.1748657" area="395301440" background="1211423.63" height="42212012" fwhm="0.14406693" truncated="false" identified="false" rank="2" points_across="16" user_set="FALSE" />
            <transition_peak replicate="CK_P2004_106" mass_error_ppm="-0.7" retention_time="37.27646" start_time="36.98946" end_time="37.85046" area="348737824" background="1473551.5" height="42293748" fwhm="0.13146168" truncated="false" identified="false" rank="2" points_across="15" user_set="FALSE" />
            <transition_peak replicate="CK_P2004_108" mass_error_ppm="-0.2" retention_time="37.2564125" start_time="37.0268135" end_time="38.0026131" area="335388448" background="3585032.5" height="50235916" fwhm="0.103150688" truncated="false" identified="false" rank="2" points_across="17" user_set="FALSE" />
            <transition_peak replicate="CK_P2004_109" mass_error_ppm="-0.5" retention_time="37.4860344" start_time="37.1416359" end_time="38.002636" area="4.144461E+08" background="817647.563" height="4.678546E+07" fwhm="0.139526516" truncated="false" identified="false" rank="2" points_across="15" user_set="FALSE" />
            <transition_peak replicate="CK_P2004_110" mass_error_ppm="-0.2" retention_time="37.1616821" start_time="36.8746834" end_time="37.7356834" area="377651520" background="2032724.5" height="47247716" fwhm="0.126728579" truncated="false" identified="false" rank="2" points_across="15" user_set="FALSE" />
            <transition_peak replicate="CK_P2004_112" mass_error_ppm="-0.5" retention_time="37.42861" start_time="37.08421" end_time="38.06001" area="400818656" background="962510.8" height="42814936" fwhm="0.148551285" truncated="false" identified="false" rank="2" points_across="17" user_set="FALSE" />
            <transition_peak replicate="CK_P2004_113" mass_error_ppm="-0.9" retention_time="37.31385" start_time="37.02685" end_time="37.94525" area="331406528" background="1531858" height="3.242061E+07" fwhm="0.154069141" truncated="false" identified="false" rank="2" points_across="16" user_set="FALSE" />
            <transition_peak replicate="CK_P2004_114" mass_error_ppm="-0.2" retention_time="37.08424" start_time="36.7398376" end_time="37.8878365" area="2.843773E+08" background="571325.063" height="30339326" fwhm="0.143856719" truncated="false" identified="false" rank="2" points_across="20" user_set="FALSE" />
            <transition_peak replicate="CK_P2004_115" mass_error_ppm="0" retention_time="37.1042633" start_time="36.8172646" end_time="37.6782646" area="247488784" background="1649942.75" height="2.901599E+07" fwhm="0.129541814" truncated="false" identified="false" rank="2" points_across="15" user_set="FALSE" />
            <transition_peak replicate="CK_P2004_117" mass_error_ppm="-0.5" retention_time="37.3413467" start_time="37.05385" end_time="37.9738464" area="333182528" background="1626734.75" height="3.809432E+07" fwhm="0.140346661" truncated="false" identified="false" rank="2" points_across="16" user_set="FALSE" />
            <transition_peak replicate="CK_P2004_118" mass_error_ppm="-0.6" retention_time="37.1688957" start_time="36.8238945" end_time="37.8588943" area="3.484559E+08" background="449356.125" height="37136424" fwhm="0.14790532" truncated="false" identified="false" rank="2" points_across="18" user_set="FALSE" />
            <transition_peak replicate="CK_P2004_119" mass_error_ppm="-1" retention_time="37.263752" start_time="36.9762535" end_time="37.8387527" area="374585664" background="2227582.75" height="4.676737E+07" fwhm="0.12108326" truncated="false" identified="false" rank="2" points_across="15" user_set="FALSE" />
            <transition_peak replicate="CK_P2004_121" mass_error_ppm="-1" retention_time="37.28389" start_time="36.99639" end_time="37.91639" area="344469536" background="1359974.88" height="3.79525E+07" fwhm="0.142852426" truncated="false" identified="false" rank="2" points_across="16" user_set="FALSE" />
            <transition_peak replicate="CK_P2004_122" mass_error_ppm="-1" retention_time="37.2838821" start_time="36.93888" end_time="37.97388" area="408606176" background="949640.4" height="42396828" fwhm="0.148011312" truncated="false" identified="false" rank="2" points_across="18" user_set="FALSE" />
            <transition_peak replicate="CK_P2004_124" mass_error_ppm="-0.7" retention_time="37.0468" start_time="36.8171959" end_time="37.678196" area="286665120" background="2574064.25" height="3.402004E+07" fwhm="0.12768501" truncated="false" identified="false" rank="2" points_across="15" user_set="FALSE" />
            <transition_peak replicate="CK_P2004_125" mass_error_ppm="-1.4" retention_time="37.3787842" start_time="37.09128" end_time="38.12628" area="543711360" background="5286099.5" height="59704812" fwhm="0.1474849" truncated="false" identified="false" rank="2" points_across="18" user_set="FALSE" />
            <transition_peak replicate="CK_P2004_126" mass_error_ppm="0.1" retention_time="36.9894829" start_time="36.7598839" end_time="37.6208839" area="205278768" background="1123937" height="2.692966E+07" fwhm="0.115174361" truncated="false" identified="false" rank="2" points_across="15" user_set="FALSE" />
            <transition_peak replicate="CK_P2004_127" mass_error_ppm="0.8" retention_time="37.1616936" start_time="36.81729" end_time="37.9652939" area="237289984" background="622326.9" height="26043512" fwhm="0.13331148" truncated="false" identified="false" rank="2" points_across="20" user_set="FALSE" />
            <transition_peak replicate="CK_P2004_132" mass_error_ppm="0" retention_time="37.715023" start_time="37.54282" end_time="38.34642" area="251053712" background="2479094.25" height="2.830846E+07" fwhm="0.135860473" truncated="false" identified="false" rank="2" points_across="14" user_set="FALSE" />
            <transition_peak replicate="CK_P2004_133" mass_error_ppm="-1.5" retention_time="37.5138855" start_time="37.34139" end_time="38.2038879" area="270871456" background="1922431.5" height="32922554" fwhm="0.126803681" truncated="false" identified="false" rank="2" points_across="15" user_set="FALSE" />
            <transition_peak replicate="CK_P2004_134" mass_error_ppm="-0.1" retention_time="37.3138466" start_time="36.9694443" end_time="37.8878441" area="259467984" background="525796.2" height="26088928" fwhm="0.150348529" truncated="false" identified="false" rank="2" points_across="16" user_set="FALSE" />
            <transition_peak replicate="CK_P2004_135" mass_error_ppm="-0.5" retention_time="37.1113625" start_time="36.82386" end_time="37.4563637" area="275851616" background="1734605.88" height="32738434" fwhm="0.130420044" truncated="false" identified="false" rank="2" points_across="11" user_set="FALSE" />
            <transition_peak replicate="CK_P2004_137" mass_error_ppm="-1" retention_time="37.4857063" start_time="37.141304" end_time="38.1745033" area="2.894909E+08" background="405240.75" height="34428796" fwhm="0.133714378" truncated="false" identified="false" rank="2" points_across="18" user_set="FALSE" />
            <transition_peak replicate="CK_P2004_138" mass_error_ppm="0" retention_time="37.276474" start_time="36.98947" end_time="37.85047" area="284491840" background="1130669.75" height="4.201664E+07" fwhm="0.103420451" truncated="false" identified="false" rank="2" points_across="15" user_set="FALSE" />
            <transition_peak replicate="CK_P2004_139" mass_error_ppm="-1.5" retention_time="37.49338" start_time="37.20588" end_time="38.12588" area="385823360" background="1890196.5" height="4.436608E+07" fwhm="0.136495322" truncated="false" identified="false" rank="2" points_across="16" user_set="FALSE" />
            <transition_peak replicate="CK_P2004_140" mass_error_ppm="-0.4" retention_time="37.37124" start_time="37.0842361" end_time="38.002636" area="293841152" background="1132137.25" height="29518794" fwhm="0.149301" truncated="false" identified="false" rank="2" points_across="16" user_set="FALSE" />
            <transition_peak replicate="CK_P2004_142" mass_error_ppm="-0.5" retention_time="37.2764435" start_time="36.9894447" end_time="37.9078445" area="3.584269E+08" background="1077715.13" height="5.005651E+07" fwhm="0.105137117" truncated="false" identified="false" rank="2" points_across="16" user_set="FALSE" />
            <transition_peak replicate="CK_P2004_143" mass_error_ppm="-0.2" retention_time="37.256485" start_time="36.9120865" end_time="37.887886" area="230702672" background="662803.2" height="23711902" fwhm="0.146028832" truncated="false" identified="false" rank="2" points_across="17" user_set="FALSE" />
            <transition_peak replicate="CK_P2004_144" mass_error_ppm="-1.2" retention_time="37.27647" start_time="37.04687" end_time="37.85047" area="2.89019E+08" background="2205002" height="36923732" fwhm="0.122664638" truncated="false" identified="false" rank="2" points_across="14" user_set="FALSE" />
            <transition_peak replicate="CK_P2004_145" mass_error_ppm="-1.3" retention_time="37.2190933" start_time="36.8746948" end_time="37.7930946" area="228335168" background="60445.6" height="27514266" fwhm="0.129692465" truncated="false" identified="false" rank="2" points_across="16" user_set="FALSE" />
          </transition_results>
        </transition>
        <transition fragment_type="y" fragment_ordinal="6" calc_neutral_mass="632.312954" product_charge="1" cleavage_aa="G" loss_neutral_mass="0">
          <precursor_mz>547.298038</precursor_mz>
          <product_mz>633.32023</product_mz>
          <collision_energy>0</collision_energy>
          <transition_results>
            <transition_peak replicate="CK_P2004_090" mass_error_ppm="-1.4" retention_time="37.65805" start_time="37.313652" end_time="38.28945" area="2.456543E+08" background="565248.3" height="27258712" fwhm="0.144637987" truncated="false" identified="false" rank="3" points_across="17" user_set="FALSE" />
            <transition_peak replicate="CK_P2004_091" mass_error_ppm="-0.8" retention_time="37.60084" start_time="37.25644" end_time="38.17484" area="2.74784E+08" background="568324.063" height="32134304" fwhm="0.13325192" truncated="false" identified="false" rank="3" points_across="16" user_set="FALSE" />
            <transition_peak replicate="CK_P2004_092" mass_error_ppm="-1.4" retention_time="37.7156372" start_time="37.37124" end_time="38.4618378" area="320563168" background="798793.9" height="3.523164E+07" fwhm="0.145548865" truncated="false" identified="false" rank="3" points_across="19" user_set="FALSE" />
            <transition_peak replicate="CK_P2004_094" mass_error_ppm="-1.6" retention_time="37.9451561" start_time="37.6581573" end_time="38.5765572" area="319938464" background="2023986.25" height="34969124" fwhm="0.14013961" truncated="false" identified="false" rank="3" points_across="16" user_set="FALSE" />
            <transition_peak replicate="CK_P2004_095" mass_error_ppm="-1.4" retention_time="38.06007" start_time="37.7156677" end_time="38.63407" area="257675776" background="651107.563" height="2.868148E+07" fwhm="0.141900748" truncated="false" identified="false" rank="3" points_across="16" user_set="FALSE" />
            <transition_peak replicate="CK_P2004_096" mass_error_ppm="-1.6" retention_time="37.8504868" start_time="37.50609" end_time="38.5392876" area="249606256" background="739925.1" height="2.574162E+07" fwhm="0.146813586" truncated="false" identified="false" rank="3" points_across="18" user_set="FALSE" />
            <transition_peak replicate="CK_P2004_097" mass_error_ppm="-1" retention_time="37.7356758" start_time="37.3912773" end_time="38.3096771" area="327266176" background="797177.25" height="3.710244E+07" fwhm="0.135115728" truncated="false" identified="false" rank="3" points_across="16" user_set="FALSE" />
            <transition_peak replicate="CK_P2004_099" mass_error_ppm="-1.2" retention_time="37.83871" start_time="37.55121" end_time="38.47121" area="341610080" background="1726232.5" height="4.03259E+07" fwhm="0.131627381" truncated="false" identified="false" rank="3" points_across="16" user_set="FALSE" />
            <transition_peak replicate="CK_P2004_100" mass_error_ppm="-1.2" retention_time="37.71567" start_time="37.48607" end_time="38.34707" area="336944352" background="2720808.25" height="34570852" fwhm="0.149738938" truncated="false" identified="false" rank="3" points_across="15" user_set="FALSE" />
            <transition_peak replicate="CK_P2004_101" mass_error_ppm="-1" retention_time="37.44867" start_time="37.2190666" end_time="38.2522659" area="315953632" background="2968434.5" height="42092684" fwhm="0.1162394" truncated="false" identified="false" rank="3" points_across="18" user_set="FALSE" />
            <transition_peak replicate="CK_P2004_103" mass_error_ppm="-1" retention_time="37.5634346" start_time="37.3338356" end_time="38.1374359" area="327587936" background="2413724.25" height="3.819925E+07" fwhm="0.1363139" truncated="false" identified="false" rank="3" points_across="14" user_set="FALSE" />
            <transition_peak replicate="CK_P2004_104" mass_error_ppm="-1.5" retention_time="37.62089" start_time="37.3912926" end_time="38.2522926" area="3.06835E+08" background="2440068.25" height="40139644" fwhm="0.116284944" truncated="false" identified="false" rank="3" points_across="15" user_set="FALSE" />
            <transition_peak replicate="CK_P2004_105" mass_error_ppm="-1.3" retention_time="37.6008644" start_time="37.2564659" end_time="38.1748657" area="3.261731E+08" background="917185" height="3.467325E+07" fwhm="0.144704551" truncated="false" identified="false" rank="3" points_across="16" user_set="FALSE" />
            <transition_peak replicate="CK_P2004_106" mass_error_ppm="-0.9" retention_time="37.27646" start_time="36.98946" end_time="37.85046" area="288662656" background="1813496.38" height="35062976" fwhm="0.131664887" truncated="false" identified="false" rank="3" points_across="15" user_set="FALSE" />
            <transition_peak replicate="CK_P2004_108" mass_error_ppm="-0.2" retention_time="37.2564125" start_time="37.0268135" end_time="38.0026131" area="278542368" background="2739327.5" height="41725424" fwhm="0.102838881" truncated="false" identified="false" rank="3" points_across="17" user_set="FALSE" />
            <transition_peak replicate="CK_P2004_109" mass_error_ppm="-0.6" retention_time="37.4860344" start_time="37.1416359" end_time="38.002636" area="3.407423E+08" background="679926.7" height="38226856" fwhm="0.14008005" truncated="false" identified="false" rank="3" points_across="15" user_set="FALSE" />
            <transition_peak replicate="CK_P2004_110" mass_error_ppm="-0.3" retention_time="37.1616821" start_time="36.8746834" end_time="37.7356834" area="315327360" background="2370213.5" height="39561164" fwhm="0.126497358" truncated="false" identified="false" rank="3" points_across="15" user_set="FALSE" />
            <transition_peak replicate="CK_P2004_112" mass_error_ppm="-0.6" retention_time="37.42861" start_time="37.08421" end_time="38.06001" area="331919072" background="1105725.25" height="3.546136E+07" fwhm="0.148617849" truncated="false" identified="false" rank="3" points_across="17" user_set="FALSE" />
            <transition_peak replicate="CK_P2004_113" mass_error_ppm="-1.1" retention_time="37.31385" start_time="37.02685" end_time="37.94525" area="275029024" background="1550020.5" height="27031144" fwhm="0.152811423" truncated="false" identified="false" rank="3" points_across="16" user_set="FALSE" />
            <transition_peak replicate="CK_P2004_114" mass_error_ppm="-0.3" retention_time="37.08424" start_time="36.7398376" end_time="37.8878365" area="2.374045E+08" background="420208.031" height="25211022" fwhm="0.144175529" truncated="false" identified="false" rank="3" points_across="20" user_set="FALSE" />
            <transition_peak replicate="CK_P2004_115" mass_error_ppm="-0.2" retention_time="37.1042633" start_time="36.8172646" end_time="37.6782646" area="204295744" background="1407013.75" height="23623236" fwhm="0.130599841" truncated="false" identified="false" rank="3" points_across="15" user_set="FALSE" />
            <transition_peak replicate="CK_P2004_117" mass_error_ppm="-0.5" retention_time="37.3413467" start_time="37.05385" end_time="37.9738464" area="2.764679E+08" background="1658931.88" height="31660456" fwhm="0.140101" truncated="false" identified="false" rank="3" points_across="16" user_set="FALSE" />
            <transition_peak replicate="CK_P2004_118" mass_error_ppm="-0.7" retention_time="37.1688957" start_time="36.8238945" end_time="37.8588943" area="288766752" background="1102580" height="30772746" fwhm="0.147894785" truncated="false" identified="false" rank="3" points_across="18" user_set="FALSE" />
            <transition_peak replicate="CK_P2004_119" mass_error_ppm="-1.1" retention_time="37.263752" start_time="36.9762535" end_time="37.8387527" area="313658976" background="1962852" height="39067496" fwhm="0.121876396" truncated="false" identified="false" rank="3" points_across="15" user_set="FALSE" />
            <transition_peak replicate="CK_P2004_121" mass_error_ppm="-1.1" retention_time="37.28389" start_time="36.99639" end_time="37.91639" area="287312224" background="1209188.75" height="31510588" fwhm="0.143122643" truncated="false" identified="false" rank="3" points_across="16" user_set="FALSE" />
            <transition_peak replicate="CK_P2004_122" mass_error_ppm="-1.1" retention_time="37.2838821" start_time="36.93888" end_time="37.97388" area="339462336" background="1109831.88" height="35218596" fwhm="0.147642821" truncated="false" identified="false" rank="3" points_across="18" user_set="FALSE" />
            <transition_peak replicate="CK_P2004_124" mass_error_ppm="-0.6" retention_time="37.0468" start_time="36.8171959" end_time="37.678196" area="240020432" background="1422905.38" height="28262374" fwhm="0.128238559" truncated="false" identified="false" rank="3" points_across="15" user_set="FALSE" />
            <transition_peak replicate="CK_P2004_125" mass_error_ppm="-1.5" retention_time="37.3787842" start_time="37.09128" end_time="38.12628" area="4.472341E+08" background="5056011.5" height="49417012" fwhm="0.146263614" truncated="false" identified="false" rank="3" points_across="18" user_set="FALSE" />
            <transition_peak replicate="CK_P2004_126" mass_error_ppm="0" retention_time="36.9894829" start_time="36.7598839" end_time="37.6208839" area="171101952" background="1011697.25" height="22507116" fwhm="0.114498205" truncated="false" identified="false" rank="3" points_across="15" user_set="FALSE" />
            <transition_peak replicate="CK_P2004_127" mass_error_ppm="0.6" retention_time="37.1616936" start_time="36.81729" end_time="37.9652939" area="195934752" background="373930.531" height="21542574" fwhm="0.133066237" truncated="false" identified="false" rank="3" points_across="20" user_set="FALSE" />
            <transition_peak replicate="CK_P2004_132" mass_error_ppm="-0.1" retention_time="37.715023" start_time="37.54282" end_time="38.34642" area="209876080" background="1858565.88" height="23545516" fwhm="0.135983109" truncated="false" identified="false" rank="3" points_across="14" user_set="FALSE" />
            <transition_peak replicate="CK_P2004_133" mass_error_ppm="-1.6" retention_time="37.5138855" start_time="37.34139" end_time="38.2038879" area="226550688" background="1279006" height="2.789488E+07" fwhm="0.125354275" truncated="false" identified="false" rank="3" points_across="15" user_set="FALSE" />
            <transition_peak replicate="CK_P2004_134" mass_error_ppm="-0.3" retention_time="37.3138466" start_time="36.9694443" end_time="37.8878441" area="2.137171E+08" background="435045.1" height="21314214" fwhm="0.151564211" truncated="false" identified="false" rank="3" points_across="16" user_set="FALSE" />
            <transition_peak replicate="CK_P2004_135" mass_error_ppm="-0.5" retention_time="37.1113625" start_time="36.82386" end_time="37.4563637" area="231458384" background="1469761.5" height="27835998" fwhm="0.127833411" truncated="false" identified="false" rank="3" points_across="11" user_set="FALSE" />
            <transition_peak replicate="CK_P2004_137" mass_error_ppm="-1.2" retention_time="37.4857063" start_time="37.141304" end_time="38.1745033" area="242194752" background="852105.25" height="2.903258E+07" fwhm="0.132582769" truncated="false" identified="false" rank="3" points_across="18" user_set="FALSE" />
            <transition_peak replicate="CK_P2004_138" mass_error_ppm="-0.3" retention_time="37.276474" start_time="36.98947" end_time="37.85047" area="236730464" background="747560" height="3.475105E+07" fwhm="0.104114123" truncated="false" identified="false" rank="3" points_across="15" user_set="FALSE" />
            <transition_peak replicate="CK_P2004_139" mass_error_ppm="-1.6" retention_time="37.49338" start_time="37.20588" end_time="38.12588" area="320735424" background="1620686.88" height="36822076" fwhm="0.136870861" truncated="false" identified="false" rank="3" points_across="16" user_set="FALSE" />
            <transition_peak replicate="CK_P2004_140" mass_error_ppm="-0.6" retention_time="37.37124" start_time="37.0842361" end_time="38.002636" area="245191120" background="1075628" height="2.442184E+07" fwhm="0.1503205" truncated="false" identified="false" rank="3" points_across="16" user_set="FALSE" />
            <transition_peak replicate="CK_P2004_142" mass_error_ppm="-0.6" retention_time="37.2764435" start_time="36.9894447" end_time="37.9078445" area="300273568" background="808274.3" height="41859344" fwhm="0.105589055" truncated="false" identified="false" rank="3" points_across="16" user_set="FALSE" />
            <transition_peak replicate="CK_P2004_143" mass_error_ppm="-0.3" retention_time="37.256485" start_time="36.9120865" end_time="37.887886" area="190366720" background="711738.4" height="1.957996E+07" fwhm="0.14596577" truncated="false" identified="false" rank="3" points_across="17" user_set="FALSE" />
            <transition_peak replicate="CK_P2004_144" mass_error_ppm="-1.3" retention_time="37.27647" start_time="37.04687" end_time="37.85047" area="237552640" background="1917295.75" height="30321234" fwhm="0.123000965" truncated="false" identified="false" rank="3" points_across="14" user_set="FALSE" />
            <transition_peak replicate="CK_P2004_145" mass_error_ppm="-1.4" retention_time="37.2190933" start_time="36.8746948" end_time="37.7930946" area="188485568" background="1094355.38" height="22940552" fwhm="0.127961785" truncated="false" identified="false" rank="3" points_across="16" user_set="FALSE" />
          </transition_results>
        </transition>
        <transition fragment_type="y" fragment_ordinal="4" calc_neutral_mass="476.223077" product_charge="1" cleavage_aa="E" loss_neutral_mass="0">
          <precursor_mz>547.298038</precursor_mz>
          <product_mz>477.230353</product_mz>
          <collision_energy>0</collision_energy>
          <transition_results>
            <transition_peak replicate="CK_P2004_090" mass_error_ppm="-1.6" retention_time="37.65805" start_time="37.313652" end_time="38.28945" area="48935484" background="0" height="5405549" fwhm="0.145331651" truncated="false" identified="false" rank="5" points_across="17" user_set="FALSE" />
            <transition_peak replicate="CK_P2004_091" mass_error_ppm="-1.1" retention_time="37.60084" start_time="37.25644" end_time="38.17484" area="5.337189E+07" background="93695.31" height="6266171" fwhm="0.13169992" truncated="false" identified="false" rank="5" points_across="16" user_set="FALSE" />
            <transition_peak replicate="CK_P2004_092" mass_error_ppm="-1.6" retention_time="37.7156372" start_time="37.37124" end_time="38.4618378" area="62375804" background="0" height="6873235.5" fwhm="0.144886717" truncated="false" identified="false" rank="5" points_across="19" user_set="FALSE" />
            <transition_peak replicate="CK_P2004_094" mass_error_ppm="-1.7" retention_time="37.9451561" start_time="37.6581573" end_time="38.5765572" area="6.24539E+07" background="358202.563" height="6810517.5" fwhm="0.140052021" truncated="false" identified="false" rank="5" points_across="16" user_set="FALSE" />
            <transition_peak replicate="CK_P2004_095" mass_error_ppm="-1.6" retention_time="38.06007" start_time="37.7156677" end_time="38.63407" area="5.100343E+07" background="0" height="5729089.5" fwhm="0.140211985" truncated="false" identified="false" rank="5" points_across="16" user_set="FALSE" />
            <transition_peak replicate="CK_P2004_096" mass_error_ppm="-2" retention_time="37.8504868" start_time="37.50609" end_time="38.5392876" area="48443176" background="0" height="5019535" fwhm="0.1466139" truncated="false" identified="false" rank="5" points_across="18" user_set="FALSE" />
            <transition_peak replicate="CK_P2004_097" mass_error_ppm="-1.3" retention_time="37.7356758" start_time="37.3912773" end_time="38.3096771" area="63654692" background="0" height="7207120.5" fwhm="0.135357469" truncated="false" identified="false" rank="5" points_across="16" user_set="FALSE" />
            <transition_peak replicate="CK_P2004_099" mass_error_ppm="-1.5" retention_time="37.83871" start_time="37.55121" end_time="38.47121" area="6.711185E+07" background="394769.281" height="7861740.5" fwhm="0.132890865" truncated="false" identified="false" rank="5" points_across="16" user_set="FALSE" />
            <transition_peak replicate="CK_P2004_100" mass_error_ppm="-1.5" retention_time="37.71567" start_time="37.48607" end_time="38.34707" area="65699036" background="577807.8" height="6715666" fwhm="0.150155842" truncated="false" identified="false" rank="5" points_across="15" user_set="FALSE" />
            <transition_peak replicate="CK_P2004_101" mass_error_ppm="-1.1" retention_time="37.44867" start_time="37.2190666" end_time="38.2522659" area="6.147914E+07" background="921937.25" height="8263061.5" fwhm="0.115629807" truncated="false" identified="false" rank="5" points_across="18" user_set="FALSE" />
            <transition_peak replicate="CK_P2004_103" mass_error_ppm="-1.2" retention_time="37.5634346" start_time="37.3338356" end_time="38.1374359" area="63909588" background="717463.25" height="7543787" fwhm="0.134649783" truncated="false" identified="false" rank="5" points_across="14" user_set="FALSE" />
            <transition_peak replicate="CK_P2004_104" mass_error_ppm="-1.7" retention_time="37.62089" start_time="37.3912926" end_time="38.2522926" area="59938468" background="374174.938" height="7785171" fwhm="0.116894536" truncated="false" identified="false" rank="5" points_across="15" user_set="FALSE" />
            <transition_peak replicate="CK_P2004_105" mass_error_ppm="-1.5" retention_time="37.6008644" start_time="37.2564659" end_time="38.1748657" area="62982604" background="152813.844" height="6697089" fwhm="0.144413769" truncated="false" identified="false" rank="5" points_across="16" user_set="FALSE" />
            <transition_peak replicate="CK_P2004_106" mass_error_ppm="-1.2" retention_time="37.27646" start_time="36.98946" end_time="37.85046" area="5.705907E+07" background="0" height="6834029.5" fwhm="0.132358551" truncated="false" identified="false" rank="5" points_across="15" user_set="FALSE" />
            <transition_peak replicate="CK_P2004_108" mass_error_ppm="-0.7" retention_time="37.2564125" start_time="37.0268135" end_time="38.0026131" area="5.660947E+07" background="0" height="8512698" fwhm="0.101836912" truncated="false" identified="false" rank="5" points_across="17" user_set="FALSE" />
            <transition_peak replicate="CK_P2004_109" mass_error_ppm="-0.9" retention_time="37.4860344" start_time="37.1416359" end_time="38.002636" area="66449836" background="394185" height="7494260.5" fwhm="0.139796272" truncated="false" identified="false" rank="5" points_across="15" user_set="FALSE" />
            <transition_peak replicate="CK_P2004_110" mass_error_ppm="-0.6" retention_time="37.1616821" start_time="36.8746834" end_time="37.7356834" area="6.393711E+07" background="195336.688" height="8030964.5" fwhm="0.125789672" truncated="false" identified="false" rank="5" points_across="15" user_set="FALSE" />
            <transition_peak replicate="CK_P2004_112" mass_error_ppm="-0.8" retention_time="37.42861" start_time="37.08421" end_time="38.06001" area="6.325425E+07" background="543124" height="6816906" fwhm="0.147419676" truncated="false" identified="false" rank="5" points_across="17" user_set="FALSE" />
            <transition_peak replicate="CK_P2004_113" mass_error_ppm="-1.3" retention_time="37.31385" start_time="37.02685" end_time="37.94525" area="5.368433E+07" background="371409.75" height="5299580" fwhm="0.150958121" truncated="false" identified="false" rank="5" points_across="16" user_set="FALSE" />
            <transition_peak replicate="CK_P2004_114" mass_error_ppm="-0.6" retention_time="37.08424" start_time="36.7398376" end_time="37.8878365" area="47168536" background="308710.25" height="5048903" fwhm="0.143380255" truncated="false" identified="false" rank="5" points_across="20" user_set="FALSE" />
            <transition_peak replicate="CK_P2004_115" mass_error_ppm="-0.5" retention_time="37.1042633" start_time="36.8172646" end_time="37.6782646" area="40478056" background="0" height="4697862.5" fwhm="0.129692465" truncated="false" identified="false" rank="5" points_across="15" user_set="FALSE" />
            <transition_peak replicate="CK_P2004_117" mass_error_ppm="-0.9" retention_time="37.3413467" start_time="37.05385" end_time="37.9738464" area="5.502635E+07" background="226626.672" height="6359853" fwhm="0.138219938" truncated="false" identified="false" rank="5" points_across="16" user_set="FALSE" />
            <transition_peak replicate="CK_P2004_118" mass_error_ppm="-0.9" retention_time="37.1688957" start_time="36.8238945" end_time="37.8588943" area="5.605908E+07" background="0" height="5917596.5" fwhm="0.147894785" truncated="false" identified="false" rank="5" points_across="18" user_set="FALSE" />
            <transition_peak replicate="CK_P2004_119" mass_error_ppm="-1.3" retention_time="37.263752" start_time="36.9762535" end_time="37.8387527" area="61013572" background="548181.1" height="7741002" fwhm="0.118616112" truncated="false" identified="false" rank="5" points_across="15" user_set="FALSE" />
            <transition_peak replicate="CK_P2004_121" mass_error_ppm="-1.4" retention_time="37.28389" start_time="36.99639" end_time="37.91639" area="56502508" background="0" height="6168142" fwhm="0.144652769" truncated="false" identified="false" rank="5" points_across="16" user_set="FALSE" />
            <transition_peak replicate="CK_P2004_122" mass_error_ppm="-1.3" retention_time="37.2838821" start_time="36.93888" end_time="37.97388" area="67076296" background="108727.984" height="6990271.5" fwhm="0.146944448" truncated="false" identified="false" rank="5" points_across="18" user_set="FALSE" />
            <transition_peak replicate="CK_P2004_124" mass_error_ppm="-1" retention_time="37.0468" start_time="36.8171959" end_time="37.678196" area="4.847828E+07" background="389029.6" height="5857010" fwhm="0.125660047" truncated="false" identified="false" rank="5" points_across="15" user_set="FALSE" />
            <transition_peak replicate="CK_P2004_125" mass_error_ppm="-1.7" retention_time="37.3787842" start_time="37.09128" end_time="38.12628" area="89244536" background="78215.9141" height="9468924" fwhm="0.151952446" truncated="false" identified="false" rank="5" points_across="18" user_set="FALSE" />
            <transition_peak replicate="CK_P2004_126" mass_error_ppm="-0.3" retention_time="36.9894829" start_time="36.7598839" end_time="37.6208839" area="33945692" background="340969" height="4529396.5" fwhm="0.112178952" truncated="false" identified="false" rank="5" points_across="15" user_set="FALSE" />
            <transition_peak replicate="CK_P2004_127" mass_error_ppm="0.5" retention_time="37.1616936" start_time="36.81729" end_time="37.9652939" area="39066012" background="35245.78" height="4347812" fwhm="0.131514236" truncated="false" identified="false" rank="5" points_across="20" user_set="FALSE" />
            <transition_peak replicate="CK_P2004_132" mass_error_ppm="-0.3" retention_time="37.715023" start_time="37.54282" end_time="38.34642" area="41131276" background="424909.7" height="4625083" fwhm="0.135892" truncated="false" identified="false" rank="5" points_across="14" user_set="FALSE" />
            <transition_peak replicate="CK_P2004_133" mass_error_ppm="-1.9" retention_time="37.5138855" start_time="37.34139" end_time="38.2038879" area="4.557768E+07" background="0" height="5502537" fwhm="0.127010733" truncated="false" identified="false" rank="5" points_across="15" user_set="FALSE" />
            <transition_peak replicate="CK_P2004_134" mass_error_ppm="-0.5" retention_time="37.3138466" start_time="36.9694443" end_time="37.8878441" area="41677596" background="0" height="4215120" fwhm="0.149206415" truncated="false" identified="false" rank="5" points_across="16" user_set="FALSE" />
            <transition_peak replicate="CK_P2004_135" mass_error_ppm="-0.9" retention_time="37.1113625" start_time="36.82386" end_time="37.4563637" area="4.472616E+07" background="0" height="5295050.5" fwhm="0.130577981" truncated="false" identified="false" rank="5" points_across="11" user_set="FALSE" />
            <transition_peak replicate="CK_P2004_137" mass_error_ppm="-1.4" retention_time="37.4857063" start_time="37.141304" end_time="38.1745033" area="47374176" background="0" height="5600046" fwhm="0.135199815" truncated="false" identified="false" rank="5" points_across="18" user_set="FALSE" />
            <transition_peak replicate="CK_P2004_138" mass_error_ppm="-0.2" retention_time="37.276474" start_time="36.98947" end_time="37.85047" area="4.749976E+07" background="6874.4834" height="7124117" fwhm="0.101094186" truncated="false" identified="false" rank="5" points_across="15" user_set="FALSE" />
            <transition_peak replicate="CK_P2004_139" mass_error_ppm="-1.9" retention_time="37.49338" start_time="37.20588" end_time="38.12588" area="6.112111E+07" background="443351.5" height="6933092.5" fwhm="0.1390574" truncated="false" identified="false" rank="5" points_across="16" user_set="FALSE" />
            <transition_peak replicate="CK_P2004_140" mass_error_ppm="-0.7" retention_time="37.37124" start_time="37.0842361" end_time="38.002636" area="4.808171E+07" background="108613.422" height="4801786" fwhm="0.149647847" truncated="false" identified="false" rank="5" points_across="16" user_set="FALSE" />
            <transition_peak replicate="CK_P2004_142" mass_error_ppm="-0.7" retention_time="37.2764435" start_time="36.9894447" end_time="37.9078445" area="5.848785E+07" background="118324.617" height="8266121.5" fwhm="0.102628678" truncated="false" identified="false" rank="5" points_across="16" user_set="FALSE" />
            <transition_peak replicate="CK_P2004_143" mass_error_ppm="-0.7" retention_time="37.256485" start_time="36.9120865" end_time="37.887886" area="37625696" background="0" height="3858760.25" fwhm="0.145696014" truncated="false" identified="false" rank="5" points_across="17" user_set="FALSE" />
            <transition_peak replicate="CK_P2004_144" mass_error_ppm="-1.6" retention_time="37.27647" start_time="37.04687" end_time="37.85047" area="48018372" background="0" height="6199462.5" fwhm="0.120334879" truncated="false" identified="false" rank="5" points_across="14" user_set="FALSE" />
            <transition_peak replicate="CK_P2004_145" mass_error_ppm="-1.8" retention_time="37.2190933" start_time="36.8746948" end_time="37.7930946" area="3.763046E+07" background="610492.4" height="4741486" fwhm="0.121540047" truncated="false" identified="false" rank="5" points_across="16" user_set="FALSE" />
          </transition_results>
        </transition>
        <transition fragment_type="b" fragment_ordinal="3" calc_neutral_mass="389.231457" product_charge="1" cleavage_aa="L" loss_neutral_mass="0">
          <precursor_mz>547.298038</precursor_mz>
          <product_mz>390.238733</product_mz>
          <collision_energy>0</collision_energy>
          <transition_results>
            <transition_peak replicate="CK_P2004_090" mass_error_ppm="-1.8" retention_time="37.65805" start_time="37.313652" end_time="38.28945" area="6.204184E+07" background="0" height="6910828.5" fwhm="0.143790156" truncated="false" identified="false" rank="4" points_across="17" user_set="FALSE" />
            <transition_peak replicate="CK_P2004_091" mass_error_ppm="-1" retention_time="37.60084" start_time="37.25644" end_time="38.17484" area="6.872752E+07" background="127328.688" height="8015716.5" fwhm="0.133339509" truncated="false" identified="false" rank="4" points_across="16" user_set="FALSE" />
            <transition_peak replicate="CK_P2004_092" mass_error_ppm="-1.7" retention_time="37.7156372" start_time="37.37124" end_time="38.4618378" area="8.137304E+07" background="241581.688" height="8863696" fwhm="0.14780505" truncated="false" identified="false" rank="4" points_across="19" user_set="FALSE" />
            <transition_peak replicate="CK_P2004_094" mass_error_ppm="-1.9" retention_time="37.9451561" start_time="37.6581573" end_time="38.5765572" area="8.19768E+07" background="512877.875" height="8950169" fwhm="0.139988959" truncated="false" identified="false" rank="4" points_across="16" user_set="FALSE" />
            <transition_peak replicate="CK_P2004_095" mass_error_ppm="-1.7" retention_time="38.06007" start_time="37.7156677" end_time="38.63407" area="6.71215E+07" background="67977.41" height="7409950.5" fwhm="0.143424824" truncated="false" identified="false" rank="4" points_across="16" user_set="FALSE" />
            <transition_peak replicate="CK_P2004_096" mass_error_ppm="-1.9" retention_time="37.8504868" start_time="37.50609" end_time="38.5392876" area="6.462001E+07" background="107915.508" height="6805310.5" fwhm="0.144291148" truncated="false" identified="false" rank="4" points_across="18" user_set="FALSE" />
            <transition_peak replicate="CK_P2004_097" mass_error_ppm="-1.5" retention_time="37.7356758" start_time="37.3912773" end_time="38.3096771" area="8.349924E+07" background="276191.063" height="9472693" fwhm="0.135206819" truncated="false" identified="false" rank="4" points_across="16" user_set="FALSE" />
            <transition_peak replicate="CK_P2004_099" mass_error_ppm="-1.6" retention_time="37.83871" start_time="37.55121" end_time="38.47121" area="88775256" background="512582.25" height="10329447" fwhm="0.134333357" truncated="false" identified="false" rank="4" points_across="16" user_set="FALSE" />
            <transition_peak replicate="CK_P2004_100" mass_error_ppm="-1.6" retention_time="37.71567" start_time="37.48607" end_time="38.34707" area="8.672031E+07" background="770736.75" height="8842035" fwhm="0.151904032" truncated="false" identified="false" rank="4" points_across="15" user_set="FALSE" />
            <transition_peak replicate="CK_P2004_101" mass_error_ppm="-1.2" retention_time="37.44867" start_time="37.2190666" end_time="38.2522659" area="7.947031E+07" background="574663.2" height="10356486" fwhm="0.119024605" truncated="false" identified="false" rank="4" points_across="18" user_set="FALSE" />
            <transition_peak replicate="CK_P2004_103" mass_error_ppm="-1.3" retention_time="37.5634346" start_time="37.3338356" end_time="38.1374359" area="8.527373E+07" background="669237.2" height="9858159" fwhm="0.1379605" truncated="false" identified="false" rank="4" points_across="14" user_set="FALSE" />
            <transition_peak replicate="CK_P2004_104" mass_error_ppm="-1.9" retention_time="37.62089" start_time="37.3912926" end_time="38.2522926" area="7.967562E+07" background="593903.1" height="10570467" fwhm="0.114060283" truncated="false" identified="false" rank="4" points_across="15" user_set="FALSE" />
            <transition_peak replicate="CK_P2004_105" mass_error_ppm="-1.6" retention_time="37.6008644" start_time="37.2564659" end_time="38.1748657" area="8.406081E+07" background="115443.211" height="8912442" fwhm="0.145440266" truncated="false" identified="false" rank="4" points_across="16" user_set="FALSE" />
            <transition_peak replicate="CK_P2004_106" mass_error_ppm="-1.3" retention_time="37.27646" start_time="36.98946" end_time="37.85046" area="7.42108E+07" background="0" height="8859508" fwhm="0.133928075" truncated="false" identified="false" rank="4" points_across="15" user_set="FALSE" />
            <transition_peak replicate="CK_P2004_108" mass_error_ppm="-0.9" retention_time="37.2564125" start_time="37.0268135" end_time="38.0026131" area="7.027212E+07" background="362364.656" height="10323676" fwhm="0.105364837" truncated="false" identified="false" rank="4" points_across="17" user_set="FALSE" />
            <transition_peak replicate="CK_P2004_109" mass_error_ppm="-1" retention_time="37.4860344" start_time="37.1416359" end_time="38.002636" area="8.804081E+07" background="103172.664" height="9869568" fwhm="0.1411556" truncated="false" identified="false" rank="4" points_across="15" user_set="FALSE" />
            <transition_peak replicate="CK_P2004_110" mass_error_ppm="-0.8" retention_time="37.1616821" start_time="36.8746834" end_time="37.7356834" area="7.79658E+07" background="173352.156" height="9595760" fwhm="0.128364682" truncated="false" identified="false" rank="4" points_across="15" user_set="FALSE" />
            <transition_peak replicate="CK_P2004_112" mass_error_ppm="-1" retention_time="37.42861" start_time="37.08421" end_time="38.06001" area="8.560253E+07" background="120607.438" height="9137270" fwhm="0.149150357" truncated="false" identified="false" rank="4" points_across="17" user_set="FALSE" />
            <transition_peak replicate="CK_P2004_113" mass_error_ppm="-1.4" retention_time="37.31385" start_time="37.02685" end_time="37.94525" area="70344504" background="83009.08" height="6796609" fwhm="0.155351385" truncated="false" identified="false" rank="4" points_across="16" user_set="FALSE" />
            <transition_peak replicate="CK_P2004_114" mass_error_ppm="-0.8" retention_time="37.08424" start_time="36.7398376" end_time="37.8878365" area="60036124" background="87223.02" height="6409560" fwhm="0.143646523" truncated="false" identified="false" rank="4" points_across="20" user_set="FALSE" />
            <transition_peak replicate="CK_P2004_115" mass_error_ppm="-0.7" retention_time="37.1042633" start_time="36.8172646" end_time="37.6782646" area="50460788" background="384424.9" height="5882707" fwhm="0.130214468" truncated="false" identified="false" rank="4" points_across="15" user_set="FALSE" />
            <transition_peak replicate="CK_P2004_117" mass_error_ppm="-1" retention_time="37.3413467" start_time="37.05385" end_time="37.9738464" area="7.04201E+07" background="253720.984" height="8029269.5" fwhm="0.140132591" truncated="false" identified="false" rank="4" points_across="16" user_set="FALSE" />
            <transition_peak replicate="CK_P2004_118" mass_error_ppm="-1" retention_time="37.1688957" start_time="36.8238945" end_time="37.8588943" area="7.540743E+07" background="0" height="7956885.5" fwhm="0.148491442" truncated="false" identified="false" rank="4" points_across="18" user_set="FALSE" />
            <transition_peak replicate="CK_P2004_119" mass_error_ppm="-1.4" retention_time="37.263752" start_time="36.9762535" end_time="37.8387527" area="7.887287E+07" background="414021.969" height="9691908" fwhm="0.1236978" truncated="false" identified="false" rank="4" points_across="15" user_set="FALSE" />
            <transition_peak replicate="CK_P2004_121" mass_error_ppm="-1.6" retention_time="37.28389" start_time="36.99639" end_time="37.91639" area="72963464" background="175279.734" height="7935800.5" fwhm="0.14383857" truncated="false" identified="false" rank="4" points_across="16" user_set="FALSE" />
            <transition_peak replicate="CK_P2004_122" mass_error_ppm="-1.6" retention_time="37.2838821" start_time="36.93888" end_time="37.97388" area="8.883657E+07" background="245125.734" height="9157042" fwhm="0.148727253" truncated="false" identified="false" rank="4" points_across="18" user_set="FALSE" />
            <transition_peak replicate="CK_P2004_124" mass_error_ppm="-1.2" retention_time="37.0468" start_time="36.8171959" end_time="37.678196" area="60802196" background="221109.375" height="7257424.5" fwhm="0.127054408" truncated="false" identified="false" rank="4" points_across="15" user_set="FALSE" />
            <transition_peak replicate="CK_P2004_125" mass_error_ppm="-1.9" retention_time="37.3787842" start_time="37.09128" end_time="38.12628" area="110893088" background="156222.453" height="12197046" fwhm="0.145245865" truncated="false" identified="false" rank="4" points_across="18" user_set="FALSE" />
            <transition_peak replicate="CK_P2004_126" mass_error_ppm="-0.7" retention_time="36.9894829" start_time="36.7598839" end_time="37.6208839" area="4.34504E+07" background="184960.281" height="5797723" fwhm="0.112939194" truncated="false" identified="false" rank="4" points_across="15" user_set="FALSE" />
            <transition_peak replicate="CK_P2004_127" mass_error_ppm="0.1" retention_time="37.1616936" start_time="36.81729" end_time="37.9652939" area="5.01077E+07" background="30945.85" height="5477379.5" fwhm="0.1339386" truncated="false" identified="false" rank="4" points_across="20" user_set="FALSE" />
            <transition_peak replicate="CK_P2004_132" mass_error_ppm="-0.6" retention_time="37.715023" start_time="37.54282" end_time="38.34642" area="5.367452E+07" background="659292.5" height="6029479.5" fwhm="0.135608211" truncated="false" identified="false" rank="4" points_across="14" user_set="FALSE" />
            <transition_peak replicate="CK_P2004_133" mass_error_ppm="-2" retention_time="37.5138855" start_time="37.34139" end_time="38.2038879" area="58516556" background="548086.6" height="7135782" fwhm="0.126305327" truncated="false" identified="false" rank="4" points_across="15" user_set="FALSE" />
            <transition_peak replicate="CK_P2004_134" mass_error_ppm="-0.7" retention_time="37.3138466" start_time="36.9694443" end_time="37.8878441" area="54809828" background="234240.844" height="5479379.5" fwhm="0.151634276" truncated="false" identified="false" rank="4" points_across="16" user_set="FALSE" />
            <transition_peak replicate="CK_P2004_135" mass_error_ppm="-0.9" retention_time="37.1113625" start_time="36.82386" end_time="37.4563637" area="59422264" background="404634" height="7060020" fwhm="0.130865782" truncated="false" identified="false" rank="4" points_across="11" user_set="FALSE" />
            <transition_peak replicate="CK_P2004_137" mass_error_ppm="-1.5" retention_time="37.4857063" start_time="37.141304" end_time="38.1745033" area="61267012" background="0" height="7294487" fwhm="0.133364037" truncated="false" identified="false" rank="4" points_across="18" user_set="FALSE" />
            <transition_peak replicate="CK_P2004_138" mass_error_ppm="-0.5" retention_time="37.276474" start_time="36.98947" end_time="37.85047" area="5.92807E+07" background="204286.484" height="8788619" fwhm="0.102912456" truncated="false" identified="false" rank="4" points_across="15" user_set="FALSE" />
            <transition_peak replicate="CK_P2004_139" mass_error_ppm="-2.1" retention_time="37.49338" start_time="37.20588" end_time="38.12588" area="8.345337E+07" background="327335.7" height="9462943" fwhm="0.138671324" truncated="false" identified="false" rank="4" points_across="16" user_set="FALSE" />
            <transition_peak replicate="CK_P2004_140" mass_error_ppm="-0.9" retention_time="37.37124" start_time="37.0842361" end_time="38.002636" area="6.308706E+07" background="0" height="6308397" fwhm="0.1494972" truncated="false" identified="false" rank="4" points_across="16" user_set="FALSE" />
            <transition_peak replicate="CK_P2004_142" mass_error_ppm="-0.9" retention_time="37.2764435" start_time="36.9894447" end_time="37.9078445" area="76609176" background="261666.234" height="10525139" fwhm="0.108545929" truncated="false" identified="false" rank="4" points_across="16" user_set="FALSE" />
            <transition_peak replicate="CK_P2004_143" mass_error_ppm="-0.7" retention_time="37.256485" start_time="36.9120865" end_time="37.887886" area="4.836743E+07" background="226720.063" height="4943541" fwhm="0.14786461" truncated="false" identified="false" rank="4" points_across="17" user_set="FALSE" />
            <transition_peak replicate="CK_P2004_144" mass_error_ppm="-1.7" retention_time="37.27647" start_time="37.04687" end_time="37.85047" area="60040024" background="314267.281" height="7578889" fwhm="0.12425518" truncated="false" identified="false" rank="4" points_across="14" user_set="FALSE" />
            <transition_peak replicate="CK_P2004_145" mass_error_ppm="-1.8" retention_time="37.2190933" start_time="36.8746948" end_time="37.7930946" area="48447652" background="0" height="5779497.5" fwhm="0.132239431" truncated="false" identified="false" rank="4" points_across="16" user_set="FALSE" />
          </transition_results>
        </transition>
        <transition fragment_type="y" fragment_ordinal="5" calc_neutral_mass="575.291491" product_charge="1" cleavage_aa="V" loss_neutral_mass="0">
          <precursor_mz>547.298038</precursor_mz>
          <product_mz>576.298767</product_mz>
          <collision_energy>0</collision_energy>
          <transition_results>
            <transition_peak replicate="CK_P2004_090" mass_error_ppm="-0.1" retention_time="37.65805" start_time="37.313652" end_time="38.28945" area="23509342" background="0" height="2595715" fwhm="0.145012841" truncated="false" identified="false" rank="6" points_across="17" user_set="FALSE" />
            <transition_peak replicate="CK_P2004_091" mass_error_ppm="0.7" retention_time="37.60084" start_time="37.25644" end_time="38.17484" area="26966686" background="0" height="3193035.5" fwhm="0.130887121" truncated="false" identified="false" rank="6" points_across="16" user_set="FALSE" />
            <transition_peak replicate="CK_P2004_092" mass_error_ppm="-0.1" retention_time="37.7156372" start_time="37.37124" end_time="38.4618378" area="30670884" background="0" height="3386079.25" fwhm="0.146130428" truncated="false" identified="false" rank="6" points_across="19" user_set="FALSE" />
            <transition_peak replicate="CK_P2004_094" mass_error_ppm="-0.2" retention_time="37.9451561" start_time="37.6581573" end_time="38.5765572" area="30620876" background="232026.891" height="3319282.25" fwhm="0.141211659" truncated="false" identified="false" rank="6" points_across="16" user_set="FALSE" />
            <transition_peak replicate="CK_P2004_095" mass_error_ppm="0" retention_time="38.06007" start_time="37.7156677" end_time="38.63407" area="25136504" background="0" height="2854097" fwhm="0.138299" truncated="false" identified="false" rank="6" points_across="16" user_set="FALSE" />
            <transition_peak replicate="CK_P2004_096" mass_error_ppm="-0.5" retention_time="37.8504868" start_time="37.50609" end_time="38.5392876" area="24228804" background="0" height="2552770.25" fwhm="0.143699065" truncated="false" identified="false" rank="6" points_across="18" user_set="FALSE" />
            <transition_peak replicate="CK_P2004_097" mass_error_ppm="0.1" retention_time="37.7356758" start_time="37.3912773" end_time="38.3096771" area="30923356" background="0" height="3462898.5" fwhm="0.136240318" truncated="false" identified="false" rank="6" points_across="16" user_set="FALSE" />
            <transition_peak replicate="CK_P2004_099" mass_error_ppm="-0.2" retention_time="37.83871" start_time="37.55121" end_time="38.47121" area="3.301936E+07" background="311131.375" height="3866250.75" fwhm="0.133031249" truncated="false" identified="false" rank="6" points_across="16" user_set="FALSE" />
            <transition_peak replicate="CK_P2004_100" mass_error_ppm="-0.1" retention_time="37.71567" start_time="37.48607" end_time="38.34707" area="32266096" background="111928.078" height="3264284.75" fwhm="0.150961623" truncated="false" identified="false" rank="6" points_across="15" user_set="FALSE" />
            <transition_peak replicate="CK_P2004_101" mass_error_ppm="0.5" retention_time="37.44867" start_time="37.2190666" end_time="38.2522659" area="30980814" background="347992.6" height="4138067.5" fwhm="0.116134293" truncated="false" identified="false" rank="6" points_across="18" user_set="FALSE" />
            <transition_peak replicate="CK_P2004_103" mass_error_ppm="0.1" retention_time="37.5634346" start_time="37.3338356" end_time="38.1374359" area="32100826" background="236275.453" height="3762112.5" fwhm="0.135203317" truncated="false" identified="false" rank="6" points_across="14" user_set="FALSE" />
            <transition_peak replicate="CK_P2004_104" mass_error_ppm="0.2" retention_time="37.62089" start_time="37.3912926" end_time="38.2522926" area="28890812" background="239280.859" height="3780328.25" fwhm="0.116617769" truncated="false" identified="false" rank="6" points_across="15" user_set="FALSE" />
            <transition_peak replicate="CK_P2004_105" mass_error_ppm="-0.1" retention_time="37.6008644" start_time="37.2564659" end_time="38.1748657" area="31177824" background="91475.84" height="3329746" fwhm="0.144105464" truncated="false" identified="false" rank="6" points_across="16" user_set="FALSE" />
            <transition_peak replicate="CK_P2004_106" mass_error_ppm="0.1" retention_time="37.27646" start_time="36.98946" end_time="37.85046" area="27756488" background="0" height="3395892.25" fwhm="0.129653931" truncated="false" identified="false" rank="6" points_across="15" user_set="FALSE" />
            <transition_peak replicate="CK_P2004_108" mass_error_ppm="0.8" retention_time="37.2564125" start_time="37.0268135" end_time="38.0026131" area="27660602" background="0" height="4136421.75" fwhm="0.10289143" truncated="false" identified="false" rank="6" points_across="17" user_set="FALSE" />
            <transition_peak replicate="CK_P2004_109" mass_error_ppm="0.5" retention_time="37.4860344" start_time="37.1416359" end_time="38.002636" area="31551582" background="0" height="3455759.5" fwhm="0.143884748" truncated="false" identified="false" rank="6" points_across="15" user_set="FALSE" />
            <transition_peak replicate="CK_P2004_110" mass_error_ppm="1" retention_time="37.1616821" start_time="36.8746834" end_time="37.7356834" area="3.05745E+07" background="0" height="3848067.75" fwhm="0.125530422" truncated="false" identified="false" rank="6" points_across="15" user_set="FALSE" />
            <transition_peak replicate="CK_P2004_112" mass_error_ppm="0.5" retention_time="37.42861" start_time="37.08421" end_time="38.06001" area="30888062" background="0" height="3281520" fwhm="0.148579314" truncated="false" identified="false" rank="6" points_across="17" user_set="FALSE" />
            <transition_peak replicate="CK_P2004_113" mass_error_ppm="0.1" retention_time="37.37125" start_time="37.02685" end_time="37.94525" area="2.620161E+07" background="82704.36" height="2567160.75" fwhm="0.153701276" truncated="false" identified="false" rank="6" points_across="16" user_set="FALSE" />
            <transition_peak replicate="CK_P2004_114" mass_error_ppm="0.7" retention_time="37.08424" start_time="36.7398376" end_time="37.8878365" area="23017468" background="0" height="2517473" fwhm="0.140770227" truncated="false" identified="false" rank="6" points_across="20" user_set="FALSE" />
            <transition_peak replicate="CK_P2004_115" mass_error_ppm="0.8" retention_time="37.1042633" start_time="36.8172646" end_time="37.6782646" area="20257386" background="0" height="2373450" fwhm="0.1298326" truncated="false" identified="false" rank="6" points_across="15" user_set="FALSE" />
            <transition_peak replicate="CK_P2004_117" mass_error_ppm="0.7" retention_time="37.3413467" start_time="37.05385" end_time="37.9738464" area="26441768" background="0" height="3029798.75" fwhm="0.13849017" truncated="false" identified="false" rank="6" points_across="16" user_set="FALSE" />
            <transition_peak replicate="CK_P2004_118" mass_error_ppm="0.4" retention_time="37.1688957" start_time="36.8238945" end_time="37.8588943" area="28079576" background="0" height="3000602" fwhm="0.148624808" truncated="false" identified="false" rank="6" points_across="18" user_set="FALSE" />
            <transition_peak replicate="CK_P2004_119" mass_error_ppm="0.2" retention_time="37.263752" start_time="36.9762535" end_time="37.8387527" area="2.965895E+07" background="236264.766" height="3712996.5" fwhm="0.121483341" truncated="false" identified="false" rank="6" points_across="15" user_set="FALSE" />
            <transition_peak replicate="CK_P2004_121" mass_error_ppm="-0.1" retention_time="37.28389" start_time="36.99639" end_time="37.91639" area="2.757434E+07" background="158488.3" height="3025664.75" fwhm="0.144354463" truncated="false" identified="false" rank="6" points_across="16" user_set="FALSE" />
            <transition_peak replicate="CK_P2004_122" mass_error_ppm="0.3" retention_time="37.2838821" start_time="36.93888" end_time="37.97388" area="32159758" background="0" height="3308471" fwhm="0.148264" truncated="false" identified="false" rank="6" points_across="18" user_set="FALSE" />
            <transition_peak replicate="CK_P2004_124" mass_error_ppm="0.3" retention_time="37.0468" start_time="36.8171959" end_time="37.678196" area="23654266" background="430264.438" height="2890333.5" fwhm="0.125779167" truncated="false" identified="false" rank="6" points_across="15" user_set="FALSE" />
            <transition_peak replicate="CK_P2004_125" mass_error_ppm="-0.2" retention_time="37.3787842" start_time="37.09128" end_time="38.12628" area="4.393521E+07" background="0" height="4702278" fwhm="0.151762933" truncated="false" identified="false" rank="6" points_across="18" user_set="FALSE" />
            <transition_peak replicate="CK_P2004_126" mass_error_ppm="1.2" retention_time="36.9894829" start_time="36.7598839" end_time="37.6208839" area="16818894" background="0" height="2199507.25" fwhm="0.115402088" truncated="false" identified="false" rank="6" points_across="15" user_set="FALSE" />
            <transition_peak replicate="CK_P2004_127" mass_error_ppm="2" retention_time="37.1616936" start_time="36.81729" end_time="37.9652939" area="1.915428E+07" background="0" height="2153071" fwhm="0.130323082" truncated="false" identified="false" rank="6" points_across="20" user_set="FALSE" />
            <transition_peak replicate="CK_P2004_132" mass_error_ppm="1.4" retention_time="37.715023" start_time="37.54282" end_time="38.34642" area="20021542" background="61553.98" height="2220298.75" fwhm="0.136365" truncated="false" identified="false" rank="6" points_across="14" user_set="FALSE" />
            <transition_peak replicate="CK_P2004_133" mass_error_ppm="-0.6" retention_time="37.5138855" start_time="37.34139" end_time="38.2038879" area="21348282" background="171316.969" height="2663655.25" fwhm="0.123887315" truncated="false" identified="false" rank="6" points_across="15" user_set="FALSE" />
            <transition_peak replicate="CK_P2004_134" mass_error_ppm="1.1" retention_time="37.3138466" start_time="36.9694443" end_time="37.8878441" area="2.040011E+07" background="0" height="2057886.5" fwhm="0.15097563" truncated="false" identified="false" rank="6" points_across="16" user_set="FALSE" />
            <transition_peak replicate="CK_P2004_135" mass_error_ppm="0.5" retention_time="37.1113625" start_time="36.82386" end_time="37.4563637" area="2.234742E+07" background="0" height="2654489.75" fwhm="0.131715119" truncated="false" identified="false" rank="6" points_across="11" user_set="FALSE" />
            <transition_peak replicate="CK_P2004_137" mass_error_ppm="0" retention_time="37.4857063" start_time="37.141304" end_time="38.1745033" area="22879548" background="0" height="2757291.25" fwhm="0.131184921" truncated="false" identified="false" rank="6" points_across="18" user_set="FALSE" />
            <transition_peak replicate="CK_P2004_138" mass_error_ppm="1.2" retention_time="37.276474" start_time="36.98947" end_time="37.85047" area="23293962" background="0" height="3389948" fwhm="0.105003983" truncated="false" identified="false" rank="6" points_across="15" user_set="FALSE" />
            <transition_peak replicate="CK_P2004_139" mass_error_ppm="-0.5" retention_time="37.49338" start_time="37.20588" end_time="38.12588" area="30631202" background="0" height="3510939.25" fwhm="0.136154875" truncated="false" identified="false" rank="6" points_across="16" user_set="FALSE" />
            <transition_peak replicate="CK_P2004_140" mass_error_ppm="0.5" retention_time="37.37124" start_time="37.0842361" end_time="38.002636" area="23817872" background="0" height="2380900.25" fwhm="0.1492905" truncated="false" identified="false" rank="6" points_across="16" user_set="FALSE" />
            <transition_peak replicate="CK_P2004_142" mass_error_ppm="0.8" retention_time="37.2764435" start_time="36.9894447" end_time="37.9078445" area="29785756" background="0" height="4213959" fwhm="0.103007048" truncated="false" identified="false" rank="6" points_across="16" user_set="FALSE" />
            <transition_peak replicate="CK_P2004_143" mass_error_ppm="0.8" retention_time="37.256485" start_time="36.9120865" end_time="37.887886" area="18701598" background="0" height="1944604" fwhm="0.144172028" truncated="false" identified="false" rank="6" points_across="17" user_set="FALSE" />
            <transition_peak replicate="CK_P2004_144" mass_error_ppm="-0.3" retention_time="37.27647" start_time="37.04687" end_time="37.85047" area="23487666" background="177954.031" height="3005375.75" fwhm="0.12189389" truncated="false" identified="false" rank="6" points_across="14" user_set="FALSE" />
            <transition_peak replicate="CK_P2004_145" mass_error_ppm="-0.2" retention_time="37.2190933" start_time="36.8746948" end_time="37.7930946" area="17748134" background="0" height="2107804.75" fwhm="0.131769985" truncated="false" identified="false" rank="6" points_across="16" user_set="FALSE" />
          </transition_results>
        </transition>
      </precursor>
    </peptide>
    <peptide auto_manage_children="false" standard_type="iRT" sequence="TPVISGGPYEYR" modified_sequence="TPVISGGPYEYR" calc_neutral_pep_mass="1337.661566" num_missed_cleavages="0" rt_calculator_score="28.71" predicted_retention_time="43.25" avg_measured_retention_time="42.18137">
      <peptide_results>
        <peptide_result replicate="CK_P2004_090" peak_count_ratio="1" retention_time="42.2500534" predicted_retention_time="43.19" />
        <peptide_result replicate="CK_P2004_091" peak_count_ratio="1" retention_time="42.25024" predicted_retention_time="43.06" />
        <peptide_result replicate="CK_P2004_092" peak_count_ratio="1" retention_time="42.36504" predicted_retention_time="43.19" />
        <peptide_result replicate="CK_P2004_094" peak_count_ratio="1" retention_time="42.59456" predicted_retention_time="43.4" />
        <peptide_result replicate="CK_P2004_095" peak_count_ratio="1" retention_time="42.76687" predicted_retention_time="43.5" />
        <peptide_result replicate="CK_P2004_096" peak_count_ratio="1" retention_time="42.7418747" predicted_retention_time="43.41" />
        <peptide_result replicate="CK_P2004_097" peak_count_ratio="1" retention_time="42.51227" predicted_retention_time="43.27" />
        <peptide_result replicate="CK_P2004_099" peak_count_ratio="1" retention_time="42.61121" predicted_retention_time="43.27" />
        <peptide_result replicate="CK_P2004_100" peak_count_ratio="1" retention_time="42.42247" predicted_retention_time="43.18" />
        <peptide_result replicate="CK_P2004_101" peak_count_ratio="1" retention_time="42.1678619" predicted_retention_time="43.09" />
        <peptide_result replicate="CK_P2004_103" peak_count_ratio="1" retention_time="42.2252159" predicted_retention_time="43.05" />
        <peptide_result replicate="CK_P2004_104" peak_count_ratio="1" retention_time="42.36474" predicted_retention_time="43.16" />
        <peptide_result replicate="CK_P2004_105" peak_count_ratio="1" retention_time="42.3076668" predicted_retention_time="43.12" />
        <peptide_result replicate="CK_P2004_106" peak_count_ratio="1" retention_time="42.07804" predicted_retention_time="42.92" />
        <peptide_result replicate="CK_P2004_108" peak_count_ratio="1" retention_time="42.0206146" predicted_retention_time="43" />
        <peptide_result replicate="CK_P2004_109" peak_count_ratio="1" retention_time="42.3076363" predicted_retention_time="43.09" />
        <peptide_result replicate="CK_P2004_110" peak_count_ratio="1" retention_time="41.82347" predicted_retention_time="42.83" />
        <peptide_result replicate="CK_P2004_112" peak_count_ratio="1" retention_time="42.25021" predicted_retention_time="42.99" />
        <peptide_result replicate="CK_P2004_113" peak_count_ratio="1" retention_time="42.13545" predicted_retention_time="42.92" />
        <peptide_result replicate="CK_P2004_114" peak_count_ratio="1" retention_time="41.84844" predicted_retention_time="42.71" />
        <peptide_result replicate="CK_P2004_115" peak_count_ratio="1" retention_time="41.9956551" predicted_retention_time="42.21" />
        <peptide_result replicate="CK_P2004_117" peak_count_ratio="1" retention_time="42.20873" predicted_retention_time="42.94" />
        <peptide_result replicate="CK_P2004_118" peak_count_ratio="1" retention_time="42.0112839" predicted_retention_time="42.91" />
        <peptide_result replicate="CK_P2004_119" peak_count_ratio="1" retention_time="42.0937538" predicted_retention_time="42.84" />
        <peptide_result replicate="CK_P2004_121" peak_count_ratio="1" retention_time="42.0112877" predicted_retention_time="42.92" />
        <peptide_result replicate="CK_P2004_122" peak_count_ratio="1" retention_time="42.0362663" predicted_retention_time="42.92" />
        <peptide_result replicate="CK_P2004_124" peak_count_ratio="1" retention_time="41.76599" predicted_retention_time="43.25" />
        <peptide_result replicate="CK_P2004_125" peak_count_ratio="1" retention_time="42.2087822" predicted_retention_time="43.06" />
        <peptide_result replicate="CK_P2004_126" peak_count_ratio="1" retention_time="41.5364723" predicted_retention_time="43.25" />
        <peptide_result replicate="CK_P2004_127" peak_count_ratio="1" retention_time="41.6512756" predicted_retention_time="42.67" />
        <peptide_result replicate="CK_P2004_132" peak_count_ratio="1" retention_time="42.47922" predicted_retention_time="43.44" />
        <peptide_result replicate="CK_P2004_133" peak_count_ratio="1" retention_time="42.29878" predicted_retention_time="43.28" />
        <peptide_result replicate="CK_P2004_134" peak_count_ratio="1" retention_time="42.0206451" predicted_retention_time="43.01" />
        <peptide_result replicate="CK_P2004_135" peak_count_ratio="1" retention_time="41.9537468" predicted_retention_time="42.9" />
        <peptide_result replicate="CK_P2004_137" peak_count_ratio="1" retention_time="42.3073044" predicted_retention_time="43.19" />
        <peptide_result replicate="CK_P2004_138" peak_count_ratio="1" retention_time="42.0530663" predicted_retention_time="43.04" />
        <peptide_result replicate="CK_P2004_139" peak_count_ratio="1" retention_time="42.38088" predicted_retention_time="43.18" />
        <peptide_result replicate="CK_P2004_140" peak_count_ratio="1" retention_time="42.2502365" predicted_retention_time="43.1" />
        <peptide_result replicate="CK_P2004_142" peak_count_ratio="1" retention_time="42.0530357" predicted_retention_time="43.03" />
        <peptide_result replicate="CK_P2004_143" peak_count_ratio="1" retention_time="42.1354866" predicted_retention_time="43" />
        <peptide_result replicate="CK_P2004_144" peak_count_ratio="1" retention_time="42.11046" predicted_retention_time="43.01" />
        <peptide_result replicate="CK_P2004_145" peak_count_ratio="1" retention_time="42.0112839" predicted_retention_time="42.9" />
      </peptide_results>
      <precursor charge="2" calc_neutral_mass="1337.661566" precursor_mz="669.838059" auto_manage_children="false" collision_energy="0" modified_sequence="TPVISGGPYEYR">
        <precursor_results>
          <precursor_peak replicate="CK_P2004_090" peak_count_ratio="1" retention_time="42.2500534" start_time="42.02045" end_time="42.65185" fwhm="0.118149593" area="1.20674125E+09" background="2823669" height="67706504" mass_error_ppm="-0.3731492" truncated="0" identified="false" user_set="FALSE" />
          <precursor_peak replicate="CK_P2004_091" peak_count_ratio="1" retention_time="42.25024" start_time="41.96324" end_time="42.7668381" fwhm="0.1383739" area="1.2737431E+09" background="0" height="60970624" mass_error_ppm="-1.10271323" truncated="0" identified="false" user_set="FALSE" />
          <precursor_peak replicate="CK_P2004_092" peak_count_ratio="1" retention_time="42.36504" start_time="42.0780373" end_time="42.7668381" fwhm="0.156854346" area="1.36522355E+09" background="5067301" height="5.611669E+07" mass_error_ppm="-0.5923668" truncated="0" identified="false" user_set="FALSE" />
          <precursor_peak replicate="CK_P2004_094" peak_count_ratio="1" retention_time="42.59456" start_time="42.3649559" end_time="43.1111565" fwhm="0.1594784" area="1.390894E+09" background="3794438.75" height="5.640347E+07" mass_error_ppm="-0.977106035" truncated="0" identified="false" user_set="FALSE" />
          <precursor_peak replicate="CK_P2004_095" peak_count_ratio="1" retention_time="42.76687" start_time="42.53727" end_time="43.16867" fwhm="0.143121" area="1.2037001E+09" background="4639954" height="57606348" mass_error_ppm="-1.05268741" truncated="0" identified="false" user_set="FALSE" />
          <precursor_peak replicate="CK_P2004_096" peak_count_ratio="1" retention_time="42.7418747" start_time="42.5122757" end_time="43.1436729" fwhm="0.143716589" area="1.09626266E+09" background="4162570" height="5.36127E+07" mass_error_ppm="-1.04547656" truncated="0" identified="false" user_set="FALSE" />
          <precursor_peak replicate="CK_P2004_097" peak_count_ratio="1" retention_time="42.51227" start_time="42.2826729" end_time="43.0862732" fwhm="0.133185357" area="1.44348275E+09" background="0" height="7.113579E+07" mass_error_ppm="-0.470563143" truncated="0" identified="false" user_set="FALSE" />
          <precursor_peak replicate="CK_P2004_099" peak_count_ratio="1" retention_time="42.61121" start_time="42.38121" end_time="43.01371" fwhm="0.140736222" area="1.54825152E+09" background="4954410.5" height="6.975328E+07" mass_error_ppm="-0.655751646" truncated="0" identified="false" user_set="FALSE" />
          <precursor_peak replicate="CK_P2004_100" peak_count_ratio="1" retention_time="42.42247" start_time="42.19287" end_time="42.88167" fwhm="0.139270768" area="1.54031539E+09" background="6167822.5" height="7.087886E+07" mass_error_ppm="-0.360083222" truncated="0" identified="false" user_set="FALSE" />
          <precursor_peak replicate="CK_P2004_101" peak_count_ratio="1" retention_time="42.1678619" start_time="41.9382629" end_time="42.6844635" fwhm="0.132281482" area="1.43988749E+09" background="0" height="7.213801E+07" mass_error_ppm="-0.5751959" truncated="0" identified="false" user_set="FALSE" />
          <precursor_peak replicate="CK_P2004_103" peak_count_ratio="1" retention_time="42.2252159" start_time="42.0530167" end_time="42.6844177" fwhm="0.141278222" area="1.48707981E+09" background="7826546" height="6.951431E+07" mass_error_ppm="-1.05006111" truncated="0" identified="false" user_set="FALSE" />
          <precursor_peak replicate="CK_P2004_104" peak_count_ratio="1" retention_time="42.36474" start_time="42.13514" end_time="42.8239365" fwhm="0.1427041" area="1.512813E+09" background="3019053.5" height="7.28474E+07" mass_error_ppm="-0.118688576" truncated="0" identified="false" user_set="FALSE" />
          <precursor_peak replicate="CK_P2004_105" peak_count_ratio="1" retention_time="42.3076668" start_time="42.078064" end_time="42.6520653" fwhm="0.154170468" area="1.56889856E+09" background="6033734.5" height="7.090064E+07" mass_error_ppm="-0.786841" truncated="0" identified="false" user_set="FALSE" />
          <precursor_peak replicate="CK_P2004_106" peak_count_ratio="1" retention_time="42.07804" start_time="41.84844" end_time="42.53724" fwhm="0.127430722" area="1.36749862E+09" background="576085.75" height="7.148411E+07" mass_error_ppm="-1.13247406" truncated="0" identified="false" user_set="FALSE" />
          <precursor_peak replicate="CK_P2004_108" peak_count_ratio="1" retention_time="42.0206146" start_time="41.84841" end_time="42.4798126" fwhm="0.116870008" area="1.57485978E+09" background="2235211.25" height="8.957023E+07" mass_error_ppm="-1.52360237" truncated="0" identified="false" user_set="FALSE" />
          <precursor_peak replicate="CK_P2004_109" peak_count_ratio="1" retention_time="42.3076363" start_time="42.0780373" end_time="42.594635" fwhm="0.124770187" area="1.72296077E+09" background="6303298.5" height="9.280563E+07" mass_error_ppm="-0.9561462" truncated="0" identified="false" user_set="FALSE" />
          <precursor_peak replicate="CK_P2004_110" peak_count_ratio="1" retention_time="41.82347" start_time="41.65127" end_time="42.2826729" fwhm="0.122671649" area="1.64466342E+09" background="2950360.25" height="8.949552E+07" mass_error_ppm="-1.25336194" truncated="0" identified="false" user_set="FALSE" />
          <precursor_peak replicate="CK_P2004_112" peak_count_ratio="1" retention_time="42.25021" start_time="42.02061" end_time="42.70941" fwhm="0.141789719" area="1.76833382E+09" background="3104478.5" height="8.698026E+07" mass_error_ppm="-0.302753359" truncated="0" identified="false" user_set="FALSE" />
          <precursor_peak replicate="CK_P2004_113" peak_count_ratio="1" retention_time="42.13545" start_time="41.90585" end_time="42.42245" fwhm="0.120594129" area="1.40299264E+09" background="3707586.5" height="7.763191E+07" mass_error_ppm="0.200511038" truncated="0" identified="false" user_set="FALSE" />
          <precursor_peak replicate="CK_P2004_114" peak_count_ratio="1" retention_time="41.84844" start_time="41.61884" end_time="42.36504" fwhm="0.13751556" area="1.12568282E+09" background="1806509.63" height="52855164" mass_error_ppm="-0.625361145" truncated="0" identified="false" user_set="FALSE" />
          <precursor_peak replicate="CK_P2004_115" peak_count_ratio="1" retention_time="41.9956551" start_time="41.8234558" end_time="42.3974571" fwhm="0.107099019" area="1.65801613E+09" background="3208440.5" height="1.033888E+08" mass_error_ppm="-0.627480865" truncated="0" identified="false" user_set="FALSE" />
          <precursor_peak replicate="CK_P2004_117" peak_count_ratio="1" retention_time="42.20873" start_time="41.97873" end_time="42.61123" fwhm="0.119568087" area="1.5823552E+09" background="2417104.5" height="8.983646E+07" mass_error_ppm="-0.536248267" truncated="0" identified="false" user_set="FALSE" />
          <precursor_peak replicate="CK_P2004_118" peak_count_ratio="1" retention_time="42.0112839" start_time="41.7812843" end_time="42.5287857" fwhm="0.127801821" area="1.570874E+09" background="2488470.75" height="8.377089E+07" mass_error_ppm="-1.19137132" truncated="0" identified="false" user_set="FALSE" />
          <precursor_peak replicate="CK_P2004_119" peak_count_ratio="1" retention_time="42.0937538" start_time="41.8637543" end_time="42.5537529" fwhm="0.112864114" area="1.51764749E+09" background="2424422.25" height="89623576" mass_error_ppm="-1.6229949" truncated="0" identified="false" user_set="FALSE" />
          <precursor_peak replicate="CK_P2004_121" peak_count_ratio="1" retention_time="42.0112877" start_time="41.7812843" end_time="42.413784" fwhm="0.1202981" area="1.62914163E+09" background="2206343.5" height="90288936" mass_error_ppm="-0.9010732" truncated="0" identified="false" user_set="FALSE" />
          <precursor_peak replicate="CK_P2004_122" peak_count_ratio="1" retention_time="42.0362663" start_time="41.8637657" end_time="42.6112671" fwhm="0.133555874" area="1.64820288E+09" background="3288521" height="8.771138E+07" mass_error_ppm="-1.11555052" truncated="0" identified="false" user_set="FALSE" />
          <precursor_peak replicate="CK_P2004_124" peak_count_ratio="1" retention_time="41.76599" start_time="41.593792" end_time="42.05299" fwhm="0.104341842" area="1.756391E+09" background="5385557" height="114964320" mass_error_ppm="0.174137771" truncated="0" identified="false" user_set="FALSE" />
          <precursor_peak replicate="CK_P2004_125" peak_count_ratio="1" retention_time="42.2087822" start_time="41.9787827" end_time="42.66878" fwhm="0.158732712" area="1.9696663E+09" background="4591578.5" height="8.163047E+07" mass_error_ppm="-0.9371062" truncated="0" identified="false" user_set="FALSE" />
          <precursor_peak replicate="CK_P2004_126" peak_count_ratio="1" retention_time="41.5364723" start_time="41.3642731" end_time="42.1104736" fwhm="0.1245775" area="1.54639565E+09" background="1702954.5" height="8.164986E+07" mass_error_ppm="0.4536887" truncated="0" identified="false" user_set="FALSE" />
          <precursor_peak replicate="CK_P2004_127" peak_count_ratio="1" retention_time="41.6512756" start_time="41.4216766" end_time="41.9956741" fwhm="0.114112832" area="1.63133018E+09" background="3926409.5" height="9.485012E+07" mass_error_ppm="-1.9774946" truncated="0" identified="false" user_set="FALSE" />
          <precursor_peak replicate="CK_P2004_132" peak_count_ratio="1" retention_time="42.47922" start_time="42.2496223" end_time="42.9384232" fwhm="0.128781587" area="1.02163469E+09" background="2576863" height="5.223996E+07" mass_error_ppm="-0.194333509" truncated="0" identified="false" user_set="FALSE" />
          <precursor_peak replicate="CK_P2004_133" peak_count_ratio="1" retention_time="42.29878" start_time="42.06878" end_time="42.70128" fwhm="0.117363237" area="1.147478E+09" background="2139167.25" height="66022556" mass_error_ppm="-0.54886204" truncated="0" identified="false" user_set="FALSE" />
          <precursor_peak replicate="CK_P2004_134" peak_count_ratio="1" retention_time="42.0206451" start_time="41.7910461" end_time="42.2502441" fwhm="0.127509847" area="1.0302537E+09" background="4759250.5" height="53703024" mass_error_ppm="-1.34066749" truncated="0" identified="false" user_set="FALSE" />
          <precursor_peak replicate="CK_P2004_135" peak_count_ratio="1" retention_time="41.9537468" start_time="41.7237434" end_time="42.4137459" fwhm="0.121459812" area="1.188325E+09" background="3925817.25" height="65255836" mass_error_ppm="-1.19306612" truncated="0" identified="false" user_set="FALSE" />
          <precursor_peak replicate="CK_P2004_137" peak_count_ratio="1" retention_time="42.3073044" start_time="42.0777054" end_time="42.7091064" fwhm="0.132782459" area="1.23150349E+09" background="2481262" height="6.195401E+07" mass_error_ppm="-0.8276171" truncated="0" identified="false" user_set="FALSE" />
          <precursor_peak replicate="CK_P2004_138" peak_count_ratio="1" retention_time="42.0530663" start_time="41.880867" end_time="42.5122681" fwhm="0.112070352" area="1.20076378E+09" background="3376175.75" height="7.171365E+07" mass_error_ppm="-0.7747489" truncated="0" identified="false" user_set="FALSE" />
          <precursor_peak replicate="CK_P2004_139" peak_count_ratio="1" retention_time="42.38088" start_time="42.15088" end_time="42.84088" fwhm="0.125920624" area="1.39036083E+09" background="2189240.75" height="7.211667E+07" mass_error_ppm="-0.7756193" truncated="0" identified="false" user_set="FALSE" />
          <precursor_peak replicate="CK_P2004_140" peak_count_ratio="1" retention_time="42.2502365" start_time="42.0206375" end_time="42.65204" fwhm="0.115994163" area="1.18130176E+09" background="2055780.63" height="6.867399E+07" mass_error_ppm="-0.805615544" truncated="0" identified="false" user_set="FALSE" />
          <precursor_peak replicate="CK_P2004_142" peak_count_ratio="1" retention_time="42.0530357" start_time="41.8234329" end_time="42.5122337" fwhm="0.114901096" area="1.2069577E+09" background="2384071.5" height="7.065882E+07" mass_error_ppm="-0.541080058" truncated="0" identified="false" user_set="FALSE" />
          <precursor_peak replicate="CK_P2004_143" peak_count_ratio="1" retention_time="42.1354866" start_time="41.9058876" end_time="42.4798851" fwhm="0.130004272" area="9.465113E+08" background="2175414.5" height="48158012" mass_error_ppm="0.00718490826" truncated="0" identified="false" user_set="FALSE" />
          <precursor_peak replicate="CK_P2004_144" peak_count_ratio="1" retention_time="42.11046" start_time="41.8808556" end_time="42.5696564" fwhm="0.134800419" area="1.21105536E+09" background="1870303.38" height="5.962478E+07" mass_error_ppm="-0.6706619" truncated="0" identified="false" user_set="FALSE" />
          <precursor_peak replicate="CK_P2004_145" peak_count_ratio="1" retention_time="42.0112839" start_time="41.7812843" end_time="42.471283" fwhm="0.114920653" area="9.126982E+08" background="0" height="52988076" mass_error_ppm="0.271516174" truncated="0" identified="false" user_set="FALSE" />
        </precursor_results>
        <transition fragment_type="y" fragment_ordinal="8" calc_neutral_mass="927.408646" product_charge="1" cleavage_aa="S" loss_neutral_mass="0">
          <precursor_mz>669.838059</precursor_mz>
          <product_mz>928.415922</product_mz>
          <collision_energy>0</collision_energy>
          <transition_results>
            <transition_peak replicate="CK_P2004_090" mass_error_ppm="-0.3" retention_time="42.2500534" start_time="42.02045" end_time="42.65185" area="512877120" background="0" height="67706504" fwhm="0.116257638" truncated="false" identified="false" rank="1" points_across="11" user_set="FALSE" />
            <transition_peak replicate="CK_P2004_091" mass_error_ppm="-1" retention_time="42.25024" start_time="41.96324" end_time="42.7668381" area="534371968" background="0" height="60970624" fwhm="0.136208788" truncated="false" identified="false" rank="1" points_across="14" user_set="FALSE" />
            <transition_peak replicate="CK_P2004_092" mass_error_ppm="-0.6" retention_time="42.36504" start_time="42.0780373" end_time="42.7668381" area="5.795926E+08" background="0" height="5.611669E+07" fwhm="0.1560836" truncated="false" identified="false" rank="1" points_across="12" user_set="FALSE" />
            <transition_peak replicate="CK_P2004_094" mass_error_ppm="-0.9" retention_time="42.59456" start_time="42.3649559" end_time="43.1111565" area="5.887427E+08" background="0" height="5.640347E+07" fwhm="0.158833772" truncated="false" identified="false" rank="1" points_across="13" user_set="FALSE" />
            <transition_peak replicate="CK_P2004_095" mass_error_ppm="-1" retention_time="42.76687" start_time="42.53727" end_time="43.16867" area="5.126937E+08" background="0" height="57606348" fwhm="0.140157133" truncated="false" identified="false" rank="1" points_across="11" user_set="FALSE" />
            <transition_peak replicate="CK_P2004_096" mass_error_ppm="-1" retention_time="42.7418747" start_time="42.5122757" end_time="43.1436729" area="464639744" background="0" height="5.36127E+07" fwhm="0.138324842" truncated="false" identified="false" rank="1" points_across="11" user_set="FALSE" />
            <transition_peak replicate="CK_P2004_097" mass_error_ppm="-0.4" retention_time="42.51227" start_time="42.2826729" end_time="43.0862732" area="608301632" background="0" height="7.113579E+07" fwhm="0.131819025" truncated="false" identified="false" rank="1" points_across="15" user_set="FALSE" />
            <transition_peak replicate="CK_P2004_099" mass_error_ppm="-0.6" retention_time="42.61121" start_time="42.38121" end_time="43.01371" area="6.553825E+08" background="568494.9" height="6.975328E+07" fwhm="0.140736222" truncated="false" identified="false" rank="1" points_across="11" user_set="FALSE" />
            <transition_peak replicate="CK_P2004_100" mass_error_ppm="-0.3" retention_time="42.42247" start_time="42.19287" end_time="42.88167" area="652387840" background="0" height="7.087886E+07" fwhm="0.139270768" truncated="false" identified="false" rank="1" points_across="12" user_set="FALSE" />
            <transition_peak replicate="CK_P2004_101" mass_error_ppm="-0.5" retention_time="42.1678619" start_time="41.9382629" end_time="42.6844635" area="6.086701E+08" background="0" height="7.213801E+07" fwhm="0.1310588" truncated="false" identified="false" rank="1" points_across="13" user_set="FALSE" />
            <transition_peak replicate="CK_P2004_103" mass_error_ppm="-1" retention_time="42.2252159" start_time="42.0530167" end_time="42.6844177" area="630130752" background="0" height="6.951431E+07" fwhm="0.140784234" truncated="false" identified="false" rank="1" points_across="11" user_set="FALSE" />
            <transition_peak replicate="CK_P2004_104" mass_error_ppm="-0.1" retention_time="42.36474" start_time="42.13514" end_time="42.8239365" area="6.409811E+08" background="0" height="7.28474E+07" fwhm="0.142206624" truncated="false" identified="false" rank="1" points_across="12" user_set="FALSE" />
            <transition_peak replicate="CK_P2004_105" mass_error_ppm="-0.7" retention_time="42.3076668" start_time="42.078064" end_time="42.6520653" area="669518144" background="0" height="7.090064E+07" fwhm="0.150225386" truncated="false" identified="false" rank="1" points_across="10" user_set="FALSE" />
            <transition_peak replicate="CK_P2004_106" mass_error_ppm="-1.1" retention_time="42.07804" start_time="41.84844" end_time="42.53724" area="579256768" background="0" height="7.148411E+07" fwhm="0.1264392" truncated="false" identified="false" rank="1" points_across="12" user_set="FALSE" />
            <transition_peak replicate="CK_P2004_108" mass_error_ppm="-1.4" retention_time="42.0206146" start_time="41.84841" end_time="42.4798126" area="6.670418E+08" background="0" height="8.957023E+07" fwhm="0.116870008" truncated="false" identified="false" rank="1" points_across="11" user_set="FALSE" />
            <transition_peak replicate="CK_P2004_109" mass_error_ppm="-0.9" retention_time="42.3076363" start_time="42.0780373" end_time="42.594635" area="7.318858E+08" background="2537610.75" height="9.280563E+07" fwhm="0.122349329" truncated="false" identified="false" rank="1" points_across="9" user_set="FALSE" />
            <transition_peak replicate="CK_P2004_110" mass_error_ppm="-1.1" retention_time="41.82347" start_time="41.65127" end_time="42.2826729" area="698367552" background="0" height="8.949552E+07" fwhm="0.122303791" truncated="false" identified="false" rank="1" points_across="11" user_set="FALSE" />
            <transition_peak replicate="CK_P2004_112" mass_error_ppm="-0.2" retention_time="42.25021" start_time="42.02061" end_time="42.70941" area="7.501653E+08" background="0" height="8.698026E+07" fwhm="0.140721172" truncated="false" identified="false" rank="1" points_across="12" user_set="FALSE" />
            <transition_peak replicate="CK_P2004_113" mass_error_ppm="0.3" retention_time="42.13545" start_time="41.90585" end_time="42.42245" area="5.954342E+08" background="0" height="7.763191E+07" fwhm="0.119203277" truncated="false" identified="false" rank="1" points_across="9" user_set="FALSE" />
            <transition_peak replicate="CK_P2004_114" mass_error_ppm="-0.5" retention_time="41.84844" start_time="41.61884" end_time="42.36504" area="474450368" background="0" height="52855164" fwhm="0.136716783" truncated="false" identified="false" rank="1" points_across="13" user_set="FALSE" />
            <transition_peak replicate="CK_P2004_115" mass_error_ppm="-0.5" retention_time="41.9956551" start_time="41.8234558" end_time="42.3974571" area="702415360" background="0" height="1.033888E+08" fwhm="0.106128581" truncated="false" identified="false" rank="1" points_across="10" user_set="FALSE" />
            <transition_peak replicate="CK_P2004_117" mass_error_ppm="-0.4" retention_time="42.20873" start_time="41.97873" end_time="42.61123" area="6.703552E+08" background="0" height="8.983646E+07" fwhm="0.118553787" truncated="false" identified="false" rank="1" points_across="11" user_set="FALSE" />
            <transition_peak replicate="CK_P2004_118" mass_error_ppm="-1.1" retention_time="42.0112839" start_time="41.7812843" end_time="42.5287857" area="6.662491E+08" background="0" height="8.377089E+07" fwhm="0.125938177" truncated="false" identified="false" rank="1" points_across="13" user_set="FALSE" />
            <transition_peak replicate="CK_P2004_119" mass_error_ppm="-1.5" retention_time="42.0937538" start_time="41.8637543" end_time="42.5537529" area="6.441011E+08" background="0" height="89623576" fwhm="0.108726464" truncated="false" identified="false" rank="1" points_across="12" user_set="FALSE" />
            <transition_peak replicate="CK_P2004_121" mass_error_ppm="-0.8" retention_time="42.0112877" start_time="41.7812843" end_time="42.413784" area="6.925887E+08" background="0" height="90288936" fwhm="0.119378567" truncated="false" identified="false" rank="1" points_across="11" user_set="FALSE" />
            <transition_peak replicate="CK_P2004_122" mass_error_ppm="-1" retention_time="42.0362663" start_time="41.8637657" end_time="42.6112671" area="6.935053E+08" background="0" height="8.771138E+07" fwhm="0.131699368" truncated="false" identified="false" rank="1" points_across="14" user_set="FALSE" />
            <transition_peak replicate="CK_P2004_124" mass_error_ppm="0.3" retention_time="41.76599" start_time="41.593792" end_time="42.05299" area="7.49088E+08" background="1572092.38" height="114964320" fwhm="0.103441469" truncated="false" identified="false" rank="1" points_across="8" user_set="FALSE" />
            <transition_peak replicate="CK_P2004_125" mass_error_ppm="-0.8" retention_time="42.2087822" start_time="41.9787827" end_time="42.66878" area="8.373919E+08" background="0" height="8.163047E+07" fwhm="0.155658424" truncated="false" identified="false" rank="1" points_across="12" user_set="FALSE" />
            <transition_peak replicate="CK_P2004_126" mass_error_ppm="0.5" retention_time="41.5364723" start_time="41.3642731" end_time="42.1104736" area="6.54124E+08" background="0" height="8.164986E+07" fwhm="0.124552973" truncated="false" identified="false" rank="1" points_across="13" user_set="FALSE" />
            <transition_peak replicate="CK_P2004_127" mass_error_ppm="-1.9" retention_time="41.6512756" start_time="41.4216766" end_time="41.9956741" area="6.923148E+08" background="0" height="9.485012E+07" fwhm="0.1128481" truncated="false" identified="false" rank="1" points_across="10" user_set="FALSE" />
            <transition_peak replicate="CK_P2004_132" mass_error_ppm="-0.1" retention_time="42.47922" start_time="42.2496223" end_time="42.9384232" area="432167040" background="0" height="5.223996E+07" fwhm="0.127334669" truncated="false" identified="false" rank="1" points_across="12" user_set="FALSE" />
            <transition_peak replicate="CK_P2004_133" mass_error_ppm="-0.5" retention_time="42.29878" start_time="42.06878" end_time="42.70128" area="4.847033E+08" background="0" height="66022556" fwhm="0.11689999" truncated="false" identified="false" rank="1" points_across="11" user_set="FALSE" />
            <transition_peak replicate="CK_P2004_134" mass_error_ppm="-1.3" retention_time="42.0206451" start_time="41.7910461" end_time="42.2502441" area="434517760" background="2163120.25" height="53703024" fwhm="0.125936821" truncated="false" identified="false" rank="1" points_across="8" user_set="FALSE" />
            <transition_peak replicate="CK_P2004_135" mass_error_ppm="-1.2" retention_time="41.9537468" start_time="41.7237434" end_time="42.4137459" area="5.005057E+08" background="0" height="65255836" fwhm="0.121386111" truncated="false" identified="false" rank="1" points_across="12" user_set="FALSE" />
            <transition_peak replicate="CK_P2004_137" mass_error_ppm="-0.7" retention_time="42.3073044" start_time="42.0777054" end_time="42.7091064" area="5.220307E+08" background="0" height="6.195401E+07" fwhm="0.132274479" truncated="false" identified="false" rank="1" points_across="11" user_set="FALSE" />
            <transition_peak replicate="CK_P2004_138" mass_error_ppm="-0.7" retention_time="42.0530663" start_time="41.880867" end_time="42.5122681" area="5.091554E+08" background="0" height="7.171365E+07" fwhm="0.111127935" truncated="false" identified="false" rank="1" points_across="11" user_set="FALSE" />
            <transition_peak replicate="CK_P2004_139" mass_error_ppm="-0.7" retention_time="42.38088" start_time="42.15088" end_time="42.84088" area="586782848" background="0" height="7.211667E+07" fwhm="0.125920624" truncated="false" identified="false" rank="1" points_across="12" user_set="FALSE" />
            <transition_peak replicate="CK_P2004_140" mass_error_ppm="-0.7" retention_time="42.2502365" start_time="42.0206375" end_time="42.65204" area="500609056" background="0" height="6.867399E+07" fwhm="0.113916643" truncated="false" identified="false" rank="1" points_across="11" user_set="FALSE" />
            <transition_peak replicate="CK_P2004_142" mass_error_ppm="-0.5" retention_time="42.0530357" start_time="41.8234329" end_time="42.5122337" area="5.140623E+08" background="0" height="7.065882E+07" fwhm="0.111663952" truncated="false" identified="false" rank="1" points_across="12" user_set="FALSE" />
            <transition_peak replicate="CK_P2004_143" mass_error_ppm="0" retention_time="42.1354866" start_time="41.9058876" end_time="42.4798851" area="399713152" background="0" height="48158012" fwhm="0.129752025" truncated="false" identified="false" rank="1" points_across="10" user_set="FALSE" />
            <transition_peak replicate="CK_P2004_144" mass_error_ppm="-0.6" retention_time="42.11046" start_time="41.8808556" end_time="42.5696564" area="511057024" background="0" height="5.962478E+07" fwhm="0.133402571" truncated="false" identified="false" rank="1" points_across="12" user_set="FALSE" />
            <transition_peak replicate="CK_P2004_145" mass_error_ppm="0.3" retention_time="42.0112839" start_time="41.7812843" end_time="42.471283" area="386734464" background="0" height="52988076" fwhm="0.111253276" truncated="false" identified="false" rank="1" points_across="12" user_set="FALSE" />
          </transition_results>
        </transition>
        <transition fragment_type="y" fragment_ordinal="9" calc_neutral_mass="1040.49271" product_charge="1" cleavage_aa="I" loss_neutral_mass="0">
          <precursor_mz>669.838059</precursor_mz>
          <product_mz>1041.499986</product_mz>
          <collision_energy>0</collision_energy>
          <transition_results>
            <transition_peak replicate="CK_P2004_090" mass_error_ppm="-0.5" retention_time="42.2500534" start_time="42.02045" end_time="42.65185" area="3.134194E+08" background="2346546.25" height="41295424" fwhm="0.115476325" truncated="false" identified="false" rank="2" points_across="11" user_set="FALSE" />
            <transition_peak replicate="CK_P2004_091" mass_error_ppm="-1.3" retention_time="42.25024" start_time="41.96324" end_time="42.7668381" area="3.378521E+08" background="0" height="3.785802E+07" fwhm="0.136706278" truncated="false" identified="false" rank="2" points_across="14" user_set="FALSE" />
            <transition_peak replicate="CK_P2004_092" mass_error_ppm="-0.7" retention_time="42.36504" start_time="42.0780373" end_time="42.7668381" area="3.542758E+08" background="2891428.25" height="3.437654E+07" fwhm="0.15562816" truncated="false" identified="false" rank="2" points_across="12" user_set="FALSE" />
            <transition_peak replicate="CK_P2004_094" mass_error_ppm="-1.1" retention_time="42.59456" start_time="42.3649559" end_time="43.1111565" area="3.638326E+08" background="2764400.5" height="3.445013E+07" fwhm="0.1594784" truncated="false" identified="false" rank="2" points_across="13" user_set="FALSE" />
            <transition_peak replicate="CK_P2004_095" mass_error_ppm="-1.2" retention_time="42.76687" start_time="42.53727" end_time="43.16867" area="3.134363E+08" background="2275623" height="3.477352E+07" fwhm="0.1413658" truncated="false" identified="false" rank="2" points_across="11" user_set="FALSE" />
            <transition_peak replicate="CK_P2004_096" mass_error_ppm="-1.2" retention_time="42.7418747" start_time="42.5122757" end_time="43.1436729" area="284981248" background="1995661.88" height="32705476" fwhm="0.13772577" truncated="false" identified="false" rank="2" points_across="11" user_set="FALSE" />
            <transition_peak replicate="CK_P2004_097" mass_error_ppm="-0.6" retention_time="42.51227" start_time="42.2826729" end_time="43.0862732" area="3.800474E+08" background="0" height="44051096" fwhm="0.131044775" truncated="false" identified="false" rank="2" points_across="15" user_set="FALSE" />
            <transition_peak replicate="CK_P2004_099" mass_error_ppm="-0.8" retention_time="42.61121" start_time="42.38121" end_time="43.01371" area="4.032892E+08" background="2453081" height="4.338853E+07" fwhm="0.140118554" truncated="false" identified="false" rank="2" points_across="11" user_set="FALSE" />
            <transition_peak replicate="CK_P2004_100" mass_error_ppm="-0.5" retention_time="42.42247" start_time="42.19287" end_time="42.88167" area="401531456" background="4580404.5" height="43742004" fwhm="0.139011517" truncated="false" identified="false" rank="2" points_across="12" user_set="FALSE" />
            <transition_peak replicate="CK_P2004_101" mass_error_ppm="-0.7" retention_time="42.1678619" start_time="41.9382629" end_time="42.6844635" area="377798720" background="0" height="44514624" fwhm="0.130295053" truncated="false" identified="false" rank="2" points_across="13" user_set="FALSE" />
            <transition_peak replicate="CK_P2004_103" mass_error_ppm="-1.2" retention_time="42.2252159" start_time="42.0530167" end_time="42.6844177" area="3.865181E+08" background="5304740.5" height="4.258959E+07" fwhm="0.141011953" truncated="false" identified="false" rank="2" points_across="11" user_set="FALSE" />
            <transition_peak replicate="CK_P2004_104" mass_error_ppm="-0.2" retention_time="42.36474" start_time="42.13514" end_time="42.8239365" area="395350848" background="2088472.13" height="44552124" fwhm="0.1427041" truncated="false" identified="false" rank="2" points_across="12" user_set="FALSE" />
            <transition_peak replicate="CK_P2004_105" mass_error_ppm="-1" retention_time="42.3076668" start_time="42.078064" end_time="42.6520653" area="406442432" background="2903446" height="4.310291E+07" fwhm="0.149861008" truncated="false" identified="false" rank="2" points_across="10" user_set="FALSE" />
            <transition_peak replicate="CK_P2004_106" mass_error_ppm="-1.3" retention_time="42.07804" start_time="41.84844" end_time="42.53724" area="353777728" background="576085.75" height="4.395035E+07" fwhm="0.125156865" truncated="false" identified="false" rank="2" points_across="12" user_set="FALSE" />
            <transition_peak replicate="CK_P2004_108" mass_error_ppm="-1.7" retention_time="42.0206146" start_time="41.84841" end_time="42.4798126" area="412108256" background="1576428.75" height="55372876" fwhm="0.1165512" truncated="false" identified="false" rank="2" points_across="11" user_set="FALSE" />
            <transition_peak replicate="CK_P2004_109" mass_error_ppm="-1.1" retention_time="42.3076363" start_time="42.0780373" end_time="42.594635" area="4.467931E+08" background="1923980" height="56345428" fwhm="0.1229379" truncated="false" identified="false" rank="2" points_across="9" user_set="FALSE" />
            <transition_peak replicate="CK_P2004_110" mass_error_ppm="-1.4" retention_time="41.82347" start_time="41.65127" end_time="42.2826729" area="429874560" background="2499046.25" height="55185044" fwhm="0.121732734" truncated="false" identified="false" rank="2" points_across="11" user_set="FALSE" />
            <transition_peak replicate="CK_P2004_112" mass_error_ppm="-0.5" retention_time="42.25021" start_time="42.02061" end_time="42.70941" area="4.59507E+08" background="2364295.25" height="5.325081E+07" fwhm="0.140546009" truncated="false" identified="false" rank="2" points_across="12" user_set="FALSE" />
            <transition_peak replicate="CK_P2004_113" mass_error_ppm="0" retention_time="42.13545" start_time="41.90585" end_time="42.42245" area="368243328" background="1896192.5" height="4.824178E+07" fwhm="0.118341438" truncated="false" identified="false" rank="2" points_across="9" user_set="FALSE" />
            <transition_peak replicate="CK_P2004_114" mass_error_ppm="-0.8" retention_time="41.84844" start_time="41.61884" end_time="42.36504" area="295060672" background="1806509.63" height="32685274" fwhm="0.136632711" truncated="false" identified="false" rank="2" points_across="13" user_set="FALSE" />
            <transition_peak replicate="CK_P2004_115" mass_error_ppm="-0.8" retention_time="41.9956551" start_time="41.8234558" end_time="42.3974571" area="432625824" background="3090573.25" height="6.411652E+07" fwhm="0.105298273" truncated="false" identified="false" rank="2" points_across="10" user_set="FALSE" />
            <transition_peak replicate="CK_P2004_117" mass_error_ppm="-0.7" retention_time="42.20873" start_time="41.97873" end_time="42.61123" area="413918880" background="1714275.63" height="5.565212E+07" fwhm="0.117714971" truncated="false" identified="false" rank="2" points_across="11" user_set="FALSE" />
            <transition_peak replicate="CK_P2004_118" mass_error_ppm="-1.3" retention_time="42.0112839" start_time="41.7812843" end_time="42.5287857" area="409712576" background="2076264.13" height="51359544" fwhm="0.126096115" truncated="false" identified="false" rank="2" points_across="13" user_set="FALSE" />
            <transition_peak replicate="CK_P2004_119" mass_error_ppm="-1.8" retention_time="42.0937538" start_time="41.8637543" end_time="42.5537529" area="396461824" background="1980744.5" height="54909556" fwhm="0.10865628" truncated="false" identified="false" rank="2" points_across="12" user_set="FALSE" />
            <transition_peak replicate="CK_P2004_121" mass_error_ppm="-1" retention_time="42.0112877" start_time="41.7812843" end_time="42.413784" area="4.254274E+08" background="1267732" height="54963836" fwhm="0.120034881" truncated="false" identified="false" rank="2" points_across="11" user_set="FALSE" />
            <transition_peak replicate="CK_P2004_122" mass_error_ppm="-1.3" retention_time="42.0362663" start_time="41.8637657" end_time="42.6112671" area="431975936" background="3175848.75" height="54107908" fwhm="0.132239819" truncated="false" identified="false" rank="2" points_across="14" user_set="FALSE" />
            <transition_peak replicate="CK_P2004_124" mass_error_ppm="0" retention_time="41.76599" start_time="41.593792" end_time="42.05299" area="456733536" background="1706414.75" height="6.957585E+07" fwhm="0.104341842" truncated="false" identified="false" rank="2" points_across="8" user_set="FALSE" />
            <transition_peak replicate="CK_P2004_125" mass_error_ppm="-1.1" retention_time="42.2087822" start_time="41.9787827" end_time="42.66878" area="5.121071E+08" background="2656660.25" height="50142624" fwhm="0.15403004" truncated="false" identified="false" rank="2" points_across="12" user_set="FALSE" />
            <transition_peak replicate="CK_P2004_126" mass_error_ppm="0.4" retention_time="41.5364723" start_time="41.3642731" end_time="42.1104736" area="408054976" background="1645067.75" height="50275024" fwhm="0.1245775" truncated="false" identified="false" rank="2" points_across="13" user_set="FALSE" />
            <transition_peak replicate="CK_P2004_127" mass_error_ppm="-2.1" retention_time="41.6512756" start_time="41.4216766" end_time="41.9956741" area="427457280" background="1692281.13" height="58718404" fwhm="0.112077355" truncated="false" identified="false" rank="2" points_across="10" user_set="FALSE" />
            <transition_peak replicate="CK_P2004_132" mass_error_ppm="-0.3" retention_time="42.47922" start_time="42.2496223" end_time="42.9384232" area="266661040" background="2270335.5" height="32670336" fwhm="0.1258282" truncated="false" identified="false" rank="2" points_across="12" user_set="FALSE" />
            <transition_peak replicate="CK_P2004_133" mass_error_ppm="-0.7" retention_time="42.29878" start_time="42.06878" end_time="42.70128" area="301962656" background="1135159.75" height="4.065352E+07" fwhm="0.117363237" truncated="false" identified="false" rank="2" points_across="11" user_set="FALSE" />
            <transition_peak replicate="CK_P2004_134" mass_error_ppm="-1.5" retention_time="42.0206451" start_time="41.7910461" end_time="42.2502441" area="270593856" background="1525197.63" height="33741196" fwhm="0.124535456" truncated="false" identified="false" rank="2" points_across="8" user_set="FALSE" />
            <transition_peak replicate="CK_P2004_135" mass_error_ppm="-1.3" retention_time="41.9537468" start_time="41.7237434" end_time="42.4137459" area="311115136" background="2821001" height="40927256" fwhm="0.119919062" truncated="false" identified="false" rank="2" points_across="12" user_set="FALSE" />
            <transition_peak replicate="CK_P2004_137" mass_error_ppm="-1" retention_time="42.3073044" start_time="42.0777054" end_time="42.7091064" area="321139168" background="1410859.25" height="37935544" fwhm="0.132526711" truncated="false" identified="false" rank="2" points_across="11" user_set="FALSE" />
            <transition_peak replicate="CK_P2004_138" mass_error_ppm="-1" retention_time="42.0530663" start_time="41.880867" end_time="42.5122681" area="311947232" background="3173829.25" height="44360736" fwhm="0.109337695" truncated="false" identified="false" rank="2" points_across="11" user_set="FALSE" />
            <transition_peak replicate="CK_P2004_139" mass_error_ppm="-0.9" retention_time="42.38088" start_time="42.15088" end_time="42.84088" area="366011552" background="1541284.63" height="4.468204E+07" fwhm="0.125660911" truncated="false" identified="false" rank="2" points_across="12" user_set="FALSE" />
            <transition_peak replicate="CK_P2004_140" mass_error_ppm="-1" retention_time="42.2502365" start_time="42.0206375" end_time="42.65204" area="305844768" background="1794306.88" height="41711524" fwhm="0.113653883" truncated="false" identified="false" rank="2" points_across="11" user_set="FALSE" />
            <transition_peak replicate="CK_P2004_142" mass_error_ppm="-0.7" retention_time="42.0530357" start_time="41.8234329" end_time="42.5122337" area="3.135429E+08" background="2384071.5" height="4.317342E+07" fwhm="0.1104693" truncated="false" identified="false" rank="2" points_across="12" user_set="FALSE" />
            <transition_peak replicate="CK_P2004_143" mass_error_ppm="0" retention_time="42.1354866" start_time="41.9058876" end_time="42.4798851" area="248348672" background="1559496.13" height="29954284" fwhm="0.129044339" truncated="false" identified="false" rank="2" points_across="10" user_set="FALSE" />
            <transition_peak replicate="CK_P2004_144" mass_error_ppm="-0.8" retention_time="42.11046" start_time="41.8808556" end_time="42.5696564" area="3.182391E+08" background="1493757.63" height="37132216" fwhm="0.132771954" truncated="false" identified="false" rank="2" points_across="12" user_set="FALSE" />
            <transition_peak replicate="CK_P2004_145" mass_error_ppm="0.2" retention_time="42.0112839" start_time="41.7812843" end_time="42.471283" area="2.385442E+08" background="0" height="32461934" fwhm="0.110783" truncated="false" identified="false" rank="2" points_across="12" user_set="FALSE" />
          </transition_results>
        </transition>
        <transition fragment_type="y" fragment_ordinal="7" calc_neutral_mass="840.376617" product_charge="1" cleavage_aa="G" loss_neutral_mass="0">
          <precursor_mz>669.838059</precursor_mz>
          <product_mz>841.383893</product_mz>
          <collision_energy>0</collision_energy>
          <transition_results>
            <transition_peak replicate="CK_P2004_090" mass_error_ppm="-0.1" retention_time="42.2500534" start_time="42.02045" end_time="42.65185" area="174370160" background="0" height="22878322" fwhm="0.11712303" truncated="false" identified="false" rank="3" points_across="11" user_set="FALSE" />
            <transition_peak replicate="CK_P2004_091" mass_error_ppm="-0.8" retention_time="42.25024" start_time="41.96324" end_time="42.7668381" area="182247936" background="0" height="20408468" fwhm="0.138097122" truncated="false" identified="false" rank="3" points_across="14" user_set="FALSE" />
            <transition_peak replicate="CK_P2004_092" mass_error_ppm="-0.3" retention_time="42.36504" start_time="42.0780373" end_time="42.7668381" area="197273376" background="1257619.63" height="19234032" fwhm="0.155642167" truncated="false" identified="false" rank="3" points_across="12" user_set="FALSE" />
            <transition_peak replicate="CK_P2004_094" mass_error_ppm="-0.7" retention_time="42.59456" start_time="42.3649559" end_time="43.1111565" area="200184240" background="0" height="19240228" fwhm="0.1582487" truncated="false" identified="false" rank="3" points_across="13" user_set="FALSE" />
            <transition_peak replicate="CK_P2004_095" mass_error_ppm="-0.7" retention_time="42.76687" start_time="42.53727" end_time="43.16867" area="1.731174E+08" background="1078857.38" height="19477316" fwhm="0.139214709" truncated="false" identified="false" rank="3" points_across="11" user_set="FALSE" />
            <transition_peak replicate="CK_P2004_096" mass_error_ppm="-0.7" retention_time="42.7418747" start_time="42.5122757" end_time="43.1436729" area="158134928" background="1117290.38" height="1.828204E+07" fwhm="0.1374455" truncated="false" identified="false" rank="3" points_across="11" user_set="FALSE" />
            <transition_peak replicate="CK_P2004_097" mass_error_ppm="-0.2" retention_time="42.51227" start_time="42.2826729" end_time="43.0862732" area="206962992" background="0" height="24119956" fwhm="0.1316929" truncated="false" identified="false" rank="3" points_across="15" user_set="FALSE" />
            <transition_peak replicate="CK_P2004_099" mass_error_ppm="-0.4" retention_time="42.61121" start_time="42.38121" end_time="43.01371" area="223403856" background="1233738" height="2.39225E+07" fwhm="0.140167683" truncated="false" identified="false" rank="3" points_across="11" user_set="FALSE" />
            <transition_peak replicate="CK_P2004_100" mass_error_ppm="-0.1" retention_time="42.42247" start_time="42.19287" end_time="42.88167" area="221983120" background="0" height="2.412427E+07" fwhm="0.138521045" truncated="false" identified="false" rank="3" points_across="12" user_set="FALSE" />
            <transition_peak replicate="CK_P2004_101" mass_error_ppm="-0.4" retention_time="42.1678619" start_time="41.9382629" end_time="42.6844635" area="204634784" background="0" height="24288434" fwhm="0.130599841" truncated="false" identified="false" rank="3" points_across="13" user_set="FALSE" />
            <transition_peak replicate="CK_P2004_103" mass_error_ppm="-0.8" retention_time="42.2252159" start_time="42.0530167" end_time="42.6844177" area="214815824" background="0" height="23601898" fwhm="0.1410505" truncated="false" identified="false" rank="3" points_across="11" user_set="FALSE" />
            <transition_peak replicate="CK_P2004_104" mass_error_ppm="0.1" retention_time="42.36474" start_time="42.13514" end_time="42.8239365" area="2.164122E+08" background="0" height="24554092" fwhm="0.141919345" truncated="false" identified="false" rank="3" points_across="12" user_set="FALSE" />
            <transition_peak replicate="CK_P2004_105" mass_error_ppm="-0.5" retention_time="42.3076668" start_time="42.078064" end_time="42.6520653" area="2.257095E+08" background="1567757.63" height="23608608" fwhm="0.152194425" truncated="false" identified="false" rank="3" points_across="10" user_set="FALSE" />
            <transition_peak replicate="CK_P2004_106" mass_error_ppm="-0.8" retention_time="42.07804" start_time="41.84844" end_time="42.53724" area="199516688" background="0" height="24360036" fwhm="0.126985759" truncated="false" identified="false" rank="3" points_across="12" user_set="FALSE" />
            <transition_peak replicate="CK_P2004_108" mass_error_ppm="-1.3" retention_time="42.0206146" start_time="41.84841" end_time="42.4798126" area="226408912" background="0" height="30581788" fwhm="0.116053715" truncated="false" identified="false" rank="3" points_across="11" user_set="FALSE" />
            <transition_peak replicate="CK_P2004_109" mass_error_ppm="-0.6" retention_time="42.3076363" start_time="42.0780373" end_time="42.594635" area="2.487627E+08" background="933861.2" height="31788276" fwhm="0.121060081" truncated="false" identified="false" rank="3" points_across="9" user_set="FALSE" />
            <transition_peak replicate="CK_P2004_110" mass_error_ppm="-1.1" retention_time="41.82347" start_time="41.65127" end_time="42.2826729" area="234270272" background="0" height="30029794" fwhm="0.121995486" truncated="false" identified="false" rank="3" points_across="11" user_set="FALSE" />
            <transition_peak replicate="CK_P2004_112" mass_error_ppm="-0.1" retention_time="42.25021" start_time="42.02061" end_time="42.70941" area="256535664" background="0" height="29652168" fwhm="0.140721172" truncated="false" identified="false" rank="3" points_across="12" user_set="FALSE" />
            <transition_peak replicate="CK_P2004_113" mass_error_ppm="0.5" retention_time="42.13545" start_time="41.90585" end_time="42.42245" area="1.985037E+08" background="770618.25" height="25541266" fwhm="0.120594129" truncated="false" identified="false" rank="3" points_across="9" user_set="FALSE" />
            <transition_peak replicate="CK_P2004_114" mass_error_ppm="-0.4" retention_time="41.84844" start_time="41.61884" end_time="42.36504" area="160839376" background="0" height="17835554" fwhm="0.136478558" truncated="false" identified="false" rank="3" points_across="13" user_set="FALSE" />
            <transition_peak replicate="CK_P2004_115" mass_error_ppm="-0.4" retention_time="41.9956551" start_time="41.8234558" end_time="42.3974571" area="240196272" background="0" height="35544744" fwhm="0.105259731" truncated="false" identified="false" rank="3" points_across="10" user_set="FALSE" />
            <transition_peak replicate="CK_P2004_117" mass_error_ppm="-0.3" retention_time="42.20873" start_time="41.97873" end_time="42.61123" area="227010960" background="0" height="3.054609E+07" fwhm="0.117585115" truncated="false" identified="false" rank="3" points_across="11" user_set="FALSE" />
            <transition_peak replicate="CK_P2004_118" mass_error_ppm="-1" retention_time="42.0112839" start_time="41.7812843" end_time="42.5287857" area="225208576" background="0" height="28138152" fwhm="0.1268893" truncated="false" identified="false" rank="3" points_across="13" user_set="FALSE" />
            <transition_peak replicate="CK_P2004_119" mass_error_ppm="-1.4" retention_time="42.0937538" start_time="41.8637543" end_time="42.5537529" area="216957648" background="0" height="29760696" fwhm="0.1102601" truncated="false" identified="false" rank="3" points_across="12" user_set="FALSE" />
            <transition_peak replicate="CK_P2004_121" mass_error_ppm="-0.7" retention_time="42.0112877" start_time="41.7812843" end_time="42.413784" area="234654176" background="830298.1" height="30670194" fwhm="0.119146928" truncated="false" identified="false" rank="3" points_across="11" user_set="FALSE" />
            <transition_peak replicate="CK_P2004_122" mass_error_ppm="-0.8" retention_time="42.0362663" start_time="41.8637657" end_time="42.6112671" area="236578416" background="0" height="29848442" fwhm="0.131471246" truncated="false" identified="false" rank="3" points_across="14" user_set="FALSE" />
            <transition_peak replicate="CK_P2004_124" mass_error_ppm="0.4" retention_time="41.76599" start_time="41.593792" end_time="42.05299" area="250563376" background="913772" height="38769496" fwhm="0.10200157" truncated="false" identified="false" rank="3" points_across="8" user_set="FALSE" />
            <transition_peak replicate="CK_P2004_125" mass_error_ppm="-0.7" retention_time="42.2087822" start_time="41.9787827" end_time="42.66878" area="2.819845E+08" background="1914438" height="27590636" fwhm="0.155412763" truncated="false" identified="false" rank="3" points_across="12" user_set="FALSE" />
            <transition_peak replicate="CK_P2004_126" mass_error_ppm="0.8" retention_time="41.5364723" start_time="41.3642731" end_time="42.1104736" area="2.212547E+08" background="0" height="28044948" fwhm="0.12321467" truncated="false" identified="false" rank="3" points_across="13" user_set="FALSE" />
            <transition_peak replicate="CK_P2004_127" mass_error_ppm="-1.7" retention_time="41.6512756" start_time="41.4216766" end_time="41.9956741" area="231865456" background="1835427.25" height="3.202849E+07" fwhm="0.112178952" truncated="false" identified="false" rank="3" points_across="10" user_set="FALSE" />
            <transition_peak replicate="CK_P2004_132" mass_error_ppm="0.1" retention_time="42.47922" start_time="42.2496223" end_time="42.9384232" area="147516480" background="236738.109" height="17954234" fwhm="0.12667954" truncated="false" identified="false" rank="3" points_across="12" user_set="FALSE" />
            <transition_peak replicate="CK_P2004_133" mass_error_ppm="-0.2" retention_time="42.29878" start_time="42.06878" end_time="42.70128" area="164029984" background="578725.4" height="22395842" fwhm="0.115706772" truncated="false" identified="false" rank="3" points_across="11" user_set="FALSE" />
            <transition_peak replicate="CK_P2004_134" mass_error_ppm="-0.9" retention_time="42.0206451" start_time="41.7910461" end_time="42.2502441" area="147721008" background="809323.063" height="18245498" fwhm="0.126083955" truncated="false" identified="false" rank="3" points_across="8" user_set="FALSE" />
            <transition_peak replicate="CK_P2004_135" mass_error_ppm="-0.8" retention_time="41.9537468" start_time="41.7237434" end_time="42.4137459" area="173783840" background="0" height="22739122" fwhm="0.120480612" truncated="false" identified="false" rank="3" points_across="12" user_set="FALSE" />
            <transition_peak replicate="CK_P2004_137" mass_error_ppm="-0.6" retention_time="42.3073044" start_time="42.0777054" end_time="42.7091064" area="177796960" background="696874" height="21052368" fwhm="0.132393584" truncated="false" identified="false" rank="3" points_across="11" user_set="FALSE" />
            <transition_peak replicate="CK_P2004_138" mass_error_ppm="-0.3" retention_time="42.0530663" start_time="41.880867" end_time="42.5122681" area="173559680" background="0" height="24576772" fwhm="0.11013297" truncated="false" identified="false" rank="3" points_across="11" user_set="FALSE" />
            <transition_peak replicate="CK_P2004_139" mass_error_ppm="-0.5" retention_time="42.38088" start_time="42.15088" end_time="42.84088" area="200194016" background="323725.469" height="24692438" fwhm="0.124235973" truncated="false" identified="false" rank="3" points_across="12" user_set="FALSE" />
            <transition_peak replicate="CK_P2004_140" mass_error_ppm="-0.5" retention_time="42.2502365" start_time="42.0206375" end_time="42.65204" area="1.722599E+08" background="0" height="23414214" fwhm="0.114424638" truncated="false" identified="false" rank="3" points_across="11" user_set="FALSE" />
            <transition_peak replicate="CK_P2004_142" mass_error_ppm="-0.2" retention_time="42.0530357" start_time="41.8234329" end_time="42.5122337" area="173271936" background="0" height="2.38579E+07" fwhm="0.11156936" truncated="false" identified="false" rank="3" points_across="12" user_set="FALSE" />
            <transition_peak replicate="CK_P2004_143" mass_error_ppm="0.3" retention_time="42.1354866" start_time="41.9058876" end_time="42.4798851" area="1.365981E+08" background="0" height="16356095" fwhm="0.130004272" truncated="false" identified="false" rank="3" points_across="10" user_set="FALSE" />
            <transition_peak replicate="CK_P2004_144" mass_error_ppm="-0.4" retention_time="42.11046" start_time="41.8808556" end_time="42.5696564" area="174095872" background="0" height="19894034" fwhm="0.134800419" truncated="false" identified="false" rank="3" points_across="12" user_set="FALSE" />
            <transition_peak replicate="CK_P2004_145" mass_error_ppm="0.5" retention_time="42.0112839" start_time="41.7812843" end_time="42.471283" area="131136880" background="0" height="1.797462E+07" fwhm="0.111144483" truncated="false" identified="false" rank="3" points_across="12" user_set="FALSE" />
          </transition_results>
        </transition>
        <transition fragment_type="y" fragment_ordinal="10" calc_neutral_mass="1139.561124" product_charge="1" cleavage_aa="V" loss_neutral_mass="0">
          <precursor_mz>669.838059</precursor_mz>
          <product_mz>1140.5684</product_mz>
          <collision_energy>0</collision_energy>
          <transition_results>
            <transition_peak replicate="CK_P2004_090" mass_error_ppm="-0.4" retention_time="42.2500534" start_time="42.02045" end_time="42.65185" area="115642664" background="0" height="15237201" fwhm="0.116208583" truncated="false" identified="false" rank="4" points_across="11" user_set="FALSE" />
            <transition_peak replicate="CK_P2004_091" mass_error_ppm="-1.1" retention_time="42.25024" start_time="41.96324" end_time="42.7668381" area="124510224" background="0" height="14102218" fwhm="0.137032092" truncated="false" identified="false" rank="4" points_across="14" user_set="FALSE" />
            <transition_peak replicate="CK_P2004_092" mass_error_ppm="-0.5" retention_time="42.36504" start_time="42.0780373" end_time="42.7668381" area="132274264" background="362157.1" height="12933747" fwhm="0.154412478" truncated="false" identified="false" rank="4" points_across="12" user_set="FALSE" />
[truncated: 1,374,647 more chars]
