# Supplementary material for: Proteome Profiling of Recombinant DNase Therapy in Reducing NETs and Aiding Recovery in COVID-19 Patients
Source: Mol Cell Proteomics. 2021 Jun 15;20:100113. doi: 10.1016/j.mcpro.2021.100113 (PMC8205261; doi:10.1016/j.mcpro.2021.100113)
Supplement: Supplementary file 6 — covid.sky.view [file mmc5.zip]

Archive with 1 entries (1 files):
- mcpro_100113_covid.sky.view
