# Supplementary material for: Proteome Profiling of Recombinant DNase Therapy in Reducing NETs and Aiding Recovery in COVID-19 Patients
Source: Mol Cell Proteomics. 2021 Jun 15;20:100113. doi: 10.1016/j.mcpro.2021.100113 (PMC8205261; doi:10.1016/j.mcpro.2021.100113)
Supplement: Supplementary file 7 — covid.skyl [file mmc6.zip › mcpro_100113_covid.skyl]

<?xml version="1.0" encoding="utf-8"?>
<audit_log_root format_version="20.2">
  <document_hash>aVDGC4BoAbayQZ0McTyWxVrh6L4=</document_hash>
  <root_hash>DMhgNY9VHurNGYCNKE6GPHN7TBg=</root_hash>
  <audit_log>
    <audit_log_entry skyline_version="20.2.0.343-a7a9e8c4f (64-Bit)" time_stamp="2021-04-14T14:20:11+01:00" user="DESKTOP-QLQNABL\Christofer Karlsson">
      <undo_redo>
        <type>imported_peak_boundaries</type>
        <name>peak_boundries.tsv</name>
        <en_expanded>Imported peak boundaries from "peak_boundries.tsv"</en_expanded>
      </undo_redo>
      <summary>
        <type>imported_peak_boundaries</type>
        <name>peak_boundries.tsv</name>
        <en_expanded>Imported peak boundaries from "peak_boundries.tsv"</en_expanded>
      </summary>
      <hash>Nf+AolQLPQRfXPB/KaRjQ7HGFic=</hash>
    </audit_log_entry>
    <audit_log_entry skyline_version="20.2.0.343-a7a9e8c4f (64-Bit)" time_stamp="2021-04-14T14:19:34+01:00" user="DESKTOP-QLQNABL\Christofer Karlsson">
      <undo_redo>
        <type>applied_peak_all</type>
        <name>sp|P55290|CAD13_HUMAN{2:PropertySeparator}INENTGSVSVTR{2:PropertySeparator}638.8282++</name>
        <en_expanded>Applied peak sp|P55290|CAD13_HUMAN &gt; INENTGSVSVTR &gt; 638.8282++ to all</en_expanded>
      </undo_redo>
      <summary>
        <type>applied_peak_all</type>
        <name>sp|P55290|CAD13_HUMAN{2:PropertySeparator}INENTGSVSVTR{2:PropertySeparator}638.8282++</name>
        <en_expanded>Applied peak sp|P55290|CAD13_HUMAN &gt; INENTGSVSVTR &gt; 638.8282++ to all</en_expanded>
      </summary>
      <hash>Z13aep1W3S9l7HwGrbKIAzmI3G4=</hash>
    </audit_log_entry>
    <audit_log_entry skyline_version="20.2.0.343-a7a9e8c4f (64-Bit)" time_stamp="2021-04-14T14:19:30+01:00" user="DESKTOP-QLQNABL\Christofer Karlsson">
      <undo_redo>
        <type>removed_all_peaks_from</type>
        <name>sp|P55290|CAD13_HUMAN{2:PropertySeparator}INENTGSVSVTR{2:PropertySeparator}638.8282++</name>
        <name>CK_P2004_122</name>
        <en_expanded>Removed all peaks from sp|P55290|CAD13_HUMAN &gt; INENTGSVSVTR &gt; 638.8282++ in replicate "CK_P2004_122"</en_expanded>
      </undo_redo>
      <summary>
        <type>removed_all_peaks_from</type>
        <name>sp|P55290|CAD13_HUMAN{2:PropertySeparator}INENTGSVSVTR{2:PropertySeparator}638.8282++</name>
        <name>CK_P2004_122</name>
        <en_expanded>Removed all peaks from sp|P55290|CAD13_HUMAN &gt; INENTGSVSVTR &gt; 638.8282++ in replicate "CK_P2004_122"</en_expanded>
      </summary>
      <hash>RxN3rP+eVd/XLMDiL2XNerNHFv8=</hash>
    </audit_log_entry>
    <audit_log_entry skyline_version="20.2.0.343-a7a9e8c4f (64-Bit)" time_stamp="2021-04-14T14:19:25+01:00" user="DESKTOP-QLQNABL\Christofer Karlsson">
      <undo_redo>
        <type>applied_peak_all</type>
        <name>sp|Q68CJ6|SLIP_HUMAN{2:PropertySeparator}GSITTMLALASSQGDGLYK{2:PropertySeparator}638.3277+++</name>
        <en_expanded>Applied peak sp|Q68CJ6|SLIP_HUMAN &gt; GSITTMLALASSQGDGLYK &gt; 638.3277+++ to all</en_expanded>
      </undo_redo>
      <summary>
        <type>applied_peak_all</type>
        <name>sp|Q68CJ6|SLIP_HUMAN{2:PropertySeparator}GSITTMLALASSQGDGLYK{2:PropertySeparator}638.3277+++</name>
        <en_expanded>Applied peak sp|Q68CJ6|SLIP_HUMAN &gt; GSITTMLALASSQGDGLYK &gt; 638.3277+++ to all</en_expanded>
      </summary>
      <hash>X6/1sHFqeiA4pTsp5F49BpO7CB8=</hash>
    </audit_log_entry>
    <audit_log_entry skyline_version="20.2.0.343-a7a9e8c4f (64-Bit)" time_stamp="2021-04-14T14:19:21+01:00" user="DESKTOP-QLQNABL\Christofer Karlsson">
      <undo_redo>
        <type>removed_all_peaks_from</type>
        <name>sp|Q68CJ6|SLIP_HUMAN{2:PropertySeparator}GSITTMLALASSQGDGLYK{2:PropertySeparator}638.3277+++</name>
        <name>CK_P2004_122</name>
        <en_expanded>Removed all peaks from sp|Q68CJ6|SLIP_HUMAN &gt; GSITTMLALASSQGDGLYK &gt; 638.3277+++ in replicate "CK_P2004_122"</en_expanded>
      </undo_redo>
      <summary>
        <type>removed_all_peaks_from</type>
        <name>sp|Q68CJ6|SLIP_HUMAN{2:PropertySeparator}GSITTMLALASSQGDGLYK{2:PropertySeparator}638.3277+++</name>
        <name>CK_P2004_122</name>
        <en_expanded>Removed all peaks from sp|Q68CJ6|SLIP_HUMAN &gt; GSITTMLALASSQGDGLYK &gt; 638.3277+++ in replicate "CK_P2004_122"</en_expanded>
      </summary>
      <hash>4Ks/bGBPwVSi5fyYcDbqFcwjNKQ=</hash>
    </audit_log_entry>
    <audit_log_entry skyline_version="20.2.0.343-a7a9e8c4f (64-Bit)" time_stamp="2021-04-14T14:19:16+01:00" user="DESKTOP-QLQNABL\Christofer Karlsson">
      <undo_redo>
        <type>applied_peak_all</type>
        <name>sp|Q9P2N6|KANL3_HUMAN{2:PropertySeparator}CIQDEIVDFLTGVLTR{2:PropertySeparator}626.9925+++</name>
        <en_expanded>Applied peak sp|Q9P2N6|KANL3_HUMAN &gt; CIQDEIVDFLTGVLTR &gt; 626.9925+++ to all</en_expanded>
      </undo_redo>
      <summary>
        <type>applied_peak_all</type>
        <name>sp|Q9P2N6|KANL3_HUMAN{2:PropertySeparator}CIQDEIVDFLTGVLTR{2:PropertySeparator}626.9925+++</name>
        <en_expanded>Applied peak sp|Q9P2N6|KANL3_HUMAN &gt; CIQDEIVDFLTGVLTR &gt; 626.9925+++ to all</en_expanded>
      </summary>
      <hash>oFQwpBvItfVSv4alc+hK72IZ8gM=</hash>
    </audit_log_entry>
    <audit_log_entry skyline_version="20.2.0.343-a7a9e8c4f (64-Bit)" time_stamp="2021-04-14T14:19:11+01:00" user="DESKTOP-QLQNABL\Christofer Karlsson">
      <undo_redo>
        <type>removed_all_peaks_from</type>
        <name>sp|Q9P2N6|KANL3_HUMAN{2:PropertySeparator}CIQDEIVDFLTGVLTR{2:PropertySeparator}626.9925+++</name>
        <name>CK_P2004_122</name>
        <en_expanded>Removed all peaks from sp|Q9P2N6|KANL3_HUMAN &gt; CIQDEIVDFLTGVLTR &gt; 626.9925+++ in replicate "CK_P2004_122"</en_expanded>
      </undo_redo>
      <summary>
        <type>removed_all_peaks_from</type>
        <name>sp|Q9P2N6|KANL3_HUMAN{2:PropertySeparator}CIQDEIVDFLTGVLTR{2:PropertySeparator}626.9925+++</name>
        <name>CK_P2004_122</name>
        <en_expanded>Removed all peaks from sp|Q9P2N6|KANL3_HUMAN &gt; CIQDEIVDFLTGVLTR &gt; 626.9925+++ in replicate "CK_P2004_122"</en_expanded>
      </summary>
      <hash>qZcL5xhPlYlv6VVkS0M7UnDCzFA=</hash>
    </audit_log_entry>
    <audit_log_entry skyline_version="20.2.0.343-a7a9e8c4f (64-Bit)" time_stamp="2021-04-14T14:19:06+01:00" user="DESKTOP-QLQNABL\Christofer Karlsson">
      <undo_redo>
        <type>applied_peak_all</type>
        <name>sp|P25788|PSA3_HUMAN{2:PropertySeparator}AVENSSTAIGIR{2:PropertySeparator}609.3279++</name>
        <en_expanded>Applied peak sp|P25788|PSA3_HUMAN &gt; AVENSSTAIGIR &gt; 609.3279++ to all</en_expanded>
      </undo_redo>
      <summary>
        <type>applied_peak_all</type>
        <name>sp|P25788|PSA3_HUMAN{2:PropertySeparator}AVENSSTAIGIR{2:PropertySeparator}609.3279++</name>
        <en_expanded>Applied peak sp|P25788|PSA3_HUMAN &gt; AVENSSTAIGIR &gt; 609.3279++ to all</en_expanded>
      </summary>
      <hash>KMrJN4Mu8PVI9JlM7uN5YZLgnxk=</hash>
    </audit_log_entry>
    <audit_log_entry skyline_version="20.2.0.343-a7a9e8c4f (64-Bit)" time_stamp="2021-04-14T14:19:03+01:00" user="DESKTOP-QLQNABL\Christofer Karlsson">
      <undo_redo>
        <type>removed_all_peaks_from</type>
        <name>sp|P25788|PSA3_HUMAN{2:PropertySeparator}AVENSSTAIGIR{2:PropertySeparator}609.3279++</name>
        <name>CK_P2004_122</name>
        <en_expanded>Removed all peaks from sp|P25788|PSA3_HUMAN &gt; AVENSSTAIGIR &gt; 609.3279++ in replicate "CK_P2004_122"</en_expanded>
      </undo_redo>
      <summary>
        <type>removed_all_peaks_from</type>
        <name>sp|P25788|PSA3_HUMAN{2:PropertySeparator}AVENSSTAIGIR{2:PropertySeparator}609.3279++</name>
        <name>CK_P2004_122</name>
        <en_expanded>Removed all peaks from sp|P25788|PSA3_HUMAN &gt; AVENSSTAIGIR &gt; 609.3279++ in replicate "CK_P2004_122"</en_expanded>
      </summary>
      <hash>KluDnTIwlZ1ah45DI22uivTGrVU=</hash>
    </audit_log_entry>
    <audit_log_entry skyline_version="20.2.0.343-a7a9e8c4f (64-Bit)" time_stamp="2021-04-14T14:19:00+01:00" user="DESKTOP-QLQNABL\Christofer Karlsson">
      <undo_redo>
        <type>applied_peak_all</type>
        <name>sp|A6NNT2|CP096_HUMAN{2:PropertySeparator}LRPASANSCEYLQR{2:PropertySeparator}555.6106+++</name>
        <en_expanded>Applied peak sp|A6NNT2|CP096_HUMAN &gt; LRPASANSCEYLQR &gt; 555.6106+++ to all</en_expanded>
      </undo_redo>
      <summary>
        <type>applied_peak_all</type>
        <name>sp|A6NNT2|CP096_HUMAN{2:PropertySeparator}LRPASANSCEYLQR{2:PropertySeparator}555.6106+++</name>
        <en_expanded>Applied peak sp|A6NNT2|CP096_HUMAN &gt; LRPASANSCEYLQR &gt; 555.6106+++ to all</en_expanded>
      </summary>
      <hash>txPcH29XIXTCO+dwme8kp4ULJxA=</hash>
    </audit_log_entry>
    <audit_log_entry skyline_version="20.2.0.343-a7a9e8c4f (64-Bit)" time_stamp="2021-04-14T14:18:56+01:00" user="DESKTOP-QLQNABL\Christofer Karlsson">
      <undo_redo>
        <type>removed_all_peaks_from</type>
        <name>sp|A6NNT2|CP096_HUMAN{2:PropertySeparator}LRPASANSCEYLQR{2:PropertySeparator}555.6106+++</name>
        <name>CK_P2004_122</name>
        <en_expanded>Removed all peaks from sp|A6NNT2|CP096_HUMAN &gt; LRPASANSCEYLQR &gt; 555.6106+++ in replicate "CK_P2004_122"</en_expanded>
      </undo_redo>
      <summary>
        <type>removed_all_peaks_from</type>
        <name>sp|A6NNT2|CP096_HUMAN{2:PropertySeparator}LRPASANSCEYLQR{2:PropertySeparator}555.6106+++</name>
        <name>CK_P2004_122</name>
        <en_expanded>Removed all peaks from sp|A6NNT2|CP096_HUMAN &gt; LRPASANSCEYLQR &gt; 555.6106+++ in replicate "CK_P2004_122"</en_expanded>
      </summary>
      <hash>/EOD86tzCyKjkY03ZvH6qtXnNhg=</hash>
    </audit_log_entry>
    <audit_log_entry skyline_version="20.2.0.343-a7a9e8c4f (64-Bit)" time_stamp="2021-04-14T14:18:50+01:00" user="DESKTOP-QLQNABL\Christofer Karlsson">
      <undo_redo>
        <type>applied_peak_all</type>
        <name>sp|P81172|HEPC_HUMAN{2:PropertySeparator}DTHFPICIFCCGCCHR{2:PropertySeparator}535.7164++++</name>
        <en_expanded>Applied peak sp|P81172|HEPC_HUMAN &gt; DTHFPICIFCCGCCHR &gt; 535.7164++++ to all</en_expanded>
      </undo_redo>
      <summary>
        <type>applied_peak_all</type>
        <name>sp|P81172|HEPC_HUMAN{2:PropertySeparator}DTHFPICIFCCGCCHR{2:PropertySeparator}535.7164++++</name>
        <en_expanded>Applied peak sp|P81172|HEPC_HUMAN &gt; DTHFPICIFCCGCCHR &gt; 535.7164++++ to all</en_expanded>
      </summary>
      <hash>UY0Qnci0SwA5nC6kCzN40uQSSqE=</hash>
    </audit_log_entry>
    <audit_log_entry skyline_version="20.2.0.343-a7a9e8c4f (64-Bit)" time_stamp="2021-04-14T14:18:48+01:00" user="DESKTOP-QLQNABL\Christofer Karlsson">
      <undo_redo>
        <type>removed_all_peaks_from</type>
        <name>sp|P81172|HEPC_HUMAN{2:PropertySeparator}DTHFPICIFCCGCCHR{2:PropertySeparator}535.7164++++</name>
        <name>CK_P2004_122</name>
        <en_expanded>Removed all peaks from sp|P81172|HEPC_HUMAN &gt; DTHFPICIFCCGCCHR &gt; 535.7164++++ in replicate "CK_P2004_122"</en_expanded>
      </undo_redo>
      <summary>
        <type>removed_all_peaks_from</type>
        <name>sp|P81172|HEPC_HUMAN{2:PropertySeparator}DTHFPICIFCCGCCHR{2:PropertySeparator}535.7164++++</name>
        <name>CK_P2004_122</name>
        <en_expanded>Removed all peaks from sp|P81172|HEPC_HUMAN &gt; DTHFPICIFCCGCCHR &gt; 535.7164++++ in replicate "CK_P2004_122"</en_expanded>
      </summary>
      <hash>m2rVcvZ3UtqgAc3MVLPdZDTGXs8=</hash>
    </audit_log_entry>
    <audit_log_entry skyline_version="20.2.0.343-a7a9e8c4f (64-Bit)" time_stamp="2021-04-14T14:18:27+01:00" user="DESKTOP-QLQNABL\Christofer Karlsson">
      <undo_redo>
        <type>applied_peak_all</type>
        <name>sp|P26572|MGAT1_HUMAN{2:PropertySeparator}ACIRPEISR{2:PropertySeparator}367.8660+++</name>
        <en_expanded>Applied peak sp|P26572|MGAT1_HUMAN &gt; ACIRPEISR &gt; 367.8660+++ to all</en_expanded>
      </undo_redo>
      <summary>
        <type>applied_peak_all</type>
        <name>sp|P26572|MGAT1_HUMAN{2:PropertySeparator}ACIRPEISR{2:PropertySeparator}367.8660+++</name>
        <en_expanded>Applied peak sp|P26572|MGAT1_HUMAN &gt; ACIRPEISR &gt; 367.8660+++ to all</en_expanded>
      </summary>
      <hash>SyxQ9O8lZk08sjwn8jnwFoo3nU4=</hash>
    </audit_log_entry>
    <audit_log_entry skyline_version="20.2.0.343-a7a9e8c4f (64-Bit)" time_stamp="2021-04-14T14:18:24+01:00" user="DESKTOP-QLQNABL\Christofer Karlsson">
      <undo_redo>
        <type>removed_all_peaks_from</type>
        <name>sp|P26572|MGAT1_HUMAN{2:PropertySeparator}ACIRPEISR{2:PropertySeparator}367.8660+++</name>
        <name>CK_P2004_125</name>
        <en_expanded>Removed all peaks from sp|P26572|MGAT1_HUMAN &gt; ACIRPEISR &gt; 367.8660+++ in replicate "CK_P2004_125"</en_expanded>
      </undo_redo>
      <summary>
        <type>removed_all_peaks_from</type>
        <name>sp|P26572|MGAT1_HUMAN{2:PropertySeparator}ACIRPEISR{2:PropertySeparator}367.8660+++</name>
        <name>CK_P2004_125</name>
        <en_expanded>Removed all peaks from sp|P26572|MGAT1_HUMAN &gt; ACIRPEISR &gt; 367.8660+++ in replicate "CK_P2004_125"</en_expanded>
      </summary>
      <hash>ISmTtqgwAbIOQPIPSpN4kPJaAKc=</hash>
    </audit_log_entry>
    <audit_log_entry skyline_version="20.2.0.343-a7a9e8c4f (64-Bit)" time_stamp="2021-04-14T14:18:12+01:00" user="DESKTOP-QLQNABL\Christofer Karlsson">
      <undo_redo>
        <type>applied_peak_all</type>
        <name>sp|P49913|CAMP_HUMAN{2:PropertySeparator}TTQQSPEDCDFKK (missed 1){2:PropertySeparator}528.5717+++</name>
        <en_expanded>Applied peak sp|P49913|CAMP_HUMAN &gt; TTQQSPEDCDFKK (missed 1) &gt; 528.5717+++ to all</en_expanded>
      </undo_redo>
      <summary>
        <type>applied_peak_all</type>
        <name>sp|P49913|CAMP_HUMAN{2:PropertySeparator}TTQQSPEDCDFKK (missed 1){2:PropertySeparator}528.5717+++</name>
        <en_expanded>Applied peak sp|P49913|CAMP_HUMAN &gt; TTQQSPEDCDFKK (missed 1) &gt; 528.5717+++ to all</en_expanded>
      </summary>
      <hash>QwvwQLC01FEuCsZYclYCbUfRKok=</hash>
    </audit_log_entry>
    <audit_log_entry skyline_version="20.2.0.343-a7a9e8c4f (64-Bit)" time_stamp="2021-04-14T14:18:07+01:00" user="DESKTOP-QLQNABL\Christofer Karlsson">
      <undo_redo>
        <type>removed_all_peaks_from</type>
        <name>sp|P49913|CAMP_HUMAN{2:PropertySeparator}TTQQSPEDCDFKK (missed 1){2:PropertySeparator}528.5717+++</name>
        <name>CK_P2004_119</name>
        <en_expanded>Removed all peaks from sp|P49913|CAMP_HUMAN &gt; TTQQSPEDCDFKK (missed 1) &gt; 528.5717+++ in replicate "CK_P2004_119"</en_expanded>
      </undo_redo>
      <summary>
        <type>removed_all_peaks_from</type>
        <name>sp|P49913|CAMP_HUMAN{2:PropertySeparator}TTQQSPEDCDFKK (missed 1){2:PropertySeparator}528.5717+++</name>
        <name>CK_P2004_119</name>
        <en_expanded>Removed all peaks from sp|P49913|CAMP_HUMAN &gt; TTQQSPEDCDFKK (missed 1) &gt; 528.5717+++ in replicate "CK_P2004_119"</en_expanded>
      </summary>
      <hash>9+fo5JVzD2Xr8tSnoFD2hnmvkR4=</hash>
    </audit_log_entry>
    <audit_log_entry skyline_version="20.2.0.343-a7a9e8c4f (64-Bit)" time_stamp="2021-04-14T14:17:10+01:00" user="DESKTOP-QLQNABL\Christofer Karlsson">
      <undo_redo>
        <type>removed_all_peaks_from</type>
        <name>sp|P49913|CAMP_HUMAN{2:PropertySeparator}TTQQSPEDCDFKK (missed 1){2:PropertySeparator}528.5717+++</name>
        <name>CK_P2004_124</name>
        <en_expanded>Removed all peaks from sp|P49913|CAMP_HUMAN &gt; TTQQSPEDCDFKK (missed 1) &gt; 528.5717+++ in replicate "CK_P2004_124"</en_expanded>
      </undo_redo>
      <summary>
        <type>removed_all_peaks_from</type>
        <name>sp|P49913|CAMP_HUMAN{2:PropertySeparator}TTQQSPEDCDFKK (missed 1){2:PropertySeparator}528.5717+++</name>
        <name>CK_P2004_124</name>
        <en_expanded>Removed all peaks from sp|P49913|CAMP_HUMAN &gt; TTQQSPEDCDFKK (missed 1) &gt; 528.5717+++ in replicate "CK_P2004_124"</en_expanded>
      </summary>
      <hash>S14Llc2P5pnpGWkVYGglKCnLBYo=</hash>
    </audit_log_entry>
    <audit_log_entry skyline_version="20.2.0.343-a7a9e8c4f (64-Bit)" time_stamp="2021-04-14T14:13:57+01:00" user="DESKTOP-QLQNABL\Christofer Karlsson">
      <undo_redo>
        <type>imported_peak_boundaries</type>
        <name>peak_boundries.tsv</name>
        <en_expanded>Imported peak boundaries from "peak_boundries.tsv"</en_expanded>
      </undo_redo>
      <summary>
        <type>imported_peak_boundaries</type>
        <name>peak_boundries.tsv</name>
        <en_expanded>Imported peak boundaries from "peak_boundries.tsv"</en_expanded>
      </summary>
      <hash>uCOsnUrlemkD4M3znWdZOCceSrk=</hash>
    </audit_log_entry>
    <audit_log_entry skyline_version="20.2.0.343-a7a9e8c4f (64-Bit)" time_stamp="2021-04-14T14:22:57+01:00" user="DESKTOP-QLQNABL\Christofer Karlsson">
      <extra_info>{0:ImportResultsSettings_FileNames} = 
[
    "{4:E:\projects\covid\dia_plasma\20200421044218535-1174354\original\DEFAULT\200415_plasma_final\CK_P2004_090.mzML}",
    "{4:E:\projects\covid\dia_plasma\20200421044218535-1174354\original\DEFAULT\200415_plasma_final\CK_P2004_091.mzML}",
    "{4:E:\projects\covid\dia_plasma\20200421044218535-1174354\original\DEFAULT\200415_plasma_final\CK_P2004_092.mzML}",
    "{4:E:\projects\covid\dia_plasma\20200421044218535-1174354\original\DEFAULT\200415_plasma_final\CK_P2004_094.mzML}",
    "{4:E:\projects\covid\dia_plasma\20200421044218535-1174354\original\DEFAULT\200415_plasma_final\CK_P2004_095.mzML}",
    "{4:E:\projects\covid\dia_plasma\20200421044218535-1174354\original\DEFAULT\200415_plasma_final\CK_P2004_096.mzML}",
    "{4:E:\projects\covid\dia_plasma\20200421044218535-1174354\original\DEFAULT\200415_plasma_final\CK_P2004_097.mzML}",
    "{4:E:\projects\covid\dia_plasma\20200421044218535-1174354\original\DEFAULT\200415_plasma_final\CK_P2004_099.mzML}",
    "{4:E:\projects\covid\dia_plasma\20200421044218535-1174354\original\DEFAULT\200415_plasma_final\CK_P2004_100.mzML}",
    "{4:E:\projects\covid\dia_plasma\20200421044218535-1174354\original\DEFAULT\200415_plasma_final\CK_P2004_101.mzML}",
    "{4:E:\projects\covid\dia_plasma\20200421044218535-1174354\original\DEFAULT\200415_plasma_final\CK_P2004_103.mzML}",
    "{4:E:\projects\covid\dia_plasma\20200421044218535-1174354\original\DEFAULT\200415_plasma_final\CK_P2004_104.mzML}",
    "{4:E:\projects\covid\dia_plasma\20200421044218535-1174354\original\DEFAULT\200415_plasma_final\CK_P2004_105.mzML}",
    "{4:E:\projects\covid\dia_plasma\20200421044218535-1174354\original\DEFAULT\200415_plasma_final\CK_P2004_106.mzML}",
    "{4:E:\projects\covid\dia_plasma\20200421044218535-1174354\original\DEFAULT\200415_plasma_final\CK_P2004_108.mzML}",
    "{4:E:\projects\covid\dia_plasma\20200421044218535-1174354\original\DEFAULT\200415_plasma_final\CK_P2004_109.mzML}",
    "{4:E:\projects\covid\dia_plasma\20200421044218535-1174354\original\DEFAULT\200415_plasma_final\CK_P2004_110.mzML}",
    "{4:E:\projects\covid\dia_plasma\20200421044218535-1174354\original\DEFAULT\200415_plasma_final\CK_P2004_112.mzML}",
    "{4:E:\projects\covid\dia_plasma\20200421044218535-1174354\original\DEFAULT\200415_plasma_final\CK_P2004_113.mzML}",
    "{4:E:\projects\covid\dia_plasma\20200421044218535-1174354\original\DEFAULT\200415_plasma_final\CK_P2004_114.mzML}",
    "{4:E:\projects\covid\dia_plasma\20200421044218535-1174354\original\DEFAULT\200415_plasma_final\CK_P2004_115.mzML}",
    "{4:E:\projects\covid\dia_plasma\20200421044218535-1174354\original\DEFAULT\200415_plasma_final\CK_P2004_117.mzML}",
    "{4:E:\projects\covid\dia_plasma\20200421044218535-1174354\original\DEFAULT\200415_plasma_final\CK_P2004_118.mzML}",
    "{4:E:\projects\covid\dia_plasma\20200421044218535-1174354\original\DEFAULT\200415_plasma_final\CK_P2004_119.mzML}",
    "{4:E:\projects\covid\dia_plasma\20200421044218535-1174354\original\DEFAULT\200415_plasma_final\CK_P2004_121.mzML}",
    "{4:E:\projects\covid\dia_plasma\20200421044218535-1174354\original\DEFAULT\200415_plasma_final\CK_P2004_122.mzML}",
    "{4:E:\projects\covid\dia_plasma\20200421044218535-1174354\original\DEFAULT\200415_plasma_final\CK_P2004_124.mzML}",
    "{4:E:\projects\covid\dia_plasma\20200421044218535-1174354\original\DEFAULT\200415_plasma_final\CK_P2004_125.mzML}",
    "{4:E:\projects\covid\dia_plasma\20200421044218535-1174354\original\DEFAULT\200415_plasma_final\CK_P2004_126.mzML}",
    "{4:E:\projects\covid\dia_plasma\20200421044218535-1174354\original\DEFAULT\200415_plasma_final\CK_P2004_127.mzML}",
    "{4:E:\projects\covid\dia_plasma\20200421044218535-1174354\original\DEFAULT\200415_plasma_final\CK_P2004_132.mzML}",
    "{4:E:\projects\covid\dia_plasma\20200421044218535-1174354\original\DEFAULT\200415_plasma_final\CK_P2004_133.mzML}",
    "{4:E:\projects\covid\dia_plasma\20200421044218535-1174354\original\DEFAULT\200415_plasma_final\CK_P2004_134.mzML}",
    "{4:E:\projects\covid\dia_plasma\20200421044218535-1174354\original\DEFAULT\200415_plasma_final\CK_P2004_135.mzML}",
    "{4:E:\projects\covid\dia_plasma\20200421044218535-1174354\original\DEFAULT\200415_plasma_final\CK_P2004_137.mzML}",
    "{4:E:\projects\covid\dia_plasma\20200421044218535-1174354\original\DEFAULT\200415_plasma_final\CK_P2004_138.mzML}",
    "{4:E:\projects\covid\dia_plasma\20200421044218535-1174354\original\DEFAULT\200415_plasma_final\CK_P2004_139.mzML}",
    "{4:E:\projects\covid\dia_plasma\20200421044218535-1174354\original\DEFAULT\200415_plasma_final\CK_P2004_140.mzML}",
    "{4:E:\projects\covid\dia_plasma\20200421044218535-1174354\original\DEFAULT\200415_plasma_final\CK_P2004_142.mzML}",
    "{4:E:\projects\covid\dia_plasma\20200421044218535-1174354\original\DEFAULT\200415_plasma_final\CK_P2004_143.mzML}",
    "{4:E:\projects\covid\dia_plasma\20200421044218535-1174354\original\DEFAULT\200415_plasma_final\CK_P2004_144.mzML}",
    "{4:E:\projects\covid\dia_plasma\20200421044218535-1174354\original\DEFAULT\200415_plasma_final\CK_P2004_145.mzML}"
],
{0:ImportResultsSettings_SingleInjectionReplicates} = {3:True},
{0:ImportResultsSettings_FileImportOption} = "{6:ImportResultsSimultaneousFileOptions_one_at_a_time}"</extra_info>
      <undo_redo>
        <type>imported_results</type>
        <name>42</name>
        <en_expanded>Imported results from 42 files</en_expanded>
      </undo_redo>
      <summary>
        <type>imported_results</type>
        <name>42</name>
        <en_expanded>Imported results from 42 files</en_expanded>
      </summary>
      <all_info>
        <type>contains</type>
        <name>{0:ImportResultsSettings}{2:PropertySeparator}{0:ImportResultsSettings_FileNames}</name>
        <name>"{4:E:\projects\covid\dia_plasma\20200421044218535-1174354\original\DEFAULT\200415_plasma_final\CK_P2004_090.mzML}"</name>
        <en_expanded>Import results settings &gt; File names : contains "E:\projects\covid\dia_plasma\20200421044218535-1174354\original\DEFAULT\200415_plasma_final\CK_P2004_090.mzML"</en_expanded>
      </all_info>
      <all_info>
        <type>contains</type>
        <name>{0:ImportResultsSettings}{2:PropertySeparator}{0:ImportResultsSettings_FileNames}</name>
        <name>"{4:E:\projects\covid\dia_plasma\20200421044218535-1174354\original\DEFAULT\200415_plasma_final\CK_P2004_091.mzML}"</name>
        <en_expanded>Import results settings &gt; File names : contains "E:\projects\covid\dia_plasma\20200421044218535-1174354\original\DEFAULT\200415_plasma_final\CK_P2004_091.mzML"</en_expanded>
      </all_info>
      <all_info>
        <type>contains</type>
        <name>{0:ImportResultsSettings}{2:PropertySeparator}{0:ImportResultsSettings_FileNames}</name>
        <name>"{4:E:\projects\covid\dia_plasma\20200421044218535-1174354\original\DEFAULT\200415_plasma_final\CK_P2004_092.mzML}"</name>
        <en_expanded>Import results settings &gt; File names : contains "E:\projects\covid\dia_plasma\20200421044218535-1174354\original\DEFAULT\200415_plasma_final\CK_P2004_092.mzML"</en_expanded>
      </all_info>
      <all_info>
        <type>contains</type>
        <name>{0:ImportResultsSettings}{2:PropertySeparator}{0:ImportResultsSettings_FileNames}</name>
        <name>"{4:E:\projects\covid\dia_plasma\20200421044218535-1174354\original\DEFAULT\200415_plasma_final\CK_P2004_094.mzML}"</name>
        <en_expanded>Import results settings &gt; File names : contains "E:\projects\covid\dia_plasma\20200421044218535-1174354\original\DEFAULT\200415_plasma_final\CK_P2004_094.mzML"</en_expanded>
      </all_info>
      <all_info>
        <type>contains</type>
        <name>{0:ImportResultsSettings}{2:PropertySeparator}{0:ImportResultsSettings_FileNames}</name>
        <name>"{4:E:\projects\covid\dia_plasma\20200421044218535-1174354\original\DEFAULT\200415_plasma_final\CK_P2004_095.mzML}"</name>
        <en_expanded>Import results settings &gt; File names : contains "E:\projects\covid\dia_plasma\20200421044218535-1174354\original\DEFAULT\200415_plasma_final\CK_P2004_095.mzML"</en_expanded>
      </all_info>
      <all_info>
        <type>contains</type>
        <name>{0:ImportResultsSettings}{2:PropertySeparator}{0:ImportResultsSettings_FileNames}</name>
        <name>"{4:E:\projects\covid\dia_plasma\20200421044218535-1174354\original\DEFAULT\200415_plasma_final\CK_P2004_096.mzML}"</name>
        <en_expanded>Import results settings &gt; File names : contains "E:\projects\covid\dia_plasma\20200421044218535-1174354\original\DEFAULT\200415_plasma_final\CK_P2004_096.mzML"</en_expanded>
      </all_info>
      <all_info>
        <type>contains</type>
        <name>{0:ImportResultsSettings}{2:PropertySeparator}{0:ImportResultsSettings_FileNames}</name>
        <name>"{4:E:\projects\covid\dia_plasma\20200421044218535-1174354\original\DEFAULT\200415_plasma_final\CK_P2004_097.mzML}"</name>
        <en_expanded>Import results settings &gt; File names : contains "E:\projects\covid\dia_plasma\20200421044218535-1174354\original\DEFAULT\200415_plasma_final\CK_P2004_097.mzML"</en_expanded>
      </all_info>
      <all_info>
        <type>contains</type>
        <name>{0:ImportResultsSettings}{2:PropertySeparator}{0:ImportResultsSettings_FileNames}</name>
        <name>"{4:E:\projects\covid\dia_plasma\20200421044218535-1174354\original\DEFAULT\200415_plasma_final\CK_P2004_099.mzML}"</name>
        <en_expanded>Import results settings &gt; File names : contains "E:\projects\covid\dia_plasma\20200421044218535-1174354\original\DEFAULT\200415_plasma_final\CK_P2004_099.mzML"</en_expanded>
      </all_info>
      <all_info>
        <type>contains</type>
        <name>{0:ImportResultsSettings}{2:PropertySeparator}{0:ImportResultsSettings_FileNames}</name>
        <name>"{4:E:\projects\covid\dia_plasma\20200421044218535-1174354\original\DEFAULT\200415_plasma_final\CK_P2004_100.mzML}"</name>
        <en_expanded>Import results settings &gt; File names : contains "E:\projects\covid\dia_plasma\20200421044218535-1174354\original\DEFAULT\200415_plasma_final\CK_P2004_100.mzML"</en_expanded>
      </all_info>
      <all_info>
        <type>contains</type>
        <name>{0:ImportResultsSettings}{2:PropertySeparator}{0:ImportResultsSettings_FileNames}</name>
        <name>"{4:E:\projects\covid\dia_plasma\20200421044218535-1174354\original\DEFAULT\200415_plasma_final\CK_P2004_101.mzML}"</name>
        <en_expanded>Import results settings &gt; File names : contains "E:\projects\covid\dia_plasma\20200421044218535-1174354\original\DEFAULT\200415_plasma_final\CK_P2004_101.mzML"</en_expanded>
      </all_info>
      <all_info>
        <type>contains</type>
        <name>{0:ImportResultsSettings}{2:PropertySeparator}{0:ImportResultsSettings_FileNames}</name>
        <name>"{4:E:\projects\covid\dia_plasma\20200421044218535-1174354\original\DEFAULT\200415_plasma_final\CK_P2004_103.mzML}"</name>
        <en_expanded>Import results settings &gt; File names : contains "E:\projects\covid\dia_plasma\20200421044218535-1174354\original\DEFAULT\200415_plasma_final\CK_P2004_103.mzML"</en_expanded>
      </all_info>
      <all_info>
        <type>contains</type>
        <name>{0:ImportResultsSettings}{2:PropertySeparator}{0:ImportResultsSettings_FileNames}</name>
        <name>"{4:E:\projects\covid\dia_plasma\20200421044218535-1174354\original\DEFAULT\200415_plasma_final\CK_P2004_104.mzML}"</name>
        <en_expanded>Import results settings &gt; File names : contains "E:\projects\covid\dia_plasma\20200421044218535-1174354\original\DEFAULT\200415_plasma_final\CK_P2004_104.mzML"</en_expanded>
      </all_info>
      <all_info>
        <type>contains</type>
        <name>{0:ImportResultsSettings}{2:PropertySeparator}{0:ImportResultsSettings_FileNames}</name>
        <name>"{4:E:\projects\covid\dia_plasma\20200421044218535-1174354\original\DEFAULT\200415_plasma_final\CK_P2004_105.mzML}"</name>
        <en_expanded>Import results settings &gt; File names : contains "E:\projects\covid\dia_plasma\20200421044218535-1174354\original\DEFAULT\200415_plasma_final\CK_P2004_105.mzML"</en_expanded>
      </all_info>
      <all_info>
        <type>contains</type>
        <name>{0:ImportResultsSettings}{2:PropertySeparator}{0:ImportResultsSettings_FileNames}</name>
        <name>"{4:E:\projects\covid\dia_plasma\20200421044218535-1174354\original\DEFAULT\200415_plasma_final\CK_P2004_106.mzML}"</name>
        <en_expanded>Import results settings &gt; File names : contains "E:\projects\covid\dia_plasma\20200421044218535-1174354\original\DEFAULT\200415_plasma_final\CK_P2004_106.mzML"</en_expanded>
      </all_info>
      <all_info>
        <type>contains</type>
        <name>{0:ImportResultsSettings}{2:PropertySeparator}{0:ImportResultsSettings_FileNames}</name>
        <name>"{4:E:\projects\covid\dia_plasma\20200421044218535-1174354\original\DEFAULT\200415_plasma_final\CK_P2004_108.mzML}"</name>
        <en_expanded>Import results settings &gt; File names : contains "E:\projects\covid\dia_plasma\20200421044218535-1174354\original\DEFAULT\200415_plasma_final\CK_P2004_108.mzML"</en_expanded>
      </all_info>
      <all_info>
        <type>contains</type>
        <name>{0:ImportResultsSettings}{2:PropertySeparator}{0:ImportResultsSettings_FileNames}</name>
        <name>"{4:E:\projects\covid\dia_plasma\20200421044218535-1174354\original\DEFAULT\200415_plasma_final\CK_P2004_109.mzML}"</name>
        <en_expanded>Import results settings &gt; File names : contains "E:\projects\covid\dia_plasma\20200421044218535-1174354\original\DEFAULT\200415_plasma_final\CK_P2004_109.mzML"</en_expanded>
      </all_info>
      <all_info>
        <type>contains</type>
        <name>{0:ImportResultsSettings}{2:PropertySeparator}{0:ImportResultsSettings_FileNames}</name>
        <name>"{4:E:\projects\covid\dia_plasma\20200421044218535-1174354\original\DEFAULT\200415_plasma_final\CK_P2004_110.mzML}"</name>
        <en_expanded>Import results settings &gt; File names : contains "E:\projects\covid\dia_plasma\20200421044218535-1174354\original\DEFAULT\200415_plasma_final\CK_P2004_110.mzML"</en_expanded>
      </all_info>
      <all_info>
        <type>contains</type>
        <name>{0:ImportResultsSettings}{2:PropertySeparator}{0:ImportResultsSettings_FileNames}</name>
        <name>"{4:E:\projects\covid\dia_plasma\20200421044218535-1174354\original\DEFAULT\200415_plasma_final\CK_P2004_112.mzML}"</name>
        <en_expanded>Import results settings &gt; File names : contains "E:\projects\covid\dia_plasma\20200421044218535-1174354\original\DEFAULT\200415_plasma_final\CK_P2004_112.mzML"</en_expanded>
      </all_info>
      <all_info>
        <type>contains</type>
        <name>{0:ImportResultsSettings}{2:PropertySeparator}{0:ImportResultsSettings_FileNames}</name>
        <name>"{4:E:\projects\covid\dia_plasma\20200421044218535-1174354\original\DEFAULT\200415_plasma_final\CK_P2004_113.mzML}"</name>
        <en_expanded>Import results settings &gt; File names : contains "E:\projects\covid\dia_plasma\20200421044218535-1174354\original\DEFAULT\200415_plasma_final\CK_P2004_113.mzML"</en_expanded>
      </all_info>
      <all_info>
        <type>contains</type>
        <name>{0:ImportResultsSettings}{2:PropertySeparator}{0:ImportResultsSettings_FileNames}</name>
        <name>"{4:E:\projects\covid\dia_plasma\20200421044218535-1174354\original\DEFAULT\200415_plasma_final\CK_P2004_114.mzML}"</name>
        <en_expanded>Import results settings &gt; File names : contains "E:\projects\covid\dia_plasma\20200421044218535-1174354\original\DEFAULT\200415_plasma_final\CK_P2004_114.mzML"</en_expanded>
      </all_info>
      <all_info>
        <type>contains</type>
        <name>{0:ImportResultsSettings}{2:PropertySeparator}{0:ImportResultsSettings_FileNames}</name>
        <name>"{4:E:\projects\covid\dia_plasma\20200421044218535-1174354\original\DEFAULT\200415_plasma_final\CK_P2004_115.mzML}"</name>
        <en_expanded>Import results settings &gt; File names : contains "E:\projects\covid\dia_plasma\20200421044218535-1174354\original\DEFAULT\200415_plasma_final\CK_P2004_115.mzML"</en_expanded>
      </all_info>
      <all_info>
        <type>contains</type>
        <name>{0:ImportResultsSettings}{2:PropertySeparator}{0:ImportResultsSettings_FileNames}</name>
        <name>"{4:E:\projects\covid\dia_plasma\20200421044218535-1174354\original\DEFAULT\200415_plasma_final\CK_P2004_117.mzML}"</name>
        <en_expanded>Import results settings &gt; File names : contains "E:\projects\covid\dia_plasma\20200421044218535-1174354\original\DEFAULT\200415_plasma_final\CK_P2004_117.mzML"</en_expanded>
      </all_info>
      <all_info>
        <type>contains</type>
        <name>{0:ImportResultsSettings}{2:PropertySeparator}{0:ImportResultsSettings_FileNames}</name>
        <name>"{4:E:\projects\covid\dia_plasma\20200421044218535-1174354\original\DEFAULT\200415_plasma_final\CK_P2004_118.mzML}"</name>
        <en_expanded>Import results settings &gt; File names : contains "E:\projects\covid\dia_plasma\20200421044218535-1174354\original\DEFAULT\200415_plasma_final\CK_P2004_118.mzML"</en_expanded>
      </all_info>
      <all_info>
        <type>contains</type>
        <name>{0:ImportResultsSettings}{2:PropertySeparator}{0:ImportResultsSettings_FileNames}</name>
        <name>"{4:E:\projects\covid\dia_plasma\20200421044218535-1174354\original\DEFAULT\200415_plasma_final\CK_P2004_119.mzML}"</name>
        <en_expanded>Import results settings &gt; File names : contains "E:\projects\covid\dia_plasma\20200421044218535-1174354\original\DEFAULT\200415_plasma_final\CK_P2004_119.mzML"</en_expanded>
      </all_info>
      <all_info>
        <type>contains</type>
        <name>{0:ImportResultsSettings}{2:PropertySeparator}{0:ImportResultsSettings_FileNames}</name>
        <name>"{4:E:\projects\covid\dia_plasma\20200421044218535-1174354\original\DEFAULT\200415_plasma_final\CK_P2004_121.mzML}"</name>
        <en_expanded>Import results settings &gt; File names : contains "E:\projects\covid\dia_plasma\20200421044218535-1174354\original\DEFAULT\200415_plasma_final\CK_P2004_121.mzML"</en_expanded>
      </all_info>
      <all_info>
        <type>contains</type>
        <name>{0:ImportResultsSettings}{2:PropertySeparator}{0:ImportResultsSettings_FileNames}</name>
        <name>"{4:E:\projects\covid\dia_plasma\20200421044218535-1174354\original\DEFAULT\200415_plasma_final\CK_P2004_122.mzML}"</name>
        <en_expanded>Import results settings &gt; File names : contains "E:\projects\covid\dia_plasma\20200421044218535-1174354\original\DEFAULT\200415_plasma_final\CK_P2004_122.mzML"</en_expanded>
      </all_info>
      <all_info>
        <type>contains</type>
        <name>{0:ImportResultsSettings}{2:PropertySeparator}{0:ImportResultsSettings_FileNames}</name>
        <name>"{4:E:\projects\covid\dia_plasma\20200421044218535-1174354\original\DEFAULT\200415_plasma_final\CK_P2004_124.mzML}"</name>
        <en_expanded>Import results settings &gt; File names : contains "E:\projects\covid\dia_plasma\20200421044218535-1174354\original\DEFAULT\200415_plasma_final\CK_P2004_124.mzML"</en_expanded>
      </all_info>
      <all_info>
        <type>contains</type>
        <name>{0:ImportResultsSettings}{2:PropertySeparator}{0:ImportResultsSettings_FileNames}</name>
        <name>"{4:E:\projects\covid\dia_plasma\20200421044218535-1174354\original\DEFAULT\200415_plasma_final\CK_P2004_125.mzML}"</name>
        <en_expanded>Import results settings &gt; File names : contains "E:\projects\covid\dia_plasma\20200421044218535-1174354\original\DEFAULT\200415_plasma_final\CK_P2004_125.mzML"</en_expanded>
      </all_info>
      <all_info>
        <type>contains</type>
        <name>{0:ImportResultsSettings}{2:PropertySeparator}{0:ImportResultsSettings_FileNames}</name>
        <name>"{4:E:\projects\covid\dia_plasma\20200421044218535-1174354\original\DEFAULT\200415_plasma_final\CK_P2004_126.mzML}"</name>
        <en_expanded>Import results settings &gt; File names : contains "E:\projects\covid\dia_plasma\20200421044218535-1174354\original\DEFAULT\200415_plasma_final\CK_P2004_126.mzML"</en_expanded>
      </all_info>
      <all_info>
        <type>contains</type>
        <name>{0:ImportResultsSettings}{2:PropertySeparator}{0:ImportResultsSettings_FileNames}</name>
        <name>"{4:E:\projects\covid\dia_plasma\20200421044218535-1174354\original\DEFAULT\200415_plasma_final\CK_P2004_127.mzML}"</name>
        <en_expanded>Import results settings &gt; File names : contains "E:\projects\covid\dia_plasma\20200421044218535-1174354\original\DEFAULT\200415_plasma_final\CK_P2004_127.mzML"</en_expanded>
      </all_info>
      <all_info>
        <type>contains</type>
        <name>{0:ImportResultsSettings}{2:PropertySeparator}{0:ImportResultsSettings_FileNames}</name>
        <name>"{4:E:\projects\covid\dia_plasma\20200421044218535-1174354\original\DEFAULT\200415_plasma_final\CK_P2004_132.mzML}"</name>
        <en_expanded>Import results settings &gt; File names : contains "E:\projects\covid\dia_plasma\20200421044218535-1174354\original\DEFAULT\200415_plasma_final\CK_P2004_132.mzML"</en_expanded>
      </all_info>
      <all_info>
        <type>contains</type>
        <name>{0:ImportResultsSettings}{2:PropertySeparator}{0:ImportResultsSettings_FileNames}</name>
        <name>"{4:E:\projects\covid\dia_plasma\20200421044218535-1174354\original\DEFAULT\200415_plasma_final\CK_P2004_133.mzML}"</name>
        <en_expanded>Import results settings &gt; File names : contains "E:\projects\covid\dia_plasma\20200421044218535-1174354\original\DEFAULT\200415_plasma_final\CK_P2004_133.mzML"</en_expanded>
      </all_info>
      <all_info>
        <type>contains</type>
        <name>{0:ImportResultsSettings}{2:PropertySeparator}{0:ImportResultsSettings_FileNames}</name>
        <name>"{4:E:\projects\covid\dia_plasma\20200421044218535-1174354\original\DEFAULT\200415_plasma_final\CK_P2004_134.mzML}"</name>
        <en_expanded>Import results settings &gt; File names : contains "E:\projects\covid\dia_plasma\20200421044218535-1174354\original\DEFAULT\200415_plasma_final\CK_P2004_134.mzML"</en_expanded>
      </all_info>
      <all_info>
        <type>contains</type>
        <name>{0:ImportResultsSettings}{2:PropertySeparator}{0:ImportResultsSettings_FileNames}</name>
        <name>"{4:E:\projects\covid\dia_plasma\20200421044218535-1174354\original\DEFAULT\200415_plasma_final\CK_P2004_135.mzML}"</name>
        <en_expanded>Import results settings &gt; File names : contains "E:\projects\covid\dia_plasma\20200421044218535-1174354\original\DEFAULT\200415_plasma_final\CK_P2004_135.mzML"</en_expanded>
      </all_info>
      <all_info>
        <type>contains</type>
        <name>{0:ImportResultsSettings}{2:PropertySeparator}{0:ImportResultsSettings_FileNames}</name>
        <name>"{4:E:\projects\covid\dia_plasma\20200421044218535-1174354\original\DEFAULT\200415_plasma_final\CK_P2004_137.mzML}"</name>
        <en_expanded>Import results settings &gt; File names : contains "E:\projects\covid\dia_plasma\20200421044218535-1174354\original\DEFAULT\200415_plasma_final\CK_P2004_137.mzML"</en_expanded>
      </all_info>
      <all_info>
        <type>contains</type>
        <name>{0:ImportResultsSettings}{2:PropertySeparator}{0:ImportResultsSettings_FileNames}</name>
        <name>"{4:E:\projects\covid\dia_plasma\20200421044218535-1174354\original\DEFAULT\200415_plasma_final\CK_P2004_138.mzML}"</name>
        <en_expanded>Import results settings &gt; File names : contains "E:\projects\covid\dia_plasma\20200421044218535-1174354\original\DEFAULT\200415_plasma_final\CK_P2004_138.mzML"</en_expanded>
      </all_info>
      <all_info>
        <type>contains</type>
        <name>{0:ImportResultsSettings}{2:PropertySeparator}{0:ImportResultsSettings_FileNames}</name>
        <name>"{4:E:\projects\covid\dia_plasma\20200421044218535-1174354\original\DEFAULT\200415_plasma_final\CK_P2004_139.mzML}"</name>
        <en_expanded>Import results settings &gt; File names : contains "E:\projects\covid\dia_plasma\20200421044218535-1174354\original\DEFAULT\200415_plasma_final\CK_P2004_139.mzML"</en_expanded>
      </all_info>
      <all_info>
        <type>contains</type>
        <name>{0:ImportResultsSettings}{2:PropertySeparator}{0:ImportResultsSettings_FileNames}</name>
        <name>"{4:E:\projects\covid\dia_plasma\20200421044218535-1174354\original\DEFAULT\200415_plasma_final\CK_P2004_140.mzML}"</name>
        <en_expanded>Import results settings &gt; File names : contains "E:\projects\covid\dia_plasma\20200421044218535-1174354\original\DEFAULT\200415_plasma_final\CK_P2004_140.mzML"</en_expanded>
      </all_info>
      <all_info>
        <type>contains</type>
        <name>{0:ImportResultsSettings}{2:PropertySeparator}{0:ImportResultsSettings_FileNames}</name>
        <name>"{4:E:\projects\covid\dia_plasma\20200421044218535-1174354\original\DEFAULT\200415_plasma_final\CK_P2004_142.mzML}"</name>
        <en_expanded>Import results settings &gt; File names : contains "E:\projects\covid\dia_plasma\20200421044218535-1174354\original\DEFAULT\200415_plasma_final\CK_P2004_142.mzML"</en_expanded>
      </all_info>
      <all_info>
        <type>contains</type>
        <name>{0:ImportResultsSettings}{2:PropertySeparator}{0:ImportResultsSettings_FileNames}</name>
        <name>"{4:E:\projects\covid\dia_plasma\20200421044218535-1174354\original\DEFAULT\200415_plasma_final\CK_P2004_143.mzML}"</name>
        <en_expanded>Import results settings &gt; File names : contains "E:\projects\covid\dia_plasma\20200421044218535-1174354\original\DEFAULT\200415_plasma_final\CK_P2004_143.mzML"</en_expanded>
      </all_info>
      <all_info>
        <type>contains</type>
        <name>{0:ImportResultsSettings}{2:PropertySeparator}{0:ImportResultsSettings_FileNames}</name>
        <name>"{4:E:\projects\covid\dia_plasma\20200421044218535-1174354\original\DEFAULT\200415_plasma_final\CK_P2004_144.mzML}"</name>
        <en_expanded>Import results settings &gt; File names : contains "E:\projects\covid\dia_plasma\20200421044218535-1174354\original\DEFAULT\200415_plasma_final\CK_P2004_144.mzML"</en_expanded>
      </all_info>
      <all_info>
        <type>contains</type>
        <name>{0:ImportResultsSettings}{2:PropertySeparator}{0:ImportResultsSettings_FileNames}</name>
        <name>"{4:E:\projects\covid\dia_plasma\20200421044218535-1174354\original\DEFAULT\200415_plasma_final\CK_P2004_145.mzML}"</name>
        <en_expanded>Import results settings &gt; File names : contains "E:\projects\covid\dia_plasma\20200421044218535-1174354\original\DEFAULT\200415_plasma_final\CK_P2004_145.mzML"</en_expanded>
      </all_info>
      <all_info>
        <type>is_</type>
        <name>{0:ImportResultsSettings}{2:PropertySeparator}{0:ImportResultsSettings_SingleInjectionReplicates}</name>
        <name>{3:True}</name>
        <en_expanded>Import results settings &gt; Add single-injection replicates in files is True</en_expanded>
      </all_info>
      <all_info>
        <type>is_</type>
        <name>{0:ImportResultsSettings}{2:PropertySeparator}{0:ImportResultsSettings_FileImportOption}</name>
        <name>"{6:ImportResultsSimultaneousFileOptions_one_at_a_time}"</name>
        <en_expanded>Import results settings &gt; Files to import simultaneously is "One at a time"</en_expanded>
      </all_info>
      <en_extra_info>File names = 
[
    "E:\projects\covid\dia_plasma\20200421044218535-1174354\original\DEFAULT\200415_plasma_final\CK_P2004_090.mzML",
    "E:\projects\covid\dia_plasma\20200421044218535-1174354\original\DEFAULT\200415_plasma_final\CK_P2004_091.mzML",
    "E:\projects\covid\dia_plasma\20200421044218535-1174354\original\DEFAULT\200415_plasma_final\CK_P2004_092.mzML",
    "E:\projects\covid\dia_plasma\20200421044218535-1174354\original\DEFAULT\200415_plasma_final\CK_P2004_094.mzML",
    "E:\projects\covid\dia_plasma\20200421044218535-1174354\original\DEFAULT\200415_plasma_final\CK_P2004_095.mzML",
    "E:\projects\covid\dia_plasma\20200421044218535-1174354\original\DEFAULT\200415_plasma_final\CK_P2004_096.mzML",
    "E:\projects\covid\dia_plasma\20200421044218535-1174354\original\DEFAULT\200415_plasma_final\CK_P2004_097.mzML",
    "E:\projects\covid\dia_plasma\20200421044218535-1174354\original\DEFAULT\200415_plasma_final\CK_P2004_099.mzML",
    "E:\projects\covid\dia_plasma\20200421044218535-1174354\original\DEFAULT\200415_plasma_final\CK_P2004_100.mzML",
    "E:\projects\covid\dia_plasma\20200421044218535-1174354\original\DEFAULT\200415_plasma_final\CK_P2004_101.mzML",
    "E:\projects\covid\dia_plasma\20200421044218535-1174354\original\DEFAULT\200415_plasma_final\CK_P2004_103.mzML",
    "E:\projects\covid\dia_plasma\20200421044218535-1174354\original\DEFAULT\200415_plasma_final\CK_P2004_104.mzML",
    "E:\projects\covid\dia_plasma\20200421044218535-1174354\original\DEFAULT\200415_plasma_final\CK_P2004_105.mzML",
    "E:\projects\covid\dia_plasma\20200421044218535-1174354\original\DEFAULT\200415_plasma_final\CK_P2004_106.mzML",
    "E:\projects\covid\dia_plasma\20200421044218535-1174354\original\DEFAULT\200415_plasma_final\CK_P2004_108.mzML",
    "E:\projects\covid\dia_plasma\20200421044218535-1174354\original\DEFAULT\200415_plasma_final\CK_P2004_109.mzML",
    "E:\projects\covid\dia_plasma\20200421044218535-1174354\original\DEFAULT\200415_plasma_final\CK_P2004_110.mzML",
    "E:\projects\covid\dia_plasma\20200421044218535-1174354\original\DEFAULT\200415_plasma_final\CK_P2004_112.mzML",
    "E:\projects\covid\dia_plasma\20200421044218535-1174354\original\DEFAULT\200415_plasma_final\CK_P2004_113.mzML",
    "E:\projects\covid\dia_plasma\20200421044218535-1174354\original\DEFAULT\200415_plasma_final\CK_P2004_114.mzML",
    "E:\projects\covid\dia_plasma\20200421044218535-1174354\original\DEFAULT\200415_plasma_final\CK_P2004_115.mzML",
    "E:\projects\covid\dia_plasma\20200421044218535-1174354\original\DEFAULT\200415_plasma_final\CK_P2004_117.mzML",
    "E:\projects\covid\dia_plasma\20200421044218535-1174354\original\DEFAULT\200415_plasma_final\CK_P2004_118.mzML",
    "E:\projects\covid\dia_plasma\20200421044218535-1174354\original\DEFAULT\200415_plasma_final\CK_P2004_119.mzML",
    "E:\projects\covid\dia_plasma\20200421044218535-1174354\original\DEFAULT\200415_plasma_final\CK_P2004_121.mzML",
    "E:\projects\covid\dia_plasma\20200421044218535-1174354\original\DEFAULT\200415_plasma_final\CK_P2004_122.mzML",
    "E:\projects\covid\dia_plasma\20200421044218535-1174354\original\DEFAULT\200415_plasma_final\CK_P2004_124.mzML",
    "E:\projects\covid\dia_plasma\20200421044218535-1174354\original\DEFAULT\200415_plasma_final\CK_P2004_125.mzML",
    "E:\projects\covid\dia_plasma\20200421044218535-1174354\original\DEFAULT\200415_plasma_final\CK_P2004_126.mzML",
    "E:\projects\covid\dia_plasma\20200421044218535-1174354\original\DEFAULT\200415_plasma_final\CK_P2004_127.mzML",
    "E:\projects\covid\dia_plasma\20200421044218535-1174354\original\DEFAULT\200415_plasma_final\CK_P2004_132.mzML",
    "E:\projects\covid\dia_plasma\20200421044218535-1174354\original\DEFAULT\200415_plasma_final\CK_P2004_133.mzML",
    "E:\projects\covid\dia_plasma\20200421044218535-1174354\original\DEFAULT\200415_plasma_final\CK_P2004_134.mzML",
    "E:\projects\covid\dia_plasma\20200421044218535-1174354\original\DEFAULT\200415_plasma_final\CK_P2004_135.mzML",
    "E:\projects\covid\dia_plasma\20200421044218535-1174354\original\DEFAULT\200415_plasma_final\CK_P2004_137.mzML",
    "E:\projects\covid\dia_plasma\20200421044218535-1174354\original\DEFAULT\200415_plasma_final\CK_P2004_138.mzML",
    "E:\projects\covid\dia_plasma\20200421044218535-1174354\original\DEFAULT\200415_plasma_final\CK_P2004_139.mzML",
    "E:\projects\covid\dia_plasma\20200421044218535-1174354\original\DEFAULT\200415_plasma_final\CK_P2004_140.mzML",
    "E:\projects\covid\dia_plasma\20200421044218535-1174354\original\DEFAULT\200415_plasma_final\CK_P2004_142.mzML",
    "E:\projects\covid\dia_plasma\20200421044218535-1174354\original\DEFAULT\200415_plasma_final\CK_P2004_143.mzML",
    "E:\projects\covid\dia_plasma\20200421044218535-1174354\original\DEFAULT\200415_plasma_final\CK_P2004_144.mzML",
    "E:\projects\covid\dia_plasma\20200421044218535-1174354\original\DEFAULT\200415_plasma_final\CK_P2004_145.mzML"
],
Add single-injection replicates in files = True,
Files to import simultaneously = "One at a time"</en_extra_info>
      <hash>i+GAHbJTXfclrZ7LCuNhzLq9AsM=</hash>
    </audit_log_entry>
    <audit_log_entry skyline_version="20.2.0.343-a7a9e8c4f (64-Bit)" time_stamp="2021-04-14T14:22:16+01:00" user="DESKTOP-QLQNABL\Christofer Karlsson">
      <undo_redo>
        <type>picked_children</type>
        <name>10</name>
        <name>sp|P55290|CAD13_HUMAN{2:PropertySeparator}INENTGSVSVTR{2:PropertySeparator}638.8282++</name>
        <en_expanded>Picked 10 children for sp|P55290|CAD13_HUMAN &gt; INENTGSVSVTR &gt; 638.8282++</en_expanded>
      </undo_redo>
      <summary>
        <type>picked_children</type>
        <name>10</name>
        <name>sp|P55290|CAD13_HUMAN{2:PropertySeparator}INENTGSVSVTR{2:PropertySeparator}638.8282++</name>
        <en_expanded>Picked 10 children for sp|P55290|CAD13_HUMAN &gt; INENTGSVSVTR &gt; 638.8282++</en_expanded>
      </summary>
      <all_info>
        <type>picked_child</type>
        <name>precursor - 638.8282++ (irank 1)</name>
        <name>sp|P55290|CAD13_HUMAN{2:PropertySeparator}INENTGSVSVTR{2:PropertySeparator}638.8282++</name>
        <en_expanded>Picked child precursor - 638.8282++ (irank 1) for sp|P55290|CAD13_HUMAN &gt; INENTGSVSVTR &gt; 638.8282++</en_expanded>
      </all_info>
      <all_info>
        <type>picked_child</type>
        <name>precursor [M+1] - 639.3296++ (irank 2)</name>
        <name>sp|P55290|CAD13_HUMAN{2:PropertySeparator}INENTGSVSVTR{2:PropertySeparator}638.8282++</name>
        <en_expanded>Picked child precursor [M+1] - 639.3296++ (irank 2) for sp|P55290|CAD13_HUMAN &gt; INENTGSVSVTR &gt; 638.8282++</en_expanded>
      </all_info>
      <all_info>
        <type>picked_child</type>
        <name>precursor [M+2] - 639.8309++ (irank 3)</name>
        <name>sp|P55290|CAD13_HUMAN{2:PropertySeparator}INENTGSVSVTR{2:PropertySeparator}638.8282++</name>
        <en_expanded>Picked child precursor [M+2] - 639.8309++ (irank 3) for sp|P55290|CAD13_HUMAN &gt; INENTGSVSVTR &gt; 638.8282++</en_expanded>
      </all_info>
      <all_info>
        <type>picked_child</type>
        <name>E [y10] - 1049.5222+ (rank 2)</name>
        <name>sp|P55290|CAD13_HUMAN{2:PropertySeparator}INENTGSVSVTR{2:PropertySeparator}638.8282++</name>
        <en_expanded>Picked child E [y10] - 1049.5222+ (rank 2) for sp|P55290|CAD13_HUMAN &gt; INENTGSVSVTR &gt; 638.8282++</en_expanded>
      </all_info>
      <all_info>
        <type>picked_child</type>
        <name>N [y9] - 920.4796+ (rank 4)</name>
        <name>sp|P55290|CAD13_HUMAN{2:PropertySeparator}INENTGSVSVTR{2:PropertySeparator}638.8282++</name>
        <en_expanded>Picked child N [y9] - 920.4796+ (rank 4) for sp|P55290|CAD13_HUMAN &gt; INENTGSVSVTR &gt; 638.8282++</en_expanded>
      </all_info>
      <all_info>
        <type>picked_child</type>
        <name>T [y8] - 806.4367+ (rank 3)</name>
        <name>sp|P55290|CAD13_HUMAN{2:PropertySeparator}INENTGSVSVTR{2:PropertySeparator}638.8282++</name>
        <en_expanded>Picked child T [y8] - 806.4367+ (rank 3) for sp|P55290|CAD13_HUMAN &gt; INENTGSVSVTR &gt; 638.8282++</en_expanded>
      </all_info>
      <all_info>
        <type>picked_child</type>
        <name>G [y7] - 705.3890+ (rank 1)</name>
        <name>sp|P55290|CAD13_HUMAN{2:PropertySeparator}INENTGSVSVTR{2:PropertySeparator}638.8282++</name>
        <en_expanded>Picked child G [y7] - 705.3890+ (rank 1) for sp|P55290|CAD13_HUMAN &gt; INENTGSVSVTR &gt; 638.8282++</en_expanded>
      </all_info>
      <all_info>
        <type>picked_child</type>
        <name>V [y5] - 561.3355+ (rank 7)</name>
        <name>sp|P55290|CAD13_HUMAN{2:PropertySeparator}INENTGSVSVTR{2:PropertySeparator}638.8282++</name>
        <en_expanded>Picked child V [y5] - 561.3355+ (rank 7) for sp|P55290|CAD13_HUMAN &gt; INENTGSVSVTR &gt; 638.8282++</en_expanded>
      </all_info>
      <all_info>
        <type>picked_child</type>
        <name>S [y4] - 462.2671+ (rank 5)</name>
        <name>sp|P55290|CAD13_HUMAN{2:PropertySeparator}INENTGSVSVTR{2:PropertySeparator}638.8282++</name>
        <en_expanded>Picked child S [y4] - 462.2671+ (rank 5) for sp|P55290|CAD13_HUMAN &gt; INENTGSVSVTR &gt; 638.8282++</en_expanded>
      </all_info>
      <all_info>
        <type>picked_child</type>
        <name>E [b3] - 357.1769+ (rank 6)</name>
        <name>sp|P55290|CAD13_HUMAN{2:PropertySeparator}INENTGSVSVTR{2:PropertySeparator}638.8282++</name>
        <en_expanded>Picked child E [b3] - 357.1769+ (rank 6) for sp|P55290|CAD13_HUMAN &gt; INENTGSVSVTR &gt; 638.8282++</en_expanded>
      </all_info>
      <hash>xOMVjpw2vkEuZeFKseanHPCm5Fo=</hash>
    </audit_log_entry>
    <audit_log_entry skyline_version="20.2.0.343-a7a9e8c4f (64-Bit)" time_stamp="2021-04-14T14:22:05+01:00" user="DESKTOP-QLQNABL\Christofer Karlsson">
      <undo_redo>
        <type>picked_children</type>
        <name>7</name>
        <name>sp|Q68CJ6|SLIP_HUMAN{2:PropertySeparator}GSITTMLALASSQGDGLYK{2:PropertySeparator}638.3277+++</name>
        <en_expanded>Picked 7 children for sp|Q68CJ6|SLIP_HUMAN &gt; GSITTMLALASSQGDGLYK &gt; 638.3277+++</en_expanded>
      </undo_redo>
      <summary>
        <type>picked_children</type>
        <name>7</name>
        <name>sp|Q68CJ6|SLIP_HUMAN{2:PropertySeparator}GSITTMLALASSQGDGLYK{2:PropertySeparator}638.3277+++</name>
        <en_expanded>Picked 7 children for sp|Q68CJ6|SLIP_HUMAN &gt; GSITTMLALASSQGDGLYK &gt; 638.3277+++</en_expanded>
      </summary>
      <all_info>
        <type>picked_child</type>
        <name>precursor - 638.3277+++ (irank 2)</name>
        <name>sp|Q68CJ6|SLIP_HUMAN{2:PropertySeparator}GSITTMLALASSQGDGLYK{2:PropertySeparator}638.3277+++</name>
        <en_expanded>Picked child precursor - 638.3277+++ (irank 2) for sp|Q68CJ6|SLIP_HUMAN &gt; GSITTMLALASSQGDGLYK &gt; 638.3277+++</en_expanded>
      </all_info>
      <all_info>
        <type>picked_child</type>
        <name>precursor [M+1] - 638.6620+++ (irank 1)</name>
        <name>sp|Q68CJ6|SLIP_HUMAN{2:PropertySeparator}GSITTMLALASSQGDGLYK{2:PropertySeparator}638.3277+++</name>
        <en_expanded>Picked child precursor [M+1] - 638.6620+++ (irank 1) for sp|Q68CJ6|SLIP_HUMAN &gt; GSITTMLALASSQGDGLYK &gt; 638.3277+++</en_expanded>
      </all_info>
      <all_info>
        <type>picked_child</type>
        <name>precursor [M+2] - 638.9960+++ (irank 3)</name>
        <name>sp|Q68CJ6|SLIP_HUMAN{2:PropertySeparator}GSITTMLALASSQGDGLYK{2:PropertySeparator}638.3277+++</name>
        <en_expanded>Picked child precursor [M+2] - 638.9960+++ (irank 3) for sp|Q68CJ6|SLIP_HUMAN &gt; GSITTMLALASSQGDGLYK &gt; 638.3277+++</en_expanded>
      </all_info>
      <all_info>
        <type>picked_child</type>
        <name>I [y17 -17] - 584.6343+++</name>
        <name>sp|Q68CJ6|SLIP_HUMAN{2:PropertySeparator}GSITTMLALASSQGDGLYK{2:PropertySeparator}638.3277+++</name>
        <en_expanded>Picked child I [y17 -17] - 584.6343+++ for sp|Q68CJ6|SLIP_HUMAN &gt; GSITTMLALASSQGDGLYK &gt; 638.3277+++</en_expanded>
      </all_info>
      <all_info>
        <type>picked_child</type>
        <name>I [y17 -18] - 584.3063+++</name>
        <name>sp|Q68CJ6|SLIP_HUMAN{2:PropertySeparator}GSITTMLALASSQGDGLYK{2:PropertySeparator}638.3277+++</name>
        <en_expanded>Picked child I [y17 -18] - 584.3063+++ for sp|Q68CJ6|SLIP_HUMAN &gt; GSITTMLALASSQGDGLYK &gt; 638.3277+++</en_expanded>
      </all_info>
      <all_info>
        <type>picked_child</type>
        <name>L [b17] - 802.4034++ (rank 1)</name>
        <name>sp|Q68CJ6|SLIP_HUMAN{2:PropertySeparator}GSITTMLALASSQGDGLYK{2:PropertySeparator}638.3277+++</name>
        <en_expanded>Picked child L [b17] - 802.4034++ (rank 1) for sp|Q68CJ6|SLIP_HUMAN &gt; GSITTMLALASSQGDGLYK &gt; 638.3277+++</en_expanded>
      </all_info>
      <all_info>
        <type>picked_child</type>
        <name>L [b17 -17] - 793.8902++</name>
        <name>sp|Q68CJ6|SLIP_HUMAN{2:PropertySeparator}GSITTMLALASSQGDGLYK{2:PropertySeparator}638.3277+++</name>
        <en_expanded>Picked child L [b17 -17] - 793.8902++ for sp|Q68CJ6|SLIP_HUMAN &gt; GSITTMLALASSQGDGLYK &gt; 638.3277+++</en_expanded>
      </all_info>
      <hash>FsSKDBNNMyxo6ZIdGU9moduwi1A=</hash>
    </audit_log_entry>
    <audit_log_entry skyline_version="20.2.0.343-a7a9e8c4f (64-Bit)" time_stamp="2021-04-14T14:21:49+01:00" user="DESKTOP-QLQNABL\Christofer Karlsson">
      <undo_redo>
        <type>picked_children</type>
        <name>6</name>
        <name>sp|Q9P2N6|KANL3_HUMAN{2:PropertySeparator}CIQDEIVDFLTGVLTR{2:PropertySeparator}626.9925+++</name>
        <en_expanded>Picked 6 children for sp|Q9P2N6|KANL3_HUMAN &gt; CIQDEIVDFLTGVLTR &gt; 626.9925+++</en_expanded>
      </undo_redo>
      <summary>
        <type>picked_children</type>
        <name>6</name>
        <name>sp|Q9P2N6|KANL3_HUMAN{2:PropertySeparator}CIQDEIVDFLTGVLTR{2:PropertySeparator}626.9925+++</name>
        <en_expanded>Picked 6 children for sp|Q9P2N6|KANL3_HUMAN &gt; CIQDEIVDFLTGVLTR &gt; 626.9925+++</en_expanded>
      </summary>
      <all_info>
        <type>picked_child</type>
        <name>precursor - 626.9925+++ (irank 2)</name>
        <name>sp|Q9P2N6|KANL3_HUMAN{2:PropertySeparator}CIQDEIVDFLTGVLTR{2:PropertySeparator}626.9925+++</name>
        <en_expanded>Picked child precursor - 626.9925+++ (irank 2) for sp|Q9P2N6|KANL3_HUMAN &gt; CIQDEIVDFLTGVLTR &gt; 626.9925+++</en_expanded>
      </all_info>
      <all_info>
        <type>picked_child</type>
        <name>precursor [M+1] - 627.3268+++ (irank 1)</name>
        <name>sp|Q9P2N6|KANL3_HUMAN{2:PropertySeparator}CIQDEIVDFLTGVLTR{2:PropertySeparator}626.9925+++</name>
        <en_expanded>Picked child precursor [M+1] - 627.3268+++ (irank 1) for sp|Q9P2N6|KANL3_HUMAN &gt; CIQDEIVDFLTGVLTR &gt; 626.9925+++</en_expanded>
      </all_info>
      <all_info>
        <type>picked_child</type>
        <name>precursor [M+2] - 627.6608+++ (irank 3)</name>
        <name>sp|Q9P2N6|KANL3_HUMAN{2:PropertySeparator}CIQDEIVDFLTGVLTR{2:PropertySeparator}626.9925+++</name>
        <en_expanded>Picked child precursor [M+2] - 627.6608+++ (irank 3) for sp|Q9P2N6|KANL3_HUMAN &gt; CIQDEIVDFLTGVLTR &gt; 626.9925+++</en_expanded>
      </all_info>
      <all_info>
        <type>picked_child</type>
        <name>F [y8] - 906.5407+ (rank 2)</name>
        <name>sp|Q9P2N6|KANL3_HUMAN{2:PropertySeparator}CIQDEIVDFLTGVLTR{2:PropertySeparator}626.9925+++</name>
        <en_expanded>Picked child F [y8] - 906.5407+ (rank 2) for sp|Q9P2N6|KANL3_HUMAN &gt; CIQDEIVDFLTGVLTR &gt; 626.9925+++</en_expanded>
      </all_info>
      <all_info>
        <type>picked_child</type>
        <name>L [y7] - 759.4723+ (rank 1)</name>
        <name>sp|Q9P2N6|KANL3_HUMAN{2:PropertySeparator}CIQDEIVDFLTGVLTR{2:PropertySeparator}626.9925+++</name>
        <en_expanded>Picked child L [y7] - 759.4723+ (rank 1) for sp|Q9P2N6|KANL3_HUMAN &gt; CIQDEIVDFLTGVLTR &gt; 626.9925+++</en_expanded>
      </all_info>
      <all_info>
        <type>picked_child</type>
        <name>V [y4] - 488.3191+ (rank 3)</name>
        <name>sp|Q9P2N6|KANL3_HUMAN{2:PropertySeparator}CIQDEIVDFLTGVLTR{2:PropertySeparator}626.9925+++</name>
        <en_expanded>Picked child V [y4] - 488.3191+ (rank 3) for sp|Q9P2N6|KANL3_HUMAN &gt; CIQDEIVDFLTGVLTR &gt; 626.9925+++</en_expanded>
      </all_info>
      <hash>hvaiWT3h5izCEum1SRfEnQRFu5w=</hash>
    </audit_log_entry>
    <audit_log_entry skyline_version="20.2.0.343-a7a9e8c4f (64-Bit)" time_stamp="2021-04-14T14:21:40+01:00" user="DESKTOP-QLQNABL\Christofer Karlsson">
      <undo_redo>
        <type>picked_children</type>
        <name>7</name>
        <name>sp|P25788|PSA3_HUMAN{2:PropertySeparator}AVENSSTAIGIR{2:PropertySeparator}609.3279++</name>
        <en_expanded>Picked 7 children for sp|P25788|PSA3_HUMAN &gt; AVENSSTAIGIR &gt; 609.3279++</en_expanded>
      </undo_redo>
      <summary>
        <type>picked_children</type>
        <name>7</name>
        <name>sp|P25788|PSA3_HUMAN{2:PropertySeparator}AVENSSTAIGIR{2:PropertySeparator}609.3279++</name>
        <en_expanded>Picked 7 children for sp|P25788|PSA3_HUMAN &gt; AVENSSTAIGIR &gt; 609.3279++</en_expanded>
      </summary>
      <all_info>
        <type>picked_child</type>
        <name>precursor - 609.3279++ (irank 1)</name>
        <name>sp|P25788|PSA3_HUMAN{2:PropertySeparator}AVENSSTAIGIR{2:PropertySeparator}609.3279++</name>
        <en_expanded>Picked child precursor - 609.3279++ (irank 1) for sp|P25788|PSA3_HUMAN &gt; AVENSSTAIGIR &gt; 609.3279++</en_expanded>
      </all_info>
      <all_info>
        <type>picked_child</type>
        <name>precursor [M+1] - 609.8293++ (irank 2)</name>
        <name>sp|P25788|PSA3_HUMAN{2:PropertySeparator}AVENSSTAIGIR{2:PropertySeparator}609.3279++</name>
        <en_expanded>Picked child precursor [M+1] - 609.8293++ (irank 2) for sp|P25788|PSA3_HUMAN &gt; AVENSSTAIGIR &gt; 609.3279++</en_expanded>
      </all_info>
      <all_info>
        <type>picked_child</type>
        <name>precursor [M+2] - 610.3306++ (irank 3)</name>
        <name>sp|P25788|PSA3_HUMAN{2:PropertySeparator}AVENSSTAIGIR{2:PropertySeparator}609.3279++</name>
        <en_expanded>Picked child precursor [M+2] - 610.3306++ (irank 3) for sp|P25788|PSA3_HUMAN &gt; AVENSSTAIGIR &gt; 609.3279++</en_expanded>
      </all_info>
      <all_info>
        <type>picked_child</type>
        <name>E [y10] - 1047.5429+ (rank 1)</name>
        <name>sp|P25788|PSA3_HUMAN{2:PropertySeparator}AVENSSTAIGIR{2:PropertySeparator}609.3279++</name>
        <en_expanded>Picked child E [y10] - 1047.5429+ (rank 1) for sp|P25788|PSA3_HUMAN &gt; AVENSSTAIGIR &gt; 609.3279++</en_expanded>
      </all_info>
      <all_info>
        <type>picked_child</type>
        <name>N [y9] - 918.5003+ (rank 2)</name>
        <name>sp|P25788|PSA3_HUMAN{2:PropertySeparator}AVENSSTAIGIR{2:PropertySeparator}609.3279++</name>
        <en_expanded>Picked child N [y9] - 918.5003+ (rank 2) for sp|P25788|PSA3_HUMAN &gt; AVENSSTAIGIR &gt; 609.3279++</en_expanded>
      </all_info>
      <all_info>
        <type>picked_child</type>
        <name>S [y8] - 804.4574+ (rank 3)</name>
        <name>sp|P25788|PSA3_HUMAN{2:PropertySeparator}AVENSSTAIGIR{2:PropertySeparator}609.3279++</name>
        <en_expanded>Picked child S [y8] - 804.4574+ (rank 3) for sp|P25788|PSA3_HUMAN &gt; AVENSSTAIGIR &gt; 609.3279++</en_expanded>
      </all_info>
      <all_info>
        <type>picked_child</type>
        <name>S [y7] - 717.4254+ (rank 4)</name>
        <name>sp|P25788|PSA3_HUMAN{2:PropertySeparator}AVENSSTAIGIR{2:PropertySeparator}609.3279++</name>
        <en_expanded>Picked child S [y7] - 717.4254+ (rank 4) for sp|P25788|PSA3_HUMAN &gt; AVENSSTAIGIR &gt; 609.3279++</en_expanded>
      </all_info>
      <hash>hCzfKVt5pAkDlBZkl8Yf8MxnpPM=</hash>
    </audit_log_entry>
    <audit_log_entry skyline_version="20.2.0.343-a7a9e8c4f (64-Bit)" time_stamp="2021-04-14T14:21:23+01:00" user="DESKTOP-QLQNABL\Christofer Karlsson">
      <undo_redo>
        <type>picked_children</type>
        <name>10</name>
        <name>sp|A6NNT2|CP096_HUMAN{2:PropertySeparator}LRPASANSCEYLQR{2:PropertySeparator}555.6106+++</name>
        <en_expanded>Picked 10 children for sp|A6NNT2|CP096_HUMAN &gt; LRPASANSCEYLQR &gt; 555.6106+++</en_expanded>
      </undo_redo>
      <summary>
        <type>picked_children</type>
        <name>10</name>
        <name>sp|A6NNT2|CP096_HUMAN{2:PropertySeparator}LRPASANSCEYLQR{2:PropertySeparator}555.6106+++</name>
        <en_expanded>Picked 10 children for sp|A6NNT2|CP096_HUMAN &gt; LRPASANSCEYLQR &gt; 555.6106+++</en_expanded>
      </summary>
      <all_info>
        <type>picked_child</type>
        <name>precursor - 555.6106+++ (irank 1)</name>
        <name>sp|A6NNT2|CP096_HUMAN{2:PropertySeparator}LRPASANSCEYLQR{2:PropertySeparator}555.6106+++</name>
        <en_expanded>Picked child precursor - 555.6106+++ (irank 1) for sp|A6NNT2|CP096_HUMAN &gt; LRPASANSCEYLQR &gt; 555.6106+++</en_expanded>
      </all_info>
      <all_info>
        <type>picked_child</type>
        <name>precursor [M+1] - 555.9449+++ (irank 2)</name>
        <name>sp|A6NNT2|CP096_HUMAN{2:PropertySeparator}LRPASANSCEYLQR{2:PropertySeparator}555.6106+++</name>
        <en_expanded>Picked child precursor [M+1] - 555.9449+++ (irank 2) for sp|A6NNT2|CP096_HUMAN &gt; LRPASANSCEYLQR &gt; 555.6106+++</en_expanded>
      </all_info>
      <all_info>
        <type>picked_child</type>
        <name>precursor [M+2] - 556.2788+++ (irank 3)</name>
        <name>sp|A6NNT2|CP096_HUMAN{2:PropertySeparator}LRPASANSCEYLQR{2:PropertySeparator}555.6106+++</name>
        <en_expanded>Picked child precursor [M+2] - 556.2788+++ (irank 3) for sp|A6NNT2|CP096_HUMAN &gt; LRPASANSCEYLQR &gt; 555.6106+++</en_expanded>
      </all_info>
      <all_info>
        <type>picked_child</type>
        <name>N [y8] - 1069.4731+ (rank 4)</name>
        <name>sp|A6NNT2|CP096_HUMAN{2:PropertySeparator}LRPASANSCEYLQR{2:PropertySeparator}555.6106+++</name>
        <en_expanded>Picked child N [y8] - 1069.4731+ (rank 4) for sp|A6NNT2|CP096_HUMAN &gt; LRPASANSCEYLQR &gt; 555.6106+++</en_expanded>
      </all_info>
      <all_info>
        <type>picked_child</type>
        <name>N [y8 -17] - 1052.4466+</name>
        <name>sp|A6NNT2|CP096_HUMAN{2:PropertySeparator}LRPASANSCEYLQR{2:PropertySeparator}555.6106+++</name>
        <en_expanded>Picked child N [y8 -17] - 1052.4466+ for sp|A6NNT2|CP096_HUMAN &gt; LRPASANSCEYLQR &gt; 555.6106+++</en_expanded>
      </all_info>
      <all_info>
        <type>picked_child</type>
        <name>S [y7] - 955.4302+ (rank 3)</name>
        <name>sp|A6NNT2|CP096_HUMAN{2:PropertySeparator}LRPASANSCEYLQR{2:PropertySeparator}555.6106+++</name>
        <en_expanded>Picked child S [y7] - 955.4302+ (rank 3) for sp|A6NNT2|CP096_HUMAN &gt; LRPASANSCEYLQR &gt; 555.6106+++</en_expanded>
      </all_info>
      <all_info>
        <type>picked_child</type>
        <name>N [y8 -17] - 526.7269++</name>
        <name>sp|A6NNT2|CP096_HUMAN{2:PropertySeparator}LRPASANSCEYLQR{2:PropertySeparator}555.6106+++</name>
        <en_expanded>Picked child N [y8 -17] - 526.7269++ for sp|A6NNT2|CP096_HUMAN &gt; LRPASANSCEYLQR &gt; 555.6106+++</en_expanded>
      </all_info>
      <all_info>
        <type>picked_child</type>
        <name>S [y7] - 478.2187++ (rank 2)</name>
        <name>sp|A6NNT2|CP096_HUMAN{2:PropertySeparator}LRPASANSCEYLQR{2:PropertySeparator}555.6106+++</name>
        <en_expanded>Picked child S [y7] - 478.2187++ (rank 2) for sp|A6NNT2|CP096_HUMAN &gt; LRPASANSCEYLQR &gt; 555.6106+++</en_expanded>
      </all_info>
      <all_info>
        <type>picked_child</type>
        <name>A [b6] - 596.3515+ (rank 1)</name>
        <name>sp|A6NNT2|CP096_HUMAN{2:PropertySeparator}LRPASANSCEYLQR{2:PropertySeparator}555.6106+++</name>
        <en_expanded>Picked child A [b6] - 596.3515+ (rank 1) for sp|A6NNT2|CP096_HUMAN &gt; LRPASANSCEYLQR &gt; 555.6106+++</en_expanded>
      </all_info>
      <all_info>
        <type>picked_child</type>
        <name>N [b7] - 710.3944+ (rank 5)</name>
        <name>sp|A6NNT2|CP096_HUMAN{2:PropertySeparator}LRPASANSCEYLQR{2:PropertySeparator}555.6106+++</name>
        <en_expanded>Picked child N [b7] - 710.3944+ (rank 5) for sp|A6NNT2|CP096_HUMAN &gt; LRPASANSCEYLQR &gt; 555.6106+++</en_expanded>
      </all_info>
      <hash>z78JVNol+UMA8k5RKx7lQnlsUk0=</hash>
    </audit_log_entry>
    <audit_log_entry skyline_version="20.2.0.343-a7a9e8c4f (64-Bit)" time_stamp="2021-04-14T14:21:06+01:00" user="DESKTOP-QLQNABL\Christofer Karlsson">
      <undo_redo>
        <type>picked_children</type>
        <name>7</name>
        <name>sp|P81172|HEPC_HUMAN{2:PropertySeparator}DTHFPICIFCCGCCHR{2:PropertySeparator}535.7164++++</name>
        <en_expanded>Picked 7 children for sp|P81172|HEPC_HUMAN &gt; DTHFPICIFCCGCCHR &gt; 535.7164++++</en_expanded>
      </undo_redo>
      <summary>
        <type>picked_children</type>
        <name>7</name>
        <name>sp|P81172|HEPC_HUMAN{2:PropertySeparator}DTHFPICIFCCGCCHR{2:PropertySeparator}535.7164++++</name>
        <en_expanded>Picked 7 children for sp|P81172|HEPC_HUMAN &gt; DTHFPICIFCCGCCHR &gt; 535.7164++++</en_expanded>
      </summary>
      <all_info>
        <type>picked_child</type>
        <name>precursor - 535.7164++++ (irank 2)</name>
        <name>sp|P81172|HEPC_HUMAN{2:PropertySeparator}DTHFPICIFCCGCCHR{2:PropertySeparator}535.7164++++</name>
        <en_expanded>Picked child precursor - 535.7164++++ (irank 2) for sp|P81172|HEPC_HUMAN &gt; DTHFPICIFCCGCCHR &gt; 535.7164++++</en_expanded>
      </all_info>
      <all_info>
        <type>picked_child</type>
        <name>precursor [M+1] - 535.9671++++ (irank 1)</name>
        <name>sp|P81172|HEPC_HUMAN{2:PropertySeparator}DTHFPICIFCCGCCHR{2:PropertySeparator}535.7164++++</name>
        <en_expanded>Picked child precursor [M+1] - 535.9671++++ (irank 1) for sp|P81172|HEPC_HUMAN &gt; DTHFPICIFCCGCCHR &gt; 535.7164++++</en_expanded>
      </all_info>
      <all_info>
        <type>picked_child</type>
        <name>precursor [M+2] - 536.2172++++ (irank 3)</name>
        <name>sp|P81172|HEPC_HUMAN{2:PropertySeparator}DTHFPICIFCCGCCHR{2:PropertySeparator}535.7164++++</name>
        <en_expanded>Picked child precursor [M+2] - 536.2172++++ (irank 3) for sp|P81172|HEPC_HUMAN &gt; DTHFPICIFCCGCCHR &gt; 535.7164++++</en_expanded>
      </all_info>
      <all_info>
        <type>picked_child</type>
        <name>C [y6] - 849.2913+ (rank 3)</name>
        <name>sp|P81172|HEPC_HUMAN{2:PropertySeparator}DTHFPICIFCCGCCHR{2:PropertySeparator}535.7164++++</name>
        <en_expanded>Picked child C [y6] - 849.2913+ (rank 3) for sp|P81172|HEPC_HUMAN &gt; DTHFPICIFCCGCCHR &gt; 535.7164++++</en_expanded>
      </all_info>
      <all_info>
        <type>picked_child</type>
        <name>F [y8] - 578.6988++ (rank 2)</name>
        <name>sp|P81172|HEPC_HUMAN{2:PropertySeparator}DTHFPICIFCCGCCHR{2:PropertySeparator}535.7164++++</name>
        <en_expanded>Picked child F [y8] - 578.6988++ (rank 2) for sp|P81172|HEPC_HUMAN &gt; DTHFPICIFCCGCCHR &gt; 535.7164++++</en_expanded>
      </all_info>
      <all_info>
        <type>picked_child</type>
        <name>C [y7] - 505.1646++ (rank 4)</name>
        <name>sp|P81172|HEPC_HUMAN{2:PropertySeparator}DTHFPICIFCCGCCHR{2:PropertySeparator}535.7164++++</name>
        <en_expanded>Picked child C [y7] - 505.1646++ (rank 4) for sp|P81172|HEPC_HUMAN &gt; DTHFPICIFCCGCCHR &gt; 535.7164++++</en_expanded>
      </all_info>
      <all_info>
        <type>picked_child</type>
        <name>F [b4] - 501.2092+ (rank 1)</name>
        <name>sp|P81172|HEPC_HUMAN{2:PropertySeparator}DTHFPICIFCCGCCHR{2:PropertySeparator}535.7164++++</name>
        <en_expanded>Picked child F [b4] - 501.2092+ (rank 1) for sp|P81172|HEPC_HUMAN &gt; DTHFPICIFCCGCCHR &gt; 535.7164++++</en_expanded>
      </all_info>
      <hash>j+g3b0tpA0Ox6wD1IMiWRAqknq0=</hash>
    </audit_log_entry>
    <audit_log_entry skyline_version="20.2.0.343-a7a9e8c4f (64-Bit)" time_stamp="2021-04-14T14:20:55+01:00" user="DESKTOP-QLQNABL\Christofer Karlsson">
      <undo_redo>
        <type>picked_children</type>
        <name>7</name>
        <name>sp|P49913|CAMP_HUMAN{2:PropertySeparator}TTQQSPEDCDFKK (missed 1){2:PropertySeparator}528.5717+++</name>
        <en_expanded>Picked 7 children for sp|P49913|CAMP_HUMAN &gt; TTQQSPEDCDFKK (missed 1) &gt; 528.5717+++</en_expanded>
      </undo_redo>
      <summary>
        <type>picked_children</type>
        <name>7</name>
        <name>sp|P49913|CAMP_HUMAN{2:PropertySeparator}TTQQSPEDCDFKK (missed 1){2:PropertySeparator}528.5717+++</name>
        <en_expanded>Picked 7 children for sp|P49913|CAMP_HUMAN &gt; TTQQSPEDCDFKK (missed 1) &gt; 528.5717+++</en_expanded>
      </summary>
      <all_info>
        <type>picked_child</type>
        <name>precursor - 528.5717+++ (irank 1)</name>
        <name>sp|P49913|CAMP_HUMAN{2:PropertySeparator}TTQQSPEDCDFKK (missed 1){2:PropertySeparator}528.5717+++</name>
        <en_expanded>Picked child precursor - 528.5717+++ (irank 1) for sp|P49913|CAMP_HUMAN &gt; TTQQSPEDCDFKK (missed 1) &gt; 528.5717+++</en_expanded>
      </all_info>
      <all_info>
        <type>picked_child</type>
        <name>precursor [M+1] - 528.9060+++ (irank 2)</name>
        <name>sp|P49913|CAMP_HUMAN{2:PropertySeparator}TTQQSPEDCDFKK (missed 1){2:PropertySeparator}528.5717+++</name>
        <en_expanded>Picked child precursor [M+1] - 528.9060+++ (irank 2) for sp|P49913|CAMP_HUMAN &gt; TTQQSPEDCDFKK (missed 1) &gt; 528.5717+++</en_expanded>
      </all_info>
      <all_info>
        <type>picked_child</type>
        <name>precursor [M+2] - 529.2399+++ (irank 3)</name>
        <name>sp|P49913|CAMP_HUMAN{2:PropertySeparator}TTQQSPEDCDFKK (missed 1){2:PropertySeparator}528.5717+++</name>
        <en_expanded>Picked child precursor [M+2] - 529.2399+++ (irank 3) for sp|P49913|CAMP_HUMAN &gt; TTQQSPEDCDFKK (missed 1) &gt; 528.5717+++</en_expanded>
      </all_info>
      <all_info>
        <type>picked_child</type>
        <name>P [y8] - 1038.4561+ (rank 2)</name>
        <name>sp|P49913|CAMP_HUMAN{2:PropertySeparator}TTQQSPEDCDFKK (missed 1){2:PropertySeparator}528.5717+++</name>
        <en_expanded>Picked child P [y8] - 1038.4561+ (rank 2) for sp|P49913|CAMP_HUMAN &gt; TTQQSPEDCDFKK (missed 1) &gt; 528.5717+++</en_expanded>
      </all_info>
      <all_info>
        <type>picked_child</type>
        <name>D [y6] - 812.3607+ (rank 3)</name>
        <name>sp|P49913|CAMP_HUMAN{2:PropertySeparator}TTQQSPEDCDFKK (missed 1){2:PropertySeparator}528.5717+++</name>
        <en_expanded>Picked child D [y6] - 812.3607+ (rank 3) for sp|P49913|CAMP_HUMAN &gt; TTQQSPEDCDFKK (missed 1) &gt; 528.5717+++</en_expanded>
      </all_info>
      <all_info>
        <type>picked_child</type>
        <name>Q [y11 -17] - 682.7930++</name>
        <name>sp|P49913|CAMP_HUMAN{2:PropertySeparator}TTQQSPEDCDFKK (missed 1){2:PropertySeparator}528.5717+++</name>
        <en_expanded>Picked child Q [y11 -17] - 682.7930++ for sp|P49913|CAMP_HUMAN &gt; TTQQSPEDCDFKK (missed 1) &gt; 528.5717+++</en_expanded>
      </all_info>
      <all_info>
        <type>picked_child</type>
        <name>P [y8] - 519.7317++ (rank 1)</name>
        <name>sp|P49913|CAMP_HUMAN{2:PropertySeparator}TTQQSPEDCDFKK (missed 1){2:PropertySeparator}528.5717+++</name>
        <en_expanded>Picked child P [y8] - 519.7317++ (rank 1) for sp|P49913|CAMP_HUMAN &gt; TTQQSPEDCDFKK (missed 1) &gt; 528.5717+++</en_expanded>
      </all_info>
      <hash>5kYDvLRVhK6JaTqVdRDbf0s8W30=</hash>
    </audit_log_entry>
    <audit_log_entry skyline_version="20.2.0.343-a7a9e8c4f (64-Bit)" time_stamp="2021-04-14T14:20:46+01:00" user="DESKTOP-QLQNABL\Christofer Karlsson">
      <undo_redo>
        <type>picked_children</type>
        <name>9</name>
        <name>sp|P26572|MGAT1_HUMAN{2:PropertySeparator}ACIRPEISR{2:PropertySeparator}367.8660+++</name>
        <en_expanded>Picked 9 children for sp|P26572|MGAT1_HUMAN &gt; ACIRPEISR &gt; 367.8660+++</en_expanded>
      </undo_redo>
      <summary>
        <type>picked_children</type>
        <name>9</name>
        <name>sp|P26572|MGAT1_HUMAN{2:PropertySeparator}ACIRPEISR{2:PropertySeparator}367.8660+++</name>
        <en_expanded>Picked 9 children for sp|P26572|MGAT1_HUMAN &gt; ACIRPEISR &gt; 367.8660+++</en_expanded>
      </summary>
      <all_info>
        <type>picked_child</type>
        <name>precursor - 367.8660+++ (irank 1)</name>
        <name>sp|P26572|MGAT1_HUMAN{2:PropertySeparator}ACIRPEISR{2:PropertySeparator}367.8660+++</name>
        <en_expanded>Picked child precursor - 367.8660+++ (irank 1) for sp|P26572|MGAT1_HUMAN &gt; ACIRPEISR &gt; 367.8660+++</en_expanded>
      </all_info>
      <all_info>
        <type>picked_child</type>
        <name>precursor [M+1] - 368.2002+++ (irank 2)</name>
        <name>sp|P26572|MGAT1_HUMAN{2:PropertySeparator}ACIRPEISR{2:PropertySeparator}367.8660+++</name>
        <en_expanded>Picked child precursor [M+1] - 368.2002+++ (irank 2) for sp|P26572|MGAT1_HUMAN &gt; ACIRPEISR &gt; 367.8660+++</en_expanded>
      </all_info>
      <all_info>
        <type>picked_child</type>
        <name>precursor [M+2] - 368.5338+++ (irank 3)</name>
        <name>sp|P26572|MGAT1_HUMAN{2:PropertySeparator}ACIRPEISR{2:PropertySeparator}367.8660+++</name>
        <en_expanded>Picked child precursor [M+2] - 368.5338+++ (irank 3) for sp|P26572|MGAT1_HUMAN &gt; ACIRPEISR &gt; 367.8660+++</en_expanded>
      </all_info>
      <all_info>
        <type>picked_child</type>
        <name>P [y5] - 601.3304+ (rank 4)</name>
        <name>sp|P26572|MGAT1_HUMAN{2:PropertySeparator}ACIRPEISR{2:PropertySeparator}367.8660+++</name>
        <en_expanded>Picked child P [y5] - 601.3304+ (rank 4) for sp|P26572|MGAT1_HUMAN &gt; ACIRPEISR &gt; 367.8660+++</en_expanded>
      </all_info>
      <all_info>
        <type>picked_child</type>
        <name>I [y3] - 375.2350+ (rank 5)</name>
        <name>sp|P26572|MGAT1_HUMAN{2:PropertySeparator}ACIRPEISR{2:PropertySeparator}367.8660+++</name>
        <en_expanded>Picked child I [y3] - 375.2350+ (rank 5) for sp|P26572|MGAT1_HUMAN &gt; ACIRPEISR &gt; 367.8660+++</en_expanded>
      </all_info>
      <all_info>
        <type>picked_child</type>
        <name>C [y8] - 515.7768++ (rank 2)</name>
        <name>sp|P26572|MGAT1_HUMAN{2:PropertySeparator}ACIRPEISR{2:PropertySeparator}367.8660+++</name>
        <en_expanded>Picked child C [y8] - 515.7768++ (rank 2) for sp|P26572|MGAT1_HUMAN &gt; ACIRPEISR &gt; 367.8660+++</en_expanded>
      </all_info>
      <all_info>
        <type>picked_child</type>
        <name>C [y8 -17] - 507.2635++</name>
        <name>sp|P26572|MGAT1_HUMAN{2:PropertySeparator}ACIRPEISR{2:PropertySeparator}367.8660+++</name>
        <en_expanded>Picked child C [y8 -17] - 507.2635++ for sp|P26572|MGAT1_HUMAN &gt; ACIRPEISR &gt; 367.8660+++</en_expanded>
      </all_info>
      <all_info>
        <type>picked_child</type>
        <name>I [y7] - 435.7614++ (rank 1)</name>
        <name>sp|P26572|MGAT1_HUMAN{2:PropertySeparator}ACIRPEISR{2:PropertySeparator}367.8660+++</name>
        <en_expanded>Picked child I [y7] - 435.7614++ (rank 1) for sp|P26572|MGAT1_HUMAN &gt; ACIRPEISR &gt; 367.8660+++</en_expanded>
      </all_info>
      <all_info>
        <type>picked_child</type>
        <name>R [y6] - 379.2194++ (rank 3)</name>
        <name>sp|P26572|MGAT1_HUMAN{2:PropertySeparator}ACIRPEISR{2:PropertySeparator}367.8660+++</name>
        <en_expanded>Picked child R [y6] - 379.2194++ (rank 3) for sp|P26572|MGAT1_HUMAN &gt; ACIRPEISR &gt; 367.8660+++</en_expanded>
      </all_info>
      <hash>fG8glvpp/rAvULsRRGZyuoA1UYk=</hash>
    </audit_log_entry>
    <audit_log_entry skyline_version="20.2.0.343-a7a9e8c4f (64-Bit)" time_stamp="2021-04-14T14:20:10+01:00" user="DESKTOP-QLQNABL\Christofer Karlsson">
      <undo_redo>
        <type>imported_assay_library_from_file</type>
        <name>{4:Z:\home\projects\covid\filt_lib.tsv}</name>
        <en_expanded>Imported an assay library from "filt_lib.tsv"</en_expanded>
      </undo_redo>
      <summary>
        <type>imported_assay_library_from_file</type>
        <name>{4:Z:\home\projects\covid\filt_lib.tsv}</name>
        <en_expanded>Imported an assay library from "filt_lib.tsv"</en_expanded>
      </summary>
      <hash>xfzVg5uSafb5A5HSmRPTI5XAZYY=</hash>
    </audit_log_entry>
    <audit_log_entry skyline_version="20.2.0.343-a7a9e8c4f (64-Bit)" time_stamp="2021-04-14T14:18:28+01:00" user="DESKTOP-QLQNABL\Christofer Karlsson">
      <undo_redo>
        <type>start_log_existing_doc</type>
        <en_expanded>Start of audit log for already existing document</en_expanded>
      </undo_redo>
      <summary>
        <type>start_log_existing_doc</type>
        <en_expanded>Start of audit log for already existing document</en_expanded>
      </summary>
      <all_info>
        <type>changed_from_to</type>
        <name>{0:Settings}{2:PropertySeparator}{0:SrmSettings_PeptideSettings}{2:TabSeparator}{0:PeptideSettings_DigestSettings}{2:PropertySeparator}{0:DigestSettings_MaxMissedCleavages}</name>
        <name>{3:0}</name>
        <name>{3:1}</name>
        <en_expanded>Settings &gt; Peptide Settings -- Digestion &gt; Max missed cleavages changed from "0" to "1"</en_expanded>
      </all_info>
      <all_info>
        <type>changed_from_to</type>
        <name>{0:Settings}{2:PropertySeparator}{0:SrmSettings_PeptideSettings}{2:TabSeparator}{0:PeptideSettings_Prediction}{2:PropertySeparator}{0:PeptidePrediction_NonNullRetentionTime}</name>
        <name>"None"</name>
        <name>"covi-assay"</name>
        <en_expanded>Settings &gt; Peptide Settings -- Prediction &gt; Retention time predictor changed from "None" to "covi-assay"</en_expanded>
      </all_info>
      <all_info>
        <type>is_</type>
        <name>{0:Settings}{2:PropertySeparator}{0:SrmSettings_PeptideSettings}{2:TabSeparator}{0:PeptideSettings_Prediction}{2:PropertySeparator}{0:PeptidePrediction_NonNullRetentionTime}{2:PropertySeparator}{0:RetentionTimeRegression_Calculator}</name>
        <name>"covi-assay"</name>
        <en_expanded>Settings &gt; Peptide Settings -- Prediction &gt; Retention time predictor &gt; Calculator is "covi-assay"</en_expanded>
      </all_info>
      <all_info>
        <type>is_</type>
        <name>{0:Settings}{2:PropertySeparator}{0:SrmSettings_PeptideSettings}{2:TabSeparator}{0:PeptideSettings_Prediction}{2:PropertySeparator}{0:PeptidePrediction_NonNullRetentionTime}{2:PropertySeparator}{0:RetentionTimeRegression_Calculator}{2:PropertySeparator}{0:RetentionScoreCalculatorSpec_AuditLogPersistencePath}</name>
        <name>"{4:C:\Users\Christofer Karlsson\Desktop\covi-assay.blib}"</name>
        <en_expanded>Settings &gt; Peptide Settings -- Prediction &gt; Retention time predictor &gt; Calculator &gt; iRT database path is "C:\Users\Christofer Karlsson\Desktop\covi-assay.blib"</en_expanded>
      </all_info>
      <all_info>
        <type>is_</type>
        <name>{0:Settings}{2:PropertySeparator}{0:SrmSettings_PeptideSettings}{2:TabSeparator}{0:PeptideSettings_Prediction}{2:PropertySeparator}{0:PeptidePrediction_NonNullRetentionTime}{2:PropertySeparator}{0:RetentionTimeRegression_TimeWindow}</name>
        <name>{3:10}</name>
        <en_expanded>Settings &gt; Peptide Settings -- Prediction &gt; Retention time predictor &gt; Time window is "10"</en_expanded>
      </all_info>
      <all_info>
        <type>is_</type>
        <name>{0:Settings}{2:PropertySeparator}{0:SrmSettings_PeptideSettings}{2:TabSeparator}{0:PeptideSettings_Prediction}{2:PropertySeparator}{0:PeptidePrediction_NonNullRetentionTime}{2:PropertySeparator}{0:RetentionTimeRegression_Conversion}</name>
        <name>{2:Missing}</name>
        <en_expanded>Settings &gt; Peptide Settings -- Prediction &gt; Retention time predictor &gt; Regression is Missing</en_expanded>
      </all_info>
      <all_info>
        <type>is_</type>
        <name>{0:Settings}{2:PropertySeparator}{0:SrmSettings_PeptideSettings}{2:TabSeparator}{0:PeptideSettings_Prediction}{2:PropertySeparator}{0:PeptidePrediction_NonNullRetentionTime}{2:PropertySeparator}{0:RetentionTimeRegression_AutoCalcRegression}</name>
        <name>{3:True}</name>
        <en_expanded>Settings &gt; Peptide Settings -- Prediction &gt; Retention time predictor &gt; Auto-calculate regression is True</en_expanded>
      </all_info>
      <all_info>
        <type>is_</type>
        <name>{0:Settings}{2:PropertySeparator}{0:SrmSettings_PeptideSettings}{2:TabSeparator}{0:PeptideSettings_Prediction}{2:PropertySeparator}{0:PeptidePrediction_NonNullRetentionTime}{2:PropertySeparator}{0:RetentionTimeRegression_PeptideTimes}</name>
        <name>{2:Empty}</name>
        <en_expanded>Settings &gt; Peptide Settings -- Prediction &gt; Retention time predictor &gt; Measured peptides is Empty</en_expanded>
      </all_info>
      <all_info>
        <type>added_to</type>
        <name>{0:Settings}{2:PropertySeparator}{0:SrmSettings_PeptideSettings}{2:TabSeparator}{0:PeptideSettings_Libraries}{2:PropertySeparator}{0:PeptideLibraries_LibrarySpecs}</name>
        <name>"covi-assay"</name>
        <en_expanded>Settings &gt; Peptide Settings -- Library &gt; Libraries : "covi-assay" was added</en_expanded>
      </all_info>
      <all_info>
        <type>is_</type>
        <name>{0:Settings}{2:PropertySeparator}{0:SrmSettings_PeptideSettings}{2:TabSeparator}{0:PeptideSettings_Libraries}{2:PropertySeparator}{0:PeptideLibraries_LibrarySpecs}{2:PropertySeparator}"covi-assay"{2:PropertySeparator}{0:LibrarySpec_FilePathAuditLog}</name>
        <name>"{4:C:\Users\Christofer Karlsson\Desktop\covi-assay.blib}"</name>
        <en_expanded>Settings &gt; Peptide Settings -- Library &gt; Libraries &gt; "covi-assay" &gt; Path is "C:\Users\Christofer Karlsson\Desktop\covi-assay.blib"</en_expanded>
      </all_info>
      <all_info>
        <type>added_to</type>
        <name>{0:Settings}{2:PropertySeparator}{0:SrmSettings_PeptideSettings}{2:TabSeparator}{0:PeptideSettings_Modifications}{2:PropertySeparator}{0:PeptideModifications_StaticModifications}</name>
        <name>"Water Loss (D, E, S, T)"</name>
        <en_expanded>Settings &gt; Peptide Settings -- Modifications &gt; Structural modifications : "Water Loss (D, E, S, T)" was added</en_expanded>
      </all_info>
      <all_info>
        <type>is_</type>
        <name>{0:Settings}{2:PropertySeparator}{0:SrmSettings_PeptideSettings}{2:TabSeparator}{0:PeptideSettings_Modifications}{2:PropertySeparator}{0:PeptideModifications_StaticModifications}{2:PropertySeparator}"Water Loss (D, E, S, T)"{2:PropertySeparator}{0:StaticMod_AAs}</name>
        <name>"D, E, S, T"</name>
        <en_expanded>Settings &gt; Peptide Settings -- Modifications &gt; Structural modifications &gt; "Water Loss (D, E, S, T)" &gt; Amino acid is "D, E, S, T"</en_expanded>
      </all_info>
      <all_info>
        <type>contains</type>
        <name>{0:Settings}{2:PropertySeparator}{0:SrmSettings_PeptideSettings}{2:TabSeparator}{0:PeptideSettings_Modifications}{2:PropertySeparator}{0:PeptideModifications_StaticModifications}{2:PropertySeparator}"Water Loss (D, E, S, T)"{2:PropertySeparator}{0:StaticMod_Losses}</name>
        <name>{ {0:FragmentLoss_Formula} = "H2O", {0:FragmentLoss_MonoisotopicMass} = {3:18.010565}, {0:FragmentLoss_AverageMass} = {3:18.01528}, {0:FragmentLoss_Inclusion} = "{6:LossInclusion_Library}" }</name>
        <en_expanded>Settings &gt; Peptide Settings -- Modifications &gt; Structural modifications &gt; "Water Loss (D, E, S, T)" &gt; Neutral losses : contains { Neutral loss chemical formula = "H2O", Monoisotopic loss = "18.010565", Average loss = "18.01528", Include loss by default = "Matching Library" }</en_expanded>
      </all_info>
      <all_info>
        <type>added_to</type>
        <name>{0:Settings}{2:PropertySeparator}{0:SrmSettings_PeptideSettings}{2:TabSeparator}{0:PeptideSettings_Modifications}{2:PropertySeparator}{0:PeptideModifications_StaticModifications}</name>
        <name>"Ammonia Loss (K, N, Q, R)"</name>
        <en_expanded>Settings &gt; Peptide Settings -- Modifications &gt; Structural modifications : "Ammonia Loss (K, N, Q, R)" was added</en_expanded>
      </all_info>
      <all_info>
        <type>is_</type>
        <name>{0:Settings}{2:PropertySeparator}{0:SrmSettings_PeptideSettings}{2:TabSeparator}{0:PeptideSettings_Modifications}{2:PropertySeparator}{0:PeptideModifications_StaticModifications}{2:PropertySeparator}"Ammonia Loss (K, N, Q, R)"{2:PropertySeparator}{0:StaticMod_AAs}</name>
        <name>"K, N, Q, R"</name>
        <en_expanded>Settings &gt; Peptide Settings -- Modifications &gt; Structural modifications &gt; "Ammonia Loss (K, N, Q, R)" &gt; Amino acid is "K, N, Q, R"</en_expanded>
      </all_info>
      <all_info>
        <type>contains</type>
        <name>{0:Settings}{2:PropertySeparator}{0:SrmSettings_PeptideSettings}{2:TabSeparator}{0:PeptideSettings_Modifications}{2:PropertySeparator}{0:PeptideModifications_StaticModifications}{2:PropertySeparator}"Ammonia Loss (K, N, Q, R)"{2:PropertySeparator}{0:StaticMod_Losses}</name>
        <name>{ {0:FragmentLoss_Formula} = "NH3", {0:FragmentLoss_MonoisotopicMass} = {3:17.026549}, {0:FragmentLoss_AverageMass} = {3:17.03052}, {0:FragmentLoss_Inclusion} = "{6:LossInclusion_Library}" }</name>
        <en_expanded>Settings &gt; Peptide Settings -- Modifications &gt; Structural modifications &gt; "Ammonia Loss (K, N, Q, R)" &gt; Neutral losses : contains { Neutral loss chemical formula = "NH3", Monoisotopic loss = "17.026549", Average loss = "17.03052", Include loss by default = "Matching Library" }</en_expanded>
      </all_info>
      <all_info>
        <type>changed_from_to</type>
        <name>{0:Settings}{2:PropertySeparator}{0:SrmSettings_TransitionSettings}{2:TabSeparator}{0:TransitionSettings_Filter}{2:PropertySeparator}{0:TransitionFilter_PeptidePrecursorChargesString}</name>
        <name>"2"</name>
        <name>"2, 3, 4"</name>
        <en_expanded>Settings &gt; Transition Settings -- Filter &gt; Peptide Precursor charges changed from "2" to "2, 3, 4"</en_expanded>
      </all_info>
      <all_info>
        <type>changed_from_to</type>
        <name>{0:Settings}{2:PropertySeparator}{0:SrmSettings_TransitionSettings}{2:TabSeparator}{0:TransitionSettings_Filter}{2:PropertySeparator}{0:TransitionFilter_PeptideProductChargesString}</name>
        <name>"1"</name>
        <name>"1, 2"</name>
        <en_expanded>Settings &gt; Transition Settings -- Filter &gt; Peptide Ion charges changed from "1" to "1, 2"</en_expanded>
      </all_info>
      <all_info>
        <type>changed_from_to</type>
        <name>{0:Settings}{2:PropertySeparator}{0:SrmSettings_TransitionSettings}{2:TabSeparator}{0:TransitionSettings_Filter}{2:PropertySeparator}{0:TransitionFilter_PeptideIonTypesString}</name>
        <name>"y"</name>
        <name>"y, b, p"</name>
        <en_expanded>Settings &gt; Transition Settings -- Filter &gt; Ion types changed from "y" to "y, b, p"</en_expanded>
      </all_info>
      <all_info>
        <type>changed_from_to</type>
        <name>{0:Settings}{2:PropertySeparator}{0:SrmSettings_TransitionSettings}{2:TabSeparator}{0:TransitionSettings_Filter}{2:PropertySeparator}{0:TransitionFilter_SmallMoleculeIonTypesString}</name>
        <name>"f"</name>
        <name>"f, p"</name>
        <en_expanded>Settings &gt; Transition Settings -- Filter &gt; Molecule Ion types changed from "f" to "f, p"</en_expanded>
      </all_info>
      <all_info>
        <type>changed_from_to</type>
        <name>{0:Settings}{2:PropertySeparator}{0:SrmSettings_TransitionSettings}{2:TabSeparator}{0:TransitionSettings_Filter}{2:PropertySeparator}{0:TransitionFilter_StartFragmentFinderLabel}</name>
        <name>"{6:MzFragmentFinder_m_z__gt__precursor}"</name>
        <name>"{6:OrdinalFragmentFinder_ion_1}"</name>
        <en_expanded>Settings &gt; Transition Settings -- Filter &gt; Product ion selection start changed from "m/z &gt; precursor" to "ion 1"</en_expanded>
      </all_info>
      <all_info>
        <type>changed_from_to</type>
        <name>{0:Settings}{2:PropertySeparator}{0:SrmSettings_TransitionSettings}{2:TabSeparator}{0:TransitionSettings_Filter}{2:PropertySeparator}{0:TransitionFilter_EndFragmentFinderLabel}</name>
        <name>"{6:DeltaFragmentFinder_3_ions}"</name>
        <name>"{6:DeltaFragmentFinder_6_ions}"</name>
        <en_expanded>Settings &gt; Transition Settings -- Filter &gt; Product ion selection end changed from "3 ions" to "6 ions"</en_expanded>
      </all_info>
      <all_info>
        <type>changed_from_to</type>
        <name>{0:Settings}{2:PropertySeparator}{0:SrmSettings_TransitionSettings}{2:TabSeparator}{0:TransitionSettings_Filter}{2:PropertySeparator}{0:TransitionFilter_ExclusionUseDIAWindow}</name>
        <name>{3:False}</name>
        <name>{3:True}</name>
        <en_expanded>Settings &gt; Transition Settings -- Filter &gt; Use DIA precursor window for exlucison changed from False to True</en_expanded>
      </all_info>
      <all_info>
        <type>changed_from_to</type>
        <name>{0:Settings}{2:PropertySeparator}{0:SrmSettings_TransitionSettings}{2:TabSeparator}{0:TransitionSettings_Libraries}{2:PropertySeparator}{0:TransitionLibraries_IonCount}</name>
        <name>{3:3}</name>
        <name>{3:6}</name>
        <en_expanded>Settings &gt; Transition Settings -- Library &gt; Product ions changed from "3" to "6"</en_expanded>
      </all_info>
      <all_info>
        <type>changed_from_to</type>
        <name>{0:Settings}{2:PropertySeparator}{0:SrmSettings_TransitionSettings}{2:TabSeparator}{0:TransitionSettings_Instrument}{2:PropertySeparator}{0:TransitionInstrument_MaxMz}</name>
        <name>{3:1500}</name>
        <name>{3:2000}</name>
        <en_expanded>Settings &gt; Transition Settings -- Instrument &gt; Max m/z changed from "1500" to "2000"</en_expanded>
      </all_info>
      <all_info>
        <type>changed_from_to</type>
        <name>{0:Settings}{2:PropertySeparator}{0:SrmSettings_TransitionSettings}{2:TabSeparator}{0:TransitionSettings_FullScan}{2:PropertySeparator}{0:TransitionFullScan_AcquisitionMethod}</name>
        <name>"{6:FullScanAcquisitionMethod_None}"</name>
        <name>"{6:FullScanAcquisitionMethod_DIA}"</name>
        <en_expanded>Settings &gt; Transition Settings -- Full-Scan &gt; Acquisition method changed from "None" to "DIA"</en_expanded>
      </all_info>
      <all_info>
        <type>changed_from_to</type>
        <name>{0:Settings}{2:PropertySeparator}{0:SrmSettings_TransitionSettings}{2:TabSeparator}{0:TransitionSettings_FullScan}{2:PropertySeparator}{0:TransitionFullScan_IsolationScheme}</name>
        <name>{2:Missing}</name>
        <name>"44w"</name>
        <en_expanded>Settings &gt; Transition Settings -- Full-Scan &gt; Isolation scheme changed from Missing to "44w"</en_expanded>
      </all_info>
      <all_info>
        <type>contains</type>
        <name>{0:Settings}{2:PropertySeparator}{0:SrmSettings_TransitionSettings}{2:TabSeparator}{0:TransitionSettings_FullScan}{2:PropertySeparator}{0:TransitionFullScan_IsolationScheme}{2:PropertySeparator}{0:IsolationScheme_PrespecifiedIsolationWindows}</name>
        <name>{ {0:IsolationWindow_Start} = {3:350.5}, {0:IsolationWindow_End} = {3:370.5}, {0:IsolationWindow_StartMargin} = {3:0.5} }</name>
        <en_expanded>Settings &gt; Transition Settings -- Full-Scan &gt; Isolation scheme &gt; Prespecified isolation windows : contains { Start = "350.5", End = "370.5", Margin = "0.5" }</en_expanded>
      </all_info>
      <all_info>
        <type>contains</type>
        <name>{0:Settings}{2:PropertySeparator}{0:SrmSettings_TransitionSettings}{2:TabSeparator}{0:TransitionSettings_FullScan}{2:PropertySeparator}{0:TransitionFullScan_IsolationScheme}{2:PropertySeparator}{0:IsolationScheme_PrespecifiedIsolationWindows}</name>
        <name>{ {0:IsolationWindow_Start} = {3:370.5}, {0:IsolationWindow_End} = {3:386.5}, {0:IsolationWindow_StartMargin} = {3:0.5} }</name>
        <en_expanded>Settings &gt; Transition Settings -- Full-Scan &gt; Isolation scheme &gt; Prespecified isolation windows : contains { Start = "370.5", End = "386.5", Margin = "0.5" }</en_expanded>
      </all_info>
      <all_info>
        <type>contains</type>
        <name>{0:Settings}{2:PropertySeparator}{0:SrmSettings_TransitionSettings}{2:TabSeparator}{0:TransitionSettings_FullScan}{2:PropertySeparator}{0:TransitionFullScan_IsolationScheme}{2:PropertySeparator}{0:IsolationScheme_PrespecifiedIsolationWindows}</name>
        <name>{ {0:IsolationWindow_Start} = {3:386.5}, {0:IsolationWindow_End} = {3:402.5}, {0:IsolationWindow_StartMargin} = {3:0.5} }</name>
        <en_expanded>Settings &gt; Transition Settings -- Full-Scan &gt; Isolation scheme &gt; Prespecified isolation windows : contains { Start = "386.5", End = "402.5", Margin = "0.5" }</en_expanded>
      </all_info>
      <all_info>
        <type>contains</type>
        <name>{0:Settings}{2:PropertySeparator}{0:SrmSettings_TransitionSettings}{2:TabSeparator}{0:TransitionSettings_FullScan}{2:PropertySeparator}{0:TransitionFullScan_IsolationScheme}{2:PropertySeparator}{0:IsolationScheme_PrespecifiedIsolationWindows}</name>
        <name>{ {0:IsolationWindow_Start} = {3:402.5}, {0:IsolationWindow_End} = {3:415.5}, {0:IsolationWindow_StartMargin} = {3:0.5} }</name>
        <en_expanded>Settings &gt; Transition Settings -- Full-Scan &gt; Isolation scheme &gt; Prespecified isolation windows : contains { Start = "402.5", End = "415.5", Margin = "0.5" }</en_expanded>
      </all_info>
      <all_info>
        <type>contains</type>
        <name>{0:Settings}{2:PropertySeparator}{0:SrmSettings_TransitionSettings}{2:TabSeparator}{0:TransitionSettings_FullScan}{2:PropertySeparator}{0:TransitionFullScan_IsolationScheme}{2:PropertySeparator}{0:IsolationScheme_PrespecifiedIsolationWindows}</name>
        <name>{ {0:IsolationWindow_Start} = {3:415.5}, {0:IsolationWindow_End} = {3:426.5}, {0:IsolationWindow_StartMargin} = {3:0.5} }</name>
        <en_expanded>Settings &gt; Transition Settings -- Full-Scan &gt; Isolation scheme &gt; Prespecified isolation windows : contains { Start = "415.5", End = "426.5", Margin = "0.5" }</en_expanded>
      </all_info>
      <all_info>
        <type>contains</type>
        <name>{0:Settings}{2:PropertySeparator}{0:SrmSettings_TransitionSettings}{2:TabSeparator}{0:TransitionSettings_FullScan}{2:PropertySeparator}{0:TransitionFullScan_IsolationScheme}{2:PropertySeparator}{0:IsolationScheme_PrespecifiedIsolationWindows}</name>
        <name>{ {0:IsolationWindow_Start} = {3:426.5}, {0:IsolationWindow_End} = {3:438.5}, {0:IsolationWindow_StartMargin} = {3:0.5} }</name>
        <en_expanded>Settings &gt; Transition Settings -- Full-Scan &gt; Isolation scheme &gt; Prespecified isolation windows : contains { Start = "426.5", End = "438.5", Margin = "0.5" }</en_expanded>
      </all_info>
      <all_info>
        <type>contains</type>
        <name>{0:Settings}{2:PropertySeparator}{0:SrmSettings_TransitionSettings}{2:TabSeparator}{0:TransitionSettings_FullScan}{2:PropertySeparator}{0:TransitionFullScan_IsolationScheme}{2:PropertySeparator}{0:IsolationScheme_PrespecifiedIsolationWindows}</name>
        <name>{ {0:IsolationWindow_Start} = {3:438.5}, {0:IsolationWindow_End} = {3:450.5}, {0:IsolationWindow_StartMargin} = {3:0.5} }</name>
        <en_expanded>Settings &gt; Transition Settings -- Full-Scan &gt; Isolation scheme &gt; Prespecified isolation windows : contains { Start = "438.5", End = "450.5", Margin = "0.5" }</en_expanded>
      </all_info>
      <all_info>
        <type>contains</type>
        <name>{0:Settings}{2:PropertySeparator}{0:SrmSettings_TransitionSettings}{2:TabSeparator}{0:TransitionSettings_FullScan}{2:PropertySeparator}{0:TransitionFullScan_IsolationScheme}{2:PropertySeparator}{0:IsolationScheme_PrespecifiedIsolationWindows}</name>
        <name>{ {0:IsolationWindow_Start} = {3:450.5}, {0:IsolationWindow_End} = {3:461.5}, {0:IsolationWindow_StartMargin} = {3:0.5} }</name>
        <en_expanded>Settings &gt; Transition Settings -- Full-Scan &gt; Isolation scheme &gt; Prespecified isolation windows : contains { Start = "450.5", End = "461.5", Margin = "0.5" }</en_expanded>
      </all_info>
      <all_info>
        <type>contains</type>
        <name>{0:Settings}{2:PropertySeparator}{0:SrmSettings_TransitionSettings}{2:TabSeparator}{0:TransitionSettings_FullScan}{2:PropertySeparator}{0:TransitionFullScan_IsolationScheme}{2:PropertySeparator}{0:IsolationScheme_PrespecifiedIsolationWindows}</name>
        <name>{ {0:IsolationWindow_Start} = {3:461.5}, {0:IsolationWindow_End} = {3:471.5}, {0:IsolationWindow_StartMargin} = {3:0.5} }</name>
        <en_expanded>Settings &gt; Transition Settings -- Full-Scan &gt; Isolation scheme &gt; Prespecified isolation windows : contains { Start = "461.5", End = "471.5", Margin = "0.5" }</en_expanded>
      </all_info>
      <all_info>
        <type>contains</type>
        <name>{0:Settings}{2:PropertySeparator}{0:SrmSettings_TransitionSettings}{2:TabSeparator}{0:TransitionSettings_FullScan}{2:PropertySeparator}{0:TransitionFullScan_IsolationScheme}{2:PropertySeparator}{0:IsolationScheme_PrespecifiedIsolationWindows}</name>
        <name>{ {0:IsolationWindow_Start} = {3:471.5}, {0:IsolationWindow_End} = {3:482.5}, {0:IsolationWindow_StartMargin} = {3:0.5} }</name>
        <en_expanded>Settings &gt; Transition Settings -- Full-Scan &gt; Isolation scheme &gt; Prespecified isolation windows : contains { Start = "471.5", End = "482.5", Margin = "0.5" }</en_expanded>
      </all_info>
      <all_info>
        <type>contains</type>
        <name>{0:Settings}{2:PropertySeparator}{0:SrmSettings_TransitionSettings}{2:TabSeparator}{0:TransitionSettings_FullScan}{2:PropertySeparator}{0:TransitionFullScan_IsolationScheme}{2:PropertySeparator}{0:IsolationScheme_PrespecifiedIsolationWindows}</name>
        <name>{ {0:IsolationWindow_Start} = {3:482.5}, {0:IsolationWindow_End} = {3:493.5}, {0:IsolationWindow_StartMargin} = {3:0.5} }</name>
        <en_expanded>Settings &gt; Transition Settings -- Full-Scan &gt; Isolation scheme &gt; Prespecified isolation windows : contains { Start = "482.5", End = "493.5", Margin = "0.5" }</en_expanded>
      </all_info>
      <all_info>
        <type>contains</type>
        <name>{0:Settings}{2:PropertySeparator}{0:SrmSettings_TransitionSettings}{2:TabSeparator}{0:TransitionSettings_FullScan}{2:PropertySeparator}{0:TransitionFullScan_IsolationScheme}{2:PropertySeparator}{0:IsolationScheme_PrespecifiedIsolationWindows}</name>
        <name>{ {0:IsolationWindow_Start} = {3:493.5}, {0:IsolationWindow_End} = {3:504.5}, {0:IsolationWindow_StartMargin} = {3:0.5} }</name>
        <en_expanded>Settings &gt; Transition Settings -- Full-Scan &gt; Isolation scheme &gt; Prespecified isolation windows : contains { Start = "493.5", End = "504.5", Margin = "0.5" }</en_expanded>
      </all_info>
      <all_info>
        <type>contains</type>
        <name>{0:Settings}{2:PropertySeparator}{0:SrmSettings_TransitionSettings}{2:TabSeparator}{0:TransitionSettings_FullScan}{2:PropertySeparator}{0:TransitionFullScan_IsolationScheme}{2:PropertySeparator}{0:IsolationScheme_PrespecifiedIsolationWindows}</name>
        <name>{ {0:IsolationWindow_Start} = {3:504.5}, {0:IsolationWindow_End} = {3:514.5}, {0:IsolationWindow_StartMargin} = {3:0.5} }</name>
        <en_expanded>Settings &gt; Transition Settings -- Full-Scan &gt; Isolation scheme &gt; Prespecified isolation windows : contains { Start = "504.5", End = "514.5", Margin = "0.5" }</en_expanded>
      </all_info>
      <all_info>
        <type>contains</type>
        <name>{0:Settings}{2:PropertySeparator}{0:SrmSettings_TransitionSettings}{2:TabSeparator}{0:TransitionSettings_FullScan}{2:PropertySeparator}{0:TransitionFullScan_IsolationScheme}{2:PropertySeparator}{0:IsolationScheme_PrespecifiedIsolationWindows}</name>
        <name>{ {0:IsolationWindow_Start} = {3:514.5}, {0:IsolationWindow_End} = {3:524.5}, {0:IsolationWindow_StartMargin} = {3:0.5} }</name>
        <en_expanded>Settings &gt; Transition Settings -- Full-Scan &gt; Isolation scheme &gt; Prespecified isolation windows : contains { Start = "514.5", End = "524.5", Margin = "0.5" }</en_expanded>
      </all_info>
      <all_info>
        <type>contains</type>
        <name>{0:Settings}{2:PropertySeparator}{0:SrmSettings_TransitionSettings}{2:TabSeparator}{0:TransitionSettings_FullScan}{2:PropertySeparator}{0:TransitionFullScan_IsolationScheme}{2:PropertySeparator}{0:IsolationScheme_PrespecifiedIsolationWindows}</name>
        <name>{ {0:IsolationWindow_Start} = {3:524.5}, {0:IsolationWindow_End} = {3:536.5}, {0:IsolationWindow_StartMargin} = {3:0.5} }</name>
        <en_expanded>Settings &gt; Transition Settings -- Full-Scan &gt; Isolation scheme &gt; Prespecified isolation windows : contains { Start = "524.5", End = "536.5", Margin = "0.5" }</en_expanded>
      </all_info>
      <all_info>
        <type>contains</type>
        <name>{0:Settings}{2:PropertySeparator}{0:SrmSettings_TransitionSettings}{2:TabSeparator}{0:TransitionSettings_FullScan}{2:PropertySeparator}{0:TransitionFullScan_IsolationScheme}{2:PropertySeparator}{0:IsolationScheme_PrespecifiedIsolationWindows}</name>
        <name>{ {0:IsolationWindow_Start} = {3:536.5}, {0:IsolationWindow_End} = {3:547.5}, {0:IsolationWindow_StartMargin} = {3:0.5} }</name>
        <en_expanded>Settings &gt; Transition Settings -- Full-Scan &gt; Isolation scheme &gt; Prespecified isolation windows : contains { Start = "536.5", End = "547.5", Margin = "0.5" }</en_expanded>
      </all_info>
      <all_info>
        <type>contains</type>
        <name>{0:Settings}{2:PropertySeparator}{0:SrmSettings_TransitionSettings}{2:TabSeparator}{0:TransitionSettings_FullScan}{2:PropertySeparator}{0:TransitionFullScan_IsolationScheme}{2:PropertySeparator}{0:IsolationScheme_PrespecifiedIsolationWindows}</name>
        <name>{ {0:IsolationWindow_Start} = {3:547.5}, {0:IsolationWindow_End} = {3:556.5}, {0:IsolationWindow_StartMargin} = {3:0.5} }</name>
        <en_expanded>Settings &gt; Transition Settings -- Full-Scan &gt; Isolation scheme &gt; Prespecified isolation windows : contains { Start = "547.5", End = "556.5", Margin = "0.5" }</en_expanded>
      </all_info>
      <all_info>
        <type>contains</type>
        <name>{0:Settings}{2:PropertySeparator}{0:SrmSettings_TransitionSettings}{2:TabSeparator}{0:TransitionSettings_FullScan}{2:PropertySeparator}{0:TransitionFullScan_IsolationScheme}{2:PropertySeparator}{0:IsolationScheme_PrespecifiedIsolationWindows}</name>
        <name>{ {0:IsolationWindow_Start} = {3:556.5}, {0:IsolationWindow_End} = {3:567.5}, {0:IsolationWindow_StartMargin} = {3:0.5} }</name>
        <en_expanded>Settings &gt; Transition Settings -- Full-Scan &gt; Isolation scheme &gt; Prespecified isolation windows : contains { Start = "556.5", End = "567.5", Margin = "0.5" }</en_expanded>
      </all_info>
      <all_info>
        <type>contains</type>
        <name>{0:Settings}{2:PropertySeparator}{0:SrmSettings_TransitionSettings}{2:TabSeparator}{0:TransitionSettings_FullScan}{2:PropertySeparator}{0:TransitionFullScan_IsolationScheme}{2:PropertySeparator}{0:IsolationScheme_PrespecifiedIsolationWindows}</name>
        <name>{ {0:IsolationWindow_Start} = {3:567.5}, {0:IsolationWindow_End} = {3:579.5}, {0:IsolationWindow_StartMargin} = {3:0.5} }</name>
        <en_expanded>Settings &gt; Transition Settings -- Full-Scan &gt; Isolation scheme &gt; Prespecified isolation windows : contains { Start = "567.5", End = "579.5", Margin = "0.5" }</en_expanded>
      </all_info>
      <all_info>
        <type>contains</type>
        <name>{0:Settings}{2:PropertySeparator}{0:SrmSettings_TransitionSettings}{2:TabSeparator}{0:TransitionSettings_FullScan}{2:PropertySeparator}{0:TransitionFullScan_IsolationScheme}{2:PropertySeparator}{0:IsolationScheme_PrespecifiedIsolationWindows}</name>
        <name>{ {0:IsolationWindow_Start} = {3:579.5}, {0:IsolationWindow_End} = {3:590.5}, {0:IsolationWindow_StartMargin} = {3:0.5} }</name>
        <en_expanded>Settings &gt; Transition Settings -- Full-Scan &gt; Isolation scheme &gt; Prespecified isolation windows : contains { Start = "579.5", End = "590.5", Margin = "0.5" }</en_expanded>
      </all_info>
      <all_info>
        <type>contains</type>
        <name>{0:Settings}{2:PropertySeparator}{0:SrmSettings_TransitionSettings}{2:TabSeparator}{0:TransitionSettings_FullScan}{2:PropertySeparator}{0:TransitionFullScan_IsolationScheme}{2:PropertySeparator}{0:IsolationScheme_PrespecifiedIsolationWindows}</name>
        <name>{ {0:IsolationWindow_Start} = {3:590.5}, {0:IsolationWindow_End} = {3:602.5}, {0:IsolationWindow_StartMargin} = {3:0.5} }</name>
        <en_expanded>Settings &gt; Transition Settings -- Full-Scan &gt; Isolation scheme &gt; Prespecified isolation windows : contains { Start = "590.5", End = "602.5", Margin = "0.5" }</en_expanded>
      </all_info>
      <all_info>
        <type>contains</type>
        <name>{0:Settings}{2:PropertySeparator}{0:SrmSettings_TransitionSettings}{2:TabSeparator}{0:TransitionSettings_FullScan}{2:PropertySeparator}{0:TransitionFullScan_IsolationScheme}{2:PropertySeparator}{0:IsolationScheme_PrespecifiedIsolationWindows}</name>
        <name>{ {0:IsolationWindow_Start} = {3:602.5}, {0:IsolationWindow_End} = {3:613.5}, {0:IsolationWindow_StartMargin} = {3:0.5} }</name>
        <en_expanded>Settings &gt; Transition Settings -- Full-Scan &gt; Isolation scheme &gt; Prespecified isolation windows : contains { Start = "602.5", End = "613.5", Margin = "0.5" }</en_expanded>
      </all_info>
      <all_info>
        <type>contains</type>
        <name>{0:Settings}{2:PropertySeparator}{0:SrmSettings_TransitionSettings}{2:TabSeparator}{0:TransitionSettings_FullScan}{2:PropertySeparator}{0:TransitionFullScan_IsolationScheme}{2:PropertySeparator}{0:IsolationScheme_PrespecifiedIsolationWindows}</name>
        <name>{ {0:IsolationWindow_Start} = {3:613.5}, {0:IsolationWindow_End} = {3:625.5}, {0:IsolationWindow_StartMargin} = {3:0.5} }</name>
        <en_expanded>Settings &gt; Transition Settings -- Full-Scan &gt; Isolation scheme &gt; Prespecified isolation windows : contains { Start = "613.5", End = "625.5", Margin = "0.5" }</en_expanded>
      </all_info>
      <all_info>
        <type>contains</type>
        <name>{0:Settings}{2:PropertySeparator}{0:SrmSettings_TransitionSettings}{2:TabSeparator}{0:TransitionSettings_FullScan}{2:PropertySeparator}{0:TransitionFullScan_IsolationScheme}{2:PropertySeparator}{0:IsolationScheme_PrespecifiedIsolationWindows}</name>
        <name>{ {0:IsolationWindow_Start} = {3:625.5}, {0:IsolationWindow_End} = {3:637.5}, {0:IsolationWindow_StartMargin} = {3:0.5} }</name>
        <en_expanded>Settings &gt; Transition Settings -- Full-Scan &gt; Isolation scheme &gt; Prespecified isolation windows : contains { Start = "625.5", End = "637.5", Margin = "0.5" }</en_expanded>
      </all_info>
      <all_info>
        <type>contains</type>
        <name>{0:Settings}{2:PropertySeparator}{0:SrmSettings_TransitionSettings}{2:TabSeparator}{0:TransitionSettings_FullScan}{2:PropertySeparator}{0:TransitionFullScan_IsolationScheme}{2:PropertySeparator}{0:IsolationScheme_PrespecifiedIsolationWindows}</name>
        <name>{ {0:IsolationWindow_Start} = {3:637.5}, {0:IsolationWindow_End} = {3:650.5}, {0:IsolationWindow_StartMargin} = {3:0.5} }</name>
        <en_expanded>Settings &gt; Transition Settings -- Full-Scan &gt; Isolation scheme &gt; Prespecified isolation windows : contains { Start = "637.5", End = "650.5", Margin = "0.5" }</en_expanded>
      </all_info>
      <all_info>
        <type>contains</type>
        <name>{0:Settings}{2:PropertySeparator}{0:SrmSettings_TransitionSettings}{2:TabSeparator}{0:TransitionSettings_FullScan}{2:PropertySeparator}{0:TransitionFullScan_IsolationScheme}{2:PropertySeparator}{0:IsolationScheme_PrespecifiedIsolationWindows}</name>
        <name>{ {0:IsolationWindow_Start} = {3:650.5}, {0:IsolationWindow_End} = {3:663.5}, {0:IsolationWindow_StartMargin} = {3:0.5} }</name>
        <en_expanded>Settings &gt; Transition Settings -- Full-Scan &gt; Isolation scheme &gt; Prespecified isolation windows : contains { Start = "650.5", End = "663.5", Margin = "0.5" }</en_expanded>
      </all_info>
      <all_info>
        <type>contains</type>
        <name>{0:Settings}{2:PropertySeparator}{0:SrmSettings_TransitionSettings}{2:TabSeparator}{0:TransitionSettings_FullScan}{2:PropertySeparator}{0:TransitionFullScan_IsolationScheme}{2:PropertySeparator}{0:IsolationScheme_PrespecifiedIsolationWindows}</name>
        <name>{ {0:IsolationWindow_Start} = {3:663.5}, {0:IsolationWindow_End} = {3:676.5}, {0:IsolationWindow_StartMargin} = {3:0.5} }</name>
        <en_expanded>Settings &gt; Transition Settings -- Full-Scan &gt; Isolation scheme &gt; Prespecified isolation windows : contains { Start = "663.5", End = "676.5", Margin = "0.5" }</en_expanded>
      </all_info>
      <all_info>
        <type>contains</type>
        <name>{0:Settings}{2:PropertySeparator}{0:SrmSettings_TransitionSettings}{2:TabSeparator}{0:TransitionSettings_FullScan}{2:PropertySeparator}{0:TransitionFullScan_IsolationScheme}{2:PropertySeparator}{0:IsolationScheme_PrespecifiedIsolationWindows}</name>
        <name>{ {0:IsolationWindow_Start} = {3:676.5}, {0:IsolationWindow_End} = {3:689.5}, {0:IsolationWindow_StartMargin} = {3:0.5} }</name>
        <en_expanded>Settings &gt; Transition Settings -- Full-Scan &gt; Isolation scheme &gt; Prespecified isolation windows : contains { Start = "676.5", End = "689.5", Margin = "0.5" }</en_expanded>
      </all_info>
      <all_info>
        <type>contains</type>
        <name>{0:Settings}{2:PropertySeparator}{0:SrmSettings_TransitionSettings}{2:TabSeparator}{0:TransitionSettings_FullScan}{2:PropertySeparator}{0:TransitionFullScan_IsolationScheme}{2:PropertySeparator}{0:IsolationScheme_PrespecifiedIsolationWindows}</name>
        <name>{ {0:IsolationWindow_Start} = {3:689.5}, {0:IsolationWindow_End} = {3:703.5}, {0:IsolationWindow_StartMargin} = {3:0.5} }</name>
        <en_expanded>Settings &gt; Transition Settings -- Full-Scan &gt; Isolation scheme &gt; Prespecified isolation windows : contains { Start = "689.5", End = "703.5", Margin = "0.5" }</en_expanded>
      </all_info>
      <all_info>
        <type>contains</type>
        <name>{0:Settings}{2:PropertySeparator}{0:SrmSettings_TransitionSettings}{2:TabSeparator}{0:TransitionSettings_FullScan}{2:PropertySeparator}{0:TransitionFullScan_IsolationScheme}{2:PropertySeparator}{0:IsolationScheme_PrespecifiedIsolationWindows}</name>
        <name>{ {0:IsolationWindow_Start} = {3:703.5}, {0:IsolationWindow_End} = {3:718.5}, {0:IsolationWindow_StartMargin} = {3:0.5} }</name>
        <en_expanded>Settings &gt; Transition Settings -- Full-Scan &gt; Isolation scheme &gt; Prespecified isolation windows : contains { Start = "703.5", End = "718.5", Margin = "0.5" }</en_expanded>
      </all_info>
      <all_info>
        <type>contains</type>
        <name>{0:Settings}{2:PropertySeparator}{0:SrmSettings_TransitionSettings}{2:TabSeparator}{0:TransitionSettings_FullScan}{2:PropertySeparator}{0:TransitionFullScan_IsolationScheme}{2:PropertySeparator}{0:IsolationScheme_PrespecifiedIsolationWindows}</name>
        <name>{ {0:IsolationWindow_Start} = {3:718.5}, {0:IsolationWindow_End} = {3:734.5}, {0:IsolationWindow_StartMargin} = {3:0.5} }</name>
        <en_expanded>Settings &gt; Transition Settings -- Full-Scan &gt; Isolation scheme &gt; Prespecified isolation windows : contains { Start = "718.5", End = "734.5", Margin = "0.5" }</en_expanded>
      </all_info>
      <all_info>
        <type>contains</type>
        <name>{0:Settings}{2:PropertySeparator}{0:SrmSettings_TransitionSettings}{2:TabSeparator}{0:TransitionSettings_FullScan}{2:PropertySeparator}{0:TransitionFullScan_IsolationScheme}{2:PropertySeparator}{0:IsolationScheme_PrespecifiedIsolationWindows}</name>
        <name>{ {0:IsolationWindow_Start} = {3:734.5}, {0:IsolationWindow_End} = {3:752.5}, {0:IsolationWindow_StartMargin} = {3:0.5} }</name>
        <en_expanded>Settings &gt; Transition Settings -- Full-Scan &gt; Isolation scheme &gt; Prespecified isolation windows : contains { Start = "734.5", End = "752.5", Margin = "0.5" }</en_expanded>
      </all_info>
      <all_info>
        <type>contains</type>
        <name>{0:Settings}{2:PropertySeparator}{0:SrmSettings_TransitionSettings}{2:TabSeparator}{0:TransitionSettings_FullScan}{2:PropertySeparator}{0:TransitionFullScan_IsolationScheme}{2:PropertySeparator}{0:IsolationScheme_PrespecifiedIsolationWindows}</name>
        <name>{ {0:IsolationWindow_Start} = {3:752.5}, {0:IsolationWindow_End} = {3:770.5}, {0:IsolationWindow_StartMargin} = {3:0.5} }</name>
        <en_expanded>Settings &gt; Transition Settings -- Full-Scan &gt; Isolation scheme &gt; Prespecified isolation windows : contains { Start = "752.5", End = "770.5", Margin = "0.5" }</en_expanded>
      </all_info>
      <all_info>
        <type>contains</type>
        <name>{0:Settings}{2:PropertySeparator}{0:SrmSettings_TransitionSettings}{2:TabSeparator}{0:TransitionSettings_FullScan}{2:PropertySeparator}{0:TransitionFullScan_IsolationScheme}{2:PropertySeparator}{0:IsolationScheme_PrespecifiedIsolationWindows}</name>
        <name>{ {0:IsolationWindow_Start} = {3:770.5}, {0:IsolationWindow_End} = {3:789.5}, {0:IsolationWindow_StartMargin} = {3:0.5} }</name>
        <en_expanded>Settings &gt; Transition Settings -- Full-Scan &gt; Isolation scheme &gt; Prespecified isolation windows : contains { Start = "770.5", End = "789.5", Margin = "0.5" }</en_expanded>
      </all_info>
      <all_info>
        <type>contains</type>
        <name>{0:Settings}{2:PropertySeparator}{0:SrmSettings_TransitionSettings}{2:TabSeparator}{0:TransitionSettings_FullScan}{2:PropertySeparator}{0:TransitionFullScan_IsolationScheme}{2:PropertySeparator}{0:IsolationScheme_PrespecifiedIsolationWindows}</name>
        <name>{ {0:IsolationWindow_Start} = {3:789.5}, {0:IsolationWindow_End} = {3:810.5}, {0:IsolationWindow_StartMargin} = {3:0.5} }</name>
        <en_expanded>Settings &gt; Transition Settings -- Full-Scan &gt; Isolation scheme &gt; Prespecified isolation windows : contains { Start = "789.5", End = "810.5", Margin = "0.5" }</en_expanded>
      </all_info>
      <all_info>
        <type>contains</type>
        <name>{0:Settings}{2:PropertySeparator}{0:SrmSettings_TransitionSettings}{2:TabSeparator}{0:TransitionSettings_FullScan}{2:PropertySeparator}{0:TransitionFullScan_IsolationScheme}{2:PropertySeparator}{0:IsolationScheme_PrespecifiedIsolationWindows}</name>
        <name>{ {0:IsolationWindow_Start} = {3:810.5}, {0:IsolationWindow_End} = {3:831.5}, {0:IsolationWindow_StartMargin} = {3:0.5} }</name>
        <en_expanded>Settings &gt; Transition Settings -- Full-Scan &gt; Isolation scheme &gt; Prespecified isolation windows : contains { Start = "810.5", End = "831.5", Margin = "0.5" }</en_expanded>
      </all_info>
      <all_info>
        <type>contains</type>
        <name>{0:Settings}{2:PropertySeparator}{0:SrmSettings_TransitionSettings}{2:TabSeparator}{0:TransitionSettings_FullScan}{2:PropertySeparator}{0:TransitionFullScan_IsolationScheme}{2:PropertySeparator}{0:IsolationScheme_PrespecifiedIsolationWindows}</name>
        <name>{ {0:IsolationWindow_Start} = {3:831.5}, {0:IsolationWindow_End} = {3:856.5}, {0:IsolationWindow_StartMargin} = {3:0.5} }</name>
        <en_expanded>Settings &gt; Transition Settings -- Full-Scan &gt; Isolation scheme &gt; Prespecified isolation windows : contains { Start = "831.5", End = "856.5", Margin = "0.5" }</en_expanded>
      </all_info>
      <all_info>
        <type>contains</type>
        <name>{0:Settings}{2:PropertySeparator}{0:SrmSettings_TransitionSettings}{2:TabSeparator}{0:TransitionSettings_FullScan}{2:PropertySeparator}{0:TransitionFullScan_IsolationScheme}{2:PropertySeparator}{0:IsolationScheme_PrespecifiedIsolationWindows}</name>
        <name>{ {0:IsolationWindow_Start} = {3:856.5}, {0:IsolationWindow_End} = {3:883.5}, {0:IsolationWindow_StartMargin} = {3:0.5} }</name>
        <en_expanded>Settings &gt; Transition Settings -- Full-Scan &gt; Isolation scheme &gt; Prespecified isolation windows : contains { Start = "856.5", End = "883.5", Margin = "0.5" }</en_expanded>
      </all_info>
      <all_info>
        <type>contains</type>
        <name>{0:Settings}{2:PropertySeparator}{0:SrmSettings_TransitionSettings}{2:TabSeparator}{0:TransitionSettings_FullScan}{2:PropertySeparator}{0:TransitionFullScan_IsolationScheme}{2:PropertySeparator}{0:IsolationScheme_PrespecifiedIsolationWindows}</name>
        <name>{ {0:IsolationWindow_Start} = {3:883.5}, {0:IsolationWindow_End} = {3:915.5}, {0:IsolationWindow_StartMargin} = {3:0.5} }</name>
        <en_expanded>Settings &gt; Transition Settings -- Full-Scan &gt; Isolation scheme &gt; Prespecified isolation windows : contains { Start = "883.5", End = "915.5", Margin = "0.5" }</en_expanded>
      </all_info>
      <all_info>
        <type>contains</type>
        <name>{0:Settings}{2:PropertySeparator}{0:SrmSettings_TransitionSettings}{2:TabSeparator}{0:TransitionSettings_FullScan}{2:PropertySeparator}{0:TransitionFullScan_IsolationScheme}{2:PropertySeparator}{0:IsolationScheme_PrespecifiedIsolationWindows}</name>
        <name>{ {0:IsolationWindow_Start} = {3:915.5}, {0:IsolationWindow_End} = {3:954.5}, {0:IsolationWindow_StartMargin} = {3:0.5} }</name>
        <en_expanded>Settings &gt; Transition Settings -- Full-Scan &gt; Isolation scheme &gt; Prespecified isolation windows : contains { Start = "915.5", End = "954.5", Margin = "0.5" }</en_expanded>
      </all_info>
      <all_info>
        <type>contains</type>
        <name>{0:Settings}{2:PropertySeparator}{0:SrmSettings_TransitionSettings}{2:TabSeparator}{0:TransitionSettings_FullScan}{2:PropertySeparator}{0:TransitionFullScan_IsolationScheme}{2:PropertySeparator}{0:IsolationScheme_PrespecifiedIsolationWindows}</name>
        <name>{ {0:IsolationWindow_Start} = {3:954.5}, {0:IsolationWindow_End} = {3:996.5}, {0:IsolationWindow_StartMargin} = {3:0.5} }</name>
        <en_expanded>Settings &gt; Transition Settings -- Full-Scan &gt; Isolation scheme &gt; Prespecified isolation windows : contains { Start = "954.5", End = "996.5", Margin = "0.5" }</en_expanded>
      </all_info>
      <all_info>
        <type>contains</type>
        <name>{0:Settings}{2:PropertySeparator}{0:SrmSettings_TransitionSettings}{2:TabSeparator}{0:TransitionSettings_FullScan}{2:PropertySeparator}{0:TransitionFullScan_IsolationScheme}{2:PropertySeparator}{0:IsolationScheme_PrespecifiedIsolationWindows}</name>
        <name>{ {0:IsolationWindow_Start} = {3:996.5}, {0:IsolationWindow_End} = {3:1056.5}, {0:IsolationWindow_StartMargin} = {3:0.5} }</name>
        <en_expanded>Settings &gt; Transition Settings -- Full-Scan &gt; Isolation scheme &gt; Prespecified isolation windows : contains { Start = "996.5", End = "1056.5", Margin = "0.5" }</en_expanded>
      </all_info>
      <all_info>
        <type>contains</type>
        <name>{0:Settings}{2:PropertySeparator}{0:SrmSettings_TransitionSettings}{2:TabSeparator}{0:TransitionSettings_FullScan}{2:PropertySeparator}{0:TransitionFullScan_IsolationScheme}{2:PropertySeparator}{0:IsolationScheme_PrespecifiedIsolationWindows}</name>
        <name>{ {0:IsolationWindow_Start} = {3:1056.5}, {0:IsolationWindow_End} = {3:1134.5}, {0:IsolationWindow_StartMargin} = {3:0.5} }</name>
        <en_expanded>Settings &gt; Transition Settings -- Full-Scan &gt; Isolation scheme &gt; Prespecified isolation windows : contains { Start = "1056.5", End = "1134.5", Margin = "0.5" }</en_expanded>
      </all_info>
      <all_info>
        <type>contains</type>
        <name>{0:Settings}{2:PropertySeparator}{0:SrmSettings_TransitionSettings}{2:TabSeparator}{0:TransitionSettings_FullScan}{2:PropertySeparator}{0:TransitionFullScan_IsolationScheme}{2:PropertySeparator}{0:IsolationScheme_PrespecifiedIsolationWindows}</name>
        <name>{ {0:IsolationWindow_Start} = {3:1134.5}, {0:IsolationWindow_End} = {3:1649.5}, {0:IsolationWindow_StartMargin} = {3:0.5} }</name>
        <en_expanded>Settings &gt; Transition Settings -- Full-Scan &gt; Isolation scheme &gt; Prespecified isolation windows : contains { Start = "1134.5", End = "1649.5", Margin = "0.5" }</en_expanded>
      </all_info>
      <all_info>
        <type>changed_from_to</type>
        <name>{0:Settings}{2:PropertySeparator}{0:SrmSettings_TransitionSettings}{2:TabSeparator}{0:TransitionSettings_FullScan}{2:PropertySeparator}{0:TransitionFullScan_ProductMassAnalyzer}</name>
        <name>"{6:FullScanMassAnalyzerType_none}"</name>
        <name>"{6:FullScanMassAnalyzerType_centroided}"</name>
        <en_expanded>Settings &gt; Transition Settings -- Full-Scan &gt; Product mass analyzer changed from "None" to "Centroided"</en_expanded>
      </all_info>
      <all_info>
        <type>changed_from_to</type>
        <name>{0:Settings}{2:PropertySeparator}{0:SrmSettings_TransitionSettings}{2:TabSeparator}{0:TransitionSettings_FullScan}{2:PropertySeparator}{0:TransitionFullScan_MassAccuracy}</name>
        <name>{2:Missing}</name>
        <name>{3:10}</name>
        <en_expanded>Settings &gt; Transition Settings -- Full-Scan &gt; Mass accuracy changed from Missing to "10"</en_expanded>
      </all_info>
      <all_info>
        <type>changed_from_to</type>
        <name>{0:Settings}{2:PropertySeparator}{0:SrmSettings_TransitionSettings}{2:TabSeparator}{0:TransitionSettings_FullScan}{2:PropertySeparator}{0:TransitionFullScan_PrecursorIsotopes}</name>
        <name>"{6:FullScanPrecursorIsotopes_None}"</name>
        <name>"{6:FullScanPrecursorIsotopes_Count}"</name>
        <en_expanded>Settings &gt; Transition Settings -- Full-Scan &gt; Isotope peaks included changed from "None" to "Count"</en_expanded>
      </all_info>
      <all_info>
        <type>changed_from_to</type>
        <name>{0:Settings}{2:PropertySeparator}{0:SrmSettings_TransitionSettings}{2:TabSeparator}{0:TransitionSettings_FullScan}{2:PropertySeparator}{0:TransitionFullScan_PrecursorIsotopeFilter}</name>
        <name>{2:Missing}</name>
        <name>{3:3}</name>
        <en_expanded>Settings &gt; Transition Settings -- Full-Scan &gt; Peaks changed from Missing to "3"</en_expanded>
      </all_info>
      <all_info>
        <type>changed_from_to</type>
        <name>{0:Settings}{2:PropertySeparator}{0:SrmSettings_TransitionSettings}{2:TabSeparator}{0:TransitionSettings_FullScan}{2:PropertySeparator}{0:TransitionFullScan_PrecursorMassAnalyzer}</name>
        <name>"{6:FullScanMassAnalyzerType_none}"</name>
        <name>"{6:FullScanMassAnalyzerType_centroided}"</name>
        <en_expanded>Settings &gt; Transition Settings -- Full-Scan &gt; Precursor mass analyzer changed from "None" to "Centroided"</en_expanded>
      </all_info>
      <all_info>
        <type>changed_from_to</type>
        <name>{0:Settings}{2:PropertySeparator}{0:SrmSettings_TransitionSettings}{2:TabSeparator}{0:TransitionSettings_FullScan}{2:PropertySeparator}{0:TransitionFullScan_MassAccuracy}</name>
        <name>{2:Missing}</name>
        <name>{3:10}</name>
        <en_expanded>Settings &gt; Transition Settings -- Full-Scan &gt; Mass accuracy changed from Missing to "10"</en_expanded>
      </all_info>
      <all_info>
        <type>changed_from_to</type>
        <name>{0:Settings}{2:PropertySeparator}{0:SrmSettings_TransitionSettings}{2:TabSeparator}{0:TransitionSettings_FullScan}{2:PropertySeparator}{0:TransitionFullScan_IsotopeEnrichments}</name>
        <name>{2:Missing}</name>
        <name>"Default"</name>
        <en_expanded>Settings &gt; Transition Settings -- Full-Scan &gt; Isotope labeling enrichment changed from Missing to "Default"</en_expanded>
      </all_info>
      <all_info>
        <type>changed_from_to</type>
        <name>{0:Settings}{2:PropertySeparator}{0:SrmSettings_TransitionSettings}{2:TabSeparator}{0:TransitionSettings_FullScan}{2:PropertySeparator}{0:TransitionFullScan_RetentionTimeFilterType}</name>
        <name>"{6:RetentionTimeFilterType_ms2_ids}"</name>
        <name>"{6:RetentionTimeFilterType_none}"</name>
        <en_expanded>Settings &gt; Transition Settings -- Full-Scan &gt; Retention time filter type changed from "Use only scans within time frame of MS/MS IDs" to "Include all matching scans"</en_expanded>
      </all_info>
      <all_info>
        <type>changed_from_to</type>
        <name>{0:Settings}{2:PropertySeparator}{0:SrmSettings_TransitionSettings}{2:TabSeparator}{0:TransitionSettings_FullScan}{2:PropertySeparator}{0:TransitionFullScan_RetentionTimeFilterLength}</name>
        <name>{3:5}</name>
        <name>{3:0}</name>
        <en_expanded>Settings &gt; Transition Settings -- Full-Scan &gt; Retention time filter length changed from "5" to "0"</en_expanded>
      </all_info>
      <hash>awR2CHAwE+Eu0JxSAk3ZYbjzKBo=</hash>
    </audit_log_entry>
  </audit_log>
</audit_log_root>
