# Supplementary material for: Proteome Profiling of Recombinant DNase Therapy in Reducing NETs and Aiding Recovery in COVID-19 Patients
Source: Mol Cell Proteomics. 2021 Jun 15;20:100113. doi: 10.1016/j.mcpro.2021.100113 (PMC8205261; doi:10.1016/j.mcpro.2021.100113)
Supplement: Citrullinated-peptides_psm [file mmc8.zip › mcpro_100113_Citrullinated-peptides_psm.tsv]

Spectrum	Spectrum File	Peptide	Modified Peptide	Peptide Length	Charge	Retention	Observed Mass	Calibrated Observed Mass	Observed M/Z	Calibrated Observed M/Z	Calculated Peptide Mass	Calculated M/Z	Delta Mass	Expectation	Hyperscore	Nextscore	PeptideProphet Probability	Number of Enzymatic Termini	Number of Missed Cleavages	Intensity	Ion Mobility	Assigned Modifications	Observed Modifications	Is Unique	Protein	Protein ID	Entry Name	Gene	Protein Description	Mapped Genes	Mapped Proteins
CK_P2003_182.04386.04386.3	interact-CK_P2003_182.pep.xml	SNVYRDHSESSSR	SNVYR[157]DHSESSSR	13	3	1031.413	1523.673	1523.6625	508.8983	508.8948	1523.6599	508.8939	0.0028	0.02048	14.255	14.255	0.9758	2	1	0	0	5R(0.9840)	NA	TRUE	sp|Q6P5S2|LEG1H_HUMAN	Q6P5S2	LEG1H_HUMAN	LEG1	Protein LEG1 homolog	NA	NA
CK_P2003_182.05483.05483.3	interact-CK_P2003_182.pep.xml	FGRNGSDCPDK	FGR[157]NGSDCPDK	11	3	1168.531	1252.5225	1252.5114	418.5148	418.5111	1252.5142	418.512	-0.0025	9.133e-7	29.905	16.403	1	2	1	0	0	3R(0.9840), 8C(57.0215)	NA	TRUE	sp|P02788|TRFL_HUMAN	P02788	TRFL_HUMAN	LTF	Lactotransferrin	NA	NA
CK_P2003_182.05562.05562.3	interact-CK_P2003_182.pep.xml	FGRNGSDCPDK	FGR[157]NGSDCPDK	11	3	1178.696	1252.5244	1252.5137	418.5154	418.5118	1252.5142	418.512	-2e-4	1.554e-6	25.746	13.951	1	2	1	0	0	3R(0.9840), 8C(57.0215)	NA	TRUE	sp|P02788|TRFL_HUMAN	P02788	TRFL_HUMAN	LTF	Lactotransferrin	NA	NA
CK_P2003_182.05607.05607.3	interact-CK_P2003_182.pep.xml	SHSSSRRGFSANSAR	SHSSSR[157]RGFSANSAR	15	3	1184.923	1607.7529	1607.7411	536.9249	536.921	1606.756	536.5926	0.9853	1.275e-6	24.877	23.294	1	2	1	0	0	6R(0.9840)	NA	FALSE	sp|P02538|K2C6A_HUMAN	P02538	K2C6A_HUMAN	KRT6A	Keratin, type II cytoskeletal 6A	KRT6B, KRT6C	sp|P04259|K2C6B_HUMAN, sp|P48668|K2C6C_HUMAN
CK_P2003_182.05637.05637.3	interact-CK_P2003_182.pep.xml	FGRNGSDCPDK	FGR[157]NGSDCPDK	11	3	1188.796	1252.5256	1252.515	418.5158	418.5123	1252.5142	418.512	0.0011	1.049e-4	21.855	11.912	1	2	1	0	0	3R(0.9840), 8C(57.0215)	NA	TRUE	sp|P02788|TRFL_HUMAN	P02788	TRFL_HUMAN	LTF	Lactotransferrin	NA	NA
CK_P2003_182.05675.05675.3	interact-CK_P2003_182.pep.xml	SHSSSRRGFSANSAR	SHSSSR[157]RGFSANSAR	15	3	1195.25	1607.7563	1607.7437	536.926	536.9218	1606.756	536.5926	0.9879	3.077e-6	22.695	12.12	1	2	1	0	0	6R(0.9840)	NA	FALSE	sp|P02538|K2C6A_HUMAN	P02538	K2C6A_HUMAN	KRT6A	Keratin, type II cytoskeletal 6A	KRT6B, KRT6C	sp|P04259|K2C6B_HUMAN, sp|P48668|K2C6C_HUMAN
CK_P2003_182.05848.05848.4	interact-CK_P2003_182.pep.xml	GPQQPPPPDLRSLGFGR	GPQQPPPPDLRSLGFGR[157]	17	4	1221.917	1818.9518	1818.9374	455.7452	455.7416	1818.9375	455.7417	1e-4	0.1124	14.297	11.108	0.9425	2	1	0	0	17R(0.9840)	NA	TRUE	sp|Q6KF10|GDF6_HUMAN	Q6KF10	GDF6_HUMAN	GDF6	Growth/differentiation factor 6	NA	NA
CK_P2003_182.05928.05928.4	interact-CK_P2003_182.pep.xml	GPQQPPPPDLRSLGFGR	GPQQPPPPDLRSLGFGR[157]	17	4	1232.318	1818.9521	1818.9374	455.7453	455.7416	1818.9375	455.7417	1e-4	0.0193	15.833	15.303	0.9864	2	1	0	0	17R(0.9840)	NA	TRUE	sp|Q6KF10|GDF6_HUMAN	Q6KF10	GDF6_HUMAN	GDF6	Growth/differentiation factor 6	NA	NA
CK_P2003_182.05963.05963.2	interact-CK_P2003_182.pep.xml	AVADTRDQADGSR	AVADTR[157]DQADGSR	13	2	1236.989	1361.6302	1361.6206	681.8224	681.8176	1361.6171	681.8158	0.0037	0.001145	13.265	13.265	0.9726	2	1	0	0	6R(0.9840)	NA	TRUE	sp|P01833|PIGR_HUMAN	P01833	PIGR_HUMAN	PIGR	Polymeric immunoglobulin receptor	NA	NA
CK_P2003_182.06008.06008.4	interact-CK_P2003_182.pep.xml	GPQQPPPPDLRSLGFGR	GPQQPPPPDLRSLGFGR[157]	17	4	1242.477	1818.9509	1818.9365	455.745	455.7414	1818.9375	455.7417	-7e-4	0.005649	15.904	12.511	0.9952	2	1	0	0	17R(0.9840)	NA	TRUE	sp|Q6KF10|GDF6_HUMAN	Q6KF10	GDF6_HUMAN	GDF6	Growth/differentiation factor 6	NA	NA
CK_P2003_182.06042.06042.2	interact-CK_P2003_182.pep.xml	AVADTRDQADGSR	AVADTR[157]DQADGSR	13	2	1247.34	1361.6305	1361.6206	681.8225	681.8176	1361.6171	681.8158	0.0037	8.948e-5	26.693	17.806	0.9976	2	1	0	0	6R(0.9840)	NA	TRUE	sp|P01833|PIGR_HUMAN	P01833	PIGR_HUMAN	PIGR	Polymeric immunoglobulin receptor	NA	NA
CK_P2003_182.06828.06828.3	interact-CK_P2003_182.pep.xml	KSQLVYQSRR	KSQLVYQSR[157]R	10	3	1316.605	1264.6958	1264.6844	422.5725	422.5687	1264.6887	422.5702	-0.004	0.002897	17.055	15.338	0.9986	2	0	0	0	9R(0.9840)	NA	TRUE	sp|Q08380|LG3BP_HUMAN	Q08380	LG3BP_HUMAN	LGALS3BP	Galectin-3-binding protein	NA	NA
CK_P2003_182.100062.100062.3	interact-CK_P2003_182.pep.xml	QAGVCFGDSGSPLVCNGLIHGIASFVR	QAGVCFGDSGSPLVCNGLIHGIASFVR[157]	27	3	6217.805	2820.4077	2820.3696	941.1432	941.1305	2818.3528	940.4582	2.017	0.005003	19.703	19.703	0.9527	2	0	0	0	15C(57.0215), 27R(0.9840), 5C(57.0215)	NA	TRUE	sp|P08246|ELNE_HUMAN	P08246	ELNE_HUMAN	ELANE	Neutrophil elastase	NA	NA
CK_P2003_182.100221.100221.3	interact-CK_P2003_182.pep.xml	QAGVCFGDSGSPLVCNGLIHGIASFVR	QAGVCFGDSGSPLVCNGLIHGIASFVR[157]	27	3	6228.185	2818.3816	2818.3538	940.4678	940.4585	2818.3528	940.4582	0.0012	3.558e-5	34.965	25.212	1	2	0	0	0	15C(57.0215), 27R(0.9840), 5C(57.0215)	NA	TRUE	sp|P08246|ELNE_HUMAN	P08246	ELNE_HUMAN	ELANE	Neutrophil elastase	NA	NA
CK_P2003_182.100446.100446.2	interact-CK_P2003_182.pep.xml	SGTASVVCLLNNFYPR	SGTASVVCLLNNFYPR[157]	16	2	6241.118	1797.8878	1797.8705	899.9512	899.9425	1797.8719	899.9432	-0.0012	1.037e-5	24.299	21.68	1	2	0	0	0	16R(0.9840), 8C(57.0215)	NA	TRUE	sp|P01834|IGKC_HUMAN	P01834	IGKC_HUMAN	IGKC	Immunoglobulin kappa constant	NA	NA
CK_P2003_182.100611.100611.2	interact-CK_P2003_182.pep.xml	SGTASVVCLLNNFYPR	SGTASVVCLLNNFYPR[157]	16	2	6251.619	1797.8906	1797.8723	899.9526	899.9434	1797.8719	899.9432	6e-4	1.321e-6	26.498	23.706	1	2	0	0	0	16R(0.9840), 8C(57.0215)	NA	TRUE	sp|P01834|IGKC_HUMAN	P01834	IGKC_HUMAN	IGKC	Immunoglobulin kappa constant	NA	NA
CK_P2003_182.100787.100787.2	interact-CK_P2003_182.pep.xml	SGTASVVCLLNNFYPR	SGTASVVCLLNNFYPR[157]	16	2	6262.229	1797.8896	1797.8723	899.9521	899.9434	1797.8719	899.9432	6e-4	3.348e-8	30.433	25.95	1	2	0	0	0	16R(0.9840), 8C(57.0215)	NA	TRUE	sp|P01834|IGKC_HUMAN	P01834	IGKC_HUMAN	IGKC	Immunoglobulin kappa constant	NA	NA
CK_P2003_182.10079.10079.2	interact-CK_P2003_182.pep.xml	LEALKENGGAR	LEALKENGGAR[157]	11	2	1577.529	1157.6113	1157.6036	579.8129	579.8091	1157.6039	579.8092	0	0.003972	11.104	11.104	0.9551	2	1	0	0	11R(0.9840)	NA	TRUE	sp|P02647|APOA1_HUMAN	P02647	APOA1_HUMAN	APOA1	Apolipoprotein A-I	NA	NA
CK_P2003_182.100970.100970.2	interact-CK_P2003_182.pep.xml	SGTASVVCLLNNFYPR	SGTASVVCLLNNFYPR[157]	16	2	6273.064	1797.8887	1797.871	899.9516	899.9428	1797.8719	899.9432	-7e-4	3.604e-8	32.56	25.874	1	2	0	0	0	16R(0.9840), 8C(57.0215)	NA	TRUE	sp|P01834|IGKC_HUMAN	P01834	IGKC_HUMAN	IGKC	Immunoglobulin kappa constant	NA	NA
CK_P2003_182.10113.10113.3	interact-CK_P2003_182.pep.xml	LEALKENGGAR	LEALKENGGAR[157]	11	3	1579.411	1157.6112	1157.6029	386.8777	386.8749	1157.6039	386.8752	-7e-4	0.004875	14.765	10.091	0.9891	2	1	0	0	11R(0.9840)	NA	TRUE	sp|P02647|APOA1_HUMAN	P02647	APOA1_HUMAN	APOA1	Apolipoprotein A-I	NA	NA
CK_P2003_182.101133.101133.3	interact-CK_P2003_182.pep.xml	QAGVCFGDSGSPLVCNGLIHGIASFVR	QAGVCFGDSGSPLVCNGLIHGIASFVR[157]	27	3	6282.091	2818.3723	2818.3481	940.4647	940.4566	2818.3528	940.4582	-0.0043	0.009419	14.604	12.816	0.999	2	0	0	0	15C(57.0215), 27R(0.9840), 5C(57.0215)	NA	TRUE	sp|P08246|ELNE_HUMAN	P08246	ELNE_HUMAN	ELANE	Neutrophil elastase	NA	NA
CK_P2003_182.101170.101170.2	interact-CK_P2003_182.pep.xml	SGTASVVCLLNNFYPR	SGTASVVCLLNNFYPR[157]	16	2	6284.022	1797.8865	1797.8693	899.9505	899.9419	1797.8719	899.9432	-0.0024	2.047e-6	26.562	19.928	1	2	0	0	0	16R(0.9840), 8C(57.0215)	NA	TRUE	sp|P01834|IGKC_HUMAN	P01834	IGKC_HUMAN	IGKC	Immunoglobulin kappa constant	NA	NA
CK_P2003_182.101337.101337.3	interact-CK_P2003_182.pep.xml	QAGVCFGDSGSPLVCNGLIHGIASFVR	QAGVCFGDSGSPLVCNGLIHGIASFVR[157]	27	3	6292.798	2818.3748	2818.3481	940.4655	940.4566	2818.3528	940.4582	-0.0043	6.52e-10	31.225	31.068	1	2	0	0	0	15C(57.0215), 27R(0.9840), 5C(57.0215)	NA	TRUE	sp|P08246|ELNE_HUMAN	P08246	ELNE_HUMAN	ELANE	Neutrophil elastase	NA	NA
CK_P2003_182.101383.101383.4	interact-CK_P2003_182.pep.xml	QAGVCFGDSGSPLVCNGLIHGIASFVR	QAGVCFGDSGSPLVCNGLIHGIASFVR[157]	27	4	6295.169	2818.3752	2818.356	705.6011	705.5963	2818.3528	705.5955	0.0034	0.002587	11.849	10.279	0.9995	2	0	0	0	15C(57.0215), 27R(0.9840), 5C(57.0215)	NA	TRUE	sp|P08246|ELNE_HUMAN	P08246	ELNE_HUMAN	ELANE	Neutrophil elastase	NA	NA
CK_P2003_182.101386.101386.2	interact-CK_P2003_182.pep.xml	SGTASVVCLLNNFYPR	SGTASVVCLLNNFYPR[157]	16	2	6295.303	1798.8895	1798.8722	900.452	900.4434	1797.8719	899.9432	1.0004	0.09435	14.601	14.601	0.8821	2	0	0	0	16R(0.9840), 8C(57.0215)	NA	TRUE	sp|P01834|IGKC_HUMAN	P01834	IGKC_HUMAN	IGKC	Immunoglobulin kappa constant	NA	NA
CK_P2003_182.101525.101525.3	interact-CK_P2003_182.pep.xml	QAGVCFGDSGSPLVCNGLIHGIASFVR	QAGVCFGDSGSPLVCNGLIHGIASFVR[157]	27	3	6303.345	2818.3792	2818.3479	940.467	940.4566	2818.3528	940.4582	-0.0046	0	45.412	37.678	1	2	0	0	0	15C(57.0215), 27R(0.9840), 5C(57.0215)	NA	TRUE	sp|P08246|ELNE_HUMAN	P08246	ELNE_HUMAN	ELANE	Neutrophil elastase	NA	NA
CK_P2003_182.101614.101614.3	interact-CK_P2003_182.pep.xml	IDSGLYLGSGYFTAIQNLR	IDSGLYLGSGYFTAIQNLR[157]	19	3	6308.481	2088.0881	2088.0598	697.0366	697.0272	2088.0527	697.0248	0.0073	0.09484	15.592	10.784	0.9833	2	0	0	0	19R(0.9840)	NA	TRUE	sp|P02788|TRFL_HUMAN	P02788	TRFL_HUMAN	LTF	Lactotransferrin	NA	NA
CK_P2003_182.102384.102384.3	interact-CK_P2003_182.pep.xml	QAGVCFGDSGSPLVCNGLIHGIASFVR	QAGVCFGDSGSPLVCNGLIHGIASFVR[157]	27	3	6352.492	2819.3787	2819.3521	940.8002	940.7913	2818.3528	940.4582	0.9995	0.1468	13.833	10.385	0.9558	2	0	0	0	15C(57.0215), 27R(0.9840), 5C(57.0215)	NA	TRUE	sp|P08246|ELNE_HUMAN	P08246	ELNE_HUMAN	ELANE	Neutrophil elastase	NA	NA
CK_P2003_182.102590.102590.3	interact-CK_P2003_182.pep.xml	QAGVCFGDSGSPLVCNGLIHGIASFVR	QAGVCFGDSGSPLVCNGLIHGIASFVR[157]	27	3	6363.447	2818.3787	2818.344	940.4668	940.4553	2818.3528	940.4582	-0.0085	3.585e-4	23.282	18.995	1	2	0	0	0	15C(57.0215), 27R(0.9840), 5C(57.0215)	NA	TRUE	sp|P08246|ELNE_HUMAN	P08246	ELNE_HUMAN	ELANE	Neutrophil elastase	NA	NA
CK_P2003_182.103466.103466.3	interact-CK_P2003_182.pep.xml	YWCLWEGAQNGRCPLLVDSEGWVK	YWCLWEGAQNGR[157]CPLLVDSEGWVK	24	3	6413.475	2924.3718	2924.3445	975.7979	975.7888	2923.342	975.4546	1.0026	0.003336	11.407	11.407	0.9659	2	1	0	0	12R(0.9840), 13C(57.0215), 3C(57.0215)	NA	TRUE	sp|P01833|PIGR_HUMAN	P01833	PIGR_HUMAN	PIGR	Polymeric immunoglobulin receptor	NA	NA
CK_P2003_182.104329.104329.3	interact-CK_P2003_182.pep.xml	HVEDVPAFQALGSLNDLQFFR	HVEDVPAFQALGSLNDLQFFR[157]	21	3	6461.441	2403.2085	2403.1821	802.0768	802.068	2403.1858	802.0692	-0.0034	0.07187	19.594	19.311	0.9953	2	0	0	0	21R(0.9840)	NA	TRUE	sp|P25311|ZA2G_HUMAN	P25311	ZA2G_HUMAN	AZGP1	Zinc-alpha-2-glycoprotein	NA	NA
CK_P2003_182.104352.104352.4	interact-CK_P2003_182.pep.xml	GPRGPYPPGPLAPPQPFGPGFVPPPPPPPYGPGR	GPR[157]GPYPPGPLAPPQPFGPGFVPPPPPPPYGPGR	34	4	6462.65	3412.7805	3412.7529	854.2024	854.1955	3411.7556	853.9462	0.9975	0.08308	14.822	10.661	0.7848	2	1	0	0	3R(0.9840)	NA	TRUE	sp|P02814|SMR3B_HUMAN	P02814	SMR3B_HUMAN	SMR3B	Submaxillary gland androgen-regulated protein 3B	NA	NA
CK_P2003_182.104551.104551.4	interact-CK_P2003_182.pep.xml	GPRGPYPPGPLAPPQPFGPGFVPPPPPPPYGPGR	GPR[157]GPYPPGPLAPPQPFGPGFVPPPPPPPYGPGR	34	4	6473.276	3411.7842	3411.7505	853.9533	853.9449	3411.7556	853.9462	-0.0048	0.03065	17.554	10.718	0.9817	2	1	0	0	3R(0.9840)	NA	TRUE	sp|P02814|SMR3B_HUMAN	P02814	SMR3B_HUMAN	SMR3B	Submaxillary gland androgen-regulated protein 3B	NA	NA
CK_P2003_182.105143.105143.3	interact-CK_P2003_182.pep.xml	HVEDVPAFQALGSLNDLQFFR	HVEDVPAFQALGSLNDLQFFR[157]	21	3	6505.855	2403.224	2403.1904	802.0819	802.0707	2403.1858	802.0692	0.0048	0.01023	15.46	12.409	0.9988	2	0	0	0	21R(0.9840)	NA	TRUE	sp|P25311|ZA2G_HUMAN	P25311	ZA2G_HUMAN	AZGP1	Zinc-alpha-2-glycoprotein	NA	NA
CK_P2003_182.105322.105322.3	interact-CK_P2003_182.pep.xml	QNLEPLFEQYINNLR	QNLEPLFEQYINNLR[157]	15	3	6517.762	1890.9712	1890.9512	631.331	631.3243	1890.9475	631.3231	0.0039	0.1191	13.196	13.196	0.991	2	0	0	0	15R(0.9840)	NA	FALSE	sp|P02538|K2C6A_HUMAN	P02538	K2C6A_HUMAN	KRT6A	Keratin, type II cytoskeletal 6A	KRT5, KRT6B, KRT6C	sp|P04259|K2C6B_HUMAN, sp|P13647|K2C5_HUMAN, sp|P48668|K2C6C_HUMAN
CK_P2003_182.105669.105669.3	interact-CK_P2003_182.pep.xml	ESTVFEDLSDEAERDEYELLCPDNTR	ESTVFEDLSDEAERDEYELLCPDNTR[157]	26	3	6545.084	3132.3743	3132.3398	1045.132	1045.1205	3132.3352	1045.119	0.0048	4.232e-5	26.994	24.674	1	2	1	0	0	21C(57.0215), 26R(0.9840)	NA	TRUE	sp|P02788|TRFL_HUMAN	P02788	TRFL_HUMAN	LTF	Lactotransferrin	NA	NA
CK_P2003_182.105827.105827.3	interact-CK_P2003_182.pep.xml	ESTVFEDLSDEAERDEYELLCPDNTR	ESTVFEDLSDEAERDEYELLCPDNTR[157]	26	3	6555.504	3132.3643	3132.333	1045.1287	1045.1183	3132.3352	1045.119	-0.0019	1.537e-8	41.753	38.996	1	2	1	0	0	21C(57.0215), 26R(0.9840)	NA	TRUE	sp|P02788|TRFL_HUMAN	P02788	TRFL_HUMAN	LTF	Lactotransferrin	NA	NA
CK_P2003_182.106011.106011.3	interact-CK_P2003_182.pep.xml	ESTVFEDLSDEAERDEYELLCPDNTR	ESTVFEDLSDEAERDEYELLCPDNTR[157]	26	3	6565.913	3132.3608	3132.3315	1045.1275	1045.1178	3132.3352	1045.119	-0.0034	6.827e-6	31.163	28.705	1	2	1	0	0	21C(57.0215), 26R(0.9840)	NA	TRUE	sp|P02788|TRFL_HUMAN	P02788	TRFL_HUMAN	LTF	Lactotransferrin	NA	NA
CK_P2003_182.106453.106453.4	interact-CK_P2003_182.pep.xml	LDGPFAVCHDTLDPRPFLEQCVYDLCVVGGER	LDGPFAVCHDTLDPR[157]PFLEQCVYDLCVVGGER	32	4	6591.037	3734.7837	3734.7285	934.7032	934.6894	3734.7166	934.6864	0.0122	0.03771	17.194	17.194	0.9953	2	0	0	0	15R(0.9840), 21C(57.0215), 26C(57.0215), 8C(57.0215)	NA	TRUE	sp|Q9Y6R7|FCGBP_HUMAN	Q9Y6R7	FCGBP_HUMAN	FCGBP	IgGFc-binding protein	NA	NA
CK_P2003_182.107383.107383.2	interact-CK_P2003_182.pep.xml	VDIPALGVSVTFNGQVFQAR	VDIPALGVSVTFNGQVFQAR[157]	20	2	6654.197	2118.134	2118.1145	1060.0743	1060.0645	2118.1108	1060.0627	0.0039	0.09359	14.615	14.615	0.9872	2	0	0	0	20R(0.9840)	NA	TRUE	sp|Q9HC84|MUC5B_HUMAN	Q9HC84	MUC5B_HUMAN	MUC5B	Mucin-5B	NA	NA
CK_P2003_182.107570.107570.3	interact-CK_P2003_182.pep.xml	QLGCGWATSAPGNARFGQGSGPIVLDDVR	QLGCGWATSAPGNAR[157]FGQGSGPIVLDDVR	29	3	6668.738	2986.4016	2986.3726	996.4745	996.4648	2986.4353	996.4857	-0.0624	7.46e-4	23.009	23.009	0.9629	2	1	0	0	15R(0.9840), 4C(57.0215)	NA	TRUE	sp|Q9UGM3|DMBT1_HUMAN	Q9UGM3	DMBT1_HUMAN	DMBT1	Deleted in malignant brain tumors 1 protein	NA	NA
CK_P2003_182.107637.107637.2	interact-CK_P2003_182.pep.xml	VDIPALGVSVTFNGQVFQAR	VDIPALGVSVTFNGQVFQAR[157]	20	2	6674.243	2118.1257	2118.1135	1060.0701	1060.064	2118.1108	1060.0627	0.0029	0.2817	12.701	12.701	0.9613	2	0	0	0	20R(0.9840)	NA	TRUE	sp|Q9HC84|MUC5B_HUMAN	Q9HC84	MUC5B_HUMAN	MUC5B	Mucin-5B	NA	NA
CK_P2003_182.107670.107670.2	interact-CK_P2003_182.pep.xml	AMGIMNSFVNDIFER	AMGIMNSFVNDIFER[157]	15	2	6676.645	1743.816	1743.7936	872.9153	872.9041	1743.7959	872.9052	-0.002	0.05818	16.441	10.915	0.9922	2	0	0	0	15R(0.9840)	NA	FALSE	sp|P58876|H2B1D_HUMAN	P58876	H2B1D_HUMAN	HIST1H2BD	Histone H2B type 1-D	H2BFS, HIST1H2BB, HIST1H2BH, HIST1H2BI, HIST1H2BJ, HIST1H2BK, HIST1H2BL, HIST1H2BM, HIST1H2BN, HIST1H2BO, HIST2H2BE, HIST2H2BF, HIST3H2BB	sp|O60814|H2B1K_HUMAN, sp|P06899|H2B1J_HUMAN, sp|P23527|H2B1O_HUMAN, sp|P33778|H2B1B_HUMAN, sp|P57053|H2BFS_HUMAN, sp|P62807|H2B1C_HUMAN, sp|Q16778|H2B2E_HUMAN, sp|Q5QNW6|H2B2F_HUMAN, sp|Q8N257|H2B3B_HUMAN, sp|Q93079|H2B1H_HUMAN, sp|Q99877|H2B1N_HUMAN, sp|Q99879|H2B1M_HUMAN, sp|Q99880|H2B1L_HUMAN
CK_P2003_182.107779.107779.2	interact-CK_P2003_182.pep.xml	VDIPALGVSVTFNGQVFQAR	VDIPALGVSVTFNGQVFQAR[157]	20	2	6685.011	2118.1287	2118.1123	1060.0716	1060.0634	2118.1108	1060.0627	0.0017	1.582e-4	16.703	16.703	0.9999	2	0	0	0	20R(0.9840)	NA	TRUE	sp|Q9HC84|MUC5B_HUMAN	Q9HC84	MUC5B_HUMAN	MUC5B	Mucin-5B	NA	NA
CK_P2003_182.107808.107808.2	interact-CK_P2003_182.pep.xml	AMGIMNSFVNDIFER	AMGIMNSFVNDIFER[157]	15	2	6687.01	1743.8121	1743.7942	872.9133	872.9044	1743.7959	872.9052	-0.0014	0.008695	19.743	13.891	0.9983	2	0	0	0	15R(0.9840)	NA	FALSE	sp|P58876|H2B1D_HUMAN	P58876	H2B1D_HUMAN	HIST1H2BD	Histone H2B type 1-D	H2BFS, HIST1H2BB, HIST1H2BH, HIST1H2BI, HIST1H2BJ, HIST1H2BK, HIST1H2BL, HIST1H2BM, HIST1H2BN, HIST1H2BO, HIST2H2BE, HIST2H2BF, HIST3H2BB	sp|O60814|H2B1K_HUMAN, sp|P06899|H2B1J_HUMAN, sp|P23527|H2B1O_HUMAN, sp|P33778|H2B1B_HUMAN, sp|P57053|H2BFS_HUMAN, sp|P62807|H2B1C_HUMAN, sp|Q16778|H2B2E_HUMAN, sp|Q5QNW6|H2B2F_HUMAN, sp|Q8N257|H2B3B_HUMAN, sp|Q93079|H2B1H_HUMAN, sp|Q99877|H2B1N_HUMAN, sp|Q99879|H2B1M_HUMAN, sp|Q99880|H2B1L_HUMAN
CK_P2003_182.107936.107936.2	interact-CK_P2003_182.pep.xml	VDIPALGVSVTFNGQVFQAR	VDIPALGVSVTFNGQVFQAR[157]	20	2	6696.659	2118.1338	2118.1155	1060.0742	1060.065	2118.1108	1060.0627	0.0048	0.04029	16.079	16.079	0.9917	2	0	0	0	20R(0.9840)	NA	TRUE	sp|Q9HC84|MUC5B_HUMAN	Q9HC84	MUC5B_HUMAN	MUC5B	Mucin-5B	NA	NA
CK_P2003_182.108426.108426.3	interact-CK_P2003_182.pep.xml	YRGDQDATMSILDISMMTGFAPDTDDLK	YR[157]GDQDATMSILDISMMTGFAPDTDDLK	28	3	6739.344	3107.4268	3107.3901	1036.8162	1036.804	3107.3774	1036.7997	0.0129	0.01889	16.395	12.486	0.9185	2	1	0	0	2R(0.9840)	NA	TRUE	sp|P01024|CO3_HUMAN	P01024	CO3_HUMAN	C3	Complement C3	NA	NA
CK_P2003_182.109624.109624.3	interact-CK_P2003_182.pep.xml	HVEDVPAFQALGSLNDLQFFR	HVEDVPAFQALGSLNDLQFFR[157]	21	3	6823.042	2403.2302	2403.1995	802.084	802.0738	2403.1858	802.0692	0.0139	0.2058	14.265	11.83	0.8726	2	0	0	0	21R(0.9840)	NA	TRUE	sp|P25311|ZA2G_HUMAN	P25311	ZA2G_HUMAN	AZGP1	Zinc-alpha-2-glycoprotein	NA	NA
CK_P2003_182.11056.11056.2	interact-CK_P2003_182.pep.xml	SAQCLRYK	SAQCLR[157]YK	8	2	1638.447	1025.503	1025.4956	513.7588	513.7551	1025.4963	513.7554	-4e-4	8.972e-4	18.594	11.952	0.988	2	1	0	0	4C(57.0215), 6R(0.9840)	NA	TRUE	sp|P03973|SLPI_HUMAN	P03973	SLPI_HUMAN	SLPI	Antileukoproteinase	NA	NA
CK_P2003_182.110913.110913.2	interact-CK_P2003_182.pep.xml	DAGFYWCLTNGDTLWR	DAGFYWCLTNGDTLWR[157]	16	2	6902.049	1974.883	1974.8579	988.4488	988.4362	1974.8569	988.4357	0.0012	0.005695	19.478	15.763	0.9986	2	0	0	0	16R(0.9840), 7C(57.0215)	NA	TRUE	sp|P01833|PIGR_HUMAN	P01833	PIGR_HUMAN	PIGR	Polymeric immunoglobulin receptor	NA	NA
CK_P2003_182.110989.110989.3	interact-CK_P2003_182.pep.xml	DAGFYWCLTNGDTLWR	DAGFYWCLTNGDTLWR[157]	16	3	6908.51	1974.8804	1974.8602	659.3007	659.294	1974.8569	659.2929	0.0035	0.00127	13.085	12.892	0.9998	2	0	0	0	16R(0.9840), 7C(57.0215)	NA	TRUE	sp|P01833|PIGR_HUMAN	P01833	PIGR_HUMAN	PIGR	Polymeric immunoglobulin receptor	NA	NA
CK_P2003_182.111036.111036.2	interact-CK_P2003_182.pep.xml	DAGFYWCLTNGDTLWR	DAGFYWCLTNGDTLWR[157]	16	2	6912.267	1974.8796	1974.8571	988.4471	988.4358	1974.8569	988.4357	3e-4	3.583e-4	23.123	20.694	0.9998	2	0	0	0	16R(0.9840), 7C(57.0215)	NA	TRUE	sp|P01833|PIGR_HUMAN	P01833	PIGR_HUMAN	PIGR	Polymeric immunoglobulin receptor	NA	NA
CK_P2003_182.111183.111183.2	interact-CK_P2003_182.pep.xml	DAGFYWCLTNGDTLWR	DAGFYWCLTNGDTLWR[157]	16	2	6922.514	1974.8739	1974.8533	988.4442	988.4339	1974.8569	988.4357	-0.0034	0.001775	21.147	20.585	0.9992	2	0	0	0	16R(0.9840), 7C(57.0215)	NA	TRUE	sp|P01833|PIGR_HUMAN	P01833	PIGR_HUMAN	PIGR	Polymeric immunoglobulin receptor	NA	NA
CK_P2003_182.11133.11133.3	interact-CK_P2003_182.pep.xml	HSRACQQFLK	HSR[157]ACQQFLK	10	3	1642.665	1274.6282	1274.6183	425.8833	425.88	1274.6189	425.8802	-3e-4	0.07731	15.947	14.365	0.9363	2	1	0	0	3R(0.9840), 5C(57.0215)	NA	TRUE	sp|Q6UXB2|CXL17_HUMAN	Q6UXB2	CXL17_HUMAN	CXCL17	C-X-C motif chemokine 17	NA	NA
CK_P2003_182.111341.111341.2	interact-CK_P2003_182.pep.xml	DAGFYWCLTNGDTLWR	DAGFYWCLTNGDTLWR[157]	16	2	6932.914	1974.8717	1974.8502	988.4431	988.4324	1974.8569	988.4357	-0.0064	0.001274	23.079	18.942	0.9988	2	0	0	0	16R(0.9840), 7C(57.0215)	NA	TRUE	sp|P01833|PIGR_HUMAN	P01833	PIGR_HUMAN	PIGR	Polymeric immunoglobulin receptor	NA	NA
CK_P2003_182.111500.111500.2	interact-CK_P2003_182.pep.xml	DAGFYWCLTNGDTLWR	DAGFYWCLTNGDTLWR[157]	16	2	6943.368	1974.8745	1974.8492	988.4445	988.4319	1974.8569	988.4357	-0.0074	0.03485	16.331	12.508	0.9832	2	0	0	0	16R(0.9840), 7C(57.0215)	NA	TRUE	sp|P01833|PIGR_HUMAN	P01833	PIGR_HUMAN	PIGR	Polymeric immunoglobulin receptor	NA	NA
CK_P2003_182.111688.111688.2	interact-CK_P2003_182.pep.xml	DAGFYWCLTNGDTLWR	DAGFYWCLTNGDTLWR[157]	16	2	6958.255	1974.8783	1974.8544	988.4464	988.4345	1974.8569	988.4357	-0.0023	0.00448	19.895	12.767	0.9987	2	0	0	0	16R(0.9840), 7C(57.0215)	NA	TRUE	sp|P01833|PIGR_HUMAN	P01833	PIGR_HUMAN	PIGR	Polymeric immunoglobulin receptor	NA	NA
CK_P2003_182.111772.111772.3	interact-CK_P2003_182.pep.xml	DAGFYWCLTNGDTLWR	DAGFYWCLTNGDTLWR[157]	16	3	6964.909	1974.8777	1974.8572	659.2998	659.293	1974.8569	659.2929	4e-4	0.0996	14.507	12.638	0.9939	2	0	0	0	16R(0.9840), 7C(57.0215)	NA	TRUE	sp|P01833|PIGR_HUMAN	P01833	PIGR_HUMAN	PIGR	Polymeric immunoglobulin receptor	NA	NA
CK_P2003_182.111820.111820.2	interact-CK_P2003_182.pep.xml	DAGFYWCLTNGDTLWR	DAGFYWCLTNGDTLWR[157]	16	2	6968.633	1974.8777	1974.8553	988.4461	988.4349	1974.8569	988.4357	-0.0013	1.467e-4	25.023	24.454	0.9999	2	0	0	0	16R(0.9840), 7C(57.0215)	NA	TRUE	sp|P01833|PIGR_HUMAN	P01833	PIGR_HUMAN	PIGR	Polymeric immunoglobulin receptor	NA	NA
CK_P2003_182.111951.111951.2	interact-CK_P2003_182.pep.xml	DAGFYWCLTNGDTLWR	DAGFYWCLTNGDTLWR[157]	16	2	6978.74	1974.8757	1974.8551	988.4451	988.4348	1974.8569	988.4357	-0.0015	1.874e-8	31.073	28.527	1	2	0	0	0	16R(0.9840), 7C(57.0215)	NA	TRUE	sp|P01833|PIGR_HUMAN	P01833	PIGR_HUMAN	PIGR	Polymeric immunoglobulin receptor	NA	NA
CK_P2003_182.112091.112091.2	interact-CK_P2003_182.pep.xml	DAGFYWCLTNGDTLWR	DAGFYWCLTNGDTLWR[157]	16	2	6989.017	1974.8733	1974.8513	988.4439	988.4329	1974.8569	988.4357	-0.0053	3.889e-7	25.057	22.578	1	2	0	0	0	16R(0.9840), 7C(57.0215)	NA	TRUE	sp|P01833|PIGR_HUMAN	P01833	PIGR_HUMAN	PIGR	Polymeric immunoglobulin receptor	NA	NA
CK_P2003_182.112231.112231.2	interact-CK_P2003_182.pep.xml	DAGFYWCLTNGDTLWR	DAGFYWCLTNGDTLWR[157]	16	2	6999.214	1974.8737	1974.8519	988.4441	988.4332	1974.8569	988.4357	-0.0047	2.544e-6	24.897	22.389	1	2	0	0	0	16R(0.9840), 7C(57.0215)	NA	TRUE	sp|P01833|PIGR_HUMAN	P01833	PIGR_HUMAN	PIGR	Polymeric immunoglobulin receptor	NA	NA
CK_P2003_182.112355.112355.2	interact-CK_P2003_182.pep.xml	DAGFYWCLTNGDTLWR	DAGFYWCLTNGDTLWR[157]	16	2	7009.536	1974.8771	1974.8534	988.4458	988.434	1974.8569	988.4357	-0.0032	0.02408	21.203	19.007	0.9958	2	0	0	0	16R(0.9840), 7C(57.0215)	NA	TRUE	sp|P01833|PIGR_HUMAN	P01833	PIGR_HUMAN	PIGR	Polymeric immunoglobulin receptor	NA	NA
CK_P2003_182.112426.112426.4	interact-CK_P2003_182.pep.xml	SGNTFRPEVHLLPPPSEELALNELVTLTCLAR	SGNTFR[157]PEVHLLPPPSEELALNELVTLTCLAR	32	4	7016.053	3573.8958	3573.8564	894.4812	894.4714	3573.8499	894.4698	0.0068	5e-14	40.216	33.44	1	2	0	0	0	29C(57.0215), 6R(0.9840)	NA	FALSE	sp|P01876|IGHA1_HUMAN	P01876	IGHA1_HUMAN	IGHA1	Immunoglobulin heavy constant alpha 1	IGHA2	sp|P01877|IGHA2_HUMAN
CK_P2003_182.112471.112471.2	interact-CK_P2003_182.pep.xml	DAGFYWCLTNGDTLWR	DAGFYWCLTNGDTLWR[157]	16	2	7019.778	1974.8762	1974.8533	988.4454	988.4339	1974.8569	988.4357	-0.0034	0.00199	23.09	20.675	0.9991	2	0	0	0	16R(0.9840), 7C(57.0215)	NA	TRUE	sp|P01833|PIGR_HUMAN	P01833	PIGR_HUMAN	PIGR	Polymeric immunoglobulin receptor	NA	NA
CK_P2003_182.11255.11255.2	interact-CK_P2003_182.pep.xml	SAQCLRYK	SAQCLR[157]YK	8	2	1648.752	1025.5044	1025.4956	513.7595	513.7551	1025.4963	513.7554	-4e-4	0.001543	18.54	12.57	0.9793	2	1	0	0	4C(57.0215), 6R(0.9840)	NA	TRUE	sp|P03973|SLPI_HUMAN	P03973	SLPI_HUMAN	SLPI	Antileukoproteinase	NA	NA
CK_P2003_182.112552.112552.4	interact-CK_P2003_182.pep.xml	SGNTFRPEVHLLPPPSEELALNELVTLTCLAR	SGNTFR[157]PEVHLLPPPSEELALNELVTLTCLAR	32	4	7026.536	3573.8938	3573.8533	894.4807	894.4706	3573.8499	894.4698	0.0036	1e-14	50.045	40.344	1	2	0	0	0	29C(57.0215), 6R(0.9840)	NA	FALSE	sp|P01876|IGHA1_HUMAN	P01876	IGHA1_HUMAN	IGHA1	Immunoglobulin heavy constant alpha 1	IGHA2	sp|P01877|IGHA2_HUMAN
CK_P2003_182.112564.112564.3	interact-CK_P2003_182.pep.xml	DAGFYWCLTNGDTLWR	DAGFYWCLTNGDTLWR[157]	16	3	7027.577	1974.8767	1974.8555	659.2995	659.2924	1974.8569	659.2929	-0.0012	0.04983	15.71	13.744	0.9967	2	0	0	0	16R(0.9840), 7C(57.0215)	NA	TRUE	sp|P01833|PIGR_HUMAN	P01833	PIGR_HUMAN	PIGR	Polymeric immunoglobulin receptor	NA	NA
CK_P2003_182.112592.112592.2	interact-CK_P2003_182.pep.xml	DAGFYWCLTNGDTLWR	DAGFYWCLTNGDTLWR[157]	16	2	7029.931	1974.8752	1974.8528	988.4449	988.4337	1974.8569	988.4357	-0.0039	0.00328	23.271	22.775	0.9985	2	0	0	0	16R(0.9840), 7C(57.0215)	NA	TRUE	sp|P01833|PIGR_HUMAN	P01833	PIGR_HUMAN	PIGR	Polymeric immunoglobulin receptor	NA	NA
CK_P2003_182.112599.112599.3	interact-CK_P2003_182.pep.xml	SGNTFRPEVHLLPPPSEELALNELVTLTCLAR	SGNTFR[157]PEVHLLPPPSEELALNELVTLTCLAR	32	3	7030.388	3573.881	3573.854	1192.3009	1192.2919	3573.8499	1192.2906	0.0044	7.98e-5	17.892	16.311	1	2	0	0	0	29C(57.0215), 6R(0.9840)	NA	FALSE	sp|P01876|IGHA1_HUMAN	P01876	IGHA1_HUMAN	IGHA1	Immunoglobulin heavy constant alpha 1	IGHA2	sp|P01877|IGHA2_HUMAN
CK_P2003_182.112676.112676.4	interact-CK_P2003_182.pep.xml	SGNTFRPEVHLLPPPSEELALNELVTLTCLAR	SGNTFR[157]PEVHLLPPPSEELALNELVTLTCLAR	32	4	7036.707	3573.8796	3573.8447	894.4772	894.4685	3573.8499	894.4698	-0.0048	7.374e-10	45.038	42.798	1	2	0	0	0	29C(57.0215), 6R(0.9840)	NA	FALSE	sp|P01876|IGHA1_HUMAN	P01876	IGHA1_HUMAN	IGHA1	Immunoglobulin heavy constant alpha 1	IGHA2	sp|P01877|IGHA2_HUMAN
CK_P2003_182.113831.113831.4	interact-CK_P2003_182.pep.xml	SGNTFRPEVHLLPPPSEELALNELVTLTCLAR	SGNTFR[157]PEVHLLPPPSEELALNELVTLTCLAR	32	4	7161.595	3573.895	3573.8721	894.481	894.4753	3573.8499	894.4698	0.0224	0	61.093	27.358	1	2	0	0	0	29C(57.0215), 6R(0.9840)	NA	FALSE	sp|P01876|IGHA1_HUMAN	P01876	IGHA1_HUMAN	IGHA1	Immunoglobulin heavy constant alpha 1	IGHA2	sp|P01877|IGHA2_HUMAN
CK_P2003_182.113909.113909.3	interact-CK_P2003_182.pep.xml	SGNTFRPEVHLLPPPSEELALNELVTLTCLAR	SGNTFR[157]PEVHLLPPPSEELALNELVTLTCLAR	32	3	7169.416	3573.8914	3573.8545	1192.3044	1192.2921	3573.8499	1192.2906	0.0048	1.574e-5	29.712	21.135	1	2	0	0	0	29C(57.0215), 6R(0.9840)	NA	FALSE	sp|P01876|IGHA1_HUMAN	P01876	IGHA1_HUMAN	IGHA1	Immunoglobulin heavy constant alpha 1	IGHA2	sp|P01877|IGHA2_HUMAN
CK_P2003_182.113927.113927.4	interact-CK_P2003_182.pep.xml	SGNTFRPEVHLLPPPSEELALNELVTLTCLAR	SGNTFR[157]PEVHLLPPPSEELALNELVTLTCLAR	32	4	7171.768	3573.8958	3573.8845	894.4812	894.4784	3573.8499	894.4698	0.0349	0	55.385	26.58	1	2	0	0	0	29C(57.0215), 6R(0.9840)	NA	FALSE	sp|P01876|IGHA1_HUMAN	P01876	IGHA1_HUMAN	IGHA1	Immunoglobulin heavy constant alpha 1	IGHA2	sp|P01877|IGHA2_HUMAN
CK_P2003_182.114019.114019.3	interact-CK_P2003_182.pep.xml	SGNTFRPEVHLLPPPSEELALNELVTLTCLAR	SGNTFR[157]PEVHLLPPPSEELALNELVTLTCLAR	32	3	7179.668	3573.9087	3573.8481	1192.3102	1192.29	3573.8499	1192.2906	-0.0014	1.056e-8	42.406	26.085	1	2	0	0	0	29C(57.0215), 6R(0.9840)	NA	FALSE	sp|P01876|IGHA1_HUMAN	P01876	IGHA1_HUMAN	IGHA1	Immunoglobulin heavy constant alpha 1	IGHA2	sp|P01877|IGHA2_HUMAN
CK_P2003_182.114040.114040.4	interact-CK_P2003_182.pep.xml	SGNTFRPEVHLLPPPSEELALNELVTLTCLAR	SGNTFR[157]PEVHLLPPPSEELALNELVTLTCLAR	32	4	7181.977	3573.8838	3573.8748	894.4782	894.476	3573.8499	894.4698	0.0251	0	66	31.5	1	2	0	0	0	29C(57.0215), 6R(0.9840)	NA	FALSE	sp|P01876|IGHA1_HUMAN	P01876	IGHA1_HUMAN	IGHA1	Immunoglobulin heavy constant alpha 1	IGHA2	sp|P01877|IGHA2_HUMAN
CK_P2003_182.114090.114090.5	interact-CK_P2003_182.pep.xml	SGNTFRPEVHLLPPPSEELALNELVTLTCLAR	SGNTFR[157]PEVHLLPPPSEELALNELVTLTCLAR	32	5	7185.749	3573.9016	3573.8391	715.7876	715.7751	3573.8499	715.7773	-0.0104	5.303e-4	14.602	8.781	1	2	0	0	0	29C(57.0215), 6R(0.9840)	NA	FALSE	sp|P01876|IGHA1_HUMAN	P01876	IGHA1_HUMAN	IGHA1	Immunoglobulin heavy constant alpha 1	IGHA2	sp|P01877|IGHA2_HUMAN
CK_P2003_182.114138.114138.3	interact-CK_P2003_182.pep.xml	SGNTFRPEVHLLPPPSEELALNELVTLTCLAR	SGNTFR[157]PEVHLLPPPSEELALNELVTLTCLAR	32	3	7190.013	3573.8809	3573.8442	1192.3009	1192.2887	3573.8499	1192.2906	-0.0053	3.426e-4	24.361	14.207	1	2	0	0	0	29C(57.0215), 6R(0.9840)	NA	FALSE	sp|P01876|IGHA1_HUMAN	P01876	IGHA1_HUMAN	IGHA1	Immunoglobulin heavy constant alpha 1	IGHA2	sp|P01877|IGHA2_HUMAN
CK_P2003_182.114157.114157.4	interact-CK_P2003_182.pep.xml	SGNTFRPEVHLLPPPSEELALNELVTLTCLAR	SGNTFR[157]PEVHLLPPPSEELALNELVTLTCLAR	32	4	7192.247	3573.901	3573.8652	894.4825	894.4736	3573.8499	894.4698	0.0156	0	66.251	31.731	1	2	0	0	0	29C(57.0215), 6R(0.9840)	NA	FALSE	sp|P01876|IGHA1_HUMAN	P01876	IGHA1_HUMAN	IGHA1	Immunoglobulin heavy constant alpha 1	IGHA2	sp|P01877|IGHA2_HUMAN
CK_P2003_182.114242.114242.3	interact-CK_P2003_182.pep.xml	SGNTFRPEVHLLPPPSEELALNELVTLTCLAR	SGNTFR[157]PEVHLLPPPSEELALNELVTLTCLAR	32	3	7200.212	3573.8965	3573.8438	1192.3061	1192.2885	3573.8499	1192.2906	-0.0058	0.002541	17.88	12.231	0.9995	2	0	0	0	29C(57.0215), 6R(0.9840)	NA	FALSE	sp|P01876|IGHA1_HUMAN	P01876	IGHA1_HUMAN	IGHA1	Immunoglobulin heavy constant alpha 1	IGHA2	sp|P01877|IGHA2_HUMAN
CK_P2003_182.114261.114261.4	interact-CK_P2003_182.pep.xml	SGNTFRPEVHLLPPPSEELALNELVTLTCLAR	SGNTFR[157]PEVHLLPPPSEELALNELVTLTCLAR	32	4	7202.377	3573.895	3573.854	894.481	894.4708	3573.8499	894.4698	0.0044	0	55.879	24.778	1	2	0	0	0	29C(57.0215), 6R(0.9840)	NA	FALSE	sp|P01876|IGHA1_HUMAN	P01876	IGHA1_HUMAN	IGHA1	Immunoglobulin heavy constant alpha 1	IGHA2	sp|P01877|IGHA2_HUMAN
CK_P2003_182.114354.114354.4	interact-CK_P2003_182.pep.xml	SGNTFRPEVHLLPPPSEELALNELVTLTCLAR	SGNTFR[157]PEVHLLPPPSEELALNELVTLTCLAR	32	4	7212.555	3573.9014	3573.8477	894.4826	894.4692	3573.8499	894.4698	-0.0019	1.869e-7	37.414	21.988	1	2	0	0	0	29C(57.0215), 6R(0.9840)	NA	FALSE	sp|P01876|IGHA1_HUMAN	P01876	IGHA1_HUMAN	IGHA1	Immunoglobulin heavy constant alpha 1	IGHA2	sp|P01877|IGHA2_HUMAN
CK_P2003_182.114440.114440.4	interact-CK_P2003_182.pep.xml	SGNTFRPEVHLLPPPSEELALNELVTLTCLAR	SGNTFR[157]PEVHLLPPPSEELALNELVTLTCLAR	32	4	7222.849	3573.9014	3573.8574	894.4826	894.4716	3573.8499	894.4698	0.0078	9.84e-6	31.528	25.842	1	2	0	0	0	29C(57.0215), 6R(0.9840)	NA	FALSE	sp|P01876|IGHA1_HUMAN	P01876	IGHA1_HUMAN	IGHA1	Immunoglobulin heavy constant alpha 1	IGHA2	sp|P01877|IGHA2_HUMAN
CK_P2003_182.114775.114775.4	interact-CK_P2003_182.pep.xml	SGNTFRPEVHLLPPPSEELALNELVTLTCLAR	SGNTFR[157]PEVHLLPPPSEELALNELVTLTCLAR	32	4	7264.576	3575.908	3575.8684	894.9843	894.9744	3573.8499	894.4698	2.0188	0.04943	14.724	14.724	0.9017	2	0	0	0	29C(57.0215), 6R(0.9840)	NA	FALSE	sp|P01876|IGHA1_HUMAN	P01876	IGHA1_HUMAN	IGHA1	Immunoglobulin heavy constant alpha 1	IGHA2	sp|P01877|IGHA2_HUMAN
CK_P2003_182.116654.116654.3	interact-CK_P2003_182.pep.xml	IAKEEIFGPVQEILRFK	IAKEEIFGPVQEILR[157]FK	17	3	7473.36	2017.1404	2017.121	673.3874	673.3809	2017.1246	673.3821	-0.0034	4.578e-4	19.107	10.173	0.9999	2	2	0	0	15R(0.9840)	NA	TRUE	sp|O94788|AL1A2_HUMAN	O94788	AL1A2_HUMAN	ALDH1A2	Retinal dehydrogenase 2	NA	NA
CK_P2003_182.116750.116750.3	interact-CK_P2003_182.pep.xml	IAKEEIFGPVQEILRFK	IAKEEIFGPVQEILR[157]FK	17	3	7483.615	2017.1414	2017.1238	673.3877	673.3819	2017.1246	673.3821	-6e-4	6.152e-4	19.126	11.113	0.9997	2	2	0	0	15R(0.9840)	NA	TRUE	sp|O94788|AL1A2_HUMAN	O94788	AL1A2_HUMAN	ALDH1A2	Retinal dehydrogenase 2	NA	NA
CK_P2003_182.118453.118453.3	interact-CK_P2003_182.pep.xml	IAKEEIFGPVQEILRFK	IAKEEIFGPVQEILR[157]FK	17	3	7697.65	2017.1451	2017.1385	673.389	673.3868	2017.1246	673.3821	0.0141	0.005969	16.769	11.328	0.8551	2	2	0	0	15R(0.9840)	NA	TRUE	sp|O94788|AL1A2_HUMAN	O94788	AL1A2_HUMAN	ALDH1A2	Retinal dehydrogenase 2	NA	NA
CK_P2003_182.118523.118523.3	interact-CK_P2003_182.pep.xml	IAKEEIFGPVQEILRFK	IAKEEIFGPVQEILR[157]FK	17	3	7707.856	2017.1437	2017.1365	673.3885	673.3861	2017.1246	673.3821	0.012	0.003644	16.845	12.851	0.9107	2	2	0	0	15R(0.9840)	NA	TRUE	sp|O94788|AL1A2_HUMAN	O94788	AL1A2_HUMAN	ALDH1A2	Retinal dehydrogenase 2	NA	NA
CK_P2003_182.118588.118588.3	interact-CK_P2003_182.pep.xml	IAKEEIFGPVQEILRFK	IAKEEIFGPVQEILR[157]FK	17	3	7718.316	2017.1473	2017.1379	673.3897	673.3866	2017.1246	673.3821	0.0135	0.009879	16.845	12.88	0.8426	2	2	0	0	15R(0.9840)	NA	TRUE	sp|O94788|AL1A2_HUMAN	O94788	AL1A2_HUMAN	ALDH1A2	Retinal dehydrogenase 2	NA	NA
CK_P2003_182.12225.12225.3	interact-CK_P2003_182.pep.xml	GPAGLGPRRSQQGPR	GPAGLGPR[157]RSQQGPR	15	3	1701.149	1533.8289	1533.8181	512.2836	512.28	1533.8123	512.278	0.0061	0.001293	15.201	13.708	0.9914	2	1	0	0	8R(0.9840)	NA	TRUE	sp|Q04637|IF4G1_HUMAN	Q04637	IF4G1_HUMAN	EIF4G1	Eukaryotic translation initiation factor 4 gamma 1	NA	NA
CK_P2003_182.12501.12501.2	interact-CK_P2003_182.pep.xml	AAGSRDVSLAK	AAGSR[157]DVSLAK	11	2	1716.359	1074.5793	1074.5728	538.2969	538.2937	1074.5668	538.2907	0.0062	8.001e-6	20.658	18.603	1	2	1	0	0	5R(0.9840)	NA	TRUE	sp|P01833|PIGR_HUMAN	P01833	PIGR_HUMAN	PIGR	Polymeric immunoglobulin receptor	NA	NA
CK_P2003_182.14163.14163.3	interact-CK_P2003_182.pep.xml	GWFSHNCNHR	GWFSHNCNHR[157]	10	3	1807.64	1314.5393	1314.5311	439.187	439.1843	1314.5311	439.1843	2e-4	0.1942	13.347	13.347	0.9867	2	0	0	0	10R(0.9840), 7C(57.0215)	NA	TRUE	sp|Q9UGM3|DMBT1_HUMAN	Q9UGM3	DMBT1_HUMAN	DMBT1	Deleted in malignant brain tumors 1 protein	NA	NA
CK_P2003_182.14396.14396.3	interact-CK_P2003_182.pep.xml	GWFSHNCNHR	GWFSHNCNHR[157]	10	3	1819.16	1314.5411	1314.5288	439.1876	439.1835	1314.5311	439.1843	-0.002	0.211	13.203	13.203	0.9831	2	0	0	0	10R(0.9840), 7C(57.0215)	NA	TRUE	sp|Q9UGM3|DMBT1_HUMAN	Q9UGM3	DMBT1_HUMAN	DMBT1	Deleted in malignant brain tumors 1 protein	NA	NA
CK_P2003_182.16003.16003.2	interact-CK_P2003_182.pep.xml	DSTIHVEENGQSSESR	DSTIHVEENGQSSESR[157]	16	2	1898.697	1774.7692	1774.7594	888.3919	888.387	1774.7605	888.3875	-8e-4	0.09047	13.674	13.674	0.9894	2	0	0	0	16R(0.9840)	NA	TRUE	sp|P55259|GP2_HUMAN	P55259	GP2_HUMAN	GP2	Pancreatic secretory granule membrane major glycoprotein GP2	NA	NA
CK_P2003_182.16521.16521.2	interact-CK_P2003_182.pep.xml	AFVNCDENSR	AFVNCDENSR[157]	10	2	1924.175	1211.4949	1211.4872	606.7547	606.7509	1211.4877	606.7511	-2e-4	0.01567	17.72	17.458	0.9976	2	0	0	0	10R(0.9840), 5C(57.0215)	NA	TRUE	sp|P01833|PIGR_HUMAN	P01833	PIGR_HUMAN	PIGR	Polymeric immunoglobulin receptor	NA	NA
CK_P2003_182.16746.16746.2	interact-CK_P2003_182.pep.xml	AFVNCDENSR	AFVNCDENSR[157]	10	2	1935.438	1211.4968	1211.4873	606.7557	606.7509	1211.4877	606.7511	-1e-4	4.659e-4	19.061	18.439	0.9998	2	0	0	0	10R(0.9840), 5C(57.0215)	NA	TRUE	sp|P01833|PIGR_HUMAN	P01833	PIGR_HUMAN	PIGR	Polymeric immunoglobulin receptor	NA	NA
CK_P2003_182.16810.16810.3	interact-CK_P2003_182.pep.xml	GHRQLSLPR	GHR[157]QLSLPR	9	3	1938.601	1063.5957	1063.5872	355.5392	355.5363	1063.5886	355.5368	-0.0012	0.008764	16.949	14.228	0.9869	2	1	0	0	3R(0.9840)	NA	TRUE	sp|Q16378|PROL4_HUMAN	Q16378	PROL4_HUMAN	PRR4	Proline-rich protein 4	NA	NA
CK_P2003_182.16894.16894.2	interact-CK_P2003_182.pep.xml	GHRQLSLPR	GHR[157]QLSLPR	9	2	1942.761	1063.5955	1063.5876	532.805	532.8011	1063.5886	532.8016	-7e-4	1.477e-4	20.965	16.728	0.9966	2	1	0	0	3R(0.9840)	NA	TRUE	sp|Q16378|PROL4_HUMAN	Q16378	PROL4_HUMAN	PRR4	Proline-rich protein 4	NA	NA
CK_P2003_182.16955.16955.2	interact-CK_P2003_182.pep.xml	AFVNCDENSR	AFVNCDENSR[157]	10	2	1945.809	1211.4958	1211.4866	606.7552	606.7506	1211.4877	606.7511	-8e-4	0.01381	18.939	16.568	0.9978	2	0	0	0	10R(0.9840), 5C(57.0215)	NA	TRUE	sp|P01833|PIGR_HUMAN	P01833	PIGR_HUMAN	PIGR	Polymeric immunoglobulin receptor	NA	NA
CK_P2003_182.17020.17020.3	interact-CK_P2003_182.pep.xml	GHRQLSLPR	GHR[157]QLSLPR	9	3	1949	1063.5968	1063.5884	355.5395	355.5367	1063.5886	355.5368	0	0.008567	16.962	14.296	0.987	2	1	0	0	3R(0.9840)	NA	TRUE	sp|Q16378|PROL4_HUMAN	Q16378	PROL4_HUMAN	PRR4	Proline-rich protein 4	NA	NA
CK_P2003_182.17103.17103.2	interact-CK_P2003_182.pep.xml	GHRQLSLPR	GHR[157]QLSLPR	9	2	1953.129	1063.5979	1063.588	532.8062	532.8013	1063.5886	532.8016	-3e-4	7.264e-6	20.509	16.266	1	2	1	0	0	3R(0.9840)	NA	TRUE	sp|Q16378|PROL4_HUMAN	Q16378	PROL4_HUMAN	PRR4	Proline-rich protein 4	NA	NA
CK_P2003_182.17228.17228.3	interact-CK_P2003_182.pep.xml	GHRQLSLPR	GHR[157]QLSLPR	9	3	1959.401	1063.5968	1063.5884	355.5395	355.5367	1063.5886	355.5368	0	0.001052	18.395	14.223	0.9986	2	1	0	0	3R(0.9840)	NA	TRUE	sp|Q16378|PROL4_HUMAN	Q16378	PROL4_HUMAN	PRR4	Proline-rich protein 4	NA	NA
CK_P2003_182.17316.17316.2	interact-CK_P2003_182.pep.xml	GHRQLSLPR	GHR[157]QLSLPR	9	2	1963.743	1063.5947	1063.5887	532.8046	532.8016	1063.5886	532.8016	3e-4	4.228e-5	18.656	15.582	0.9999	2	1	0	0	3R(0.9840)	NA	TRUE	sp|Q16378|PROL4_HUMAN	Q16378	PROL4_HUMAN	PRR4	Proline-rich protein 4	NA	NA
CK_P2003_182.17387.17387.3	interact-CK_P2003_182.pep.xml	KPVEEYANCHLAR	KPVEEYANCHLAR[157]	13	3	1967.167	1586.7601	1586.748	529.9273	529.9233	1586.7511	529.9243	-0.0028	0.1012	13.829	13.698	0.9925	2	0	0	0	13R(0.9840), 9C(57.0215)	NA	TRUE	sp|P02787|TRFE_HUMAN	P02787	TRFE_HUMAN	TF	Serotransferrin	NA	NA
CK_P2003_182.17443.17443.3	interact-CK_P2003_182.pep.xml	GHRQLSLPR	GHR[157]QLSLPR	9	3	1970.011	1063.5951	1063.5884	355.539	355.5367	1063.5886	355.5368	0	0.08551	15.257	14.083	0.9307	2	1	0	0	3R(0.9840)	NA	TRUE	sp|Q16378|PROL4_HUMAN	Q16378	PROL4_HUMAN	PRR4	Proline-rich protein 4	NA	NA
CK_P2003_182.17736.17736.4	interact-CK_P2003_182.pep.xml	QEPERNECFLQHK	QEPER[157]NECFLQHK	13	4	1984.573	1714.7842	1714.7723	429.7033	429.7004	1714.7732	429.7006	-6e-4	0.001925	17.597	15.408	0.9945	2	1	0	0	5R(0.9840), 8C(57.0215)	NA	TRUE	sp|P02768|ALBU_HUMAN	P02768	ALBU_HUMAN	ALB	Serum albumin	NA	NA
CK_P2003_182.18107.18107.2	interact-CK_P2003_182.pep.xml	AEACVCTYNGQR	AEACVCTYNGQR[157]	12	2	2003.569	1428.5867	1428.5771	715.3006	715.2958	1428.5762	715.2954	0.0012	2.987e-4	24.599	16.635	0.9998	2	0	0	0	12R(0.9840), 4C(57.0215), 6C(57.0215)	NA	TRUE	sp|P98088|MUC5A_HUMAN	P98088	MUC5A_HUMAN	MUC5AC	Mucin-5AC	NA	NA
CK_P2003_182.18140.18140.3	interact-CK_P2003_182.pep.xml	GHRQLSLPR	GHR[157]QLSLPR	9	3	2005.289	1063.5972	1063.5896	355.5397	355.5371	1063.5886	355.5368	0.0012	0.03247	13.416	10.638	0.9684	2	1	0	0	3R(0.9840)	NA	TRUE	sp|Q16378|PROL4_HUMAN	Q16378	PROL4_HUMAN	PRR4	Proline-rich protein 4	NA	NA
CK_P2003_182.18299.18299.2	interact-CK_P2003_182.pep.xml	AEACVCTYNGQR	AEACVCTYNGQR[157]	12	2	2014.114	1428.5876	1428.577	715.3011	715.2958	1428.5762	715.2954	0.0011	7.776e-4	22.937	13.72	0.9997	2	0	0	0	12R(0.9840), 4C(57.0215), 6C(57.0215)	NA	TRUE	sp|P98088|MUC5A_HUMAN	P98088	MUC5A_HUMAN	MUC5AC	Mucin-5AC	NA	NA
CK_P2003_182.18512.18512.2	interact-CK_P2003_182.pep.xml	AEACVCTYNGQR	AEACVCTYNGQR[157]	12	2	2025.131	1428.5858	1428.5769	715.3002	715.2957	1428.5762	715.2954	9e-4	0.004239	17.991	11.017	0.9988	2	0	0	0	12R(0.9840), 4C(57.0215), 6C(57.0215)	NA	TRUE	sp|P98088|MUC5A_HUMAN	P98088	MUC5A_HUMAN	MUC5AC	Mucin-5AC	NA	NA
CK_P2003_182.19699.19699.2	interact-CK_P2003_182.pep.xml	WESGYNTR	WESGYNTR[157]	8	2	2088.115	1012.4365	1012.4298	507.2255	507.2222	1012.425	507.2198	0.005	0.03016	15.582	14.004	0.9717	2	0	0	0	8R(0.9840)	NA	TRUE	sp|P61626|LYSC_HUMAN	P61626	LYSC_HUMAN	LYZ	Lysozyme C	NA	NA
CK_P2003_182.19806.19806.2	interact-CK_P2003_182.pep.xml	AEACVCTYNGQR	AEACVCTYNGQR[157]	12	2	2093.568	1428.5872	1428.576	715.3009	715.2953	1428.5762	715.2954	1e-4	8.327e-4	22.818	13.5	0.9997	2	0	0	0	12R(0.9840), 4C(57.0215), 6C(57.0215)	NA	TRUE	sp|P98088|MUC5A_HUMAN	P98088	MUC5A_HUMAN	MUC5AC	Mucin-5AC	NA	NA
CK_P2003_182.20940.20940.2	interact-CK_P2003_182.pep.xml	CGLGINSR	CGLGINSR[157]	8	2	2150.055	876.418	876.4115	439.2163	439.213	876.4124	439.2135	-6e-4	0.008339	17.012	11.74	0.9984	2	0	0	0	1C(57.0215), 8R(0.9840)	NA	TRUE	sp|P01833|PIGR_HUMAN	P01833	PIGR_HUMAN	PIGR	Polymeric immunoglobulin receptor	NA	NA
CK_P2003_182.21002.21002.2	interact-CK_P2003_182.pep.xml	MSLVNSR	MSLVNSR[157]	7	2	2153.242	806.4017	806.3962	404.2081	404.2054	806.3956	404.2051	8e-4	0.6346	12.937	10.896	0.8219	2	0	0	0	7R(0.9840)	NA	FALSE	sp|P01036|CYTS_HUMAN	P01036	CYTS_HUMAN	CST4	Cystatin-S	CST2	sp|P09228|CYTT_HUMAN
CK_P2003_182.21624.21624.2	interact-CK_P2003_182.pep.xml	MSLVNSR	MSLVNSR[157]	7	2	2186.346	806.4024	806.3959	404.2085	404.2052	806.3956	404.2051	4e-4	0.2545	13.074	10.373	0.9678	2	0	0	0	7R(0.9840)	NA	FALSE	sp|P01036|CYTS_HUMAN	P01036	CYTS_HUMAN	CST4	Cystatin-S	CST2	sp|P09228|CYTT_HUMAN
CK_P2003_182.21821.21821.2	interact-CK_P2003_182.pep.xml	MSLVNSR	MSLVNSR[157]	7	2	2196.539	806.4022	806.3943	404.2084	404.2044	806.3956	404.2051	-0.001	0.2897	13.018	10.312	0.9552	2	0	0	0	7R(0.9840)	NA	FALSE	sp|P01036|CYTS_HUMAN	P01036	CYTS_HUMAN	CST4	Cystatin-S	CST2	sp|P09228|CYTT_HUMAN
CK_P2003_182.22242.22242.3	interact-CK_P2003_182.pep.xml	QEYDESGPSIVHRK	QEYDESGPSIVHR[157]K	14	3	2217.981	1644.7864	1644.7744	549.2694	549.2654	1644.7743	549.2654	3e-4	1.277e-7	22.214	11.919	1	2	0	0	0	13R(0.9840)	NA	FALSE	sp|P60709|ACTB_HUMAN	P60709	ACTB_HUMAN	ACTB	Actin, cytoplasmic 1	ACTG1, POTEE, POTEF, POTEI, POTEJ, POTEKP	sp|A5A3E0|POTEF_HUMAN, sp|P0CG38|POTEI_HUMAN, sp|P0CG39|POTEJ_HUMAN, sp|P63261|ACTG_HUMAN, sp|Q6S8J3|POTEE_HUMAN, sp|Q9BYX7|ACTBM_HUMAN
CK_P2003_182.22496.22496.2	interact-CK_P2003_182.pep.xml	CGLGINSR	CGLGINSR[157]	8	2	2230.718	876.418	876.4114	439.2163	439.213	876.4124	439.2135	-7e-4	0.04177	16.884	12.6	0.9941	2	0	0	0	1C(57.0215), 8R(0.9840)	NA	TRUE	sp|P01833|PIGR_HUMAN	P01833	PIGR_HUMAN	PIGR	Polymeric immunoglobulin receptor	NA	NA
CK_P2003_182.22558.22558.2	interact-CK_P2003_182.pep.xml	SSDYFGNGR	SSDYFGNGR[157]	9	2	2233.811	1002.4103	1002.4039	502.2124	502.2092	1002.4042	502.2094	0	0.0164	18.373	13.533	0.9975	2	0	0	0	9R(0.9840)	NA	FALSE	sp|P04745|AMY1_HUMAN	P04745	AMY1_HUMAN	AMY1C	Alpha-amylase 1	AMY2A, AMY2B	sp|P04746|AMYP_HUMAN, sp|P19961|AMY2B_HUMAN
CK_P2003_182.22706.22706.2	interact-CK_P2003_182.pep.xml	CGLGINSR	CGLGINSR[157]	8	2	2241.176	876.4172	876.4114	439.2159	439.213	876.4124	439.2135	-6e-4	0.04679	16.841	12.52	0.9935	2	0	0	0	1C(57.0215), 8R(0.9840)	NA	TRUE	sp|P01833|PIGR_HUMAN	P01833	PIGR_HUMAN	PIGR	Polymeric immunoglobulin receptor	NA	NA
CK_P2003_182.23139.23139.2	interact-CK_P2003_182.pep.xml	SSDYFGNGR	SSDYFGNGR[157]	9	2	2262.474	1002.4073	1002.4027	502.211	502.2086	1002.4042	502.2094	-0.0012	0.2382	13.992	10.773	0.9697	2	0	0	0	9R(0.9840)	NA	FALSE	sp|P04745|AMY1_HUMAN	P04745	AMY1_HUMAN	AMY1C	Alpha-amylase 1	AMY2A, AMY2B	sp|P04746|AMYP_HUMAN, sp|P19961|AMY2B_HUMAN
CK_P2003_182.23354.23354.2	interact-CK_P2003_182.pep.xml	SSDYFGNGR	SSDYFGNGR[157]	9	2	2273.343	1002.4111	1002.4031	502.2128	502.2088	1002.4042	502.2094	-8e-4	0.008477	20.807	13.903	0.9983	2	0	0	0	9R(0.9840)	NA	FALSE	sp|P04745|AMY1_HUMAN	P04745	AMY1_HUMAN	AMY1C	Alpha-amylase 1	AMY2A, AMY2B	sp|P04746|AMYP_HUMAN, sp|P19961|AMY2B_HUMAN
CK_P2003_182.23564.23564.2	interact-CK_P2003_182.pep.xml	SSDYFGNGR	SSDYFGNGR[157]	9	2	2283.809	1002.4105	1002.4033	502.2125	502.2089	1002.4042	502.2094	-7e-4	0.01036	20.851	13.947	0.9982	2	0	0	0	9R(0.9840)	NA	FALSE	sp|P04745|AMY1_HUMAN	P04745	AMY1_HUMAN	AMY1C	Alpha-amylase 1	AMY2A, AMY2B	sp|P04746|AMYP_HUMAN, sp|P19961|AMY2B_HUMAN
CK_P2003_182.23676.23676.2	interact-CK_P2003_182.pep.xml	LSSPATLNSR	LSSPATLNSR[157]	10	2	2289.341	1045.5508	1045.5439	523.7827	523.7792	1045.5403	523.7774	0.0039	0.06635	17.856	15.653	0.9718	2	0	0	0	10R(0.9840)	NA	TRUE	sp|P00761|TRYP_PIG	P00761	TRYP_PIG	NA	Trypsin	NA	NA
CK_P2003_182.23777.23777.2	interact-CK_P2003_182.pep.xml	SSDYFGNGR	SSDYFGNGR[157]	9	2	2294.414	1002.4117	1002.4033	502.2131	502.2089	1002.4042	502.2094	-7e-4	0.157	15.716	12.505	0.9834	2	0	0	0	9R(0.9840)	NA	FALSE	sp|P04745|AMY1_HUMAN	P04745	AMY1_HUMAN	AMY1C	Alpha-amylase 1	AMY2A, AMY2B	sp|P04746|AMYP_HUMAN, sp|P19961|AMY2B_HUMAN
CK_P2003_182.23899.23899.2	interact-CK_P2003_182.pep.xml	LSSPATLNSR	LSSPATLNSR[157]	10	2	2300.61	1045.5486	1045.5442	523.7816	523.7794	1045.5403	523.7774	0.0041	0.0173	18.084	12.872	0.9905	2	0	0	0	10R(0.9840)	NA	TRUE	sp|P00761|TRYP_PIG	P00761	TRYP_PIG	NA	Trypsin	NA	NA
CK_P2003_182.23990.23990.2	interact-CK_P2003_182.pep.xml	SSDYFGNGR	SSDYFGNGR[157]	9	2	2305.159	1002.4119	1002.4045	502.2132	502.2095	1002.4042	502.2094	5e-4	0.2973	13.607	10.527	0.957	2	0	0	0	9R(0.9840)	NA	FALSE	sp|P04745|AMY1_HUMAN	P04745	AMY1_HUMAN	AMY1C	Alpha-amylase 1	AMY2A, AMY2B	sp|P04746|AMYP_HUMAN, sp|P19961|AMY2B_HUMAN
CK_P2003_182.24109.24109.2	interact-CK_P2003_182.pep.xml	LSSPATLNSR	LSSPATLNSR[157]	10	2	2311.268	1045.5527	1045.5438	523.7836	523.7792	1045.5403	523.7774	0.0037	0.003266	18.083	10.982	0.9969	2	0	0	0	10R(0.9840)	NA	TRUE	sp|P00761|TRYP_PIG	P00761	TRYP_PIG	NA	Trypsin	NA	NA
CK_P2003_182.24319.24319.2	interact-CK_P2003_182.pep.xml	LSSPATLNSR	LSSPATLNSR[157]	10	2	2322.047	1045.549	1045.5442	523.7818	523.7794	1045.5403	523.7774	0.0041	0.005778	18.048	13.628	0.9948	2	0	0	0	10R(0.9840)	NA	TRUE	sp|P00761|TRYP_PIG	P00761	TRYP_PIG	NA	Trypsin	NA	NA
CK_P2003_182.24728.24728.2	interact-CK_P2003_182.pep.xml	SSDYFGNGR	SSDYFGNGR[157]	9	2	2342.508	1002.4103	1002.4033	502.2124	502.2089	1002.4042	502.2094	-7e-4	0.02946	15.337	12.285	0.9957	2	0	0	0	9R(0.9840)	NA	FALSE	sp|P04745|AMY1_HUMAN	P04745	AMY1_HUMAN	AMY1C	Alpha-amylase 1	AMY2A, AMY2B	sp|P04746|AMYP_HUMAN, sp|P19961|AMY2B_HUMAN
CK_P2003_182.24951.24951.2	interact-CK_P2003_182.pep.xml	SSDYFGNGR	SSDYFGNGR[157]	9	2	2353.721	1002.4123	1002.4035	502.2134	502.209	1002.4042	502.2094	-4e-4	0.0338	18.94	13.927	0.9951	2	0	0	0	9R(0.9840)	NA	FALSE	sp|P04745|AMY1_HUMAN	P04745	AMY1_HUMAN	AMY1C	Alpha-amylase 1	AMY2A, AMY2B	sp|P04746|AMYP_HUMAN, sp|P19961|AMY2B_HUMAN
CK_P2003_182.25052.25052.3	interact-CK_P2003_182.pep.xml	VVLGAHNLSR	VVLGAHNLSR[157]	10	3	2358.712	1065.6006	1065.5927	356.2075	356.2048	1065.593	356.2049	-1e-4	0.2799	11.712	11.712	0.9747	2	0	0	0	10R(0.9840)	NA	TRUE	sp|P08246|ELNE_HUMAN	P08246	ELNE_HUMAN	ELANE	Neutrophil elastase	NA	NA
CK_P2003_182.25090.25090.4	interact-CK_P2003_182.pep.xml	EQDRAHQTGETVTGSGTQTQAGATQTVEQDSSHQTGR	EQDR[157]AHQTGETVTGSGTQTQAGATQTVEQDSSHQTGR	37	4	2360.67	3884.7668	3884.74	972.199	972.1923	3884.7393	972.1921	9e-4	0.2176	12.149	12.149	0.8669	2	1	0	0	4R(0.9840)	NA	TRUE	sp|Q9UBG3|CRNN_HUMAN	Q9UBG3	CRNN_HUMAN	CRNN	Cornulin	NA	NA
CK_P2003_182.25160.25160.2	interact-CK_P2003_182.pep.xml	SSDYFGNGR	SSDYFGNGR[157]	9	2	2364.228	1002.4131	1002.4032	502.2138	502.2089	1002.4042	502.2094	-7e-4	0.07754	18.942	13.928	0.9904	2	0	0	0	9R(0.9840)	NA	FALSE	sp|P04745|AMY1_HUMAN	P04745	AMY1_HUMAN	AMY1C	Alpha-amylase 1	AMY2A, AMY2B	sp|P04746|AMYP_HUMAN, sp|P19961|AMY2B_HUMAN
CK_P2003_182.25266.25266.3	interact-CK_P2003_182.pep.xml	VYKPCGPIQPATCNSR	VYKPCGPIQPATCNSR[157]	16	3	2369.503	1847.8757	1847.8652	616.9658	616.9623	1847.8658	616.9625	-3e-4	0.02664	16.321	12.705	0.998	2	0	0	0	13C(57.0215), 16R(0.9840), 5C(57.0215)	NA	TRUE	sp|Q9HC84|MUC5B_HUMAN	Q9HC84	MUC5B_HUMAN	MUC5B	Mucin-5B	NA	NA
CK_P2003_182.25372.25372.2	interact-CK_P2003_182.pep.xml	SSDYFGNGR	SSDYFGNGR[157]	9	2	2374.679	1002.4095	1002.4034	502.212	502.209	1002.4042	502.2094	-6e-4	0.02681	18.953	13.958	0.9961	2	0	0	0	9R(0.9840)	NA	FALSE	sp|P04745|AMY1_HUMAN	P04745	AMY1_HUMAN	AMY1C	Alpha-amylase 1	AMY2A, AMY2B	sp|P04746|AMYP_HUMAN, sp|P19961|AMY2B_HUMAN
CK_P2003_182.25446.25446.3	interact-CK_P2003_182.pep.xml	QSVEADINGLRR	QSVEADINGLR[157]R	12	3	2378.257	1357.7041	1357.6945	453.5753	453.5721	1357.6949	453.5722	-2e-4	0.8386	14.622	12.552	0.7906	2	0	0	0	11R(0.9840)	NA	FALSE	sp|P13646|K1C13_HUMAN	P13646	K1C13_HUMAN	KRT13	Keratin, type I cytoskeletal 13	KRT10, KRT15, KRT27, Krt10, Krt13	sp|O77727|K1C15_SHEEP, sp|P02535|K1C10_MOUSE, sp|P08730|K1C13_MOUSE, sp|P13645|K1C10_HUMAN, sp|Q7Z3Y8|K1C27_HUMAN
CK_P2003_182.25499.25499.3	interact-CK_P2003_182.pep.xml	VYKPCGPIQPATCNSR	VYKPCGPIQPATCNSR[157]	16	3	2380.946	1847.8795	1847.8641	616.9671	616.962	1847.8658	616.9625	-0.0014	3.222e-5	25.668	17.987	1	2	0	0	0	13C(57.0215), 16R(0.9840), 5C(57.0215)	NA	TRUE	sp|Q9HC84|MUC5B_HUMAN	Q9HC84	MUC5B_HUMAN	MUC5B	Mucin-5B	NA	NA
CK_P2003_182.25581.25581.2	interact-CK_P2003_182.pep.xml	SSDYFGNGR	SSDYFGNGR[157]	9	2	2385.059	1002.4106	1002.4041	502.2126	502.2093	1002.4042	502.2094	0	0.005824	20.895	13.95	0.9986	2	0	0	0	9R(0.9840)	NA	FALSE	sp|P04745|AMY1_HUMAN	P04745	AMY1_HUMAN	AMY1C	Alpha-amylase 1	AMY2A, AMY2B	sp|P04746|AMYP_HUMAN, sp|P19961|AMY2B_HUMAN
CK_P2003_182.25663.25663.3	interact-CK_P2003_182.pep.xml	QSVEADINGLRR	QSVEADINGLR[157]R	12	3	2389.159	1357.7045	1357.6943	453.5754	453.572	1357.6949	453.5722	-3e-4	2.144e-4	18.069	16.157	1	2	0	0	0	11R(0.9840)	NA	FALSE	sp|P13646|K1C13_HUMAN	P13646	K1C13_HUMAN	KRT13	Keratin, type I cytoskeletal 13	KRT10, KRT15, KRT27, Krt10, Krt13	sp|O77727|K1C15_SHEEP, sp|P02535|K1C10_MOUSE, sp|P08730|K1C13_MOUSE, sp|P13645|K1C10_HUMAN, sp|Q7Z3Y8|K1C27_HUMAN
CK_P2003_182.25790.25790.2	interact-CK_P2003_182.pep.xml	SSDYFGNGR	SSDYFGNGR[157]	9	2	2395.497	1002.4109	1002.4037	502.2128	502.2091	1002.4042	502.2094	-2e-4	0.02682	19.067	13.924	0.9961	2	0	0	0	9R(0.9840)	NA	FALSE	sp|P04745|AMY1_HUMAN	P04745	AMY1_HUMAN	AMY1C	Alpha-amylase 1	AMY2A, AMY2B	sp|P04746|AMYP_HUMAN, sp|P19961|AMY2B_HUMAN
CK_P2003_182.25838.25838.2	interact-CK_P2003_182.pep.xml	TVIDYNGER	TVIDYNGER[157]	9	2	2397.863	1066.499	1066.4943	534.2568	534.2544	1066.493	534.2538	0.0014	0.0892	13.521	10.294	0.9895	2	0	0	0	9R(0.9840)	NA	TRUE	sp|P07237|PDIA1_HUMAN	P07237	PDIA1_HUMAN	P4HB	Protein disulfide-isomerase	NA	NA
CK_P2003_182.25873.25873.3	interact-CK_P2003_182.pep.xml	QSVEADINGLRR	QSVEADINGLR[157]R	12	3	2399.657	1357.7041	1357.694	453.5753	453.5719	1357.6949	453.5722	-7e-4	0.004376	16.725	14.617	0.9993	2	0	0	0	11R(0.9840)	NA	FALSE	sp|P13646|K1C13_HUMAN	P13646	K1C13_HUMAN	KRT13	Keratin, type I cytoskeletal 13	KRT10, KRT15, KRT27, Krt10, Krt13	sp|O77727|K1C15_SHEEP, sp|P02535|K1C10_MOUSE, sp|P08730|K1C13_MOUSE, sp|P13645|K1C10_HUMAN, sp|Q7Z3Y8|K1C27_HUMAN
CK_P2003_182.26001.26001.2	interact-CK_P2003_182.pep.xml	SSDYFGNGR	SSDYFGNGR[157]	9	2	2406.156	1002.4133	1002.4037	502.2139	502.2091	1002.4042	502.2094	-2e-4	2.903e-4	19.1	14.022	0.9998	2	0	0	0	9R(0.9840)	NA	FALSE	sp|P04745|AMY1_HUMAN	P04745	AMY1_HUMAN	AMY1C	Alpha-amylase 1	AMY2A, AMY2B	sp|P04746|AMYP_HUMAN, sp|P19961|AMY2B_HUMAN
CK_P2003_182.26079.26079.2	interact-CK_P2003_182.pep.xml	TVIDYNGER	TVIDYNGER[157]	9	2	2409.997	1066.5012	1066.4943	534.2579	534.2544	1066.493	534.2538	0.0014	0.3242	12.457	12.457	0.9489	2	0	0	0	9R(0.9840)	NA	TRUE	sp|P07237|PDIA1_HUMAN	P07237	PDIA1_HUMAN	P4HB	Protein disulfide-isomerase	NA	NA
CK_P2003_182.26222.26222.2	interact-CK_P2003_182.pep.xml	SSDYFGNGR	SSDYFGNGR[157]	9	2	2417.39	1002.4119	1002.4045	502.2132	502.2095	1002.4042	502.2094	5e-4	0.2347	12.018	8.772	0.972	2	0	0	0	9R(0.9840)	NA	FALSE	sp|P04745|AMY1_HUMAN	P04745	AMY1_HUMAN	AMY1C	Alpha-amylase 1	AMY2A, AMY2B	sp|P04746|AMYP_HUMAN, sp|P19961|AMY2B_HUMAN
CK_P2003_182.26928.26928.3	interact-CK_P2003_182.pep.xml	VYKPCGPIQPATCNSR	VYKPCGPIQPATCNSR[157]	16	3	2453.202	1847.8729	1847.8633	616.9649	616.9617	1847.8658	616.9625	-0.0023	2.295e-6	26.109	15.316	1	2	0	0	0	13C(57.0215), 16R(0.9840), 5C(57.0215)	NA	TRUE	sp|Q9HC84|MUC5B_HUMAN	Q9HC84	MUC5B_HUMAN	MUC5B	Mucin-5B	NA	NA
CK_P2003_182.27136.27136.3	interact-CK_P2003_182.pep.xml	VYKPCGPIQPATCNSR	VYKPCGPIQPATCNSR[157]	16	3	2463.95	1847.8766	1847.8628	616.9661	616.9615	1847.8658	616.9625	-0.0028	8.942e-8	30.688	16.507	1	2	0	0	0	13C(57.0215), 16R(0.9840), 5C(57.0215)	NA	TRUE	sp|Q9HC84|MUC5B_HUMAN	Q9HC84	MUC5B_HUMAN	MUC5B	Mucin-5B	NA	NA
CK_P2003_182.29284.29284.3	interact-CK_P2003_182.pep.xml	SGNEDEFRNMVTR	SGNEDEFR[157]NMVTR	13	3	2572.954	1554.6829	1554.6735	519.2349	519.2318	1554.6732	519.2317	4e-4	0.002366	20.004	17.752	0.9936	2	1	0	0	8R(0.9840)	NA	FALSE	sp|P04745|AMY1_HUMAN	P04745	AMY1_HUMAN	AMY1C	Alpha-amylase 1	AMY2A, AMY2B	sp|P04746|AMYP_HUMAN, sp|P19961|AMY2B_HUMAN
CK_P2003_182.29371.29371.4	interact-CK_P2003_182.pep.xml	FTEGPPLHKDDVNGIR	FTEGPPLHKDDVNGIR[157]	16	4	2577.301	1794.9045	1794.8904	449.7334	449.7299	1794.8899	449.7298	7e-4	6.27e-12	25.88	12.496	1	2	1	0	0	16R(0.9840)	NA	TRUE	sp|P14780|MMP9_HUMAN	P14780	MMP9_HUMAN	MMP9	Matrix metalloproteinase-9	NA	NA
CK_P2003_182.30104.30104.2	interact-CK_P2003_182.pep.xml	SLYNLRGNK	SLYNLR[157]GNK	9	2	2613.7	1064.5682	1064.5623	533.2914	533.2884	1064.5614	533.288	0.0011	8.787e-4	17.786	11.244	0.9883	2	1	0	0	6R(0.9840)	NA	TRUE	sp|P19013|K2C4_HUMAN	P19013	K2C4_HUMAN	KRT4	Keratin, type II cytoskeletal 4	NA	NA
CK_P2003_182.30532.30532.2	interact-CK_P2003_182.pep.xml	SRGSGGLGGACGGAGFGSR	SR[157]GSGGLGGACGGAGFGSR	19	2	2634.735	1667.7584	1667.7448	834.8865	834.8797	1667.7433	834.8789	0.0017	1.528e-4	24.764	21.304	0.9965	2	1	0	0	11C(57.0215), 2R(0.9840)	NA	FALSE	sp|P02538|K2C6A_HUMAN	P02538	K2C6A_HUMAN	KRT6A	Keratin, type II cytoskeletal 6A	KRT6B, KRT6C	sp|P04259|K2C6B_HUMAN, sp|P48668|K2C6C_HUMAN
CK_P2003_182.30715.30715.3	interact-CK_P2003_182.pep.xml	EVFTSSSSSSSRQTRPILK	EVFTSSSSSSSR[157]QTRPILK	19	3	2643.97	2097.083	2097.0706	700.0349	700.0308	2097.0703	700.0307	4e-4	0.002697	17.101	9.888	0.9926	2	1	0	0	12R(0.9840)	NA	TRUE	sp|P08779|K1C16_HUMAN	P08779	K1C16_HUMAN	KRT16	Keratin, type I cytoskeletal 16	NA	NA
CK_P2003_182.30798.30798.2	interact-CK_P2003_182.pep.xml	ITMQNLNDR	ITMQNLNDR[157]	9	2	2648.186	1104.5331	1104.5229	553.2738	553.2687	1104.5233	553.2689	-1e-4	0.001187	16.596	11.719	0.9996	2	0	0	0	9R(0.9840)	NA	FALSE	sp|P13646|K1C13_HUMAN	P13646	K1C13_HUMAN	KRT13	Keratin, type I cytoskeletal 13	KRT15, KRT19, Krt13, Krt19	sp|O77727|K1C15_SHEEP, sp|P08727|K1C19_HUMAN, sp|P08730|K1C13_MOUSE, sp|P19001|K1C19_MOUSE, sp|P19012|K1C15_HUMAN
CK_P2003_182.30882.30882.4	interact-CK_P2003_182.pep.xml	TDRAGCHFYAVCNQHCDIDR	TDR[157]AGCHFYAVCNQHCDIDR	20	4	2652.494	2495.0398	2495.0203	624.7672	624.7624	2495.0164	624.7614	0.0041	0.07534	13.992	13.992	0.9618	2	1	0	0	12C(57.0215), 16C(57.0215), 3R(0.9840), 6C(57.0215)	NA	TRUE	sp|Q9HC84|MUC5B_HUMAN	Q9HC84	MUC5B_HUMAN	MUC5B	Mucin-5B	NA	NA
CK_P2003_182.31019.31019.2	interact-CK_P2003_182.pep.xml	ITMQNLNDR	ITMQNLNDR[157]	9	2	2659.471	1104.5337	1104.5229	553.2741	553.2687	1104.5233	553.2689	-1e-4	0.001536	18.429	18.213	0.9995	2	0	0	0	9R(0.9840)	NA	FALSE	sp|P13646|K1C13_HUMAN	P13646	K1C13_HUMAN	KRT13	Keratin, type I cytoskeletal 13	KRT15, KRT19, Krt13, Krt19	sp|O77727|K1C15_SHEEP, sp|P08727|K1C19_HUMAN, sp|P08730|K1C13_MOUSE, sp|P19001|K1C19_MOUSE, sp|P19012|K1C15_HUMAN
CK_P2003_182.31582.31582.4	interact-CK_P2003_182.pep.xml	QEPERNECFLQHKDDNPNLPR	QEPER[157]NECFLQHKDDNPNLPR	21	4	2688.575	2636.2278	2636.2087	660.0642	660.0595	2636.2036	660.0582	0.0053	0.03979	16.101	13.94	0.976	2	2	0	0	5R(0.9840), 8C(57.0215)	NA	TRUE	sp|P02768|ALBU_HUMAN	P02768	ALBU_HUMAN	ALB	Serum albumin	NA	NA
CK_P2003_182.31618.31618.5	interact-CK_P2003_182.pep.xml	QEPERNECFLQHKDDNPNLPR	QEPER[157]NECFLQHKDDNPNLPR	21	5	2690.467	2636.226	2636.2051	528.2525	528.2483	2636.2036	528.248	0.0017	0.2931	12.632	12.632	0.8171	2	2	0	0	5R(0.9840), 8C(57.0215)	NA	TRUE	sp|P02768|ALBU_HUMAN	P02768	ALBU_HUMAN	ALB	Serum albumin	NA	NA
CK_P2003_182.32129.32129.2	interact-CK_P2003_182.pep.xml	ALVFVDNHDNQR	ALVFVDNHDNQR[157]	12	2	2716.605	1427.6897	1427.6836	714.8521	714.8491	1427.6792	714.8469	0.0046	0.2949	14.274	14.147	0.9047	2	0	0	0	12R(0.9840)	NA	FALSE	sp|P04745|AMY1_HUMAN	P04745	AMY1_HUMAN	AMY1C	Alpha-amylase 1	AMY2A, AMY2B	sp|P04746|AMYP_HUMAN, sp|P19961|AMY2B_HUMAN
CK_P2003_182.32221.32221.3	interact-CK_P2003_182.pep.xml	ALVFVDNHDNQR	ALVFVDNHDNQR[157]	12	3	2721.398	1427.6902	1427.6809	476.904	476.9009	1427.6792	476.9003	0.0019	2.71e-4	17.285	17.033	1	2	0	0	0	12R(0.9840)	NA	FALSE	sp|P04745|AMY1_HUMAN	P04745	AMY1_HUMAN	AMY1C	Alpha-amylase 1	AMY2A, AMY2B	sp|P04746|AMYP_HUMAN, sp|P19961|AMY2B_HUMAN
CK_P2003_182.32931.32931.3	interact-CK_P2003_182.pep.xml	ALVFVDNHDNQR	ALVFVDNHDNQR[157]	12	3	2757.876	1427.6897	1427.6782	476.9038	476.9	1427.6792	476.9003	-7e-4	0.006269	15.792	15.465	0.9991	2	0	0	0	12R(0.9840)	NA	FALSE	sp|P04745|AMY1_HUMAN	P04745	AMY1_HUMAN	AMY1C	Alpha-amylase 1	AMY2A, AMY2B	sp|P04746|AMYP_HUMAN, sp|P19961|AMY2B_HUMAN
CK_P2003_182.33155.33155.2	interact-CK_P2003_182.pep.xml	ILTATIENNR	ILTATIENNR[157]	10	2	2769.328	1144.6163	1144.6078	573.3154	573.3112	1144.6088	573.3117	-7e-4	0.03209	17.192	14.955	0.9953	2	0	0	0	10R(0.9840)	NA	TRUE	sp|P13646|K1C13_HUMAN	P13646	K1C13_HUMAN	KRT13	Keratin, type I cytoskeletal 13	NA	NA
CK_P2003_182.33371.33371.2	interact-CK_P2003_182.pep.xml	ILTATIENNR	ILTATIENNR[157]	10	2	2780.438	1144.6156	1144.6078	573.3151	573.3112	1144.6088	573.3117	-7e-4	6.603e-5	22.259	14.572	1	2	0	0	0	10R(0.9840)	NA	TRUE	sp|P13646|K1C13_HUMAN	P13646	K1C13_HUMAN	KRT13	Keratin, type I cytoskeletal 13	NA	NA
CK_P2003_182.33583.33583.2	interact-CK_P2003_182.pep.xml	ILTATIENNR	ILTATIENNR[157]	10	2	2791.387	1144.6177	1144.6082	573.3161	573.3114	1144.6088	573.3117	-3e-4	4.798e-4	19.487	13.429	0.9998	2	0	0	0	10R(0.9840)	NA	TRUE	sp|P13646|K1C13_HUMAN	P13646	K1C13_HUMAN	KRT13	Keratin, type I cytoskeletal 13	NA	NA
CK_P2003_182.33782.33782.3	interact-CK_P2003_182.pep.xml	ALVFVDNHDNQR	ALVFVDNHDNQR[157]	12	3	2801.515	1427.6902	1427.676	476.904	476.8993	1427.6792	476.9003	-0.0029	3.539e-5	20.753	16.421	1	2	0	0	0	12R(0.9840)	NA	FALSE	sp|P04745|AMY1_HUMAN	P04745	AMY1_HUMAN	AMY1C	Alpha-amylase 1	AMY2A, AMY2B	sp|P04746|AMYP_HUMAN, sp|P19961|AMY2B_HUMAN
CK_P2003_182.34001.34001.3	interact-CK_P2003_182.pep.xml	ALVFVDNHDNQR	ALVFVDNHDNQR[157]	12	3	2812.667	1427.6885	1427.6768	476.9034	476.8995	1427.6792	476.9003	-0.0021	2.023e-6	21.755	15.254	1	2	0	0	0	12R(0.9840)	NA	FALSE	sp|P04745|AMY1_HUMAN	P04745	AMY1_HUMAN	AMY1C	Alpha-amylase 1	AMY2A, AMY2B	sp|P04746|AMYP_HUMAN, sp|P19961|AMY2B_HUMAN
CK_P2003_182.34180.34180.2	interact-CK_P2003_182.pep.xml	ILTATIENNR	ILTATIENNR[157]	10	2	2821.742	1144.6134	1144.6066	573.314	573.3106	1144.6088	573.3117	-0.0019	0.01009	16.998	12.47	0.9978	2	0	0	0	10R(0.9840)	NA	TRUE	sp|P13646|K1C13_HUMAN	P13646	K1C13_HUMAN	KRT13	Keratin, type I cytoskeletal 13	NA	NA
CK_P2003_182.34216.34216.3	interact-CK_P2003_182.pep.xml	ALVFVDNHDNQR	ALVFVDNHDNQR[157]	12	3	2823.604	1427.6887	1427.6771	476.9035	476.8996	1427.6792	476.9003	-0.0018	0.003872	19.942	9.787	0.9993	2	0	0	0	12R(0.9840)	NA	FALSE	sp|P04745|AMY1_HUMAN	P04745	AMY1_HUMAN	AMY1C	Alpha-amylase 1	AMY2A, AMY2B	sp|P04746|AMYP_HUMAN, sp|P19961|AMY2B_HUMAN
CK_P2003_182.34555.34555.3	interact-CK_P2003_182.pep.xml	LSCAASGFTFSSYSMNWVR	LSCAASGFTFSSYSMNWVR[157]	19	3	2840.756	2170.9653	2170.9426	724.6624	724.6548	2170.9451	724.6556	-0.0021	0.6558	11.233	11.175	0.8561	2	0	0	0	19R(0.9840), 3C(57.0215)	NA	TRUE	sp|A0A0B4J1V1|HV321_HUMAN	A0A0B4J1V1	HV321_HUMAN	IGHV3-21	Immunoglobulin heavy variable 3-21	NA	NA
CK_P2003_182.34632.34632.3	interact-CK_P2003_182.pep.xml	ALVFVDNHDNQR	ALVFVDNHDNQR[157]	12	3	2844.697	1427.6912	1427.6804	476.9043	476.9007	1427.6792	476.9003	0.0014	0.02508	15.779	15.598	0.9981	2	0	0	0	12R(0.9840)	NA	FALSE	sp|P04745|AMY1_HUMAN	P04745	AMY1_HUMAN	AMY1C	Alpha-amylase 1	AMY2A, AMY2B	sp|P04746|AMYP_HUMAN, sp|P19961|AMY2B_HUMAN
CK_P2003_182.34805.34805.2	interact-CK_P2003_182.pep.xml	RGAFSSVSMSGGAGR	R[157]GAFSSVSMSGGAGR	15	2	2853.511	1426.6761	1426.6639	714.3453	714.3392	1426.6622	714.3384	0.0019	0.01592	17.692	12.648	0.9975	2	0	0	0	1R(0.9840)	NA	TRUE	sp|P19013|K2C4_HUMAN	P19013	K2C4_HUMAN	KRT4	Keratin, type II cytoskeletal 4	NA	NA
CK_P2003_182.34956.34956.3	interact-CK_P2003_182.pep.xml	VTYDSFCSNGVTHR	VTYDSFCSNGVTHR[157]	14	3	2861.159	1642.7183	1642.7054	548.58	548.5757	1642.7045	548.5754	0.0012	0.1032	14.445	12.483	0.9937	2	0	0	0	14R(0.9840), 7C(57.0215)	NA	TRUE	sp|P05107|ITB2_HUMAN	P05107	ITB2_HUMAN	ITGB2	Integrin beta-2	NA	NA
CK_P2003_182.35009.35009.2	interact-CK_P2003_182.pep.xml	RGAFSSVSMSGGAGR	R[157]GAFSSVSMSGGAGR	15	2	2863.906	1426.672	1426.6632	714.3433	714.3389	1426.6622	714.3384	0.0012	1.799e-8	36.567	31.723	1	2	0	0	0	1R(0.9840)	NA	TRUE	sp|P19013|K2C4_HUMAN	P19013	K2C4_HUMAN	KRT4	Keratin, type II cytoskeletal 4	NA	NA
CK_P2003_182.35150.35150.3	interact-CK_P2003_182.pep.xml	HLQLAIRNDEELNK	HLQLAIR[157]NDEELNK	14	3	2871.032	1692.8955	1692.8829	565.3058	565.3016	1692.8794	565.3004	0.0037	0.02515	14.257	11.051	0.9665	2	1	0	0	7R(0.9840)	NA	FALSE	sp|Q16777|H2A2C_HUMAN	Q16777	H2A2C_HUMAN	HIST2H2AC	Histone H2A type 2-C	H2AFJ, H2AFX, HIST1H2AA, HIST1H2AC, HIST1H2AD, HIST1H2AE, HIST1H2AH, HIST1H2AJ, HIST1H2AM, HIST2H2AA4, HIST3H2A	sp|P04908|H2A1B_HUMAN, sp|P0C0S8|H2A1_HUMAN, sp|P16104|H2AX_HUMAN, sp|P20671|H2A1D_HUMAN, sp|Q6FI13|H2A2A_HUMAN, sp|Q7L7L0|H2A3_HUMAN, sp|Q93077|H2A1C_HUMAN, sp|Q96KK5|H2A1H_HUMAN, sp|Q96QV6|H2A1A_HUMAN, sp|Q99878|H2A1J_HUMAN, sp|Q9BTM1|H2AJ_HUMAN
CK_P2003_182.35374.35374.2	interact-CK_P2003_182.pep.xml	SRQSSVSFR	n[43]SR[157]QSSVSFR	9	2	2882.497	1095.5388	1095.5314	548.7767	548.773	1095.5309	548.7727	7e-4	0.001643	15.837	12.389	0.9779	2	1	0	0	2R(0.9840), N-term(42.0106)	NA	FALSE	sp|P13647|K2C5_HUMAN	P13647	K2C5_HUMAN	KRT5	Keratin, type II cytoskeletal 5	Krt5	sp|Q922U2|K2C5_MOUSE
CK_P2003_182.35495.35495.3	interact-CK_P2003_182.pep.xml	QSVEADINGLRR	QSVEADINGLR[157]R	12	3	2888.741	1357.7035	1357.6924	453.5751	453.5714	1357.6949	453.5722	-0.0023	0.004892	17.751	15.671	0.9991	2	0	0	0	11R(0.9840)	NA	FALSE	sp|P13646|K1C13_HUMAN	P13646	K1C13_HUMAN	KRT13	Keratin, type I cytoskeletal 13	KRT10, KRT15, KRT27, Krt10, Krt13	sp|O77727|K1C15_SHEEP, sp|P02535|K1C10_MOUSE, sp|P08730|K1C13_MOUSE, sp|P13645|K1C10_HUMAN, sp|Q7Z3Y8|K1C27_HUMAN
CK_P2003_182.35704.35704.3	interact-CK_P2003_182.pep.xml	QSVEADINGLRR	QSVEADINGLR[157]R	12	3	2899.451	1357.7045	1357.6926	453.5754	453.5715	1357.6949	453.5722	-0.002	1.423e-5	22.292	20.954	1	2	0	0	0	11R(0.9840)	NA	FALSE	sp|P13646|K1C13_HUMAN	P13646	K1C13_HUMAN	KRT13	Keratin, type I cytoskeletal 13	KRT10, KRT15, KRT27, Krt10, Krt13	sp|O77727|K1C15_SHEEP, sp|P02535|K1C10_MOUSE, sp|P08730|K1C13_MOUSE, sp|P13645|K1C10_HUMAN, sp|Q7Z3Y8|K1C27_HUMAN
CK_P2003_182.36026.36026.2	interact-CK_P2003_182.pep.xml	QSVEADINGLR	QSVEADINGLR[157]	11	2	2915.883	1201.6044	1201.5936	601.8095	601.8041	1201.5938	601.8042	1e-4	0.003458	16.312	11.162	0.9989	2	0	0	0	11R(0.9840)	NA	FALSE	sp|P13646|K1C13_HUMAN	P13646	K1C13_HUMAN	KRT13	Keratin, type I cytoskeletal 13	KRT10, KRT15, KRT24, KRT27, Krt10, Krt13	sp|O77727|K1C15_SHEEP, sp|P02535|K1C10_MOUSE, sp|P08730|K1C13_MOUSE, sp|P13645|K1C10_HUMAN, sp|Q2M2I5|K1C24_HUMAN, sp|Q7Z3Y8|K1C27_HUMAN
CK_P2003_182.36106.36106.3	interact-CK_P2003_182.pep.xml	MSVEADINGLRR	MSVEADINGLR[157]R	12	3	2919.976	1360.6835	1360.6758	454.5684	454.5659	1360.6768	454.5662	-7e-4	0.01601	18.682	16.633	0.9987	2	0	0	0	11R(0.9840)	NA	FALSE	sp|P02533|K1C14_HUMAN	P02533	K1C14_HUMAN	KRT14	Keratin, type I cytoskeletal 14	KRT19, Krt17, Krt42	sp|P08727|K1C19_HUMAN, sp|Q6IFX2|K1C42_MOUSE, sp|Q9QWL7|K1C17_MOUSE
CK_P2003_182.36227.36227.2	interact-CK_P2003_182.pep.xml	QSVEADINGLR	QSVEADINGLR[157]	11	2	2926.181	1201.6035	1201.5936	601.809	601.8041	1201.5938	601.8042	1e-4	0.001935	19.827	13.226	0.9993	2	0	0	0	11R(0.9840)	NA	FALSE	sp|P13646|K1C13_HUMAN	P13646	K1C13_HUMAN	KRT13	Keratin, type I cytoskeletal 13	KRT10, KRT15, KRT24, KRT27, Krt10, Krt13	sp|O77727|K1C15_SHEEP, sp|P02535|K1C10_MOUSE, sp|P08730|K1C13_MOUSE, sp|P13645|K1C10_HUMAN, sp|Q2M2I5|K1C24_HUMAN, sp|Q7Z3Y8|K1C27_HUMAN
CK_P2003_182.36317.36317.3	interact-CK_P2003_182.pep.xml	MSVEADINGLRR	MSVEADINGLR[157]R	12	3	2930.705	1360.6866	1360.6753	454.5695	454.5657	1360.6768	454.5662	-0.0012	0.05721	16.47	14.542	0.9963	2	0	0	0	11R(0.9840)	NA	FALSE	sp|P02533|K1C14_HUMAN	P02533	K1C14_HUMAN	KRT14	Keratin, type I cytoskeletal 14	KRT19, Krt17, Krt42	sp|P08727|K1C19_HUMAN, sp|Q6IFX2|K1C42_MOUSE, sp|Q9QWL7|K1C17_MOUSE
CK_P2003_182.36433.36433.3	interact-CK_P2003_182.pep.xml	YRPGTVALREIR	YRPGTVALR[157]EIR	12	3	2936.48	1430.8079	1430.7969	477.9432	477.9396	1430.7993	477.9404	-0.0021	4.803e-6	21.12	15.82	1	2	1	0	0	9R(0.9840)	NA	FALSE	sp|P68431|H31_HUMAN	P68431	H31_HUMAN	HIST1H3J	Histone H3.1	H3F3B, H3F3C, HIST2H3D, HIST2H3PS2, HIST3H3	sp|P84243|H33_HUMAN, sp|Q16695|H31T_HUMAN, sp|Q6NXT2|H3C_HUMAN, sp|Q71DI3|H32_HUMAN, tr|Q5TEC6|Q5TEC6_HUMAN
CK_P2003_182.36437.36437.2	interact-CK_P2003_182.pep.xml	QSVEADINGLR	QSVEADINGLR[157]	11	2	2936.772	1201.6016	1201.5938	601.8081	601.8042	1201.5938	601.8042	2e-4	5.186e-4	18.648	12.936	0.9998	2	0	0	0	11R(0.9840)	NA	FALSE	sp|P13646|K1C13_HUMAN	P13646	K1C13_HUMAN	KRT13	Keratin, type I cytoskeletal 13	KRT10, KRT15, KRT24, KRT27, Krt10, Krt13	sp|O77727|K1C15_SHEEP, sp|P02535|K1C10_MOUSE, sp|P08730|K1C13_MOUSE, sp|P13645|K1C10_HUMAN, sp|Q2M2I5|K1C24_HUMAN, sp|Q7Z3Y8|K1C27_HUMAN
CK_P2003_182.37309.37309.3	interact-CK_P2003_182.pep.xml	YEELQVTAGRHGDDLR	YEELQVTAGR[157]HGDDLR	16	3	2981.116	1858.8982	1858.8857	620.64	620.6358	1858.8809	620.6342	0.0051	0.04069	15.886	14.121	0.9335	2	1	0	0	10R(0.9840)	NA	FALSE	sp|P02538|K2C6A_HUMAN	P02538	K2C6A_HUMAN	KRT6A	Keratin, type II cytoskeletal 6A	KRT6C, KRT75, Krt6a, Krt75	sp|O95678|K2C75_HUMAN, sp|P48668|K2C6C_HUMAN, sp|P50446|K2C6A_MOUSE, sp|Q8BGZ7|K2C75_MOUSE
CK_P2003_182.37443.37443.3	interact-CK_P2003_182.pep.xml	GNCGDSSSMYSLEGNTVEHR	GNCGDSSSMYSLEGNTVEHR[157]	20	3	2988.151	2199.9048	2199.884	734.3089	734.3019	2199.8796	734.3005	0.0046	0.08816	14.719	11.083	0.9931	2	0	0	0	20R(0.9840), 3C(57.0215)	NA	TRUE	sp|P98088|MUC5A_HUMAN	P98088	MUC5A_HUMAN	MUC5AC	Mucin-5AC	NA	NA
CK_P2003_182.37528.37528.3	interact-CK_P2003_182.pep.xml	YEELQVTAGRHGDDLR	YEELQVTAGR[157]HGDDLR	16	3	2992.614	1858.897	1858.8843	620.6396	620.6354	1858.8809	620.6342	0.0036	0.002726	15.708	13.942	0.9912	2	1	0	0	10R(0.9840)	NA	FALSE	sp|P02538|K2C6A_HUMAN	P02538	K2C6A_HUMAN	KRT6A	Keratin, type II cytoskeletal 6A	KRT6C, KRT75, Krt6a, Krt75	sp|O95678|K2C75_HUMAN, sp|P48668|K2C6C_HUMAN, sp|P50446|K2C6A_MOUSE, sp|Q8BGZ7|K2C75_MOUSE
CK_P2003_182.37589.37589.3	interact-CK_P2003_182.pep.xml	WESGYNTRATNYNAGDR	WESGYNTR[157]ATNYNAGDR	17	3	2995.936	1974.862	1974.8464	659.2946	659.2894	1974.8456	659.2891	0.0011	0.00303	19.574	7.896	0.9918	2	1	0	0	8R(0.9840)	NA	TRUE	sp|P61626|LYSC_HUMAN	P61626	LYSC_HUMAN	LYZ	Lysozyme C	NA	NA
CK_P2003_182.38137.38137.3	interact-CK_P2003_182.pep.xml	DRPARHPQEQPLW	DR[157]PARHPQEQPLW	13	3	3023.666	1629.8163	1629.8047	544.2794	544.2755	1629.801	544.2743	0.0039	0.1032	14.446	14.446	0.8841	2	1	0	0	2R(0.9840)	NA	TRUE	sp|Q16378|PROL4_HUMAN	Q16378	PROL4_HUMAN	PRR4	Proline-rich protein 4	NA	NA
CK_P2003_182.38324.38324.3	interact-CK_P2003_182.pep.xml	DRPARHPQEQPLW	DRPAR[157]HPQEQPLW	13	3	3034.087	1629.8171	1629.8044	544.2796	544.2754	1629.801	544.2743	0.0036	1.882e-5	20.473	18.333	1	2	1	0	0	5R(0.9840)	NA	TRUE	sp|Q16378|PROL4_HUMAN	Q16378	PROL4_HUMAN	PRR4	Proline-rich protein 4	NA	NA
CK_P2003_182.38603.38603.4	interact-CK_P2003_182.pep.xml	HHPALSPIARGPSGVPLR	HHPALSPIAR[157]GPSGVPLR	18	4	3050.382	1862.0442	1862.0277	466.5183	466.5142	1862.0273	466.5141	6e-4	0.1281	14.07	11.081	0.9336	2	1	0	0	10R(0.9840)	NA	TRUE	sp|P98088|MUC5A_HUMAN	P98088	MUC5A_HUMAN	MUC5AC	Mucin-5AC	NA	NA
CK_P2003_182.38665.38665.4	interact-CK_P2003_182.pep.xml	LLIYDNNKRPSGIPDR	LLIYDNNKR[157]PSGIPDR	16	4	3053.539	1871.0057	1870.9918	468.7587	468.7552	1870.99	468.7548	0.002	0.1277	14.591	11.243	0.9338	2	1	0	0	9R(0.9840)	NA	TRUE	sp|P01701|LV151_HUMAN	P01701	LV151_HUMAN	IGLV1-51	Immunoglobulin lambda variable 1-51	NA	NA
CK_P2003_182.38886.38886.4	interact-CK_P2003_182.pep.xml	LLIYDNNKRPSGIPDR	LLIYDNNKR[157]PSGIPDR	16	4	3064.933	1871.0066	1870.9918	468.7589	468.7552	1870.99	468.7548	0.002	0.02795	16.557	12.892	0.9828	2	1	0	0	9R(0.9840)	NA	TRUE	sp|P01701|LV151_HUMAN	P01701	LV151_HUMAN	IGLV1-51	Immunoglobulin lambda variable 1-51	NA	NA
CK_P2003_182.38936.38936.3	interact-CK_P2003_182.pep.xml	TSFTSVSRSGGGGGGGFGR	TSFTSVSR[157]SGGGGGGGFGR	19	3	3067.414	1730.8099	1730.7976	577.9439	577.9398	1730.7971	577.9396	7e-4	1.889e-7	27.015	10.395	1	2	1	0	0	8R(0.9840)	NA	TRUE	sp|P13647|K2C5_HUMAN	P13647	K2C5_HUMAN	KRT5	Keratin, type II cytoskeletal 5	NA	sp|Q5XQN5|K2C5_BOVIN
CK_P2003_182.40214.40214.2	interact-CK_P2003_182.pep.xml	IDSLLENDR	IDSLLENDR[157]	9	2	3132.033	1074.532	1074.5234	538.2733	538.269	1074.5192	538.2669	0.0045	0.02624	15.331	11.92	0.984	2	0	0	0	9R(0.9840)	NA	TRUE	sp|P10909|CLUS_HUMAN	P10909	CLUS_HUMAN	CLU	Clusterin	NA	NA
CK_P2003_182.40647.40647.3	interact-CK_P2003_182.pep.xml	GVAGGSVAVLCPYNRK	GVAGGSVAVLCPYNR[157]K	16	3	3153.98	1647.8499	1647.8391	550.2906	550.287	1647.8402	550.2873	-8e-4	7.446e-7	25.855	13.262	1	2	0	0	0	11C(57.0215), 15R(0.9840)	NA	TRUE	sp|P01833|PIGR_HUMAN	P01833	PIGR_HUMAN	PIGR	Polymeric immunoglobulin receptor	NA	NA
CK_P2003_182.40679.40679.3	interact-CK_P2003_182.pep.xml	LLIYSNNQRPSGVPDR	LLIYSNNQR[157]PSGVPDR	16	3	3155.535	1828.9514	1828.9419	610.6577	610.6546	1828.943	610.6549	-8e-4	5.311e-5	20.935	14.842	1	2	0	0	0	9R(0.9840)	NA	FALSE	sp|P01700|LV147_HUMAN	P01700	LV147_HUMAN	IGLV1-47	Immunoglobulin lambda variable 1-47	IGLV1-44	sp|P01699|LV144_HUMAN
CK_P2003_182.40700.40700.4	interact-CK_P2003_182.pep.xml	TAIRNGQVWEESLKR	TAIR[157]NGQVWEESLKR	15	4	3156.592	1786.943	1786.9343	447.743	447.7409	1786.9325	447.7404	0.002	6.227e-5	18.945	12.272	1	2	1	0	0	4R(0.9840)	NA	TRUE	sp|P22079|PERL_HUMAN	P22079	PERL_HUMAN	LPO	Lactoperoxidase	NA	NA
CK_P2003_182.40900.40900.3	interact-CK_P2003_182.pep.xml	RNGFPVALAR	R[157]NGFPVALAR	10	3	3166.753	1100.6165	1100.6085	367.8794	367.8768	1100.609	367.8769	-2e-4	2.544e-4	20.679	13.184	1	2	0	0	0	1R(0.9840)	NA	TRUE	sp|P05164|PERM_HUMAN	P05164	PERM_HUMAN	MPO	Myeloperoxidase	NA	NA
CK_P2003_182.40965.40965.4	interact-CK_P2003_182.pep.xml	TAIRNGQVWEESLKR	TAIR[157]NGQVWEESLKR	15	4	3170.035	1786.9446	1786.9357	447.7434	447.7412	1786.9325	447.7404	0.0034	0.0851	12.003	9.509	0.9554	2	1	0	0	4R(0.9840)	NA	TRUE	sp|P22079|PERL_HUMAN	P22079	PERL_HUMAN	LPO	Lactoperoxidase	NA	NA
CK_P2003_182.41036.41036.2	interact-CK_P2003_182.pep.xml	GGPRGFSCGSAIVGGGK	GGPR[157]GFSCGSAIVGGGK	17	2	3173.578	1563.7661	1563.7455	782.8903	782.88	1563.7462	782.8804	-4e-4	3.116e-4	27.603	27.603	0.9939	2	1	0	0	4R(0.9840), 8C(57.0215)	NA	TRUE	sp|P19013|K2C4_HUMAN	P19013	K2C4_HUMAN	KRT4	Keratin, type II cytoskeletal 4	NA	NA
CK_P2003_182.41105.41105.3	interact-CK_P2003_182.pep.xml	RNGFPVALAR	R[157]NGFPVALAR	10	3	3177.177	1100.6179	1100.6089	367.8799	367.8769	1100.609	367.8769	1e-4	3.124e-7	26.216	12.711	1	2	0	0	0	1R(0.9840)	NA	TRUE	sp|P05164|PERM_HUMAN	P05164	PERM_HUMAN	MPO	Myeloperoxidase	NA	NA
CK_P2003_182.41114.41114.3	interact-CK_P2003_182.pep.xml	GGPRGFSCGSAIVGGGK	GGPR[157]GFSCGSAIVGGGK	17	3	3177.584	1563.76	1563.7444	522.2606	522.2554	1563.7462	522.256	-0.0015	4.262e-4	19.424	16.215	0.9999	2	1	0	0	4R(0.9840), 8C(57.0215)	NA	TRUE	sp|P19013|K2C4_HUMAN	P19013	K2C4_HUMAN	KRT4	Keratin, type II cytoskeletal 4	NA	NA
CK_P2003_182.41178.41178.2	interact-CK_P2003_182.pep.xml	RNGFPVALAR	R[157]NGFPVALAR	10	2	3180.802	1100.6167	1100.61	551.3156	551.3123	1100.609	551.3118	0.0012	0.1932	13.371	10.582	0.9789	2	0	0	0	1R(0.9840)	NA	TRUE	sp|P05164|PERM_HUMAN	P05164	PERM_HUMAN	MPO	Myeloperoxidase	NA	NA
CK_P2003_182.41576.41576.3	interact-CK_P2003_182.pep.xml	ERNGLSLAALK	ER[157]NGLSLAALK	11	3	3200.769	1171.6653	1171.656	391.5624	391.5593	1171.656	391.5593	2e-4	0.001981	18.166	16.826	0.995	2	1	0	0	2R(0.9840)	NA	TRUE	sp|P16401|H15_HUMAN	P16401	H15_HUMAN	HIST1H1B	Histone H1.5	NA	NA
CK_P2003_182.41638.41638.2	interact-CK_P2003_182.pep.xml	ERSGVSLAALK	ER[157]SGVSLAALK	11	2	3203.877	1130.6373	1130.6304	566.3259	566.3225	1130.6294	566.322	0.0012	0.00872	18.954	12.591	0.9385	2	1	0	0	2R(0.9840)	NA	FALSE	sp|P10412|H14_HUMAN	P10412	H14_HUMAN	HIST1H1E	Histone H1.4	HIST1H1C, HIST1H1D	sp|P16402|H13_HUMAN, sp|P16403|H12_HUMAN
CK_P2003_182.41833.41833.3	interact-CK_P2003_182.pep.xml	LLIYSNNQRPSGVPDR	LLIYSNNQR[157]PSGVPDR	16	3	3213.661	1828.9581	1828.9419	610.66	610.6546	1828.943	610.6549	-8e-4	0.1537	16.687	13.044	0.9903	2	0	0	0	9R(0.9840)	NA	FALSE	sp|P01700|LV147_HUMAN	P01700	LV147_HUMAN	IGLV1-47	Immunoglobulin lambda variable 1-47	IGLV1-44	sp|P01699|LV144_HUMAN
CK_P2003_182.41874.41874.2	interact-CK_P2003_182.pep.xml	ERSGVSLAALK	ER[157]SGVSLAALK	11	2	3215.704	1130.6406	1130.6316	566.3276	566.3231	1130.6294	566.322	0.0024	0.001135	16.862	12.831	0.9807	2	1	0	0	2R(0.9840)	NA	FALSE	sp|P10412|H14_HUMAN	P10412	H14_HUMAN	HIST1H1E	Histone H1.4	HIST1H1C, HIST1H1D	sp|P16402|H13_HUMAN, sp|P16403|H12_HUMAN
CK_P2003_182.41907.41907.3	interact-CK_P2003_182.pep.xml	INQEEVGLAAPAPTARNK	INQEEVGLAAPAPTAR[157]NK	18	3	3217.403	1878.9957	1878.9814	627.3392	627.3344	1878.9799	627.3339	0.0018	7.588e-5	16.444	11.095	1	2	1	0	0	16R(0.9840)	NA	TRUE	sp|P41218|MNDA_HUMAN	P41218	MNDA_HUMAN	MNDA	Myeloid cell nuclear differentiation antigen	NA	NA
CK_P2003_182.42086.42086.3	interact-CK_P2003_182.pep.xml	LLIYSNNQRPSGVPDR	LLIYSNNQR[157]PSGVPDR	16	3	3226.421	1828.9574	1828.9424	610.6597	610.6547	1828.943	610.6549	-3e-4	0.06756	17.161	13.513	0.9957	2	0	0	0	9R(0.9840)	NA	FALSE	sp|P01700|LV147_HUMAN	P01700	LV147_HUMAN	IGLV1-47	Immunoglobulin lambda variable 1-47	IGLV1-44	sp|P01699|LV144_HUMAN
CK_P2003_182.42231.42231.3	interact-CK_P2003_182.pep.xml	LLIYGNSNRPSGVPDR	LLIYGNSNR[157]PSGVPDR	16	3	3233.77	1757.9205	1757.9082	586.9808	586.9767	1757.9059	586.9759	0.0025	6.936e-6	17.304	13.369	1	2	0	0	0	9R(0.9840)	NA	TRUE	sp|P01703|LV140_HUMAN	P01703	LV140_HUMAN	IGLV1-40	Immunoglobulin lambda variable 1-40	NA	NA
CK_P2003_182.42478.42478.3	interact-CK_P2003_182.pep.xml	LLIYGNSNRPSGVPDR	LLIYGNSNR[157]PSGVPDR	16	3	3246.411	1757.922	1757.9084	586.9813	586.9767	1757.9059	586.9759	0.0028	0.5904	14.982	12.727	0.8779	2	0	0	0	9R(0.9840)	NA	TRUE	sp|P01703|LV140_HUMAN	P01703	LV140_HUMAN	IGLV1-40	Immunoglobulin lambda variable 1-40	NA	NA
CK_P2003_182.42910.42910.3	interact-CK_P2003_182.pep.xml	MELERPGGNEITRGGSTSYGTGSETESPR	MELERPGGNEITR[157]GGSTSYGTGSETESPR	29	3	3268.108	3055.4058	3055.3779	1019.4759	1019.4666	3055.3789	1019.4669	-7e-4	2.919e-6	31.639	24.94	1	2	1	0	0	13R(0.9840)	NA	TRUE	sp|P02671|FIBA_HUMAN	P02671	FIBA_HUMAN	FGA	Fibrinogen alpha chain	NA	NA
CK_P2003_182.43365.43365.2	interact-CK_P2003_182.pep.xml	IIVPLNNR	IIVPLNNR[157]	8	2	3290.748	938.5615	938.5542	470.288	470.2844	938.5549	470.2847	-4e-4	0.03931	13.899	10.582	0.9944	2	0	0	0	8R(0.9840)	NA	TRUE	sp|P01591|IGJ_HUMAN	P01591	IGJ_HUMAN	JCHAIN	Immunoglobulin J chain	NA	NA
CK_P2003_182.43581.43581.2	interact-CK_P2003_182.pep.xml	QLGCGWATSAPGNAR	QLGCGWATSAPGNAR[157]	15	2	3301.404	1545.711	1545.6987	773.8628	773.8566	1545.6993	773.8569	-3e-4	7.718e-6	21.768	21.424	1	2	0	0	0	15R(0.9840), 4C(57.0215)	NA	TRUE	sp|Q9UGM3|DMBT1_HUMAN	Q9UGM3	DMBT1_HUMAN	DMBT1	Deleted in malignant brain tumors 1 protein	NA	NA
CK_P2003_182.43785.43785.2	interact-CK_P2003_182.pep.xml	QLGCGWATSAPGNAR	QLGCGWATSAPGNAR[157]	15	2	3311.648	1545.711	1545.6987	773.8628	773.8566	1545.6993	773.8569	-3e-4	8.616e-7	28.877	18.072	1	2	0	0	0	15R(0.9840), 4C(57.0215)	NA	TRUE	sp|Q9UGM3|DMBT1_HUMAN	Q9UGM3	DMBT1_HUMAN	DMBT1	Deleted in malignant brain tumors 1 protein	NA	NA
CK_P2003_182.44193.44193.5	interact-CK_P2003_182.pep.xml	KKGETWATPNCSEATCEGNNVISLRPR	KKGETWATPNCSEATCEGNNVISLR[157]PR	27	5	3332.038	3075.4648	3075.4456	616.1002	616.0964	3075.45	616.0973	-0.0041	0.02148	19.172	17.27	0.993	2	1	0	0	11C(57.0215), 16C(57.0215), 25R(0.9840)	NA	TRUE	sp|P98088|MUC5A_HUMAN	P98088	MUC5A_HUMAN	MUC5AC	Mucin-5AC	NA	NA
CK_P2003_182.44223.44223.3	interact-CK_P2003_182.pep.xml	MSVEADINGLRR	MSVEADINGLR[157]R	12	3	3333.495	1360.6888	1360.6777	454.5702	454.5665	1360.6768	454.5662	0.0012	0.1196	14.189	12.395	0.9927	2	0	0	0	11R(0.9840)	NA	FALSE	sp|P02533|K1C14_HUMAN	P02533	K1C14_HUMAN	KRT14	Keratin, type I cytoskeletal 14	KRT19, Krt17, Krt42	sp|P08727|K1C19_HUMAN, sp|Q6IFX2|K1C42_MOUSE, sp|Q9QWL7|K1C17_MOUSE
CK_P2003_182.44271.44271.3	interact-CK_P2003_182.pep.xml	LLIYSNNQRPSGVPDR	LLIYSNNQR[157]PSGVPDR	16	3	3335.994	1828.9589	1828.9412	610.6602	610.6543	1828.943	610.6549	-0.0015	5.304e-4	19.382	15.417	1	2	0	0	0	9R(0.9840)	NA	FALSE	sp|P01700|LV147_HUMAN	P01700	LV147_HUMAN	IGLV1-47	Immunoglobulin lambda variable 1-47	IGLV1-44	sp|P01699|LV144_HUMAN
CK_P2003_182.45781.45781.2	interact-CK_P2003_182.pep.xml	IIVPLNNR	IIVPLNNR[157]	8	2	3411.495	938.5616	938.5546	470.2881	470.2846	938.5549	470.2847	0	0.01311	13.893	12.064	0.9979	2	0	0	0	8R(0.9840)	NA	TRUE	sp|P01591|IGJ_HUMAN	P01591	IGJ_HUMAN	JCHAIN	Immunoglobulin J chain	NA	NA
CK_P2003_182.45950.45950.2	interact-CK_P2003_182.pep.xml	QLGCGWATSAPGNAR	QLGCGWATSAPGNAR[157]	15	2	3419.955	1545.7158	1545.6978	773.8652	773.8562	1545.6993	773.8569	-0.0013	7.242e-5	22.718	13.082	1	2	0	0	0	15R(0.9840), 4C(57.0215)	NA	TRUE	sp|Q9UGM3|DMBT1_HUMAN	Q9UGM3	DMBT1_HUMAN	DMBT1	Deleted in malignant brain tumors 1 protein	NA	NA
CK_P2003_182.45991.45991.2	interact-CK_P2003_182.pep.xml	IIVPLNNR	IIVPLNNR[157]	8	2	3422.022	938.5624	938.5545	470.2885	470.2845	938.5549	470.2847	-1e-4	0.01665	15.577	12.117	0.9974	2	0	0	0	8R(0.9840)	NA	TRUE	sp|P01591|IGJ_HUMAN	P01591	IGJ_HUMAN	JCHAIN	Immunoglobulin J chain	NA	NA
CK_P2003_182.46045.46045.3	interact-CK_P2003_182.pep.xml	QLGCGWATSAPGNAR	QLGCGWATSAPGNAR[157]	15	3	3424.69	1545.7146	1545.6992	516.2455	516.2403	1545.6993	516.2404	1e-4	0.03658	15.106	10.619	0.9974	2	0	0	0	15R(0.9840), 4C(57.0215)	NA	TRUE	sp|Q9UGM3|DMBT1_HUMAN	Q9UGM3	DMBT1_HUMAN	DMBT1	Deleted in malignant brain tumors 1 protein	NA	NA
CK_P2003_182.46159.46159.2	interact-CK_P2003_182.pep.xml	QLGCGWATSAPGNAR	QLGCGWATSAPGNAR[157]	15	2	3430.573	1545.7098	1545.6976	773.8622	773.8561	1545.6993	773.8569	-0.0014	3.272e-9	30.897	16.345	1	2	0	0	0	15R(0.9840), 4C(57.0215)	NA	TRUE	sp|Q9UGM3|DMBT1_HUMAN	Q9UGM3	DMBT1_HUMAN	DMBT1	Deleted in malignant brain tumors 1 protein	NA	NA
CK_P2003_182.46185.46185.3	interact-CK_P2003_182.pep.xml	SNLCALCIGDEQGENKCVPNSNER	SNLCALCIGDEQGENKCVPNSNER[157]	24	3	3431.87	2764.21	2764.1875	922.4106	922.4031	2764.1848	922.4022	0.0029	5.327e-4	23.594	12.637	0.9998	2	1	0	0	17C(57.0215), 24R(0.9840), 4C(57.0215), 7C(57.0215)	NA	TRUE	sp|P02788|TRFL_HUMAN	P02788	TRFL_HUMAN	LTF	Lactotransferrin	NA	NA
CK_P2003_182.46267.46267.3	interact-CK_P2003_182.pep.xml	QLGCGWATSAPGNAR	QLGCGWATSAPGNAR[157]	15	3	3436.043	1545.7122	1545.6985	516.2447	516.2401	1545.6993	516.2404	-6e-4	0.001819	18.397	11.774	0.9997	2	0	0	0	15R(0.9840), 4C(57.0215)	NA	TRUE	sp|Q9UGM3|DMBT1_HUMAN	Q9UGM3	DMBT1_HUMAN	DMBT1	Deleted in malignant brain tumors 1 protein	NA	NA
CK_P2003_182.46369.46369.2	interact-CK_P2003_182.pep.xml	QLGCGWATSAPGNAR	QLGCGWATSAPGNAR[157]	15	2	3441.201	1545.7112	1545.6978	773.8629	773.8562	1545.6993	773.8569	-0.0013	2.45e-7	28.988	16.041	1	2	0	0	0	15R(0.9840), 4C(57.0215)	NA	TRUE	sp|Q9UGM3|DMBT1_HUMAN	Q9UGM3	DMBT1_HUMAN	DMBT1	Deleted in malignant brain tumors 1 protein	NA	NA
CK_P2003_182.46391.46391.3	interact-CK_P2003_182.pep.xml	SNLCALCIGDEQGENKCVPNSNER	SNLCALCIGDEQGENKCVPNSNER[157]	24	3	3442.321	2764.2104	2764.186	922.4107	922.4026	2764.1848	922.4022	0.0014	3.344e-5	27.403	15.546	1	2	1	0	0	17C(57.0215), 24R(0.9840), 4C(57.0215), 7C(57.0215)	NA	TRUE	sp|P02788|TRFL_HUMAN	P02788	TRFL_HUMAN	LTF	Lactotransferrin	NA	NA
CK_P2003_182.46607.46607.2	interact-CK_P2003_182.pep.xml	QLGCGWATSAPGNAR	QLGCGWATSAPGNAR[157]	15	2	3453.176	1545.7115	1545.701	773.863	773.8578	1545.6993	773.8569	0.0019	0.1708	14.418	10.97	0.9818	2	0	0	0	15R(0.9840), 4C(57.0215)	NA	TRUE	sp|Q9UGM3|DMBT1_HUMAN	Q9UGM3	DMBT1_HUMAN	DMBT1	Deleted in malignant brain tumors 1 protein	NA	NA
CK_P2003_182.46838.46838.2	interact-CK_P2003_182.pep.xml	QLGCGWATSAPGNAR	QLGCGWATSAPGNAR[157]	15	2	3464.81	1545.7129	1545.7003	773.8637	773.8574	1545.6993	773.8569	0.0012	5.263e-6	26.935	15.554	1	2	0	0	0	15R(0.9840), 4C(57.0215)	NA	TRUE	sp|Q9UGM3|DMBT1_HUMAN	Q9UGM3	DMBT1_HUMAN	DMBT1	Deleted in malignant brain tumors 1 protein	NA	NA
CK_P2003_182.47026.47026.2	interact-CK_P2003_182.pep.xml	NNIFMSNSYPR	NNIFM[147]SNSYPR[157]	11	2	3474.353	1358.6034	1358.5934	680.309	680.304	1358.5924	680.3035	0.0012	0.5828	16.104	12.626	0.8435	2	0	0	0	11R(0.9840), 5M(15.9949)	NA	TRUE	sp|P05164|PERM_HUMAN	P05164	PERM_HUMAN	MPO	Myeloperoxidase	NA	NA
CK_P2003_182.47239.47239.2	interact-CK_P2003_182.pep.xml	NNIFMSNSYPR	NNIFM[147]SNSYPR[157]	11	2	3485.107	1358.6045	1358.593	680.3095	680.3038	1358.5924	680.3035	8e-4	0.009373	13.741	12.069	0.9983	2	0	0	0	11R(0.9840), 5M(15.9949)	NA	TRUE	sp|P05164|PERM_HUMAN	P05164	PERM_HUMAN	MPO	Myeloperoxidase	NA	NA
CK_P2003_182.47910.47910.3	interact-CK_P2003_182.pep.xml	QQCVRGGPRGFSCGSAIVGGGK	QQCVR[157]GGPRGFSCGSAIVGGGK	22	3	3520.549	2236.061	2236.042	746.3609	746.3546	2235.0635	746.0284	0.9787	5.067e-7	34.681	33.024	1	2	2	0	0	13C(57.0215), 3C(57.0215), 5R(0.9840)	NA	TRUE	sp|P19013|K2C4_HUMAN	P19013	K2C4_HUMAN	KRT4	Keratin, type II cytoskeletal 4	NA	NA
CK_P2003_182.47984.47984.2	interact-CK_P2003_182.pep.xml	VELEDWNGR	VELEDWNGR[157]	9	2	3524.168	1117.5132	1117.5033	559.7639	559.7589	1117.5039	559.7592	-3e-4	0.0163	14.623	13.818	0.9975	2	0	0	0	9R(0.9840)	NA	TRUE	sp|P02679|FIBG_HUMAN	P02679	FIBG_HUMAN	FGG	Fibrinogen gamma chain	NA	NA
CK_P2003_182.48119.48119.3	interact-CK_P2003_182.pep.xml	QQCVRGGPRGFSCGSAIVGGGK	QQCVR[157]GGPRGFSCGSAIVGGGK	22	3	3530.958	2236.0652	2236.0425	746.3623	746.3548	2235.0635	746.0284	0.9792	1.66e-9	34.723	33.11	1	2	2	0	0	13C(57.0215), 3C(57.0215), 5R(0.9840)	NA	TRUE	sp|P19013|K2C4_HUMAN	P19013	K2C4_HUMAN	KRT4	Keratin, type II cytoskeletal 4	NA	NA
CK_P2003_182.48205.48205.2	interact-CK_P2003_182.pep.xml	VELEDWNGR	VELEDWNGR[157]	9	2	3535.224	1117.5126	1117.5032	559.7636	559.7589	1117.5039	559.7592	-4e-4	2.421e-4	17.965	14.21	0.9999	2	0	0	0	9R(0.9840)	NA	TRUE	sp|P02679|FIBG_HUMAN	P02679	FIBG_HUMAN	FGG	Fibrinogen gamma chain	NA	NA
CK_P2003_182.48280.48280.3	interact-CK_P2003_182.pep.xml	TEELNREVATNSELVQSGK	TEELNR[157]EVATNSELVQSGK	19	3	3538.922	2104.0454	2104.0278	702.3557	702.3499	2104.0283	702.35	-2e-4	4.516e-7	26.389	10.336	1	2	1	0	0	6R(0.9840)	NA	FALSE	sp|P02533|K1C14_HUMAN	P02533	K1C14_HUMAN	KRT14	Keratin, type I cytoskeletal 14	KRT17, Krt17	sp|Q04695|K1C17_HUMAN, sp|Q9QWL7|K1C17_MOUSE
CK_P2003_182.48639.48639.3	interact-CK_P2003_182.pep.xml	TAIRNGQVWEESLK	TAIR[157]NGQVWEESLK	14	3	3557.113	1630.8453	1630.8323	544.6224	544.618	1630.8314	544.6177	0.0011	0.01264	16.801	15.46	0.9845	2	1	0	0	4R(0.9840)	NA	TRUE	sp|P22079|PERL_HUMAN	P22079	PERL_HUMAN	LPO	Lactoperoxidase	NA	NA
CK_P2003_182.48732.48732.2	interact-CK_P2003_182.pep.xml	VILEIDNAR	VILEIDNAR[157]	9	2	3562.538	1042.5751	1042.5663	522.2948	522.2904	1042.5658	522.2902	7e-4	0.06975	16.85	16.582	0.9911	2	0	0	0	9R(0.9840)	NA	FALSE	sp|P13646|K1C13_HUMAN	P13646	K1C13_HUMAN	KRT13	Keratin, type I cytoskeletal 13	KRT15	sp|O77727|K1C15_SHEEP, sp|P19012|K1C15_HUMAN
CK_P2003_182.48837.48837.2	interact-CK_P2003_182.pep.xml	VLDSGFREIENK	VLDSGFR[157]EIENK	12	2	3568.232	1406.7164	1406.7018	704.3655	704.3582	1406.704	704.3593	-0.0019	4.56e-6	19.344	15.248	1	2	1	0	0	7R(0.9840)	NA	TRUE	sp|P01833|PIGR_HUMAN	P01833	PIGR_HUMAN	PIGR	Polymeric immunoglobulin receptor	NA	NA
CK_P2003_182.48886.48886.3	interact-CK_P2003_182.pep.xml	VLDSGFREIENK	VLDSGFR[157]EIENK	12	3	3570.658	1406.7172	1406.7052	469.913	469.909	1406.704	469.9086	0.0014	0.004705	14.721	10.726	0.9892	2	1	0	0	7R(0.9840)	NA	TRUE	sp|P01833|PIGR_HUMAN	P01833	PIGR_HUMAN	PIGR	Polymeric immunoglobulin receptor	NA	NA
CK_P2003_182.49042.49042.2	interact-CK_P2003_182.pep.xml	VLDSGFREIENK	VLDSGFR[157]EIENK	12	2	3578.622	1406.7148	1406.702	704.3647	704.3583	1406.704	704.3593	-0.0017	6.536e-8	28.945	18.048	1	2	1	0	0	7R(0.9840)	NA	TRUE	sp|P01833|PIGR_HUMAN	P01833	PIGR_HUMAN	PIGR	Polymeric immunoglobulin receptor	NA	NA
CK_P2003_182.49107.49107.3	interact-CK_P2003_182.pep.xml	VLDSGFREIENK	VLDSGFR[157]EIENK	12	3	3581.884	1406.7151	1406.7057	469.9123	469.9092	1406.704	469.9086	0.0019	0.01534	16.869	12.085	0.9825	2	1	0	0	7R(0.9840)	NA	TRUE	sp|P01833|PIGR_HUMAN	P01833	PIGR_HUMAN	PIGR	Polymeric immunoglobulin receptor	NA	NA
CK_P2003_182.49253.49253.2	interact-CK_P2003_182.pep.xml	VLDSGFREIENK	VLDSGFR[157]EIENK	12	2	3589.129	1406.7131	1406.7014	704.3638	704.358	1406.704	704.3593	-0.0023	1.148e-8	28.652	15.313	1	2	1	0	0	7R(0.9840)	NA	TRUE	sp|P01833|PIGR_HUMAN	P01833	PIGR_HUMAN	PIGR	Polymeric immunoglobulin receptor	NA	NA
CK_P2003_182.49526.49526.3	interact-CK_P2003_182.pep.xml	LQSSSASYGGGFGGGSCQLGGGRGVSTCSTR	LQSSSASYGGGFGGGSCQLGGGR[157]GVSTCSTR	31	3	3602.594	2995.3398	2995.3118	999.4539	999.4445	2995.3147	999.4455	-0.0026	8.76e-7	32.73	20.789	1	2	1	0	0	17C(57.0215), 23R(0.9840), 28C(57.0215)	NA	TRUE	sp|P13646|K1C13_HUMAN	P13646	K1C13_HUMAN	KRT13	Keratin, type I cytoskeletal 13	NA	NA
CK_P2003_182.49645.49645.4	interact-CK_P2003_182.pep.xml	LQSSSASYGGGFGGGSCQLGGGRGVSTCSTR	LQSSSASYGGGFGGGSCQLGGGR[157]GVSTCSTR	31	4	3608.441	2995.3345	2995.3059	749.8409	749.8338	2995.3147	749.836	-0.0085	0.05404	14.569	12.735	0.9527	2	1	0	0	17C(57.0215), 23R(0.9840), 28C(57.0215)	NA	TRUE	sp|P13646|K1C13_HUMAN	P13646	K1C13_HUMAN	KRT13	Keratin, type I cytoskeletal 13	NA	NA
CK_P2003_182.49734.49734.3	interact-CK_P2003_182.pep.xml	LQSSSASYGGGFGGGSCQLGGGRGVSTCSTR	LQSSSASYGGGFGGGSCQLGGGR[157]GVSTCSTR	31	3	3612.91	2995.3345	2995.3113	999.4521	999.4444	2995.3147	999.4455	-0.0031	1.066e-9	44.548	30.279	1	2	1	0	0	17C(57.0215), 23R(0.9840), 28C(57.0215)	NA	TRUE	sp|P13646|K1C13_HUMAN	P13646	K1C13_HUMAN	KRT13	Keratin, type I cytoskeletal 13	NA	NA
CK_P2003_182.49950.49950.3	interact-CK_P2003_182.pep.xml	LQSSSASYGGGFGGGSCQLGGGRGVSTCSTR	LQSSSASYGGGFGGGSCQLGGGR[157]GVSTCSTR	31	3	3623.665	2995.3394	2995.3108	999.4537	999.4442	2995.3147	999.4455	-0.0036	0.001651	18.629	12.784	0.9963	2	1	0	0	17C(57.0215), 23R(0.9840), 28C(57.0215)	NA	TRUE	sp|P13646|K1C13_HUMAN	P13646	K1C13_HUMAN	KRT13	Keratin, type I cytoskeletal 13	NA	NA
CK_P2003_182.50131.50131.4	interact-CK_P2003_182.pep.xml	KVPQVSTPTLVEVSRNLGK	KVPQVSTPTLVEVSR[157]NLGK	19	4	3632.67	2052.1765	2052.1575	514.0514	514.0467	2052.158	514.0468	-2e-4	0.008335	16.149	10.173	0.9938	2	1	0	0	15R(0.9840)	NA	TRUE	sp|P02768|ALBU_HUMAN	P02768	ALBU_HUMAN	ALB	Serum albumin	NA	NA
CK_P2003_182.50171.50171.3	interact-CK_P2003_182.pep.xml	LQSSSASYGGGFGGGSCQLGGGRGVSTCSTR	LQSSSASYGGGFGGGSCQLGGGR[157]GVSTCSTR	31	3	3634.698	2995.354	2995.3152	999.4586	999.4457	2995.3147	999.4455	7e-4	0.01357	8.97	8.97	0.9838	2	1	0	0	17C(57.0215), 23R(0.9840), 28C(57.0215)	NA	TRUE	sp|P13646|K1C13_HUMAN	P13646	K1C13_HUMAN	KRT13	Keratin, type I cytoskeletal 13	NA	NA
CK_P2003_182.50359.50359.4	interact-CK_P2003_182.pep.xml	KVPQVSTPTLVEVSRNLGK	KVPQVSTPTLVEVSR[157]NLGK	19	4	3644.234	2052.172	2052.158	514.0503	514.0468	2052.158	514.0468	2e-4	6.505e-8	19.696	9.988	1	2	1	0	0	15R(0.9840)	NA	TRUE	sp|P02768|ALBU_HUMAN	P02768	ALBU_HUMAN	ALB	Serum albumin	NA	NA
CK_P2003_182.51054.51054.4	interact-CK_P2003_182.pep.xml	FGRNGSDCPDKFCLFQSETK	FGR[157]NGSDCPDKFCLFQSETK	20	4	3679.534	2393.065	2393.0405	599.2735	599.2674	2393.0415	599.2677	-7e-4	0.08951	16.353	10.991	0.9546	2	2	0	0	13C(57.0215), 3R(0.9840), 8C(57.0215)	NA	TRUE	sp|P02788|TRFL_HUMAN	P02788	TRFL_HUMAN	LTF	Lactotransferrin	NA	NA
CK_P2003_182.52117.52117.3	interact-CK_P2003_182.pep.xml	STSSFPCPAGHFNGFR	STSSFPCPAGHFNGFR[157]	16	3	3733.322	1768.7823	1768.7642	590.6014	590.5953	1768.7627	590.5948	0.0017	0.3168	14.495	12.274	0.9674	2	0	0	0	16R(0.9840), 7C(57.0215)	NA	TRUE	sp|Q08380|LG3BP_HUMAN	Q08380	LG3BP_HUMAN	LGALS3BP	Galectin-3-binding protein	NA	NA
CK_P2003_182.52317.52317.3	interact-CK_P2003_182.pep.xml	STSSFPCPAGHFNGFR	STSSFPCPAGHFNGFR[157]	16	3	3743.736	1768.7822	1768.7642	590.6013	590.5953	1768.7627	590.5948	0.0017	6.482e-9	25.258	10.435	1	2	0	0	0	16R(0.9840), 7C(57.0215)	NA	TRUE	sp|Q08380|LG3BP_HUMAN	Q08380	LG3BP_HUMAN	LGALS3BP	Galectin-3-binding protein	NA	NA
CK_P2003_182.52361.52361.3	interact-CK_P2003_182.pep.xml	EVTINPDTTCGNDWVCEHR	EVTINPDTTCGNDWVCEHR[157]	19	3	3746.036	2302.986	2302.9668	768.6693	768.6629	2302.9583	768.66	0.0087	7.022e-7	25.444	25.382	1	2	0	0	0	10C(57.0215), 16C(57.0215), 19R(0.9840)	NA	FALSE	sp|P04745|AMY1_HUMAN	P04745	AMY1_HUMAN	AMY1C	Alpha-amylase 1	AMY2A, AMY2B	sp|P04746|AMYP_HUMAN, sp|P19961|AMY2B_HUMAN
CK_P2003_182.52476.52476.3	interact-CK_P2003_182.pep.xml	TRNGFPLPLAR	TR[157]NGFPLPLAR	11	3	3751.889	1241.6982	1241.6885	414.9067	414.9034	1241.688	414.9033	7e-4	0.04007	13.984	10.814	0.9625	2	1	0	0	2R(0.9840)	NA	TRUE	sp|P22079|PERL_HUMAN	P22079	PERL_HUMAN	LPO	Lactoperoxidase	NA	NA
CK_P2003_182.52519.52519.4	interact-CK_P2003_182.pep.xml	AVFPSIVGRPRHQGVMVGMGQK	AVFPSIVGR[157]PRHQGVMVGMGQK	22	4	3754.081	2351.2617	2351.2373	588.8227	588.8166	2351.2354	588.8161	0.0022	0.07443	15.013	8.804	0.9623	2	1	0	0	9R(0.9840)	NA	FALSE	sp|P60709|ACTB_HUMAN	P60709	ACTB_HUMAN	ACTB	Actin, cytoplasmic 1	ACTA1, ACTA2, ACTC1, ACTG1, ACTG2	sp|P62736|ACTA_HUMAN, sp|P63261|ACTG_HUMAN, sp|P63267|ACTH_HUMAN, sp|P68032|ACTC_HUMAN, sp|P68133|ACTS_HUMAN
CK_P2003_182.52572.52572.3	interact-CK_P2003_182.pep.xml	STSSFPCPAGHFNGFR	STSSFPCPAGHFNGFR[157]	16	3	3756.913	1768.7781	1768.7644	590.6	590.5954	1768.7627	590.5948	0.0019	2.064e-7	27.643	8.273	1	2	0	0	0	16R(0.9840), 7C(57.0215)	NA	TRUE	sp|Q08380|LG3BP_HUMAN	Q08380	LG3BP_HUMAN	LGALS3BP	Galectin-3-binding protein	NA	NA
CK_P2003_182.52784.52784.3	interact-CK_P2003_182.pep.xml	STSSFPCPAGHFNGFR	STSSFPCPAGHFNGFR[157]	16	3	3767.879	1768.7771	1768.7642	590.5996	590.5953	1768.7627	590.5948	0.0017	2.558e-5	19.18	9.003	1	2	0	0	0	16R(0.9840), 7C(57.0215)	NA	TRUE	sp|Q08380|LG3BP_HUMAN	Q08380	LG3BP_HUMAN	LGALS3BP	Galectin-3-binding protein	NA	NA
CK_P2003_182.52890.52890.3	interact-CK_P2003_182.pep.xml	TRNGFPLPLAR	TR[157]NGFPLPLAR	11	3	3773.395	1241.6982	1241.6885	414.9067	414.9034	1241.688	414.9033	7e-4	0.0221	14.57	10.956	0.9769	2	1	0	0	2R(0.9840)	NA	TRUE	sp|P22079|PERL_HUMAN	P22079	PERL_HUMAN	LPO	Lactoperoxidase	NA	NA
CK_P2003_182.53352.53352.4	interact-CK_P2003_182.pep.xml	FGRNGSDCPDKFCLFQSETK	FGR[157]NGSDCPDKFCLFQSETK	20	4	3797.407	2393.0562	2393.0398	599.2713	599.2672	2393.0415	599.2677	-0.0014	7.528e-8	31.085	20.307	1	2	2	0	0	13C(57.0215), 3R(0.9840), 8C(57.0215)	NA	TRUE	sp|P02788|TRFL_HUMAN	P02788	TRFL_HUMAN	LTF	Lactotransferrin	NA	NA
CK_P2003_182.53425.53425.3	interact-CK_P2003_182.pep.xml	FGRNGSDCPDKFCLFQSETK	FGR[157]NGSDCPDKFCLFQSETK	20	3	3801.189	2393.0586	2393.0371	798.6935	798.6863	2393.0415	798.6878	-0.0041	6.438e-5	26.265	16.217	1	2	2	0	0	13C(57.0215), 3R(0.9840), 8C(57.0215)	NA	TRUE	sp|P02788|TRFL_HUMAN	P02788	TRFL_HUMAN	LTF	Lactotransferrin	NA	NA
CK_P2003_182.53463.53463.3	interact-CK_P2003_182.pep.xml	STSSFPCPAGHFNGFR	STSSFPCPAGHFNGFR[157]	16	3	3803.195	1768.7732	1768.76	590.5983	590.5939	1768.7627	590.5948	-0.0024	4.175e-11	22.817	10.513	1	2	0	0	0	16R(0.9840), 7C(57.0215)	NA	TRUE	sp|Q08380|LG3BP_HUMAN	Q08380	LG3BP_HUMAN	LGALS3BP	Galectin-3-binding protein	NA	NA
CK_P2003_182.53556.53556.4	interact-CK_P2003_182.pep.xml	FGRNGSDCPDKFCLFQSETK	FGR[157]NGSDCPDKFCLFQSETK	20	4	3808.068	2393.057	2393.0396	599.2715	599.2672	2393.0415	599.2677	-0.0017	3.53e-9	45.174	21.456	1	2	2	0	0	13C(57.0215), 3R(0.9840), 8C(57.0215)	NA	TRUE	sp|P02788|TRFL_HUMAN	P02788	TRFL_HUMAN	LTF	Lactotransferrin	NA	NA
CK_P2003_182.53592.53592.2	interact-CK_P2003_182.pep.xml	FGRNGSDCPDKFCLFQSETK	FGR[157]NGSDCPDKFCLFQSETK	20	2	3809.858	2393.061	2393.0496	1197.5378	1197.5321	2393.0415	1197.528	0.0083	0.007137	10.086	10.086	0.848	2	2	0	0	13C(57.0215), 3R(0.9840), 8C(57.0215)	NA	TRUE	sp|P02788|TRFL_HUMAN	P02788	TRFL_HUMAN	LTF	Lactotransferrin	NA	NA
CK_P2003_182.53644.53644.3	interact-CK_P2003_182.pep.xml	FGRNGSDCPDKFCLFQSETK	FGR[157]NGSDCPDKFCLFQSETK	20	3	3812.632	2393.06	2393.0369	798.6939	798.6862	2393.0415	798.6878	-0.0043	2.624e-11	51.824	29.119	1	2	2	0	0	13C(57.0215), 3R(0.9840), 8C(57.0215)	NA	TRUE	sp|P02788|TRFL_HUMAN	P02788	TRFL_HUMAN	LTF	Lactotransferrin	NA	NA
CK_P2003_182.53766.53766.4	interact-CK_P2003_182.pep.xml	FGRNGSDCPDKFCLFQSETK	FGR[157]NGSDCPDKFCLFQSETK	20	4	3818.953	2393.0598	2393.0398	599.2722	599.2672	2393.0415	599.2677	-0.0014	5.263e-8	40.615	23.945	1	2	2	0	0	13C(57.0215), 3R(0.9840), 8C(57.0215)	NA	TRUE	sp|P02788|TRFL_HUMAN	P02788	TRFL_HUMAN	LTF	Lactotransferrin	NA	NA
CK_P2003_182.53772.53772.3	interact-CK_P2003_182.pep.xml	EVTINPDTTCGNDWVCEHR	EVTINPDTTCGNDWVCEHR[157]	19	3	3819.22	2302.9749	2302.9543	768.6656	768.6587	2302.9583	768.66	-0.0036	0.001178	23.215	18.839	0.9999	2	0	0	0	10C(57.0215), 16C(57.0215), 19R(0.9840)	NA	FALSE	sp|P04745|AMY1_HUMAN	P04745	AMY1_HUMAN	AMY1C	Alpha-amylase 1	AMY2A, AMY2B	sp|P04746|AMYP_HUMAN, sp|P19961|AMY2B_HUMAN
CK_P2003_182.53789.53789.3	interact-CK_P2003_182.pep.xml	STSSFPCPAGHFNGFR	STSSFPCPAGHFNGFR[157]	16	3	3820.124	1768.7751	1768.76	590.599	590.5939	1768.7627	590.5948	-0.0024	1.757e-7	22.718	11.643	1	2	0	0	0	16R(0.9840), 7C(57.0215)	NA	TRUE	sp|Q08380|LG3BP_HUMAN	Q08380	LG3BP_HUMAN	LGALS3BP	Galectin-3-binding protein	NA	NA
CK_P2003_182.55253.55253.3	interact-CK_P2003_182.pep.xml	LISVDTEHSNIYLQNGPDR	LISVDTEHSNIYLQNGPDR[157]	19	3	3894.775	2171.065	2171.0513	724.6956	724.691	2171.0496	724.6905	0.0019	0.09744	14.545	14.545	0.9941	2	0	0	0	19R(0.9840)	NA	TRUE	sp|P00450|CERU_HUMAN	P00450	CERU_HUMAN	CP	Ceruloplasmin	NA	NA
CK_P2003_182.55314.55314.2	interact-CK_P2003_182.pep.xml	LPGVSRSGFSSVSVSR	LPGVSR[157]SGFSSVSVSR	16	2	3897.965	1621.8583	1621.8479	811.9364	811.9312	1621.8423	811.9284	0.0058	9.339e-4	19.142	17.156	0.9618	2	1	0	0	6R(0.9840)	NA	TRUE	sp|P02538|K2C6A_HUMAN	P02538	K2C6A_HUMAN	KRT6A	Keratin, type II cytoskeletal 6A	NA	NA
CK_P2003_182.55367.55367.3	interact-CK_P2003_182.pep.xml	LPGVSRSGFSSVSVSR	LPGVSR[157]SGFSSVSVSR	16	3	3900.794	1621.8556	1621.8431	541.6258	541.6216	1621.8423	541.6214	0.0011	0.002647	20.809	19.13	0.9928	2	1	0	0	6R(0.9840)	NA	TRUE	sp|P02538|K2C6A_HUMAN	P02538	K2C6A_HUMAN	KRT6A	Keratin, type II cytoskeletal 6A	NA	NA
CK_P2003_182.55482.55482.3	interact-CK_P2003_182.pep.xml	RHPDYSVVLLLR	R[157]HPDYSVVLLLR	12	3	3906.676	1468.7792	1468.7675	490.6003	490.5964	1467.8197	490.2805	0.948	4.222e-6	22.117	14.334	1	2	0	0	0	1R(0.9840)	NA	TRUE	sp|P02768|ALBU_HUMAN	P02768	ALBU_HUMAN	ALB	Serum albumin	NA	NA
CK_P2003_182.55517.55517.2	interact-CK_P2003_182.pep.xml	QLGCGWAMSAPGNAR	QLGCGWAMSAPGNAR[157]	15	2	3908.509	1575.7115	1575.693	788.863	788.8538	1575.6921	788.8533	0.0011	2.656e-6	23.753	10.314	1	2	0	0	0	15R(0.9840), 4C(57.0215)	NA	TRUE	sp|Q9UGM3|DMBT1_HUMAN	Q9UGM3	DMBT1_HUMAN	DMBT1	Deleted in malignant brain tumors 1 protein	NA	NA
CK_P2003_182.55543.55543.3	interact-CK_P2003_182.pep.xml	RHPDYSVVLLLR	R[157]HPDYSVVLLLR	12	3	3909.785	1468.7855	1468.7689	490.6024	490.5969	1467.8197	490.2805	0.9494	3.122e-6	21.973	16.471	1	2	0	0	0	1R(0.9840)	NA	TRUE	sp|P02768|ALBU_HUMAN	P02768	ALBU_HUMAN	ALB	Serum albumin	NA	NA
CK_P2003_182.55579.55579.3	interact-CK_P2003_182.pep.xml	LPGVSRSGFSSVSVSR	LPGVSR[157]SGFSSVSVSR	16	3	3911.713	1621.8564	1621.8416	541.6261	541.6211	1621.8423	541.6214	-4e-4	1.409e-8	20.387	16.586	1	2	1	0	0	6R(0.9840)	NA	TRUE	sp|P02538|K2C6A_HUMAN	P02538	K2C6A_HUMAN	KRT6A	Keratin, type II cytoskeletal 6A	NA	NA
CK_P2003_182.55706.55706.3	interact-CK_P2003_182.pep.xml	STSSFPCPAGHFNGFR	STSSFPCPAGHFNGFR[157]	16	3	3918.148	1768.7715	1768.7593	590.5978	590.5937	1768.7627	590.5948	-0.0031	0.001847	14.648	10.4	0.9996	2	0	0	0	16R(0.9840), 7C(57.0215)	NA	TRUE	sp|Q08380|LG3BP_HUMAN	Q08380	LG3BP_HUMAN	LGALS3BP	Galectin-3-binding protein	NA	NA
CK_P2003_182.55808.55808.3	interact-CK_P2003_182.pep.xml	LISVDTEHSNIYLQNGPDR	LISVDTEHSNIYLQNGPDR[157]	19	3	3923.318	2171.0637	2171.0425	724.6952	724.6881	2171.0496	724.6905	-0.0068	6.507e-7	26.848	14.893	1	2	0	0	0	19R(0.9840)	NA	TRUE	sp|P00450|CERU_HUMAN	P00450	CERU_HUMAN	CP	Ceruloplasmin	NA	NA
CK_P2003_182.55953.55953.3	interact-CK_P2003_182.pep.xml	STSSFPCPAGHFNGFR	STSSFPCPAGHFNGFR[157]	16	3	3930.697	1768.7766	1768.7596	590.5995	590.5938	1768.7627	590.5948	-0.0028	7.608e-4	22.975	22.975	1	2	0	0	0	16R(0.9840), 7C(57.0215)	NA	TRUE	sp|Q08380|LG3BP_HUMAN	Q08380	LG3BP_HUMAN	LGALS3BP	Galectin-3-binding protein	NA	NA
CK_P2003_182.56019.56019.3	interact-CK_P2003_182.pep.xml	LISVDTEHSNIYLQNGPDR	LISVDTEHSNIYLQNGPDR[157]	19	3	3934.018	2171.065	2171.0474	724.6956	724.6897	2171.0496	724.6905	-0.0019	0.001981	21.454	11.802	0.9996	2	0	0	0	19R(0.9840)	NA	TRUE	sp|P00450|CERU_HUMAN	P00450	CERU_HUMAN	CP	Ceruloplasmin	NA	NA
CK_P2003_182.58250.58250.2	interact-CK_P2003_182.pep.xml	QLGCGWAMSAPGNAR	QLGCGWAMSAPGNAR[157]	15	2	4047.03	1575.7054	1575.6923	788.86	788.8534	1575.6921	788.8533	3e-4	2.649e-6	23.812	10.682	1	2	0	0	0	15R(0.9840), 4C(57.0215)	NA	TRUE	sp|Q9UGM3|DMBT1_HUMAN	Q9UGM3	DMBT1_HUMAN	DMBT1	Deleted in malignant brain tumors 1 protein	NA	NA
CK_P2003_182.58467.58467.2	interact-CK_P2003_182.pep.xml	QLGCGWAMSAPGNAR	QLGCGWAMSAPGNAR[157]	15	2	4058.117	1575.7064	1575.6927	788.8605	788.8536	1575.6921	788.8533	8e-4	2.298e-6	23.701	10.632	1	2	0	0	0	15R(0.9840), 4C(57.0215)	NA	TRUE	sp|Q9UGM3|DMBT1_HUMAN	Q9UGM3	DMBT1_HUMAN	DMBT1	Deleted in malignant brain tumors 1 protein	NA	NA
CK_P2003_182.58778.58778.2	interact-CK_P2003_182.pep.xml	LPVVLANGQIR	LPVVLANGQIR[157]	11	2	4073.891	1179.7078	1179.6973	590.8612	590.8559	1179.6975	590.856	0	0.07396	15.803	12.567	0.9907	2	0	0	0	11R(0.9840)	NA	TRUE	sp|Q9Y6R7|FCGBP_HUMAN	Q9Y6R7	FCGBP_HUMAN	FCGBP	IgGFc-binding protein	NA	NA
CK_P2003_182.58857.58857.3	interact-CK_P2003_182.pep.xml	QGARGGCITLISSEGYVSSK	QGAR[157]GGCITLISSEGYVSSK	20	3	4077.889	2070.022	2070.0046	691.0146	691.0088	2070.0051	691.009	-2e-4	3.224e-4	21.507	16.657	1	2	1	0	0	4R(0.9840), 7C(57.0215)	NA	TRUE	sp|P01833|PIGR_HUMAN	P01833	PIGR_HUMAN	PIGR	Polymeric immunoglobulin receptor	NA	NA
CK_P2003_182.58988.58988.2	interact-CK_P2003_182.pep.xml	QGARGGCITLISSEGYVSSK	QGAR[157]GGCITLISSEGYVSSK	20	2	4084.507	2070.0234	2070.0066	1036.019	1036.0106	2070.0051	1036.0098	0.0017	1.463e-4	16.839	16.839	0.9967	2	1	0	0	4R(0.9840), 7C(57.0215)	NA	TRUE	sp|P01833|PIGR_HUMAN	P01833	PIGR_HUMAN	PIGR	Polymeric immunoglobulin receptor	NA	NA
CK_P2003_182.58997.58997.2	interact-CK_P2003_182.pep.xml	LPVVLANGQIR	LPVVLANGQIR[157]	11	2	4085.029	1179.7085	1179.6975	590.8615	590.856	1179.6975	590.856	2e-4	0.002219	21.243	13.885	0.9992	2	0	0	0	11R(0.9840)	NA	TRUE	sp|Q9Y6R7|FCGBP_HUMAN	Q9Y6R7	FCGBP_HUMAN	FCGBP	IgGFc-binding protein	NA	NA
CK_P2003_182.59061.59061.3	interact-CK_P2003_182.pep.xml	QGARGGCITLISSEGYVSSK	QGAR[157]GGCITLISSEGYVSSK	20	3	4088.271	2070.0225	2070.0049	691.0148	691.0089	2070.0051	691.009	0	6.8e-13	33.733	23.827	1	2	1	0	0	4R(0.9840), 7C(57.0215)	NA	TRUE	sp|P01833|PIGR_HUMAN	P01833	PIGR_HUMAN	PIGR	Polymeric immunoglobulin receptor	NA	NA
CK_P2003_182.59205.59205.2	interact-CK_P2003_182.pep.xml	LPVVLANGQIR	LPVVLANGQIR[157]	11	2	4095.67	1179.7068	1179.6964	590.8607	590.8555	1179.6975	590.856	-8e-4	6.67e-5	21.182	16.891	1	2	0	0	0	11R(0.9840)	NA	TRUE	sp|Q9Y6R7|FCGBP_HUMAN	Q9Y6R7	FCGBP_HUMAN	FCGBP	IgGFc-binding protein	NA	NA
CK_P2003_182.60779.60779.2	interact-CK_P2003_182.pep.xml	NSFEDPCSLSVENENYAR	NSFEDPCSLSVENENYAR[157]	18	2	4175.437	2130.9092	2130.8882	1066.4619	1066.4514	2130.8799	1066.4472	0.0085	0.05808	16.444	10.907	0.97	2	0	0	0	18R(0.9840), 7C(57.0215)	NA	TRUE	sp|Q9HC84|MUC5B_HUMAN	Q9HC84	MUC5B_HUMAN	MUC5B	Mucin-5B	NA	NA
CK_P2003_182.60888.60888.3	interact-CK_P2003_182.pep.xml	NSFEDPCSLSVENENYAR	NSFEDPCSLSVENENYAR[157]	18	3	4182.118	2130.9036	2130.8835	711.3085	711.3018	2130.8799	711.3006	0.0039	0.04285	16.972	14.895	0.9967	2	0	0	0	18R(0.9840), 7C(57.0215)	NA	TRUE	sp|Q9HC84|MUC5B_HUMAN	Q9HC84	MUC5B_HUMAN	MUC5B	Mucin-5B	NA	NA
CK_P2003_182.61181.61181.2	interact-CK_P2003_182.pep.xml	IIEGGIYDADLNDER	IIEGGIYDADLNDER[157]	15	2	4197.919	1692.8037	1692.7917	847.4091	847.4031	1692.7842	847.3994	0.0078	3.425e-4	24.293	15.403	0.999	2	0	0	0	15R(0.9840)	NA	TRUE	sp|P09228|CYTT_HUMAN	P09228	CYTT_HUMAN	CST2	Cystatin-SA	NA	NA
CK_P2003_182.61335.61335.3	interact-CK_P2003_182.pep.xml	NSFEDPCSLSVENENYAR	NSFEDPCSLSVENENYAR[157]	18	3	4205.601	2131.9077	2131.8879	711.6432	711.6366	2130.8799	711.3006	1.0083	0.1053	15.41	14.931	0.9561	2	0	0	0	18R(0.9840), 7C(57.0215)	NA	TRUE	sp|Q9HC84|MUC5B_HUMAN	Q9HC84	MUC5B_HUMAN	MUC5B	Mucin-5B	NA	NA
CK_P2003_182.61562.61562.3	interact-CK_P2003_182.pep.xml	NSFEDPCSLSVENENYAR	NSFEDPCSLSVENENYAR[157]	18	3	4217.11	2130.9016	2130.8711	711.3078	711.2976	2130.8799	711.3006	-0.0085	0.02864	18.672	11.475	0.9924	2	0	0	0	18R(0.9840), 7C(57.0215)	NA	TRUE	sp|Q9HC84|MUC5B_HUMAN	Q9HC84	MUC5B_HUMAN	MUC5B	Mucin-5B	NA	NA
CK_P2003_182.61692.61692.2	interact-CK_P2003_182.pep.xml	NSLYLQMNSLR	NSLYLQMNSLR[157]	11	2	4223.681	1338.6677	1338.6589	670.3411	670.3367	1338.6602	670.3374	-9e-4	3.374e-5	19.784	12.844	1	2	0	0	0	11R(0.9840)	NA	FALSE	sp|P01780|HV307_HUMAN	P01780	HV307_HUMAN	IGHV3-7	Immunoglobulin heavy variable 3-7	IGHV3-11, IGHV3-13, IGHV3-20, IGHV3-21, IGHV3-43, IGHV3-43D, IGHV3-48, IGHV3-9, IGHV3OR16-10, IGHV3OR16-9	sp|A0A0B4J1V1|HV321_HUMAN, sp|A0A0B4J1X8|HV343_HUMAN, sp|A0A0C4DH32|HV320_HUMAN, sp|P01762|HV311_HUMAN, sp|P01763|HV348_HUMAN, sp|P01766|HV313_HUMAN, sp|P01782|HV309_HUMAN, sp|P0DP04|HV43D_HUMAN, tr|A0A075B7F0|A0A075B7F0_HUMAN, tr|S4R460|S4R460_HUMAN
CK_P2003_182.61812.61812.2	interact-CK_P2003_182.pep.xml	IIEGGIYDADLNDER	IIEGGIYDADLNDER[157]	15	2	4229.814	1692.7997	1692.7832	847.4071	847.3989	1692.7842	847.3994	-7e-4	0.01521	17.755	17.662	0.9976	2	0	0	0	15R(0.9840)	NA	TRUE	sp|P09228|CYTT_HUMAN	P09228	CYTT_HUMAN	CST2	Cystatin-SA	NA	NA
CK_P2003_182.61901.61901.2	interact-CK_P2003_182.pep.xml	NSLYLQMNSLR	NSLYLQMNSLR[157]	11	2	4234.287	1339.6663	1339.6584	670.8404	670.8365	1338.6602	670.3374	0.9985	7.911e-4	17.286	11.607	0.991	2	0	0	0	11R(0.9840)	NA	FALSE	sp|P01780|HV307_HUMAN	P01780	HV307_HUMAN	IGHV3-7	Immunoglobulin heavy variable 3-7	IGHV3-11, IGHV3-13, IGHV3-20, IGHV3-21, IGHV3-43, IGHV3-43D, IGHV3-48, IGHV3-9, IGHV3OR16-10, IGHV3OR16-9	sp|A0A0B4J1V1|HV321_HUMAN, sp|A0A0B4J1X8|HV343_HUMAN, sp|A0A0C4DH32|HV320_HUMAN, sp|P01762|HV311_HUMAN, sp|P01763|HV348_HUMAN, sp|P01766|HV313_HUMAN, sp|P01782|HV309_HUMAN, sp|P0DP04|HV43D_HUMAN, tr|A0A075B7F0|A0A075B7F0_HUMAN, tr|S4R460|S4R460_HUMAN
CK_P2003_182.62273.62273.2	interact-CK_P2003_182.pep.xml	IIEGGIYDADLNDER	IIEGGIYDADLNDER[157]	15	2	4253.03	1692.7965	1692.7831	847.4055	847.3988	1692.7842	847.3994	-8e-4	3.697e-6	28.09	13.61	1	2	0	0	0	15R(0.9840)	NA	TRUE	sp|P09228|CYTT_HUMAN	P09228	CYTT_HUMAN	CST2	Cystatin-SA	NA	NA
CK_P2003_182.62860.62860.2	interact-CK_P2003_182.pep.xml	SRLGDLYEEEMR	SR[157]LGDLYEEEMR	12	2	4283.838	1497.6893	1497.6765	749.8519	749.8455	1497.6769	749.8457	-1e-4	0.02356	18.898	14.571	0.8801	2	1	0	0	2R(0.9840)	NA	TRUE	sp|P08670|VIME_HUMAN	P08670	VIME_HUMAN	VIM	Vimentin	NA	NA
CK_P2003_182.62910.62910.2	interact-CK_P2003_182.pep.xml	DVRQYVQGCGV	DVR[157]QYVQGCGV	11	2	4286.545	1280.5956	1280.5822	641.3051	641.2984	1280.5819	641.2982	4e-4	0.05185	15.641	10.714	0.782	2	1	0	0	3R(0.9840), 9C(57.0215)	NA	TRUE	sp|P61626|LYSC_HUMAN	P61626	LYSC_HUMAN	LYZ	Lysozyme C	NA	NA
CK_P2003_182.62933.62933.2	interact-CK_P2003_182.pep.xml	NTLYLQMNSLR	NTLYLQMNSLR[157]	11	2	4287.721	1352.6921	1352.6798	677.3533	677.3472	1352.6758	677.3452	0.0042	0.01773	18.422	11.457	0.9941	2	0	0	0	11R(0.9840)	NA	FALSE	sp|A0A0B4J1X5|HV374_HUMAN	A0A0B4J1X5	HV374_HUMAN	IGHV3-74	Immunoglobulin heavy variable 3-74	IGHV3-23, IGHV3-30, IGHV3-30-3, IGHV3-30-5, IGHV3-33, IGHV3-53, IGHV3-66, IGHV3OR16-12, IGHV3OR16-13	sp|A0A0C4DH42|HV366_HUMAN, sp|P01764|HV323_HUMAN, sp|P01767|HV353_HUMAN, sp|P01768|HV330_HUMAN, sp|P01772|HV333_HUMAN, sp|P0DP02|HVC33_HUMAN, sp|P0DP03|HV335_HUMAN, tr|A0A075B7B8|A0A075B7B8_HUMAN, tr|A0A075B7E8|A0A075B7E8_HUMAN, tr|A0A0J9YY99|A0A0J9YY99_HUMAN
CK_P2003_182.63105.63105.2	interact-CK_P2003_182.pep.xml	DVRQYVQGCGV	DVR[157]QYVQGCGV	11	2	4296.895	1280.5941	1280.5823	641.3043	641.2984	1280.5819	641.2982	6e-4	5.91e-8	22.956	16.953	1	2	1	0	0	3R(0.9840), 9C(57.0215)	NA	TRUE	sp|P61626|LYSC_HUMAN	P61626	LYSC_HUMAN	LYZ	Lysozyme C	NA	NA
CK_P2003_182.63144.63144.2	interact-CK_P2003_182.pep.xml	NTLYLQMNSLR	NTLYLQMNSLR[157]	11	2	4298.918	1352.6886	1352.6776	677.3516	677.3461	1352.6758	677.3452	0.002	0.0767	16.325	12.466	0.9904	2	0	0	0	11R(0.9840)	NA	FALSE	sp|A0A0B4J1X5|HV374_HUMAN	A0A0B4J1X5	HV374_HUMAN	IGHV3-74	Immunoglobulin heavy variable 3-74	IGHV3-23, IGHV3-30, IGHV3-30-3, IGHV3-30-5, IGHV3-33, IGHV3-53, IGHV3-66, IGHV3OR16-12, IGHV3OR16-13	sp|A0A0C4DH42|HV366_HUMAN, sp|P01764|HV323_HUMAN, sp|P01767|HV353_HUMAN, sp|P01768|HV330_HUMAN, sp|P01772|HV333_HUMAN, sp|P0DP02|HVC33_HUMAN, sp|P0DP03|HV335_HUMAN, tr|A0A075B7B8|A0A075B7B8_HUMAN, tr|A0A075B7E8|A0A075B7E8_HUMAN, tr|A0A0J9YY99|A0A0J9YY99_HUMAN
CK_P2003_182.63311.63311.2	interact-CK_P2003_182.pep.xml	DVRQYVQGCGV	DVR[157]QYVQGCGV	11	2	4307.532	1280.5935	1280.5824	641.304	641.2985	1280.5819	641.2982	7e-4	0.03008	16.587	12.325	0.8532	2	1	0	0	3R(0.9840), 9C(57.0215)	NA	TRUE	sp|P61626|LYSC_HUMAN	P61626	LYSC_HUMAN	LYZ	Lysozyme C	NA	NA
CK_P2003_182.63682.63682.4	interact-CK_P2003_182.pep.xml	CPFPSRPDNGFVNYPAKPTLYYK	CPFPSR[157]PDNGFVNYPAKPTLYYK	23	4	4326.503	2731.3318	2731.303	683.8402	683.833	2731.3103	683.8349	-0.007	0.182	13.46	13.028	0.9831	2	0	0	0	1C(57.0215), 6R(0.9840)	NA	TRUE	sp|P02749|APOH_HUMAN	P02749	APOH_HUMAN	APOH	Beta-2-glycoprotein 1	NA	NA
CK_P2003_182.64178.64178.2	interact-CK_P2003_182.pep.xml	NSLYLQMNSLR	NSLYLQMNSLR[157]	11	2	4351.731	1338.6626	1338.6499	670.3386	670.3322	1338.6602	670.3374	-0.01	2.812e-4	18.054	17.895	0.9975	2	0	0	0	11R(0.9840)	NA	FALSE	sp|P01780|HV307_HUMAN	P01780	HV307_HUMAN	IGHV3-7	Immunoglobulin heavy variable 3-7	IGHV3-11, IGHV3-13, IGHV3-20, IGHV3-21, IGHV3-43, IGHV3-43D, IGHV3-48, IGHV3-9, IGHV3OR16-10, IGHV3OR16-9	sp|A0A0B4J1V1|HV321_HUMAN, sp|A0A0B4J1X8|HV343_HUMAN, sp|A0A0C4DH32|HV320_HUMAN, sp|P01762|HV311_HUMAN, sp|P01763|HV348_HUMAN, sp|P01766|HV313_HUMAN, sp|P01782|HV309_HUMAN, sp|P0DP04|HV43D_HUMAN, tr|A0A075B7F0|A0A075B7F0_HUMAN, tr|S4R460|S4R460_HUMAN
CK_P2003_182.64506.64506.3	interact-CK_P2003_182.pep.xml	ELGICPDDAAVIPIKNNR	ELGICPDDAAVIPIKNNR[157]	18	3	4367.993	1995.0166	1994.9978	666.0128	666.0065	1995.0094	666.0104	-0.0113	2.793e-11	26.717	10.631	1	2	1	0	0	18R(0.9840), 5C(57.0215)	NA	TRUE	sp|P12273|PIP_HUMAN	P12273	PIP_HUMAN	PIP	Prolactin-inducible protein	NA	NA
CK_P2003_182.64834.64834.3	interact-CK_P2003_182.pep.xml	ELGICPDDAAVIPIKNNR	ELGICPDDAAVIPIKNNR[157]	18	3	4384.485	1995.0266	1995	666.0161	666.0073	1995.0094	666.0104	-0.0091	6.98e-5	19.342	10.71	1	2	1	0	0	18R(0.9840), 5C(57.0215)	NA	TRUE	sp|P12273|PIP_HUMAN	P12273	PIP_HUMAN	PIP	Prolactin-inducible protein	NA	NA
CK_P2003_182.65021.65021.2	interact-CK_P2003_182.pep.xml	NTLYLQMNSLR	NTLYLQMNSLR[157]	11	2	4394.032	1352.6909	1352.6763	677.3527	677.3454	1352.6758	677.3452	7e-4	1.101e-4	19.444	11.873	0.9999	2	0	0	0	11R(0.9840)	NA	FALSE	sp|A0A0B4J1X5|HV374_HUMAN	A0A0B4J1X5	HV374_HUMAN	IGHV3-74	Immunoglobulin heavy variable 3-74	IGHV3-23, IGHV3-30, IGHV3-30-3, IGHV3-30-5, IGHV3-33, IGHV3-53, IGHV3-66, IGHV3OR16-12, IGHV3OR16-13	sp|A0A0C4DH42|HV366_HUMAN, sp|P01764|HV323_HUMAN, sp|P01767|HV353_HUMAN, sp|P01768|HV330_HUMAN, sp|P01772|HV333_HUMAN, sp|P0DP02|HVC33_HUMAN, sp|P0DP03|HV335_HUMAN, tr|A0A075B7B8|A0A075B7B8_HUMAN, tr|A0A075B7E8|A0A075B7E8_HUMAN, tr|A0A0J9YY99|A0A0J9YY99_HUMAN
CK_P2003_182.65232.65232.2	interact-CK_P2003_182.pep.xml	NTLYLQMNSLR	NTLYLQMNSLR[157]	11	2	4404.795	1352.6869	1352.6763	677.3507	677.3454	1352.6758	677.3452	7e-4	1.876e-4	19.281	11.83	0.9999	2	0	0	0	11R(0.9840)	NA	FALSE	sp|A0A0B4J1X5|HV374_HUMAN	A0A0B4J1X5	HV374_HUMAN	IGHV3-74	Immunoglobulin heavy variable 3-74	IGHV3-23, IGHV3-30, IGHV3-30-3, IGHV3-30-5, IGHV3-33, IGHV3-53, IGHV3-66, IGHV3OR16-12, IGHV3OR16-13	sp|A0A0C4DH42|HV366_HUMAN, sp|P01764|HV323_HUMAN, sp|P01767|HV353_HUMAN, sp|P01768|HV330_HUMAN, sp|P01772|HV333_HUMAN, sp|P0DP02|HVC33_HUMAN, sp|P0DP03|HV335_HUMAN, tr|A0A075B7B8|A0A075B7B8_HUMAN, tr|A0A075B7E8|A0A075B7E8_HUMAN, tr|A0A0J9YY99|A0A0J9YY99_HUMAN
CK_P2003_182.65711.65711.3	interact-CK_P2003_182.pep.xml	ELGICPDDAAVIPIKNNR	ELGICPDDAAVIPIKNNR[157]	18	3	4429.207	1995.0244	1995.0077000000001	666.0154	666.0098	1995.0094	666.0104	-0.0014	0	40.581	17.117	1	2	1	0	0	18R(0.9840), 5C(57.0215)	NA	TRUE	sp|P12273|PIP_HUMAN	P12273	PIP_HUMAN	PIP	Prolactin-inducible protein	NA	NA
CK_P2003_182.65963.65963.3	interact-CK_P2003_182.pep.xml	ELGICPDDAAVIPIKNNR	ELGICPDDAAVIPIKNNR[157]	18	3	4442.035	1995.0251	1995.0076	666.0156	666.0098	1995.0094	666.0104	-0.0015	1.426e-10	32.802	12.02	1	2	1	0	0	18R(0.9840), 5C(57.0215)	NA	TRUE	sp|P12273|PIP_HUMAN	P12273	PIP_HUMAN	PIP	Prolactin-inducible protein	NA	NA
CK_P2003_182.66364.66364.2	interact-CK_P2003_182.pep.xml	IANVFTNAFR	IANVFTNAFR[157]	10	2	4462.518	1152.6035	1152.5958	577.309	577.3052	1152.5927	577.3036	0.0034	6.568e-5	17.484	11.849	1	2	0	0	0	10R(0.9840)	NA	TRUE	sp|P05164|PERM_HUMAN	P05164	PERM_HUMAN	MPO	Myeloperoxidase	NA	NA
CK_P2003_182.66429.66429.2	interact-CK_P2003_182.pep.xml	EVQLVESGGGLVQPGGSLR	EVQLVESGGGLVQPGGSLR[157]	19	2	4465.848	1881.9993	1881.9855	942.0069	942	1881.9795	941.997	0.0062	0.001439	19.325	17.199	0.9981	1	0	0	0	19R(0.9840)	NA	FALSE	sp|P01780|HV307_HUMAN	P01780	HV307_HUMAN	IGHV3-7	Immunoglobulin heavy variable 3-7	IGHV3-13, IGHV3-16, IGHV3-23, IGHV3-35, IGHV3-48, IGHV3-64D, IGHV3-72, IGHV3-74, IGHV3OR15-7, IGHV3OR16-13, IGHV3OR16-8, IGHV3OR16-9	sp|A0A0B4J1X5|HV374_HUMAN, sp|A0A0B4J1Y9|HV372_HUMAN, sp|A0A0J9YX35|HV64D_HUMAN, sp|P01763|HV348_HUMAN, sp|P01764|HV323_HUMAN, sp|P01766|HV313_HUMAN, tr|A0A075B7D8|A0A075B7D8_HUMAN, tr|A0A075B7E8|A0A075B7E8_HUMAN, tr|A0A075B7F1|A0A075B7F1_HUMAN, tr|A0A0C4DH30|A0A0C4DH30_HUMAN, tr|A0A0C4DH35|A0A0C4DH35_HUMAN, tr|S4R3C0|S4R3C0_HUMAN, tr|S4R460|S4R460_HUMAN
CK_P2003_182.66573.66573.3	interact-CK_P2003_182.pep.xml	ELGICPDDAAVIPIKNNR	ELGICPDDAAVIPIKNNR[157]	18	3	4473.233	1995.0293	1995.011	666.017	666.0109	1995.0094	666.0104	0.0018	3e-14	30.346	11.739	1	2	1	0	0	18R(0.9840), 5C(57.0215)	NA	TRUE	sp|P12273|PIP_HUMAN	P12273	PIP_HUMAN	PIP	Prolactin-inducible protein	NA	NA
CK_P2003_182.66574.66574.2	interact-CK_P2003_182.pep.xml	IANVFTNAFR	IANVFTNAFR[157]	10	2	4473.278	1152.605	1152.5958	577.3098	577.3052	1152.5927	577.3036	0.0034	2.361e-5	18.962	13.274	1	2	0	0	0	10R(0.9840)	NA	TRUE	sp|P05164|PERM_HUMAN	P05164	PERM_HUMAN	MPO	Myeloperoxidase	NA	NA
CK_P2003_182.66702.66702.3	interact-CK_P2003_182.pep.xml	FFSASCVPGADKGQFPNLCR	FFSASCVPGADKGQFPNLCR[157]	20	3	4479.859	2258.0496	2258.0298	753.6905	753.6839	2258.0247	753.6822	0.0053	0.001822	21.458	13.147	0.9936	2	1	0	0	19C(57.0215), 20R(0.9840), 6C(57.0215)	NA	TRUE	sp|P02788|TRFL_HUMAN	P02788	TRFL_HUMAN	LTF	Lactotransferrin	NA	NA
CK_P2003_182.66787.66787.3	interact-CK_P2003_182.pep.xml	ELGICPDDAAVIPIKNNR	ELGICPDDAAVIPIKNNR[157]	18	3	4484.263	1995.0276	1995.0105	666.0165	666.0108	1995.0094	666.0104	0.0013	4.74e-12	24.126	10.478	1	2	1	0	0	18R(0.9840), 5C(57.0215)	NA	TRUE	sp|P12273|PIP_HUMAN	P12273	PIP_HUMAN	PIP	Prolactin-inducible protein	NA	NA
CK_P2003_182.67184.67184.3	interact-CK_P2003_182.pep.xml	FLLSQGVCIPVQDCGCTHNGR	FLLSQGVCIPVQDCGCTHNGR[157]	21	3	4504.26	2418.094	2418.0911	807.0386	807.0376	2418.0876	807.0365	0.0036	0.3677	10.238	10.238	0.955	2	0	0	0	14C(57.0215), 16C(57.0215), 21R(0.9840), 8C(57.0215)	NA	TRUE	sp|Q9Y6R7|FCGBP_HUMAN	Q9Y6R7	FCGBP_HUMAN	FCGBP	IgGFc-binding protein	NA	NA
CK_P2003_182.68566.68566.2	interact-CK_P2003_182.pep.xml	STDYGIFQINSR	STDYGIFQINSR[157]	12	2	4573.842	1400.6665	1400.656	701.3405	701.3353	1400.6571	701.3358	-8e-4	2.212e-7	26.7	23.563	1	2	0	0	0	12R(0.9840)	NA	TRUE	sp|P61626|LYSC_HUMAN	P61626	LYSC_HUMAN	LYZ	Lysozyme C	NA	NA
CK_P2003_182.68589.68589.3	interact-CK_P2003_182.pep.xml	STDYGIFQINSR	STDYGIFQINSR[157]	12	3	4574.978	1400.6671	1400.6558	467.8963	467.8925	1400.6571	467.893	-0.001	2.37e-4	17.924	17.596	1	2	0	0	0	12R(0.9840)	NA	TRUE	sp|P61626|LYSC_HUMAN	P61626	LYSC_HUMAN	LYZ	Lysozyme C	NA	NA
CK_P2003_182.68776.68776.2	interact-CK_P2003_182.pep.xml	STDYGIFQINSR	STDYGIFQINSR[157]	12	2	4584.344	1400.6716	1400.6558	701.3431	701.3352	1400.6571	701.3358	-0.001	2.221e-7	26.691	23.521	1	2	0	0	0	12R(0.9840)	NA	TRUE	sp|P61626|LYSC_HUMAN	P61626	LYSC_HUMAN	LYZ	Lysozyme C	NA	NA
CK_P2003_182.68799.68799.3	interact-CK_P2003_182.pep.xml	STDYGIFQINSR	STDYGIFQINSR[157]	12	3	4585.487	1400.6735	1400.6564	467.8984	467.8927	1400.6571	467.893	-4e-4	6.833e-4	19.744	19.419	1	2	0	0	0	12R(0.9840)	NA	TRUE	sp|P61626|LYSC_HUMAN	P61626	LYSC_HUMAN	LYZ	Lysozyme C	NA	NA
CK_P2003_182.69498.69498.2	interact-CK_P2003_182.pep.xml	CVWDIEVQNNYR	CVWDIEVQNNYR[157]	12	2	4621.194	1595.7126	1595.7076	798.8636	798.8611	1595.7037	798.8591	0.0041	0.008385	19.806	10.555	0.9972	2	0	0	0	12R(0.9840), 1C(57.0215)	NA	TRUE	sp|Q9UGM3|DMBT1_HUMAN	Q9UGM3	DMBT1_HUMAN	DMBT1	Deleted in malignant brain tumors 1 protein	NA	NA
CK_P2003_182.69609.69609.3	interact-CK_P2003_182.pep.xml	CVWDIEVQNNYR	CVWDIEVQNNYR[157]	12	3	4626.794	1595.7183	1595.7063	532.9134	532.9094	1595.7037	532.9085	0.0028	0.5451	11.554	11.028	0.8896	2	0	0	0	12R(0.9840), 1C(57.0215)	NA	TRUE	sp|Q9UGM3|DMBT1_HUMAN	Q9UGM3	DMBT1_HUMAN	DMBT1	Deleted in malignant brain tumors 1 protein	NA	NA
CK_P2003_182.69668.69668.2	interact-CK_P2003_182.pep.xml	SCDNPYIPNGDYSPLR	SCDNPYIPNGDYSPLR[157]	16	2	4629.802	1867.8219	1867.8073	934.9182	934.9109	1867.8046	934.9096	0.0029	0.02687	14.783	14.099	0.9959	2	0	0	0	16R(0.9840), 2C(57.0215)	NA	TRUE	sp|P08603|CFAH_HUMAN	P08603	CFAH_HUMAN	CFH	Complement factor H	NA	NA
CK_P2003_182.69806.69806.2	interact-CK_P2003_182.pep.xml	CVWDIEVQNNYR	CVWDIEVQNNYR[157]	12	2	4637.011	1596.758	1596.7449	799.3863	799.3797	1595.7037	798.8591	1.0413	7.05e-6	22.585	13.149	1	2	0	0	0	12R(0.9840), 1C(57.0215)	NA	TRUE	sp|Q9UGM3|DMBT1_HUMAN	Q9UGM3	DMBT1_HUMAN	DMBT1	Deleted in malignant brain tumors 1 protein	NA	NA
CK_P2003_182.69905.69905.2	interact-CK_P2003_182.pep.xml	SCDNPYIPNGDYSPLR	SCDNPYIPNGDYSPLR[157]	16	2	4641.955	1867.8251	1867.8082	934.9198	934.9114	1867.8046	934.9096	0.0039	0.009162	14.652	11.065	0.9978	2	0	0	0	16R(0.9840), 2C(57.0215)	NA	TRUE	sp|P08603|CFAH_HUMAN	P08603	CFAH_HUMAN	CFH	Complement factor H	NA	NA
CK_P2003_182.69984.69984.3	interact-CK_P2003_182.pep.xml	ATNYNAGDRSTDYGIFQINSR	ATNYNAGDR[157]STDYGIFQINSR	21	3	4646.05	2363.0967	2363.0769	788.7062	788.6996	2363.0779000000002	788.6999	-7e-4	0.01008	16.487	16.487	0.9862	2	1	0	0	9R(0.9840)	NA	TRUE	sp|P61626|LYSC_HUMAN	P61626	LYSC_HUMAN	LYZ	Lysozyme C	NA	NA
CK_P2003_182.70341.70341.4	interact-CK_P2003_182.pep.xml	HHSHREFPFYGDYGSNYLYDN	HHSHR[157]EFPFYGDYGSNYLYDN	21	4	4664.039	2618.1138	2618.0942	655.5357	655.5308	2618.0886	655.5294	0.0058	1.919e-4	16.368	16.368	0.9998	2	1	0	0	5R(0.9840)	NA	TRUE	sp|P15515|HIS1_HUMAN	P15515	HIS1_HUMAN	HTN1	Histatin-1	NA	NA
CK_P2003_182.70441.70441.3	interact-CK_P2003_182.pep.xml	AGFAGDDAPRAVFPSIVGRPR	AGFAGDDAPR[157]AVFPSIVGRPR	21	3	4669.131	2156.143	2156.1191	719.7216	719.7136	2156.1125	719.7114	0.0068	0.005736	17.473	15.732	0.9741	2	1	0	0	10R(0.9840)	NA	FALSE	sp|P60709|ACTB_HUMAN	P60709	ACTB_HUMAN	ACTB	Actin, cytoplasmic 1	ACTA1, ACTA2, ACTC1, ACTG1, ACTG2, POTEE, POTEF, POTEI	sp|A5A3E0|POTEF_HUMAN, sp|P0CG38|POTEI_HUMAN, sp|P62736|ACTA_HUMAN, sp|P63261|ACTG_HUMAN, sp|P63267|ACTH_HUMAN, sp|P68032|ACTC_HUMAN, sp|P68133|ACTS_HUMAN, sp|Q6S8J3|POTEE_HUMAN
CK_P2003_182.70444.70444.3	interact-CK_P2003_182.pep.xml	HHSHREFPFYGDYGSNYLYDN	HHSHR[157]EFPFYGDYGSNYLYDN	21	3	4669.265	2618.1143	2618.0911	873.712	873.7043	2618.0886	873.7035	0.0026	0.2667	12.796	12.796	0.751	2	1	0	0	5R(0.9840)	NA	TRUE	sp|P15515|HIS1_HUMAN	P15515	HIS1_HUMAN	HTN1	Histatin-1	NA	NA
CK_P2003_182.70567.70567.4	interact-CK_P2003_182.pep.xml	HHSHREFPFYGDYGSNYLYDN	HHSHR[157]EFPFYGDYGSNYLYDN	21	4	4675.506	2618.1162	2618.0979	655.5363	655.5318	2618.0886	655.5294	0.0095	0.0324	14.458	14.458	0.9468	2	1	0	0	5R(0.9840)	NA	TRUE	sp|P15515|HIS1_HUMAN	P15515	HIS1_HUMAN	HTN1	Histatin-1	NA	NA
CK_P2003_182.70594.70594.3	interact-CK_P2003_182.pep.xml	AGFAGDDAPRAVFPSIVGRPR	AGFAGDDAPR[157]AVFPSIVGRPR	21	3	4676.829	2156.0425	2156.0234	719.6881	719.6817	2156.1125	719.7114	-0.0888	8.538e-11	32.099	22.428	1	2	1	0	0	10R(0.9840)	NA	FALSE	sp|P60709|ACTB_HUMAN	P60709	ACTB_HUMAN	ACTB	Actin, cytoplasmic 1	ACTA1, ACTA2, ACTC1, ACTG1, ACTG2, POTEE, POTEF, POTEI	sp|A5A3E0|POTEF_HUMAN, sp|P0CG38|POTEI_HUMAN, sp|P62736|ACTA_HUMAN, sp|P63261|ACTG_HUMAN, sp|P63267|ACTH_HUMAN, sp|P68032|ACTC_HUMAN, sp|P68133|ACTS_HUMAN, sp|Q6S8J3|POTEE_HUMAN
CK_P2003_182.70647.70647.3	interact-CK_P2003_182.pep.xml	AGFAGDDAPRAVFPSIVGRPR	AGFAGDDAPR[157]AVFPSIVGRPR	21	3	4679.577	2156.1362	2156.1179	719.7193	719.7132	2156.1125	719.7114	0.0056	5.865e-8	24.712	20.298	1	2	1	0	0	10R(0.9840)	NA	FALSE	sp|P60709|ACTB_HUMAN	P60709	ACTB_HUMAN	ACTB	Actin, cytoplasmic 1	ACTA1, ACTA2, ACTC1, ACTG1, ACTG2, POTEE, POTEF, POTEI	sp|A5A3E0|POTEF_HUMAN, sp|P0CG38|POTEI_HUMAN, sp|P62736|ACTA_HUMAN, sp|P63261|ACTG_HUMAN, sp|P63267|ACTH_HUMAN, sp|P68032|ACTC_HUMAN, sp|P68133|ACTS_HUMAN, sp|Q6S8J3|POTEE_HUMAN
CK_P2003_182.70650.70650.3	interact-CK_P2003_182.pep.xml	FLLSQGVCIPVQDCGCTHNGR	FLLSQGVCIPVQDCGCTHNGR[157]	21	3	4679.713	2418.1003	2418.0847	807.0407	807.0355	2418.0876	807.0365	-0.0026	0.0235	15.285	13.293	0.9982	2	0	0	0	14C(57.0215), 16C(57.0215), 21R(0.9840), 8C(57.0215)	NA	TRUE	sp|Q9Y6R7|FCGBP_HUMAN	Q9Y6R7	FCGBP_HUMAN	FCGBP	IgGFc-binding protein	NA	NA
CK_P2003_182.70672.70672.3	interact-CK_P2003_182.pep.xml	HHSHREFPFYGDYGSNYLYDN	HHSHR[157]EFPFYGDYGSNYLYDN	21	3	4680.813	2618.113	2618.0908	873.7116	873.7042	2618.0886	873.7035	0.0024	2.735e-4	15.752	11.049	1	2	1	0	0	5R(0.9840)	NA	TRUE	sp|P15515|HIS1_HUMAN	P15515	HIS1_HUMAN	HTN1	Histatin-1	NA	NA
CK_P2003_182.70674.70674.3	interact-CK_P2003_182.pep.xml	HHSHREFPFYGDYGSNYLYDN	HHSHR[157]EFPFYGDYGSNYLYDN	21	3	4680.903	2618.1025	2618.0901	873.7081	873.704	2618.0886	873.7035	0.0017	0.003677	11.238	11.238	0.9905	2	1	0	0	5R(0.9840)	NA	TRUE	sp|P15515|HIS1_HUMAN	P15515	HIS1_HUMAN	HTN1	Histatin-1	NA	NA
CK_P2003_182.70779.70779.4	interact-CK_P2003_182.pep.xml	HHSHREFPFYGDYGSNYLYDN	HHSHR[157]EFPFYGDYGSNYLYDN	21	4	4686.158	2618.1099	2618.0901	655.5348	655.5298	2618.0886	655.5294	0.0017	0.1153	12.252	12.252	0.9408	2	1	0	0	5R(0.9840)	NA	TRUE	sp|P15515|HIS1_HUMAN	P15515	HIS1_HUMAN	HTN1	Histatin-1	NA	NA
CK_P2003_182.70861.70861.3	interact-CK_P2003_182.pep.xml	FLLSQGVCIPVQDCGCTHNGR	FLLSQGVCIPVQDCGCTHNGR[157]	21	3	4690.315	2418.1064	2418.0835	807.0427	807.03510000000006	2418.0876	807.0365	-0.0039	9.619e-6	21.924	11.267	1	2	0	0	0	14C(57.0215), 16C(57.0215), 21R(0.9840), 8C(57.0215)	NA	TRUE	sp|Q9Y6R7|FCGBP_HUMAN	Q9Y6R7	FCGBP_HUMAN	FCGBP	IgGFc-binding protein	NA	NA
CK_P2003_182.70994.70994.3	interact-CK_P2003_182.pep.xml	STDYGIFQINSR	STDYGIFQINSR[157]	12	3	4696.923	1400.6692	1400.655	467.897	467.8923	1400.6571	467.893	-0.0018	2.321e-5	16.281	16.185	1	2	0	0	0	12R(0.9840)	NA	TRUE	sp|P61626|LYSC_HUMAN	P61626	LYSC_HUMAN	LYZ	Lysozyme C	NA	NA
CK_P2003_182.71006.71006.4	interact-CK_P2003_182.pep.xml	HHSHREFPFYGDYGSNYLYDN	HHSHR[157]EFPFYGDYGSNYLYDN	21	4	4697.577	2618.1086	2618.0864	655.5344	655.5289	2618.0886	655.5294	-0.0019	0.07884	13.913	13.913	0.96	2	1	0	0	5R(0.9840)	NA	TRUE	sp|P15515|HIS1_HUMAN	P15515	HIS1_HUMAN	HTN1	Histatin-1	NA	NA
CK_P2003_182.71054.71054.2	interact-CK_P2003_182.pep.xml	CVWEIEVNSGYR	CVWEIEVNSGYR[157]	12	2	4699.932	1511.6821	1511.6719	756.8483	756.8432	1511.6714	756.843	7e-4	0.01264	19.137	13.499	0.9979	2	0	0	0	12R(0.9840), 1C(57.0215)	NA	TRUE	sp|Q9UGM3|DMBT1_HUMAN	Q9UGM3	DMBT1_HUMAN	DMBT1	Deleted in malignant brain tumors 1 protein	NA	NA
CK_P2003_182.71085.71085.2	interact-CK_P2003_182.pep.xml	STDYGIFQINSR	STDYGIFQINSR[157]	12	2	4701.558	1400.6699	1400.6606	701.3422	701.3376	1400.6571	701.3358	0.0037	6.97e-7	26.24	16.456	1	2	0	0	0	12R(0.9840)	NA	TRUE	sp|P61626|LYSC_HUMAN	P61626	LYSC_HUMAN	LYZ	Lysozyme C	NA	NA
CK_P2003_182.71213.71213.3	interact-CK_P2003_182.pep.xml	STDYGIFQINSR	STDYGIFQINSR[157]	12	3	4707.872	1400.6714	1400.6548	467.8977	467.8922	1400.6571	467.893	-0.002	6.708e-4	19.945	17.025	1	2	0	0	0	12R(0.9840)	NA	TRUE	sp|P61626|LYSC_HUMAN	P61626	LYSC_HUMAN	LYZ	Lysozyme C	NA	NA
CK_P2003_182.71283.71283.2	interact-CK_P2003_182.pep.xml	CVWEIEVNSGYR	CVWEIEVNSGYR[157]	12	2	4711.313	1511.685	1511.6708	756.8498	756.8427	1511.6714	756.843	-3e-4	0.001385	17.361	16.421	0.9995	2	0	0	0	12R(0.9840), 1C(57.0215)	NA	TRUE	sp|Q9UGM3|DMBT1_HUMAN	Q9UGM3	DMBT1_HUMAN	DMBT1	Deleted in malignant brain tumors 1 protein	NA	NA
CK_P2003_182.71295.71295.2	interact-CK_P2003_182.pep.xml	STDYGIFQINSR	STDYGIFQINSR[157]	12	2	4711.971	1400.6722	1400.6608	701.3434	701.3377	1400.6571	701.3358	0.0039	5.671e-7	26.206	15.222	1	2	0	0	0	12R(0.9840)	NA	TRUE	sp|P61626|LYSC_HUMAN	P61626	LYSC_HUMAN	LYZ	Lysozyme C	NA	NA
CK_P2003_182.71423.71423.3	interact-CK_P2003_182.pep.xml	STDYGIFQINSR	STDYGIFQINSR[157]	12	3	4718.331	1400.6729	1400.6548	467.8982	467.8922	1400.6571	467.893	-0.002	6.53e-5	21.627	17.001	1	2	0	0	0	12R(0.9840)	NA	TRUE	sp|P61626|LYSC_HUMAN	P61626	LYSC_HUMAN	LYZ	Lysozyme C	NA	NA
CK_P2003_182.71476.71476.3	interact-CK_P2003_182.pep.xml	WLQEGGQECECKDWFLRAPR	WLQEGGQECECKDWFLR[157]APR	20	3	4720.952	2565.171	2565.1501	856.0643	856.0573	2565.1526	856.0581	-0.0021	0.06457	12.26	10.568	0.9451	2	2	0	0	11C(57.0215), 17R(0.9840), 9C(57.0215)	NA	TRUE	sp|Q6UXB2|CXL17_HUMAN	Q6UXB2	CXL17_HUMAN	CXCL17	C-X-C motif chemokine 17	NA	NA
CK_P2003_182.71505.71505.2	interact-CK_P2003_182.pep.xml	STDYGIFQINSR	STDYGIFQINSR[157]	12	2	4722.475	1400.6722	1400.6606	701.3434	701.3376	1400.6571	701.3358	0.0037	7.137e-7	26.234	15.239	1	2	0	0	0	12R(0.9840)	NA	TRUE	sp|P61626|LYSC_HUMAN	P61626	LYSC_HUMAN	LYZ	Lysozyme C	NA	NA
CK_P2003_182.71560.71560.3	interact-CK_P2003_182.pep.xml	VRVNGVLTALPVSVADGR	VR[157]VNGVLTALPVSVADGR	18	3	4725.151	1823.0416	1823.0244	608.6878	608.6821	1823.0264	608.6827	-0.0017	0.04154	17.026	10.584	0.9615	2	1	0	0	2R(0.9840)	NA	TRUE	sp|Q9Y6R7|FCGBP_HUMAN	Q9Y6R7	FCGBP_HUMAN	FCGBP	IgGFc-binding protein	NA	NA
CK_P2003_182.71636.71636.3	interact-CK_P2003_182.pep.xml	STDYGIFQINSR	STDYGIFQINSR[157]	12	3	4729.029	1400.6719	1400.655	467.8979	467.8923	1400.6571	467.893	-0.0018	0.02095	16.215	13.349	0.9984	2	0	0	0	12R(0.9840)	NA	TRUE	sp|P61626|LYSC_HUMAN	P61626	LYSC_HUMAN	LYZ	Lysozyme C	NA	NA
CK_P2003_182.71701.71701.3	interact-CK_P2003_182.pep.xml	WLQEGGQECECKDWFLRAPR	WLQEGGQECECKDWFLR[157]APR	20	3	4732.339	2565.1782	2565.1531	856.0667	856.0583	2565.1526	856.0581	7e-4	3.745e-4	25.206	22.818	1	2	2	0	0	11C(57.0215), 17R(0.9840), 9C(57.0215)	NA	TRUE	sp|Q6UXB2|CXL17_HUMAN	Q6UXB2	CXL17_HUMAN	CXCL17	C-X-C motif chemokine 17	NA	NA
CK_P2003_182.72021.72021.3	interact-CK_P2003_182.pep.xml	QLGCGWAMLAPGNARFGQGSGPIVLDDVR	QLGCGWAMLAPGNAR[157]FGQGSGPIVLDDVR	29	3	4748.52	3044.4448	3044.4253	1015.8222	1015.8157	3042.4802	1015.1673	1.9453	2.626e-4	23.823	23.823	0.9931	2	1	0	0	15R(0.9840), 4C(57.0215)	NA	TRUE	sp|Q9UGM3|DMBT1_HUMAN	Q9UGM3	DMBT1_HUMAN	DMBT1	Deleted in malignant brain tumors 1 protein	NA	NA
CK_P2003_182.72240.72240.3	interact-CK_P2003_182.pep.xml	QLGCGWAMLAPGNARFGQGSGPIVLDDVR	QLGCGWAMLAPGNAR[157]FGQGSGPIVLDDVR	29	3	4759.736	3044.453	3044.425	1015.8249	1015.8156	3042.4802	1015.1673	1.945	1.687e-6	36.957	9.134	1	2	1	0	0	15R(0.9840), 4C(57.0215)	NA	TRUE	sp|Q9UGM3|DMBT1_HUMAN	Q9UGM3	DMBT1_HUMAN	DMBT1	Deleted in malignant brain tumors 1 protein	NA	NA
CK_P2003_182.72280.72280.4	interact-CK_P2003_182.pep.xml	SQQSSDPDPNCVDRPVEGYLAVAVVR	SQQSSDPDPNCVDR[157]PVEGYLAVAVVR	26	4	4761.66	2858.3853	2858.3562	715.6036	715.5963	2858.3503	715.5949	0.0061	0.02764	16.734	12.869	0.998	2	0	0	0	11C(57.0215), 14R(0.9840)	NA	TRUE	sp|P02788|TRFL_HUMAN	P02788	TRFL_HUMAN	LTF	Lactotransferrin	NA	NA
CK_P2003_182.72328.72328.4	interact-CK_P2003_182.pep.xml	QLGCGWAMLAPGNARFGQGSGPIVLDDVR	QLGCGWAMLAPGNAR[157]FGQGSGPIVLDDVR	29	4	4764.218	3044.4497	3044.4258	762.1197	762.1137	3042.4802	761.6273	1.9458	3.926e-5	29.124	10.736	1	2	1	0	0	15R(0.9840), 4C(57.0215)	NA	TRUE	sp|Q9UGM3|DMBT1_HUMAN	Q9UGM3	DMBT1_HUMAN	DMBT1	Deleted in malignant brain tumors 1 protein	NA	NA
CK_P2003_182.72422.72422.2	interact-CK_P2003_182.pep.xml	VCGLCGNFDDNAINDFATR	VCGLCGNFDDNAINDFATR[157]	19	2	4769.025	2158.9272	2158.908	1080.4709	1080.4613	2158.9048	1080.4597	0.0034	0.007762	18.94	11.401	0.9983	2	0	0	0	19R(0.9840), 2C(57.0215), 5C(57.0215)	NA	TRUE	sp|Q9HC84|MUC5B_HUMAN	Q9HC84	MUC5B_HUMAN	MUC5B	Mucin-5B	NA	NA
CK_P2003_182.72451.72451.3	interact-CK_P2003_182.pep.xml	SQQSSDPDPNCVDRPVEGYLAVAVVR	SQQSSDPDPNCVDR[157]PVEGYLAVAVVR	26	3	4770.637	2858.3813	2858.356	953.801	953.7926	2858.3503	953.7907	0.0058	5.695e-7	35.478	25.916	1	2	0	0	0	11C(57.0215), 14R(0.9840)	NA	TRUE	sp|P02788|TRFL_HUMAN	P02788	TRFL_HUMAN	LTF	Lactotransferrin	NA	NA
CK_P2003_182.72494.72494.4	interact-CK_P2003_182.pep.xml	SQQSSDPDPNCVDRPVEGYLAVAVVR	SQQSSDPDPNCVDR[157]PVEGYLAVAVVR	26	4	4772.818	2858.379	2858.3535	715.602	715.5957	2858.3503	715.5949	0.0034	7.758e-6	29.941	27.883	1	2	0	0	0	11C(57.0215), 14R(0.9840)	NA	TRUE	sp|P02788|TRFL_HUMAN	P02788	TRFL_HUMAN	LTF	Lactotransferrin	NA	NA
CK_P2003_182.72502.72502.2	interact-CK_P2003_182.pep.xml	GSWGTVCDDSWDTNDANVVCR	GSWGTVCDDSWDTNDANVVCR[157]	21	2	4773.182	2413.9841	2413.9617	1207.9993	1207.9881	2413.9539	1207.9842	0.008	0.003546	19.301	19.046	0.997	2	0	0	0	20C(57.0215), 21R(0.9840), 7C(57.0215)	NA	TRUE	sp|Q9UGM3|DMBT1_HUMAN	Q9UGM3	DMBT1_HUMAN	DMBT1	Deleted in malignant brain tumors 1 protein	NA	NA
CK_P2003_182.72521.72521.2	interact-CK_P2003_182.pep.xml	DWFLRAPR	DWFLR[157]APR	8	2	4774.159	1060.5544	1060.5459	531.2845	531.2802	1060.5453	531.2799	8e-4	0.001362	17.664	12.315	0.9818	2	1	0	0	5R(0.9840)	NA	TRUE	sp|Q6UXB2|CXL17_HUMAN	Q6UXB2	CXL17_HUMAN	CXCL17	C-X-C motif chemokine 17	NA	NA
CK_P2003_182.72645.72645.2	interact-CK_P2003_182.pep.xml	VCGLCGNFDDNAINDFATR	VCGLCGNFDDNAINDFATR[157]	19	2	4780.59	2158.9285	2158.9075	1080.4715	1080.461	2158.9048	1080.4597	0.0029	2.544e-4	25.878	17.158	0.9999	2	0	0	0	19R(0.9840), 2C(57.0215), 5C(57.0215)	NA	TRUE	sp|Q9HC84|MUC5B_HUMAN	Q9HC84	MUC5B_HUMAN	MUC5B	Mucin-5B	NA	NA
CK_P2003_182.72719.72719.4	interact-CK_P2003_182.pep.xml	SQQSSDPDPNCVDRPVEGYLAVAVVR	SQQSSDPDPNCVDR[157]PVEGYLAVAVVR	26	4	4784.281	2858.3813	2858.3511	715.6026	715.5951	2858.3503	715.5949	9e-4	0.2056	13.248	9.73	0.9865	2	0	0	0	11C(57.0215), 14R(0.9840)	NA	TRUE	sp|P02788|TRFL_HUMAN	P02788	TRFL_HUMAN	LTF	Lactotransferrin	NA	NA
CK_P2003_182.72724.72724.2	interact-CK_P2003_182.pep.xml	DWFLRAPR	DWFLR[157]APR	8	2	4784.627	1060.5557	1060.5463	531.28510000000006	531.2804	1060.5453	531.2799	0.0012	0.0137	17.953	12.64	0.9213	2	1	0	0	5R(0.9840)	NA	TRUE	sp|Q6UXB2|CXL17_HUMAN	Q6UXB2	CXL17_HUMAN	CXCL17	C-X-C motif chemokine 17	NA	NA
CK_P2003_182.72745.72745.2	interact-CK_P2003_182.pep.xml	LLQDFFNGR	LLQDFFNGR[157]	9	2	4785.688	1109.5607	1109.5513	555.7876	555.7829	1109.5504	555.7825	0.0011	0.004371	16.938	11.424	0.9987	2	0	0	0	9R(0.9840)	NA	TRUE	sp|P0DMV8|HS71A_HUMAN	P0DMV8	HS71A_HUMAN	HSPA1A	Heat shock 70 kDa protein 1A	HSPA1B	sp|P0DMV9|HS71B_HUMAN
CK_P2003_182.72945.72945.2	interact-CK_P2003_182.pep.xml	DWFLRAPR	DWFLR[157]APR	8	2	4795.976	1060.5541	1060.5463	531.2843	531.2804	1060.5453	531.2799	0.0012	0.001006	16.831	11.486	0.9866	2	1	0	0	5R(0.9840)	NA	TRUE	sp|Q6UXB2|CXL17_HUMAN	Q6UXB2	CXL17_HUMAN	CXCL17	C-X-C motif chemokine 17	NA	NA
CK_P2003_182.72955.72955.2	interact-CK_P2003_182.pep.xml	LLQDFFNGR	LLQDFFNGR[157]	9	2	4796.553	1109.5598	1109.5509	555.7872	555.7827	1109.5504	555.7825	7e-4	0.003769	15.903	10.403	0.9988	2	0	0	0	9R(0.9840)	NA	TRUE	sp|P0DMV8|HS71A_HUMAN	P0DMV8	HS71A_HUMAN	HSPA1A	Heat shock 70 kDa protein 1A	HSPA1B	sp|P0DMV9|HS71B_HUMAN
CK_P2003_182.72987.72987.2	interact-CK_P2003_182.pep.xml	GSWGTVCDDSWDTNDANVVCR	GSWGTVCDDSWDTNDANVVCR[157]	21	2	4798.119	2413.9731	2413.9543	1207.9938	1207.9844	2413.9539	1207.9842	7e-4	0.0015	12.796	10.732	0.9995	2	0	0	0	20C(57.0215), 21R(0.9840), 7C(57.0215)	NA	TRUE	sp|Q9UGM3|DMBT1_HUMAN	Q9UGM3	DMBT1_HUMAN	DMBT1	Deleted in malignant brain tumors 1 protein	NA	NA
CK_P2003_182.73091.73091.4	interact-CK_P2003_182.pep.xml	SQQSSDPDPNCVDRPVEGYLAVAVVR	SQQSSDPDPNCVDR[157]PVEGYLAVAVVR	26	4	4803.464	2858.3782	2858.3496	715.6018	715.5947	2858.3503	715.5949	-4e-4	2.732e-4	23.754	21.54	1	2	0	0	0	11C(57.0215), 14R(0.9840)	NA	TRUE	sp|P02788|TRFL_HUMAN	P02788	TRFL_HUMAN	LTF	Lactotransferrin	NA	NA
CK_P2003_182.73123.73123.3	interact-CK_P2003_182.pep.xml	SQQSSDPDPNCVDRPVEGYLAVAVVR	SQQSSDPDPNCVDR[157]PVEGYLAVAVVR	26	3	4805.159	2858.38	2858.3533	953.8006	953.7917	2858.3503	953.7907	0.0031	5.2e-13	39.461	28.587	1	2	0	0	0	11C(57.0215), 14R(0.9840)	NA	TRUE	sp|P02788|TRFL_HUMAN	P02788	TRFL_HUMAN	LTF	Lactotransferrin	NA	NA
CK_P2003_182.73189.73189.2	interact-CK_P2003_182.pep.xml	GSWGTVCDDSWDTNDANVVCR	GSWGTVCDDSWDTNDANVVCR[157]	21	2	4808.556	2413.974	2413.9536	1207.9943	1207.9841	2413.9539	1207.9842	0	7.92e-4	22.905	18.265	0.9997	2	0	0	0	20C(57.0215), 21R(0.9840), 7C(57.0215)	NA	TRUE	sp|Q9UGM3|DMBT1_HUMAN	Q9UGM3	DMBT1_HUMAN	DMBT1	Deleted in malignant brain tumors 1 protein	NA	NA
CK_P2003_182.73220.73220.2	interact-CK_P2003_182.pep.xml	STDYGIFQINSR	STDYGIFQINSR[157]	12	2	4810.071	1401.6755	1401.6681	701.845	701.8413	1400.6571	701.3358	1.0112	6.84e-6	21.715	17.219	1	2	0	0	0	12R(0.9840)	NA	TRUE	sp|P61626|LYSC_HUMAN	P61626	LYSC_HUMAN	LYZ	Lysozyme C	NA	NA
CK_P2003_182.73295.73295.4	interact-CK_P2003_182.pep.xml	SQQSSDPDPNCVDRPVEGYLAVAVVR	SQQSSDPDPNCVDR[157]PVEGYLAVAVVR	26	4	4813.949	2858.3757	2858.3472	715.6012	715.5941	2858.3503	715.5949	-0.0029	2.95e-4	23.621	21.377	0.9999	2	0	0	0	11C(57.0215), 14R(0.9840)	NA	TRUE	sp|P02788|TRFL_HUMAN	P02788	TRFL_HUMAN	LTF	Lactotransferrin	NA	NA
CK_P2003_182.73332.73332.3	interact-CK_P2003_182.pep.xml	SQQSSDPDPNCVDRPVEGYLAVAVVR	SQQSSDPDPNCVDR[157]PVEGYLAVAVVR	26	3	4815.872	2858.3765	2858.3535	953.7994	953.7918	2858.3503	953.7907	0.0034	4.143e-8	36.789	28.561	1	2	0	0	0	11C(57.0215), 14R(0.9840)	NA	TRUE	sp|P02788|TRFL_HUMAN	P02788	TRFL_HUMAN	LTF	Lactotransferrin	NA	NA
CK_P2003_182.73400.73400.2	interact-CK_P2003_182.pep.xml	GSWGTVCDDSWDTNDANVVCR	GSWGTVCDDSWDTNDANVVCR[157]	21	2	4819.302	2413.9705	2413.9534	1207.9925	1207.984	2413.9539	1207.9842	-2e-4	0.02325	17.034	12.618	0.9966	2	0	0	0	20C(57.0215), 21R(0.9840), 7C(57.0215)	NA	TRUE	sp|Q9UGM3|DMBT1_HUMAN	Q9UGM3	DMBT1_HUMAN	DMBT1	Deleted in malignant brain tumors 1 protein	NA	NA
CK_P2003_182.73755.73755.2	interact-CK_P2003_182.pep.xml	GDQLILNLNNISSDR	GDQLILNLNNISSDR[157]	15	2	4837.174	1671.863	1671.8423	836.9388	836.9284	1671.8427	836.9286	-1e-4	3.919e-7	22.912	20.468	1	2	0	0	0	15R(0.9840)	NA	TRUE	sp|Q8TDL5|BPIB1_HUMAN	Q8TDL5	BPIB1_HUMAN	BPIFB1	BPI fold-containing family B member 1	NA	NA
CK_P2003_182.73972.73972.2	interact-CK_P2003_182.pep.xml	GDQLILNLNNISSDR	GDQLILNLNNISSDR[157]	15	2	4848.047	1671.8546	1671.8412	836.9346	836.9279	1671.8427	836.9286	-0.0012	1.107e-6	26.718	26.06	1	2	0	0	0	15R(0.9840)	NA	TRUE	sp|Q8TDL5|BPIB1_HUMAN	Q8TDL5	BPIB1_HUMAN	BPIFB1	BPI fold-containing family B member 1	NA	NA
CK_P2003_182.74113.74113.3	interact-CK_P2003_182.pep.xml	SVRPNDEVTAVLAVQTELK	SVR[157]PNDEVTAVLAVQTELK	19	3	4855.181	2069.1267	2069.1055	690.7162	690.7091	2069.1003	690.7074	0.0053	1.096e-9	35.674	28.509	1	2	0	0	0	3R(0.9840)	NA	TRUE	sp|P12273|PIP_HUMAN	P12273	PIP_HUMAN	PIP	Prolactin-inducible protein	NA	NA
CK_P2003_182.74342.74342.3	interact-CK_P2003_182.pep.xml	SVRPNDEVTAVLAVQTELK	SVR[157]PNDEVTAVLAVQTELK	19	3	4866.877	2069.1245	2069.1045	690.7154	690.7088	2069.1003	690.7074	0.0044	5.449e-9	35.725	30.743	1	2	0	0	0	3R(0.9840)	NA	TRUE	sp|P12273|PIP_HUMAN	P12273	PIP_HUMAN	PIP	Prolactin-inducible protein	NA	NA
CK_P2003_182.74636.74636.3	interact-CK_P2003_182.pep.xml	SVRPNDEVTAVLAVQTELK	SVR[157]PNDEVTAVLAVQTELK	19	3	4881.988	2069.122	2069.1074	690.7146	690.7097	2069.1003	690.7074	0.0073	1.754e-8	31.169	30.921	1	2	0	0	0	3R(0.9840)	NA	TRUE	sp|P12273|PIP_HUMAN	P12273	PIP_HUMAN	PIP	Prolactin-inducible protein	NA	NA
CK_P2003_182.74690.74690.5	interact-CK_P2003_182.pep.xml	IWHHTFYNELRVAPEEHPVLLTEAPLNPK	IWHHTFYNELR[157]VAPEEHPVLLTEAPLNPK	29	5	4884.683	3450.7925	3450.7688	691.1658	691.161	3450.7725	691.1618	-0.0034	6.437e-4	16.263	9.405	1	2	1	0	0	11R(0.9840)	NA	FALSE	sp|P60709|ACTB_HUMAN	P60709	ACTB_HUMAN	ACTB	Actin, cytoplasmic 1	ACTG1	sp|P63261|ACTG_HUMAN
CK_P2003_182.74857.74857.4	interact-CK_P2003_182.pep.xml	IWHHTFYNELRVAPEEHPVLLTEAPLNPK	IWHHTFYNELR[157]VAPEEHPVLLTEAPLNPK	29	4	4893.273	3450.8145	3450.7766	863.7109	863.7014	3450.7725	863.7004	0.0044	0.06394	14.277	14.277	0.9674	2	1	0	0	11R(0.9840)	NA	FALSE	sp|P60709|ACTB_HUMAN	P60709	ACTB_HUMAN	ACTB	Actin, cytoplasmic 1	ACTG1	sp|P63261|ACTG_HUMAN
CK_P2003_182.74882.74882.2	interact-CK_P2003_182.pep.xml	FAVLQENVAWGNGR	FAVLQENVAWGNGR[157]	14	2	4894.548	1560.7805	1560.769	781.3975	781.3918	1560.7684	781.3915	8e-4	5.595e-8	28.642	12.92	1	2	0	0	0	14R(0.9840)	NA	TRUE	sp|Q9Y6R7|FCGBP_HUMAN	Q9Y6R7	FCGBP_HUMAN	FCGBP	IgGFc-binding protein	NA	NA
CK_P2003_182.75112.75112.4	interact-CK_P2003_182.pep.xml	IWHHTFYNELRVAPEEHPVLLTEAPLNPK	IWHHTFYNELR[157]VAPEEHPVLLTEAPLNPK	29	4	4906.379	3450.801	3450.7737	863.7075	863.7007	3450.7725	863.7004	0.0014	0.09047	13.674	13.674	0.9541	2	1	0	0	11R(0.9840)	NA	FALSE	sp|P60709|ACTB_HUMAN	P60709	ACTB_HUMAN	ACTB	Actin, cytoplasmic 1	ACTG1	sp|P63261|ACTG_HUMAN
CK_P2003_182.75115.75115.2	interact-CK_P2003_182.pep.xml	FAVLQENVAWGNGR	FAVLQENVAWGNGR[157]	14	2	4906.52	1560.7806	1560.7692	781.3976	781.3919	1560.7684	781.3915	9e-4	8.643e-10	31.721	15.705	1	2	0	0	0	14R(0.9840)	NA	TRUE	sp|Q9Y6R7|FCGBP_HUMAN	Q9Y6R7	FCGBP_HUMAN	FCGBP	IgGFc-binding protein	NA	NA
CK_P2003_182.75123.75123.2	interact-CK_P2003_182.pep.xml	YWCLWEGAQNGR	YWCLWEGAQNGR[157]	12	2	4907	1539.6681	1539.6526	770.8413	770.8336	1539.6564	770.8355	-0.0035	0.001135	18.019	12.223	0.9994	2	0	0	0	12R(0.9840), 3C(57.0215)	NA	TRUE	sp|P01833|PIGR_HUMAN	P01833	PIGR_HUMAN	PIGR	Polymeric immunoglobulin receptor	NA	NA
CK_P2003_182.75328.75328.2	interact-CK_P2003_182.pep.xml	YWCLWEGAQNGR	YWCLWEGAQNGR[157]	12	2	4917.483	1539.6649	1539.6525	770.8397	770.8335	1539.6564	770.8355	-0.0036	0.001754	20.288	15.609	0.999	2	0	0	0	12R(0.9840), 3C(57.0215)	NA	TRUE	sp|P01833|PIGR_HUMAN	P01833	PIGR_HUMAN	PIGR	Polymeric immunoglobulin receptor	NA	NA
CK_P2003_182.75330.75330.2	interact-CK_P2003_182.pep.xml	FAVLQENVAWGNGR	FAVLQENVAWGNGR[157]	14	2	4917.572	1560.7866	1560.7692	781.4006	781.3919	1560.7684	781.3915	9e-4	2.252e-5	23.969	12.819	1	2	0	0	0	14R(0.9840)	NA	TRUE	sp|Q9Y6R7|FCGBP_HUMAN	Q9Y6R7	FCGBP_HUMAN	FCGBP	IgGFc-binding protein	NA	NA
CK_P2003_182.75541.75541.2	interact-CK_P2003_182.pep.xml	YWCLWEGAQNGR	YWCLWEGAQNGR[157]	12	2	4928.368	1539.6647	1539.6537	770.8396	770.8341	1539.6564	770.8355	-0.0024	6.131e-7	20.353	17.563	1	2	0	0	0	12R(0.9840), 3C(57.0215)	NA	TRUE	sp|P01833|PIGR_HUMAN	P01833	PIGR_HUMAN	PIGR	Polymeric immunoglobulin receptor	NA	NA
CK_P2003_182.75747.75747.2	interact-CK_P2003_182.pep.xml	YWCLWEGAQNGR	YWCLWEGAQNGR[157]	12	2	4939.104	1539.6725	1539.6537	770.8435	770.8341	1539.6564	770.8355	-0.0024	3.748e-8	29.088	17.935	1	2	0	0	0	12R(0.9840), 3C(57.0215)	NA	TRUE	sp|P01833|PIGR_HUMAN	P01833	PIGR_HUMAN	PIGR	Polymeric immunoglobulin receptor	NA	NA
CK_P2003_182.75764.75764.4	interact-CK_P2003_182.pep.xml	RGGICNGDGGTPLVCEGLAHGVASFSLGPCGR	R[157]GGICNGDGGTPLVCEGLAHGVASFSLGPCGR	32	4	4939.87	3228.5225	3228.4885	808.1379	808.1294	3228.4861	808.1288	0.0026	0.004975	18.713	13.875	0.9995	2	0	0	0	15C(57.0215), 1R(0.9840), 30C(57.0215), 5C(57.0215)	NA	TRUE	sp|P20160|CAP7_HUMAN	P20160	CAP7_HUMAN	AZU1	Azurocidin	NA	NA
CK_P2003_182.75936.75936.3	interact-CK_P2003_182.pep.xml	YWCLWEGAQNGR	YWCLWEGAQNGR[157]	12	3	4949.035	1539.6691	1539.655	514.2303	514.2256	1539.6564	514.2261	-0.001	0.06445	15.263	9.811	0.9959	2	0	0	0	12R(0.9840), 3C(57.0215)	NA	TRUE	sp|P01833|PIGR_HUMAN	P01833	PIGR_HUMAN	PIGR	Polymeric immunoglobulin receptor	NA	NA
CK_P2003_182.75955.75955.2	interact-CK_P2003_182.pep.xml	YWCLWEGAQNGR	YWCLWEGAQNGR[157]	12	2	4950.035	1539.6692	1539.6536	770.8419	770.8341	1539.6564	770.8355	-0.0025	1.071e-8	29.103	16.416	1	2	0	0	0	12R(0.9840), 3C(57.0215)	NA	TRUE	sp|P01833|PIGR_HUMAN	P01833	PIGR_HUMAN	PIGR	Polymeric immunoglobulin receptor	NA	NA
CK_P2003_182.76166.76166.2	interact-CK_P2003_182.pep.xml	YWCLWEGAQNGR	YWCLWEGAQNGR[157]	12	2	4960.931	1539.66	1539.6537	770.8373	770.8341	1539.6564	770.8355	-0.0024	5.423e-11	29.069	18.069	1	2	0	0	0	12R(0.9840), 3C(57.0215)	NA	TRUE	sp|P01833|PIGR_HUMAN	P01833	PIGR_HUMAN	PIGR	Polymeric immunoglobulin receptor	NA	NA
CK_P2003_182.76392.76392.2	interact-CK_P2003_182.pep.xml	YWCLWEGAQNGR	YWCLWEGAQNGR[157]	12	2	4972.252	1539.6678	1539.6545	770.8412	770.8345	1539.6564	770.8355	-0.0015	0.1072	12.38	12.38	0.988	2	0	0	0	12R(0.9840), 3C(57.0215)	NA	TRUE	sp|P01833|PIGR_HUMAN	P01833	PIGR_HUMAN	PIGR	Polymeric immunoglobulin receptor	NA	NA
CK_P2003_182.76435.76435.3	interact-CK_P2003_182.pep.xml	LCTVATLRETYGEMADCCAK	LCTVATLR[157]ETYGEMADCCAK	20	3	4974.437	2349.0415	2349.0129	784.0211	784.0116	2349.0107	784.0108	0.0024	2.74e-7	35.749	35.749	1	2	1	0	0	17C(57.0215), 18C(57.0215), 2C(57.0215), 8R(0.9840)	NA	TRUE	sp|P02768|ALBU_HUMAN	P02768	ALBU_HUMAN	ALB	Serum albumin	NA	NA
CK_P2003_182.76581.76581.2	interact-CK_P2003_182.pep.xml	LCTVATLRETYGEMADCCAK	LCTVATLR[157]ETYGEMADCCAK	20	2	4981.831	2349.0264	2349.0029	1175.5205	1175.5087	2349.0107	1175.5126	-0.0075	6.046e-4	14.374	14.374	0.9793	2	1	0	0	17C(57.0215), 18C(57.0215), 2C(57.0215), 8R(0.9840)	NA	TRUE	sp|P02768|ALBU_HUMAN	P02768	ALBU_HUMAN	ALB	Serum albumin	NA	NA
CK_P2003_182.76649.76649.3	interact-CK_P2003_182.pep.xml	LCTVATLRETYGEMADCCAK	LCTVATLR[157]ETYGEMADCCAK	20	3	4985.371	2349.0295	2349.0081	784.0171	784.01	2349.0107	784.0108	-0.0024	1.484e-7	35.814	35.814	1	2	1	0	0	17C(57.0215), 18C(57.0215), 2C(57.0215), 8R(0.9840)	NA	TRUE	sp|P02768|ALBU_HUMAN	P02768	ALBU_HUMAN	ALB	Serum albumin	NA	NA
CK_P2003_182.76734.76734.5	interact-CK_P2003_182.pep.xml	LSDAGQYLCQAGDDSNSNKKNADLQVLKPEPELVYEDLR	LSDAGQYLCQAGDDSNSNKKNADLQVLKPEPELVYEDLR[157]	39	5	4989.706	4393.1343	4393.0991	879.6341	879.6271	4393.1021	879.6277	-0.0026	0.001091	21.348	16.357	1	2	1	0	0	39R(0.9840), 9C(57.0215)	NA	TRUE	sp|P01833|PIGR_HUMAN	P01833	PIGR_HUMAN	PIGR	Polymeric immunoglobulin receptor	NA	NA
CK_P2003_182.76862.76862.3	interact-CK_P2003_182.pep.xml	LCTVATLRETYGEMADCCAK	LCTVATLR[157]ETYGEMADCCAK	20	3	4996.317	2349.0342	2349.0095	784.0187	784.0104	2349.0107	784.0108	-9e-4	2.95e-6	29.621	29.621	1	2	1	0	0	17C(57.0215), 18C(57.0215), 2C(57.0215), 8R(0.9840)	NA	TRUE	sp|P02768|ALBU_HUMAN	P02768	ALBU_HUMAN	ALB	Serum albumin	NA	NA
CK_P2003_182.77180.77180.4	interact-CK_P2003_182.pep.xml	RGGICNGDGGTPLVCEGLAHGVASFSLGPCGR	R[157]GGICNGDGGTPLVCEGLAHGVASFSLGPCGR	32	4	5012.642	3228.5286	3228.4871	808.1394	808.1291	3228.4861	808.1288	0.0012	0.003471	20.338	18.522	0.9995	2	0	0	0	15C(57.0215), 1R(0.9840), 30C(57.0215), 5C(57.0215)	NA	TRUE	sp|P20160|CAP7_HUMAN	P20160	CAP7_HUMAN	AZU1	Azurocidin	NA	NA
CK_P2003_182.77197.77197.4	interact-CK_P2003_182.pep.xml	WFDVDFPSPGPHGGDKETYNNIIR	WFDVDFPSPGPHGGDKETYNNIIR[157]	24	4	5013.535	2761.3066	2761.2815	691.3339	691.3277	2761.2773	691.3266	0.0044	3.39e-12	36.826	17.494	1	2	1	0	0	24R(0.9840)	NA	TRUE	sp|P98088|MUC5A_HUMAN	P98088	MUC5A_HUMAN	MUC5AC	Mucin-5AC	NA	NA
CK_P2003_182.77305.77305.3	interact-CK_P2003_182.pep.xml	WFDVDFPSPGPHGGDKETYNNIIR	WFDVDFPSPGPHGGDKETYNNIIR[157]	24	3	5019.041	2761.3042	2761.2798	921.442	921.4339	2761.2773	921.433	0.0026	8.872e-9	45.708	12.664	1	2	1	0	0	24R(0.9840)	NA	TRUE	sp|P98088|MUC5A_HUMAN	P98088	MUC5A_HUMAN	MUC5AC	Mucin-5AC	NA	NA
CK_P2003_182.77405.77405.4	interact-CK_P2003_182.pep.xml	WFDVDFPSPGPHGGDKETYNNIIR	WFDVDFPSPGPHGGDKETYNNIIR[157]	24	4	5024.178	2761.3062	2761.2815	691.3338	691.3277	2761.2773	691.3266	0.0044	5.6e-12	37.874	12.615	1	2	1	0	0	24R(0.9840)	NA	TRUE	sp|P98088|MUC5A_HUMAN	P98088	MUC5A_HUMAN	MUC5AC	Mucin-5AC	NA	NA
CK_P2003_182.77427.77427.4	interact-CK_P2003_182.pep.xml	RGGICNGDGGTPLVCEGLAHGVASFSLGPCGR	R[157]GGICNGDGGTPLVCEGLAHGVASFSLGPCGR	32	4	5025.293	3228.5142	3228.4883	808.1358	808.1294	3228.4861	808.1288	0.0024	2.367e-7	36.003	28.803	1	2	0	0	0	15C(57.0215), 1R(0.9840), 30C(57.0215), 5C(57.0215)	NA	TRUE	sp|P20160|CAP7_HUMAN	P20160	CAP7_HUMAN	AZU1	Azurocidin	NA	NA
CK_P2003_182.77514.77514.3	interact-CK_P2003_182.pep.xml	WFDVDFPSPGPHGGDKETYNNIIR	WFDVDFPSPGPHGGDKETYNNIIR[157]	24	3	5029.775	2761.3	2761.2798	921.4406	921.4339	2761.2773	921.433	0.0026	2.756e-6	34.739	12.587	1	2	1	0	0	24R(0.9840)	NA	TRUE	sp|P98088|MUC5A_HUMAN	P98088	MUC5A_HUMAN	MUC5AC	Mucin-5AC	NA	NA
CK_P2003_182.77615.77615.4	interact-CK_P2003_182.pep.xml	WFDVDFPSPGPHGGDKETYNNIIR	WFDVDFPSPGPHGGDKETYNNIIR[157]	24	4	5034.938	2761.2993	2761.2815	691.3321	691.3277	2761.2773	691.3266	0.0044	7.589e-10	31.308	11.288	1	2	1	0	0	24R(0.9840)	NA	TRUE	sp|P98088|MUC5A_HUMAN	P98088	MUC5A_HUMAN	MUC5AC	Mucin-5AC	NA	NA
CK_P2003_182.77755.77755.2	interact-CK_P2003_182.pep.xml	GDQLILNLNNISSDR	GDQLILNLNNISSDR[157]	15	2	5041.962	1671.8665	1671.8478	836.9405	836.9312	1671.8427	836.9286	0.0053	2.037e-4	19.362	15.457	0.9997	2	0	0	0	15R(0.9840)	NA	TRUE	sp|Q8TDL5|BPIB1_HUMAN	Q8TDL5	BPIB1_HUMAN	BPIFB1	BPI fold-containing family B member 1	NA	NA
CK_P2003_182.77965.77965.2	interact-CK_P2003_182.pep.xml	NSWGTGWGENGYFR	NSWGTGWGENGYFR[157]	14	2	5052.638	1630.6957	1630.6803	816.3551	816.3474	1630.6799	816.3472	6e-4	0.09622	15.567	10.495	0.9889	2	0	0	0	14R(0.9840)	NA	TRUE	sp|P53634|CATC_HUMAN	P53634	CATC_HUMAN	CTSC	Dipeptidyl peptidase 1	NA	NA
CK_P2003_182.78204.78204.2	interact-CK_P2003_182.pep.xml	VCPFAGILENGAVR	VCPFAGILENGAVR[157]	14	2	5064.905	1502.7639	1502.752	752.3892	752.3833	1502.755	752.3848	-0.0028	0.01302	14.164	9.973	0.9972	2	0	0	0	14R(0.9840), 2C(57.0215)	NA	TRUE	sp|P02749|APOH_HUMAN	P02749	APOH_HUMAN	APOH	Beta-2-glycoprotein 1	NA	NA
CK_P2003_182.78536.78536.4	interact-CK_P2003_182.pep.xml	WFDVDFPSPGPHGGDKETYNNIIR	WFDVDFPSPGPHGGDKETYNNIIR[157]	24	4	5081.627	2762.2998	2762.2776	691.5822	691.5767	2761.2773	691.3266	1.0004	2.309e-8	23.87	11.276	1	2	1	0	0	24R(0.9840)	NA	TRUE	sp|P98088|MUC5A_HUMAN	P98088	MUC5A_HUMAN	MUC5AC	Mucin-5AC	NA	NA
CK_P2003_182.78660.78660.2	interact-CK_P2003_182.pep.xml	SYELPDGQVITIGNER	SYELPDGQVITIGNER[157]	16	2	5087.901	1790.8846	1790.8704	896.4496	896.4425	1790.8685	896.4415	0.002	0.003463	18.012	10.772	0.9989	2	0	0	0	16R(0.9840)	NA	FALSE	sp|P60709|ACTB_HUMAN	P60709	ACTB_HUMAN	ACTB	Actin, cytoplasmic 1	ACTA1, ACTA2, ACTBL2, ACTC1, ACTG1, ACTG2, POTEE, POTEF, POTEKP	sp|A5A3E0|POTEF_HUMAN, sp|P62736|ACTA_HUMAN, sp|P63261|ACTG_HUMAN, sp|P63267|ACTH_HUMAN, sp|P68032|ACTC_HUMAN, sp|P68133|ACTS_HUMAN, sp|Q562R1|ACTBL_HUMAN, sp|Q6S8J3|POTEE_HUMAN, sp|Q9BYX7|ACTBM_HUMAN
CK_P2003_182.78759.78759.4	interact-CK_P2003_182.pep.xml	WSSWYNGHRPEPGLGGGDFETFENLR	WSSWYNGHR[157]PEPGLGGGDFETFENLR	26	4	5092.993	3008.3398	3008.3372	753.0922	753.0916	3008.3477	753.0942	-0.0102	0.168	15.556	12.434	0.9765	2	0	0	0	9R(0.9840)	NA	TRUE	sp|Q9HC84|MUC5B_HUMAN	Q9HC84	MUC5B_HUMAN	MUC5B	Mucin-5B	NA	NA
CK_P2003_182.78776.78776.3	interact-CK_P2003_182.pep.xml	QNLEPLFEQYINNLRR	QNLEPLFEQYINNLR[157]R	16	3	5093.882	2047.0558	2047.043	683.3592	683.3549	2047.0486	683.3568	-0.0053	0.0743	16.016	14.082	0.9919	2	0	0	0	15R(0.9840)	NA	FALSE	sp|P02538|K2C6A_HUMAN	P02538	K2C6A_HUMAN	KRT6A	Keratin, type II cytoskeletal 6A	KRT5, KRT6B, KRT6C	sp|P04259|K2C6B_HUMAN, sp|P13647|K2C5_HUMAN, sp|P48668|K2C6C_HUMAN
CK_P2003_182.78781.78781.2	interact-CK_P2003_182.pep.xml	YWCLWEGAQNGR	YWCLWEGAQNGR[157]	12	2	5094.112	1539.6687	1539.6541	770.8416	770.8343	1539.6564	770.8355	-0.002	9.38e-5	16.545	12.355	1	2	0	0	0	12R(0.9840), 3C(57.0215)	NA	TRUE	sp|P01833|PIGR_HUMAN	P01833	PIGR_HUMAN	PIGR	Polymeric immunoglobulin receptor	NA	NA
CK_P2003_182.78845.78845.2	interact-CK_P2003_182.pep.xml	VCGLCGNFDDNAINDFATR	VCGLCGNFDDNAINDFATR[157]	19	2	5097.342	2158.9187	2158.9009	1080.4666	1080.4577	2158.9048	1080.4597	-0.0036	0.03428	18.36	18.189	0.9941	2	0	0	0	19R(0.9840), 2C(57.0215), 5C(57.0215)	NA	TRUE	sp|Q9HC84|MUC5B_HUMAN	Q9HC84	MUC5B_HUMAN	MUC5B	Mucin-5B	NA	NA
CK_P2003_182.78855.78855.2	interact-CK_P2003_182.pep.xml	GDQLILNLNNISSDR	GDQLILNLNNISSDR[157]	15	2	5097.911	1671.8539	1671.8431	836.9342	836.9288	1671.8427	836.9286	7e-4	1.116e-6	22.023	19.558	1	2	0	0	0	15R(0.9840)	NA	TRUE	sp|Q8TDL5|BPIB1_HUMAN	Q8TDL5	BPIB1_HUMAN	BPIFB1	BPI fold-containing family B member 1	NA	NA
CK_P2003_182.78946.78946.3	interact-CK_P2003_182.pep.xml	YWCLWEGAQNGR	YWCLWEGAQNGR[157]	12	3	5102.535	1539.6655	1539.6538	514.2291	514.2252	1539.6564	514.2261	-0.0023	0.0176	17.518	11.504	0.9985	2	0	0	0	12R(0.9840), 3C(57.0215)	NA	TRUE	sp|P01833|PIGR_HUMAN	P01833	PIGR_HUMAN	PIGR	Polymeric immunoglobulin receptor	NA	NA
CK_P2003_182.78960.78960.4	interact-CK_P2003_182.pep.xml	WFDVDFPSPGPHGGDKETYNNIIR	WFDVDFPSPGPHGGDKETYNNIIR[157]	24	4	5103.284	2761.3025	2761.2791	691.3329	691.3271	2761.2773	691.3266	0.0019	8.154e-8	27.478	19.672	1	2	1	0	0	24R(0.9840)	NA	TRUE	sp|P98088|MUC5A_HUMAN	P98088	MUC5A_HUMAN	MUC5AC	Mucin-5AC	NA	NA
CK_P2003_182.78981.78981.4	interact-CK_P2003_182.pep.xml	WSSWYNGHRPEPGLGGGDFETFENLR	WSSWYNGHR[157]PEPGLGGGDFETFENLR	26	4	5104.358	3008.3652	3008.343	753.0986	753.093	3008.3477	753.0942	-0.0043	9.586e-8	27.495	17.978	1	2	0	0	0	9R(0.9840)	NA	TRUE	sp|Q9HC84|MUC5B_HUMAN	Q9HC84	MUC5B_HUMAN	MUC5B	Mucin-5B	NA	NA
CK_P2003_182.79001.79001.2	interact-CK_P2003_182.pep.xml	YWCLWEGAQNGR	YWCLWEGAQNGR[157]	12	2	5105.382	1539.6671	1539.6543	770.8408	770.8344	1539.6564	770.8355	-0.0018	2.421e-6	27.008	15.669	1	2	0	0	0	12R(0.9840), 3C(57.0215)	NA	TRUE	sp|P01833|PIGR_HUMAN	P01833	PIGR_HUMAN	PIGR	Polymeric immunoglobulin receptor	NA	NA
CK_P2003_182.79067.79067.3	interact-CK_P2003_182.pep.xml	WFDVDFPSPGPHGGDKETYNNIIR	WFDVDFPSPGPHGGDKETYNNIIR[157]	24	3	5108.714	2761.3018	2761.2739	921.4412	921.4319	2761.2773	921.433	-0.0031	1.283e-4	28.067	11.538	1	2	1	0	0	24R(0.9840)	NA	TRUE	sp|P98088|MUC5A_HUMAN	P98088	MUC5A_HUMAN	MUC5AC	Mucin-5AC	NA	NA
CK_P2003_182.79069.79069.3	interact-CK_P2003_182.pep.xml	WSSWYNGHRPEPGLGGGDFETFENLR	WSSWYNGHR[157]PEPGLGGGDFETFENLR	26	3	5108.806	3008.373	3008.3401	1003.7983	1003.7873	3008.3477	1003.7898	-0.0073	0.003438	19.355	17.188	0.999	2	0	0	0	9R(0.9840)	NA	TRUE	sp|Q9HC84|MUC5B_HUMAN	Q9HC84	MUC5B_HUMAN	MUC5B	Mucin-5B	NA	NA
CK_P2003_182.79147.79147.3	interact-CK_P2003_182.pep.xml	YWCLWEGAQNGR	YWCLWEGAQNGR[157]	12	3	5112.849	1539.669	1539.6541	514.2303	514.2253	1539.6564	514.2261	-0.002	5.381e-5	20.888	14.064	1	2	0	0	0	12R(0.9840), 3C(57.0215)	NA	TRUE	sp|P01833|PIGR_HUMAN	P01833	PIGR_HUMAN	PIGR	Polymeric immunoglobulin receptor	NA	NA
CK_P2003_182.79169.79169.4	interact-CK_P2003_182.pep.xml	WFDVDFPSPGPHGGDKETYNNIIR	WFDVDFPSPGPHGGDKETYNNIIR[157]	24	4	5113.967	2761.3	2761.2783	691.3323	691.3269	2761.2773	691.3266	0.0012	2e-14	44.824	15.395	1	2	1	0	0	24R(0.9840)	NA	TRUE	sp|P98088|MUC5A_HUMAN	P98088	MUC5A_HUMAN	MUC5AC	Mucin-5AC	NA	NA
CK_P2003_182.79191.79191.4	interact-CK_P2003_182.pep.xml	WSSWYNGHRPEPGLGGGDFETFENLR	WSSWYNGHR[157]PEPGLGGGDFETFENLR	26	4	5115.089	3008.3713	3008.345	753.1001	753.0935	3008.3477	753.0942	-0.0024	2.312e-10	34.691	18.349	1	2	0	0	0	9R(0.9840)	NA	TRUE	sp|Q9HC84|MUC5B_HUMAN	Q9HC84	MUC5B_HUMAN	MUC5B	Mucin-5B	NA	NA
CK_P2003_182.79210.79210.2	interact-CK_P2003_182.pep.xml	YWCLWEGAQNGR	YWCLWEGAQNGR[157]	12	2	5116.083	1539.6687	1539.6543	770.8416	770.8344	1539.6564	770.8355	-0.0018	1.4e-8	31.033	17.465	1	2	0	0	0	12R(0.9840), 3C(57.0215)	NA	TRUE	sp|P01833|PIGR_HUMAN	P01833	PIGR_HUMAN	PIGR	Polymeric immunoglobulin receptor	NA	NA
CK_P2003_182.79286.79286.3	interact-CK_P2003_182.pep.xml	WFDVDFPSPGPHGGDKETYNNIIR	WFDVDFPSPGPHGGDKETYNNIIR[157]	24	3	5119.888	2761.3003	2761.2759	921.4407	921.4326	2761.2773	921.433	-0.0012	0.1204	14.178	14.178	0.9056	2	1	0	0	24R(0.9840)	NA	TRUE	sp|P98088|MUC5A_HUMAN	P98088	MUC5A_HUMAN	MUC5AC	Mucin-5AC	NA	NA
CK_P2003_182.79289.79289.3	interact-CK_P2003_182.pep.xml	WSSWYNGHRPEPGLGGGDFETFENLR	WSSWYNGHR[157]PEPGLGGGDFETFENLR	26	3	5120.023	3008.3752	3008.3372	1003.799	1003.7863	3008.3477	1003.7898	-0.0102	0.1456	13.847	11.977	0.976	2	0	0	0	9R(0.9840)	NA	TRUE	sp|Q9HC84|MUC5B_HUMAN	Q9HC84	MUC5B_HUMAN	MUC5B	Mucin-5B	NA	NA
CK_P2003_182.79328.79328.3	interact-CK_P2003_182.pep.xml	WFDVDFPSPGPHGGDKETYNNIIR	WFDVDFPSPGPHGGDKETYNNIIR[157]	24	3	5122.041	2761.3003	2761.2759	921.4407	921.4326	2761.2773	921.433	-0.0012	0.118	14.212	14.212	0.9074	2	1	0	0	24R(0.9840)	NA	TRUE	sp|P98088|MUC5A_HUMAN	P98088	MUC5A_HUMAN	MUC5AC	Mucin-5AC	NA	NA
CK_P2003_182.79360.79360.3	interact-CK_P2003_182.pep.xml	YWCLWEGAQNGR	YWCLWEGAQNGR[157]	12	3	5123.721	1539.6685	1539.6541	514.2301	514.2253	1539.6564	514.2261	-0.002	0.006366	19.272	13.403	0.9991	2	0	0	0	12R(0.9840), 3C(57.0215)	NA	TRUE	sp|P01833|PIGR_HUMAN	P01833	PIGR_HUMAN	PIGR	Polymeric immunoglobulin receptor	NA	NA
CK_P2003_182.79404.79404.4	interact-CK_P2003_182.pep.xml	WSSWYNGHRPEPGLGGGDFETFENLR	WSSWYNGHR[157]PEPGLGGGDFETFENLR	26	4	5125.95	3008.3726	3008.3447	753.1004	753.0935	3008.3477	753.0942	-0.0026	0.007135	19.926	14.95	0.9995	2	0	0	0	9R(0.9840)	NA	TRUE	sp|Q9HC84|MUC5B_HUMAN	Q9HC84	MUC5B_HUMAN	MUC5B	Mucin-5B	NA	NA
CK_P2003_182.79421.79421.2	interact-CK_P2003_182.pep.xml	YWCLWEGAQNGR	YWCLWEGAQNGR[157]	12	2	5126.832	1539.6682	1539.6542	770.8414	770.8344	1539.6564	770.8355	-0.0019	6.569e-8	29.171	15.579	1	2	0	0	0	12R(0.9840), 3C(57.0215)	NA	TRUE	sp|P01833|PIGR_HUMAN	P01833	PIGR_HUMAN	PIGR	Polymeric immunoglobulin receptor	NA	NA
CK_P2003_182.79572.79572.4	interact-CK_P2003_182.pep.xml	WFDVDFPSPGPHGGDKETYNNIIR	WFDVDFPSPGPHGGDKETYNNIIR[157]	24	4	5134.546	2761.3167	2761.2822	691.3365	691.3278	2761.2773	691.3266	0.0051	0.02996	17.771	15.754	0.9815	2	1	0	0	24R(0.9840)	NA	TRUE	sp|P98088|MUC5A_HUMAN	P98088	MUC5A_HUMAN	MUC5AC	Mucin-5AC	NA	NA
CK_P2003_182.79576.79576.3	interact-CK_P2003_182.pep.xml	YWCLWEGAQNGR	YWCLWEGAQNGR[157]	12	3	5134.731	1539.669	1539.6541	514.2303	514.2253	1539.6564	514.2261	-0.002	0.007588	16.885	11.988	0.9991	2	0	0	0	12R(0.9840), 3C(57.0215)	NA	TRUE	sp|P01833|PIGR_HUMAN	P01833	PIGR_HUMAN	PIGR	Polymeric immunoglobulin receptor	NA	NA
CK_P2003_182.79633.79633.2	interact-CK_P2003_182.pep.xml	YWCLWEGAQNGR	YWCLWEGAQNGR[157]	12	2	5137.672	1539.6675	1539.6541	770.841	770.8343	1539.6564	770.8355	-0.002	1.653e-9	25.311	14.018	1	2	0	0	0	12R(0.9840), 3C(57.0215)	NA	TRUE	sp|P01833|PIGR_HUMAN	P01833	PIGR_HUMAN	PIGR	Polymeric immunoglobulin receptor	NA	NA
CK_P2003_182.79805.79805.3	interact-CK_P2003_182.pep.xml	QLCSFEIYEVPWENRR	QLCSFEIYEVPWENR[157]R	16	3	5146.487	2126.013	2125.9963	709.6783	709.6727	2125.989	709.6703	0.0075	6.678e-4	20.606	18.427	0.9999	2	0	0	0	15R(0.9840), 3C(57.0215)	NA	TRUE	sp|P01037|CYTN_HUMAN	P01037	CYTN_HUMAN	CST1	Cystatin-SN	NA	NA
CK_P2003_182.79848.79848.2	interact-CK_P2003_182.pep.xml	YWCLWEGAQNGR	YWCLWEGAQNGR[157]	12	2	5148.675	1539.6637	1539.6525	770.8391	770.8335	1539.6564	770.8355	-0.0036	6.398e-9	25.347	15.185	1	2	0	0	0	12R(0.9840), 3C(57.0215)	NA	TRUE	sp|P01833|PIGR_HUMAN	P01833	PIGR_HUMAN	PIGR	Polymeric immunoglobulin receptor	NA	NA
CK_P2003_182.79849.79849.4	interact-CK_P2003_182.pep.xml	WFDVDFPSPGPHGGDKETYNNIIR	WFDVDFPSPGPHGGDKETYNNIIR[157]	24	4	5148.721	2761.305	2761.2781	691.3335	691.3268	2761.2773	691.3266	9e-4	9.363e-5	21.587	10.038	1	2	1	0	0	24R(0.9840)	NA	TRUE	sp|P98088|MUC5A_HUMAN	P98088	MUC5A_HUMAN	MUC5AC	Mucin-5AC	NA	NA
CK_P2003_182.79964.79964.3	interact-CK_P2003_182.pep.xml	YWCLWEGAQNGR	YWCLWEGAQNGR[157]	12	3	5154.569	1539.6661	1539.6528	514.2293	514.2249	1539.6564	514.2261	-0.0032	0.3958	12.11	9.868	0.9276	2	0	0	0	12R(0.9840), 3C(57.0215)	NA	TRUE	sp|P01833|PIGR_HUMAN	P01833	PIGR_HUMAN	PIGR	Polymeric immunoglobulin receptor	NA	NA
CK_P2003_182.80031.80031.3	interact-CK_P2003_182.pep.xml	QLCSFEIYEVPWENRR	QLCSFEIYEVPWENR[157]R	16	3	5158.168	2126.0137	2125.9973	709.6785	709.673	2125.989	709.6703	0.0085	1.102e-4	21.516	19.331	1	2	0	0	0	15R(0.9840), 3C(57.0215)	NA	TRUE	sp|P01037|CYTN_HUMAN	P01037	CYTN_HUMAN	CST1	Cystatin-SN	NA	NA
CK_P2003_182.80050.80050.2	interact-CK_P2003_182.pep.xml	YWCLWEGAQNGR	YWCLWEGAQNGR[157]	12	2	5159.152	1539.6664	1539.6522	770.8405	770.8334	1539.6564	770.8355	-0.0039	7.312e-8	27.038	15.547	1	2	0	0	0	12R(0.9840), 3C(57.0215)	NA	TRUE	sp|P01833|PIGR_HUMAN	P01833	PIGR_HUMAN	PIGR	Polymeric immunoglobulin receptor	NA	NA
CK_P2003_182.80191.80191.3	interact-CK_P2003_182.pep.xml	YWCLWEGAQNGR	YWCLWEGAQNGR[157]	12	3	5166.395	1539.6699	1539.6553	514.2306	514.2257	1539.6564	514.2261	-8e-4	0.046	15.213	11.957	0.9969	2	0	0	0	12R(0.9840), 3C(57.0215)	NA	TRUE	sp|P01833|PIGR_HUMAN	P01833	PIGR_HUMAN	PIGR	Polymeric immunoglobulin receptor	NA	NA
CK_P2003_182.80232.80232.3	interact-CK_P2003_182.pep.xml	VCGLCGNFDDNAINDFATR	VCGLCGNFDDNAINDFATR[157]	19	3	5168.512	2158.9238	2158.9043	720.6485	720.642	2158.9048	720.6422	-2e-4	0.02624	16.824	14.931	0.9981	2	0	0	0	19R(0.9840), 2C(57.0215), 5C(57.0215)	NA	TRUE	sp|Q9HC84|MUC5B_HUMAN	Q9HC84	MUC5B_HUMAN	MUC5B	Mucin-5B	NA	NA
CK_P2003_182.80260.80260.2	interact-CK_P2003_182.pep.xml	YWCLWEGAQNGR	YWCLWEGAQNGR[157]	12	2	5170.013	1539.6678	1539.6515	770.8412	770.833	1539.6564	770.8355	-0.0046	6.903e-9	29.228	15.478	1	2	0	0	0	12R(0.9840), 3C(57.0215)	NA	TRUE	sp|P01833|PIGR_HUMAN	P01833	PIGR_HUMAN	PIGR	Polymeric immunoglobulin receptor	NA	NA
CK_P2003_182.80614.80614.3	interact-CK_P2003_182.pep.xml	THNLEPYFESFINNLR	THNLEPYFESFINNLR[157]	16	3	5188.182	1993.9565	1993.9556	665.6594	665.6591	1993.9532	665.6583	0.0025	0.1045	14.424	12.584	0.9936	2	0	0	0	16R(0.9840)	NA	TRUE	sp|P04264|K2C1_HUMAN	P04264	K2C1_HUMAN	KRT1	Keratin, type II cytoskeletal 1	NA	NA
CK_P2003_182.80754.80754.4	interact-CK_P2003_182.pep.xml	WSSWYNGHRPEPGLGGGDFETFENLR	WSSWYNGHR[157]PEPGLGGGDFETFENLR	26	4	5195.416	3008.3813	3008.3533	753.1026	753.0956	3008.3477	753.0942	0.0058	0.01938	16.345	14.57	0.9985	2	0	0	0	9R(0.9840)	NA	TRUE	sp|Q9HC84|MUC5B_HUMAN	Q9HC84	MUC5B_HUMAN	MUC5B	Mucin-5B	NA	NA
CK_P2003_182.80946.80946.2	interact-CK_P2003_182.pep.xml	YWCLWEGAQNGR	YWCLWEGAQNGR[157]	12	2	5205.353	1539.6675	1539.6526	770.841	770.8336	1539.6564	770.8355	-0.0035	0.005861	17.129	10.062	0.9977	2	0	0	0	12R(0.9840), 3C(57.0215)	NA	TRUE	sp|P01833|PIGR_HUMAN	P01833	PIGR_HUMAN	PIGR	Polymeric immunoglobulin receptor	NA	NA
CK_P2003_182.80955.80955.4	interact-CK_P2003_182.pep.xml	WSSWYNGHRPEPGLGGGDFETFENLR	WSSWYNGHR[157]PEPGLGGGDFETFENLR	26	4	5205.909	3008.3813	3008.353	753.1026	753.0955	3008.3477	753.0942	0.0056	3.5e-13	47.482	22.925	1	2	0	0	0	9R(0.9840)	NA	TRUE	sp|Q9HC84|MUC5B_HUMAN	Q9HC84	MUC5B_HUMAN	MUC5B	Mucin-5B	NA	NA
CK_P2003_182.80979.80979.3	interact-CK_P2003_182.pep.xml	WSSWYNGHRPEPGLGGGDFETFENLR	WSSWYNGHR[157]PEPGLGGGDFETFENLR	26	3	5207.123	3008.382	3008.3462	1003.8013	1003.7893	3008.3477	1003.7898	-0.0012	5.114e-8	39.665	34.082	1	2	0	0	0	9R(0.9840)	NA	TRUE	sp|Q9HC84|MUC5B_HUMAN	Q9HC84	MUC5B_HUMAN	MUC5B	Mucin-5B	NA	NA
CK_P2003_182.81165.81165.4	interact-CK_P2003_182.pep.xml	WSSWYNGHRPEPGLGGGDFETFENLR	WSSWYNGHR[157]PEPGLGGGDFETFENLR	26	4	5216.614	3008.3782	3008.3535	753.1018	753.0957	3008.3477	753.0942	0.0061	0	50.132	26.647	1	2	0	0	0	9R(0.9840)	NA	TRUE	sp|Q9HC84|MUC5B_HUMAN	Q9HC84	MUC5B_HUMAN	MUC5B	Mucin-5B	NA	NA
CK_P2003_182.81188.81188.3	interact-CK_P2003_182.pep.xml	WSSWYNGHRPEPGLGGGDFETFENLR	WSSWYNGHR[157]PEPGLGGGDFETFENLR	26	3	5217.768	3008.3777	3008.3445	1003.7998	1003.7888	3008.3477	1003.7898	-0.0029	1e-14	50.132	39.566	1	2	0	0	0	9R(0.9840)	NA	TRUE	sp|Q9HC84|MUC5B_HUMAN	Q9HC84	MUC5B_HUMAN	MUC5B	Mucin-5B	NA	NA
CK_P2003_182.81201.81201.2	interact-CK_P2003_182.pep.xml	YWCLWEGAQNGR	YWCLWEGAQNGR[157]	12	2	5218.355	1539.6648	1539.6498	770.8397	770.8322	1539.6564	770.8355	-0.0063	0.06448	13.002	9.689	0.9658	2	0	0	0	12R(0.9840), 3C(57.0215)	NA	TRUE	sp|P01833|PIGR_HUMAN	P01833	PIGR_HUMAN	PIGR	Polymeric immunoglobulin receptor	NA	NA
CK_P2003_182.81375.81375.4	interact-CK_P2003_182.pep.xml	WSSWYNGHRPEPGLGGGDFETFENLR	WSSWYNGHR[157]PEPGLGGGDFETFENLR	26	4	5227.383	3008.3794	3008.353	753.1021	753.0955	3008.3477	753.0942	0.0056	5.83e-12	42.671	22.929	1	2	0	0	0	9R(0.9840)	NA	TRUE	sp|Q9HC84|MUC5B_HUMAN	Q9HC84	MUC5B_HUMAN	MUC5B	Mucin-5B	NA	NA
CK_P2003_182.81380.81380.2	interact-CK_P2003_182.pep.xml	SYELPDGQVITIGNER	SYELPDGQVITIGNER[157]	16	2	5227.609	1790.8867	1790.8717	896.4506	896.4431	1790.8685	896.4415	0.0034	2.59e-7	27.289	13.986	1	2	0	0	0	16R(0.9840)	NA	FALSE	sp|P60709|ACTB_HUMAN	P60709	ACTB_HUMAN	ACTB	Actin, cytoplasmic 1	ACTA1, ACTA2, ACTBL2, ACTC1, ACTG1, ACTG2, POTEE, POTEF, POTEKP	sp|A5A3E0|POTEF_HUMAN, sp|P62736|ACTA_HUMAN, sp|P63261|ACTG_HUMAN, sp|P63267|ACTH_HUMAN, sp|P68032|ACTC_HUMAN, sp|P68133|ACTS_HUMAN, sp|Q562R1|ACTBL_HUMAN, sp|Q6S8J3|POTEE_HUMAN, sp|Q9BYX7|ACTBM_HUMAN
CK_P2003_182.81401.81401.3	interact-CK_P2003_182.pep.xml	WSSWYNGHRPEPGLGGGDFETFENLR	WSSWYNGHR[157]PEPGLGGGDFETFENLR	26	3	5228.695	3008.3806	3008.3442	1003.8008	1003.7887	3008.3477	1003.7898	-0.0031	0.002563	19.865	17.702	0.9995	2	0	0	0	9R(0.9840)	NA	TRUE	sp|Q9HC84|MUC5B_HUMAN	Q9HC84	MUC5B_HUMAN	MUC5B	Mucin-5B	NA	NA
CK_P2003_182.81402.81402.2	interact-CK_P2003_182.pep.xml	GSWGTVCDDYWDTNDANVVCR	GSWGTVCDDYWDTNDANVVCR[157]	21	2	5228.741	2490.0132	2489.9919	1246.0139	1246.0032	2489.9851	1245.9998	0.007	1.806e-4	16.473	14.247	0.9998	2	0	0	0	20C(57.0215), 21R(0.9840), 7C(57.0215)	NA	TRUE	sp|Q9UGM3|DMBT1_HUMAN	Q9UGM3	DMBT1_HUMAN	DMBT1	Deleted in malignant brain tumors 1 protein	NA	NA
CK_P2003_182.81569.81569.3	interact-CK_P2003_182.pep.xml	SLRLQSSSASYGGGFGGGSCQLGGGRGVSTCSTR	n[43]SLRLQSSSASYGGGFGGGSCQLGGGR[157]GVSTCSTR	34	3	5237.39	3393.5513	3393.5151	1132.191	1132.179	3393.5425	1132.1881	-0.027	0.001417	21.894	19.043	0.9537	2	2	0	0	20C(57.0215), 26R(0.9840), 31C(57.0215), N-term(42.0106)	NA	TRUE	sp|P13646|K1C13_HUMAN	P13646	K1C13_HUMAN	KRT13	Keratin, type I cytoskeletal 13	NA	NA
CK_P2003_182.81584.81584.4	interact-CK_P2003_182.pep.xml	WSSWYNGHRPEPGLGGGDFETFENLR	WSSWYNGHR[157]PEPGLGGGDFETFENLR	26	4	5238.196	3008.3765	3008.3513	753.1014	753.0951	3008.3477	753.0942	0.0039	2.222e-7	26.579	20.803	1	2	0	0	0	9R(0.9840)	NA	TRUE	sp|Q9HC84|MUC5B_HUMAN	Q9HC84	MUC5B_HUMAN	MUC5B	Mucin-5B	NA	NA
CK_P2003_182.81614.81614.2	interact-CK_P2003_182.pep.xml	GSWGTVCDDYWDTNDANVVCR	GSWGTVCDDYWDTNDANVVCR[157]	21	2	5239.671	2490.0083	2489.9888	1246.0114	1246.0017	2489.9851	1245.9998	0.0039	0.09583	14.574	12.204	0.9882	2	0	0	0	20C(57.0215), 21R(0.9840), 7C(57.0215)	NA	TRUE	sp|Q9UGM3|DMBT1_HUMAN	Q9UGM3	DMBT1_HUMAN	DMBT1	Deleted in malignant brain tumors 1 protein	NA	NA
CK_P2003_182.81683.81683.2	interact-CK_P2003_182.pep.xml	YWCLWEGAQNGR	YWCLWEGAQNGR[157]	12	2	5243.136	1539.6765	1539.6533	770.8455	770.8339	1539.6564	770.8355	-0.0028	0.024	18.184	11.221	0.9954	2	0	0	0	12R(0.9840), 3C(57.0215)	NA	TRUE	sp|P01833|PIGR_HUMAN	P01833	PIGR_HUMAN	PIGR	Polymeric immunoglobulin receptor	NA	NA
CK_P2003_182.81717.81717.2	interact-CK_P2003_182.pep.xml	SYELPDGQVITIGNER	SYELPDGQVITIGNER[157]	16	2	5244.916	1790.8853	1790.8711	896.4499	896.4428	1790.8685	896.4415	0.0028	3.565e-6	23.545	12.413	1	2	0	0	0	16R(0.9840)	NA	FALSE	sp|P60709|ACTB_HUMAN	P60709	ACTB_HUMAN	ACTB	Actin, cytoplasmic 1	ACTA1, ACTA2, ACTBL2, ACTC1, ACTG1, ACTG2, POTEE, POTEF, POTEKP	sp|A5A3E0|POTEF_HUMAN, sp|P62736|ACTA_HUMAN, sp|P63261|ACTG_HUMAN, sp|P63267|ACTH_HUMAN, sp|P68032|ACTC_HUMAN, sp|P68133|ACTS_HUMAN, sp|Q562R1|ACTBL_HUMAN, sp|Q6S8J3|POTEE_HUMAN, sp|Q9BYX7|ACTBM_HUMAN
CK_P2003_182.81796.81796.4	interact-CK_P2003_182.pep.xml	WSSWYNGHRPEPGLGGGDFETFENLR	WSSWYNGHR[157]PEPGLGGGDFETFENLR	26	4	5249.011	3008.3743	3008.3462	753.1009	753.0938	3008.3477	753.0942	-0.0012	2.443e-5	22.847	16.2	1	2	0	0	0	9R(0.9840)	NA	TRUE	sp|Q9HC84|MUC5B_HUMAN	Q9HC84	MUC5B_HUMAN	MUC5B	Mucin-5B	NA	NA
CK_P2003_182.82004.82004.4	interact-CK_P2003_182.pep.xml	WSSWYNGHRPEPGLGGGDFETFENLR	WSSWYNGHR[157]PEPGLGGGDFETFENLR	26	4	5259.586	3008.3694	3008.3445	753.0996	753.0934	3008.3477	753.0942	-0.0029	3.29e-12	35.707	19.599	1	2	0	0	0	9R(0.9840)	NA	TRUE	sp|Q9HC84|MUC5B_HUMAN	Q9HC84	MUC5B_HUMAN	MUC5B	Mucin-5B	NA	NA
CK_P2003_182.82029.82029.3	interact-CK_P2003_182.pep.xml	WSSWYNGHRPEPGLGGGDFETFENLR	WSSWYNGHR[157]PEPGLGGGDFETFENLR	26	3	5260.822	3008.368	3008.3577	1003.7966	1003.7932	3008.3477	1003.7898	0.0102	0.1442	13.864	12.007	0.9759	2	0	0	0	9R(0.9840)	NA	TRUE	sp|Q9HC84|MUC5B_HUMAN	Q9HC84	MUC5B_HUMAN	MUC5B	Mucin-5B	NA	NA
CK_P2003_182.82217.82217.4	interact-CK_P2003_182.pep.xml	WSSWYNGHRPEPGLGGGDFETFENLR	WSSWYNGHR[157]PEPGLGGGDFETFENLR	26	4	5270.304	3008.3687	3008.3464	753.0995	753.0939	3008.3477	753.0942	-9e-4	5.325e-8	26.77	19.596	1	2	0	0	0	9R(0.9840)	NA	TRUE	sp|Q9HC84|MUC5B_HUMAN	Q9HC84	MUC5B_HUMAN	MUC5B	Mucin-5B	NA	NA
CK_P2003_182.82272.82272.2	interact-CK_P2003_182.pep.xml	YWCLWEGAQNGR	YWCLWEGAQNGR[157]	12	2	5273.017	1539.6659	1539.6575	770.8402	770.836	1539.6564	770.8355	0.0013	0.419	13.011	10.983	0.9138	2	0	0	0	12R(0.9840), 3C(57.0215)	NA	TRUE	sp|P01833|PIGR_HUMAN	P01833	PIGR_HUMAN	PIGR	Polymeric immunoglobulin receptor	NA	NA
CK_P2003_182.82346.82346.3	interact-CK_P2003_182.pep.xml	QLCSFEIYEVPWENRR	QLCSFEIYEVPWENR[157]R	16	3	5276.886	2126.003	2125.9858	709.6749	709.6692	2125.989	709.6703	-0.0029	0.001108	23.449	21.133	0.9999	2	0	0	0	15R(0.9840), 3C(57.0215)	NA	TRUE	sp|P01037|CYTN_HUMAN	P01037	CYTN_HUMAN	CST1	Cystatin-SN	NA	NA
CK_P2003_182.82426.82426.4	interact-CK_P2003_182.pep.xml	WSSWYNGHRPEPGLGGGDFETFENLR	WSSWYNGHR[157]PEPGLGGGDFETFENLR	26	4	5280.995	3008.3813	3008.3479	753.1026	753.0943	3008.3477	753.0942	4e-4	0.03029	16.575	13.693	0.9982	2	0	0	0	9R(0.9840)	NA	TRUE	sp|Q9HC84|MUC5B_HUMAN	Q9HC84	MUC5B_HUMAN	MUC5B	Mucin-5B	NA	NA
CK_P2003_182.82551.82551.3	interact-CK_P2003_182.pep.xml	QLCSFEIYEVPWENRR	QLCSFEIYEVPWENR[157]R	16	3	5287.413	2126.0063	2125.9888	709.676	709.6702	2125.989	709.6703	0	3.585e-6	26.536	24.132	1	2	0	0	0	15R(0.9840), 3C(57.0215)	NA	TRUE	sp|P01037|CYTN_HUMAN	P01037	CYTN_HUMAN	CST1	Cystatin-SN	NA	NA
CK_P2003_182.82643.82643.4	interact-CK_P2003_182.pep.xml	WSSWYNGHRPEPGLGGGDFETFENLR	WSSWYNGHR[157]PEPGLGGGDFETFENLR	26	4	5292.077	3008.3862	3008.3623	753.1038	753.0979	3008.3477	753.0942	0.0148	0.1155	14.853	11.822	0.9644	2	0	0	0	9R(0.9840)	NA	TRUE	sp|Q9HC84|MUC5B_HUMAN	Q9HC84	MUC5B_HUMAN	MUC5B	Mucin-5B	NA	NA
CK_P2003_182.82764.82764.3	interact-CK_P2003_182.pep.xml	QLCSFEIYEVPWENRR	QLCSFEIYEVPWENR[157]R	16	3	5298.285	2126.0093	2125.9888	709.677	709.6702	2125.989	709.6703	0	0.004048	18.532	16.46	0.9993	2	0	0	0	15R(0.9840), 3C(57.0215)	NA	TRUE	sp|P01037|CYTN_HUMAN	P01037	CYTN_HUMAN	CST1	Cystatin-SN	NA	NA
CK_P2003_182.83161.83161.4	interact-CK_P2003_182.pep.xml	WSSWYNGHRPEPGLGGGDFETFENLR	WSSWYNGHR[157]PEPGLGGGDFETFENLR	26	4	5318.914	3008.3882	3008.3555	753.1043	753.0962	3008.3477	753.0942	0.008	0.15	13.303	10.018	0.9866	2	0	0	0	9R(0.9840)	NA	TRUE	sp|Q9HC84|MUC5B_HUMAN	Q9HC84	MUC5B_HUMAN	MUC5B	Mucin-5B	NA	NA
CK_P2003_182.83404.83404.3	interact-CK_P2003_182.pep.xml	VLYDAELSQMQTHVSDTSVVLSMDNNR	VLYDAELSQMQTHVSDTSVVLSMDNNR[157]	27	3	5331.277	3054.4507	3054.4119	1019.1575	1019.1446	3052.4119	1018.4779	2.0002	0.03967	17.106	12.634	0.9342	2	0	0	0	27R(0.9840)	NA	TRUE	sp|P19013|K2C4_HUMAN	P19013	K2C4_HUMAN	KRT4	Keratin, type II cytoskeletal 4	NA	NA
CK_P2003_182.83520.83520.3	interact-CK_P2003_182.pep.xml	TMQALPYSTVGNSNNYLHLSVLR	TMQALPYSTVGNSNNYLHLSVLR[157]	23	3	5337.233	2578.3042	2578.2798	860.442	860.4339	2578.2849	860.4356	-0.0048	0.05578	15.514	13.626	0.9956	2	0	0	0	23R(0.9840)	NA	TRUE	sp|P01024|CO3_HUMAN	P01024	CO3_HUMAN	C3	Complement C3	NA	NA
CK_P2003_182.83552.83552.2	interact-CK_P2003_182.pep.xml	EDAIWNLLR	EDAIWNLLR[157]	9	2	5338.821	1129.5864	1129.5763	565.8005	565.7954	1129.5767	565.7956	-1e-4	0.7299	13.747	11.813	0.7846	2	0	0	0	9R(0.9840)	NA	TRUE	sp|P02788|TRFL_HUMAN	P02788	TRFL_HUMAN	LTF	Lactotransferrin	NA	NA
CK_P2003_182.83629.83629.2	interact-CK_P2003_182.pep.xml	SGTASVVCLLNNFYPR	SGTASVVCLLNNFYPR[157]	16	2	5342.788	1797.9811	1797.951	899.9978	899.9828	1797.8719	899.9432	0.0793	2.122e-5	23.615	19.173	1	2	0	0	0	16R(0.9840), 8C(57.0215)	NA	TRUE	sp|P01834|IGKC_HUMAN	P01834	IGKC_HUMAN	IGKC	Immunoglobulin kappa constant	NA	NA
CK_P2003_182.83690.83690.3	interact-CK_P2003_182.pep.xml	VCGLCGNFDDIAVNDFATR	VCGLCGNFDDIAVNDFATR[157]	19	3	5345.87	2143.9463	2143.9265	715.656	715.6494	2143.9302	715.6507	-0.0034	0.1603	12.68	12.228	0.9887	2	0	0	0	19R(0.9840), 2C(57.0215), 5C(57.0215)	NA	TRUE	sp|P98088|MUC5A_HUMAN	P98088	MUC5A_HUMAN	MUC5AC	Mucin-5AC	NA	NA
CK_P2003_182.83691.83691.2	interact-CK_P2003_182.pep.xml	VCGLCGNFDDIAVNDFATR	VCGLCGNFDDIAVNDFATR[157]	19	2	5345.915	2143.946	2143.9314	1072.9803	1072.973	2143.9302	1072.9724	0.0014	1.254e-4	17.107	11.522	0.9999	2	0	0	0	19R(0.9840), 2C(57.0215), 5C(57.0215)	NA	TRUE	sp|P98088|MUC5A_HUMAN	P98088	MUC5A_HUMAN	MUC5AC	Mucin-5AC	NA	NA
CK_P2003_182.83826.83826.2	interact-CK_P2003_182.pep.xml	SGTASVVCLLNNFYPR	SGTASVVCLLNNFYPR[157]	16	2	5352.756	1797.8856	1797.87	899.9501	899.9423	1797.8719	899.9432	-0.0017	1.028e-8	32.71	26.088	1	2	0	0	0	16R(0.9840), 8C(57.0215)	NA	TRUE	sp|P01834|IGKC_HUMAN	P01834	IGKC_HUMAN	IGKC	Immunoglobulin kappa constant	NA	NA
CK_P2003_182.83847.83847.3	interact-CK_P2003_182.pep.xml	SGTASVVCLLNNFYPR	SGTASVVCLLNNFYPR[157]	16	3	5353.823	1797.8853	1797.8706	600.3024	600.2975	1797.8719	600.2979	-0.001	3.029e-7	23.783	23.661	1	2	0	0	0	16R(0.9840), 8C(57.0215)	NA	TRUE	sp|P01834|IGKC_HUMAN	P01834	IGKC_HUMAN	IGKC	Immunoglobulin kappa constant	NA	NA
CK_P2003_182.83906.83906.2	interact-CK_P2003_182.pep.xml	VCGLCGNFDDIAVNDFATR	VCGLCGNFDDIAVNDFATR[157]	19	2	5356.819	2143.9414	2143.9265	1072.978	1072.9705	2143.9302	1072.9724	-0.0034	6.067e-5	18.368	12.732	1	2	0	0	0	19R(0.9840), 2C(57.0215), 5C(57.0215)	NA	TRUE	sp|P98088|MUC5A_HUMAN	P98088	MUC5A_HUMAN	MUC5AC	Mucin-5AC	NA	NA
CK_P2003_182.83958.83958.3	interact-CK_P2003_182.pep.xml	VLYDAELSQMQTHVSDTSVVLSMDNNR	VLYDAELSQMQTHVSDTSVVLSMDNNR[157]	27	3	5359.532	3052.4365	3052.4038	1018.4861	1018.4752	3052.4119	1018.4779	-0.0078	9.435e-10	46.601	27.696	1	2	0	0	0	27R(0.9840)	NA	TRUE	sp|P19013|K2C4_HUMAN	P19013	K2C4_HUMAN	KRT4	Keratin, type II cytoskeletal 4	NA	NA
CK_P2003_182.83979.83979.3	interact-CK_P2003_182.pep.xml	LATQSNEITIPVTFESRAQLGGPEAAK	LATQSNEITIPVTFESR[157]AQLGGPEAAK	27	3	5360.612	2828.4778	2828.4583	943.8332	943.8267	2828.4556	943.8258	0.0029	1.15e-5	26.585	21.936	1	2	1	0	0	17R(0.9840)	NA	TRUE	sp|P04792|HSPB1_HUMAN	P04792	HSPB1_HUMAN	HSPB1	Heat shock protein beta-1	NA	NA
CK_P2003_182.84103.84103.3	interact-CK_P2003_182.pep.xml	SGTASVVCLLNNFYPR	SGTASVVCLLNNFYPR[157]	16	3	5366.928	1797.8895	1797.8706	600.3038	600.2975	1797.8719	600.2979	-0.001	2.294e-5	23.76	23.642	1	2	0	0	0	16R(0.9840), 8C(57.0215)	NA	TRUE	sp|P01834|IGKC_HUMAN	P01834	IGKC_HUMAN	IGKC	Immunoglobulin kappa constant	NA	NA
CK_P2003_182.84141.84141.2	interact-CK_P2003_182.pep.xml	SGTASVVCLLNNFYPR	SGTASVVCLLNNFYPR[157]	16	2	5368.777	1797.8889	1797.87	899.9517	899.9423	1797.8719	899.9432	-0.0017	1.313e-9	34.969	28.358	1	2	0	0	0	16R(0.9840), 8C(57.0215)	NA	TRUE	sp|P01834|IGKC_HUMAN	P01834	IGKC_HUMAN	IGKC	Immunoglobulin kappa constant	NA	NA
CK_P2003_182.84173.84173.3	interact-CK_P2003_182.pep.xml	VLYDAELSQMQTHVSDTSVVLSMDNNR	VLYDAELSQMQTHVSDTSVVLSMDNNR[157]	27	3	5370.483	3052.4434	3052.4116	1018.4884	1018.4778	3052.4119	1018.4779	0	0.003402	23.373	14.611	0.9994	2	0	0	0	27R(0.9840)	NA	TRUE	sp|P19013|K2C4_HUMAN	P19013	K2C4_HUMAN	KRT4	Keratin, type II cytoskeletal 4	NA	NA
CK_P2003_182.84209.84209.3	interact-CK_P2003_182.pep.xml	LATQSNEITIPVTFESRAQLGGPEAAK	LATQSNEITIPVTFESR[157]AQLGGPEAAK	27	3	5372.38	2828.4866	2828.4585	943.8361	943.8268	2828.4556	943.8258	0.0031	3.131e-5	23.539	11.043	1	2	1	0	0	17R(0.9840)	NA	TRUE	sp|P04792|HSPB1_HUMAN	P04792	HSPB1_HUMAN	HSPB1	Heat shock protein beta-1	NA	NA
CK_P2003_182.84369.84369.2	interact-CK_P2003_182.pep.xml	SGTASVVCLLNNFYPR	SGTASVVCLLNNFYPR[157]	16	2	5380.541	1797.8887	1797.8699	899.9516	899.9422	1797.8719	899.9432	-0.0018	0.05269	15.699	12.436	0.9928	2	0	0	0	16R(0.9840), 8C(57.0215)	NA	TRUE	sp|P01834|IGKC_HUMAN	P01834	IGKC_HUMAN	IGKC	Immunoglobulin kappa constant	NA	NA
CK_P2003_182.84615.84615.2	interact-CK_P2003_182.pep.xml	SGTASVVCLLNNFYPR	SGTASVVCLLNNFYPR[157]	16	2	5393.303	1797.8853	1797.8707	899.9499	899.9426	1797.8719	899.9432	-9e-4	0.01338	18.287	11.366	0.9978	2	0	0	0	16R(0.9840), 8C(57.0215)	NA	TRUE	sp|P01834|IGKC_HUMAN	P01834	IGKC_HUMAN	IGKC	Immunoglobulin kappa constant	NA	NA
CK_P2003_182.85014.85014.2	interact-CK_P2003_182.pep.xml	LVFGFLNGR	LVFGFLNGR[157]	9	2	5414.095	1022.5621	1022.5537	512.2883	512.2841	1022.5549	512.2847	-9e-4	0.03946	14.289	10.232	0.9943	2	0	0	0	9R(0.9840)	NA	TRUE	sp|P00491|PNPH_HUMAN	P00491	PNPH_HUMAN	PNP	Purine nucleoside phosphorylase	NA	NA
CK_P2003_182.86592.86592.4	interact-CK_P2003_182.pep.xml	GFGGVQVSPPNENVAIHNPFRPWWER	GFGGVQVSPPNENVAIHNPFR[157]PWWER	26	4	5494.93	2992.4932	2992.4685	749.1306	749.1244	2990.4575	748.6217	2.0112	0.002253	17.931	10.152	0.9916	2	0	0	0	21R(0.9840)	NA	FALSE	sp|P04745|AMY1_HUMAN	P04745	AMY1_HUMAN	AMY1C	Alpha-amylase 1	AMY2B	sp|P19961|AMY2B_HUMAN
CK_P2003_182.86780.86780.3	interact-CK_P2003_182.pep.xml	TMQALPYSTVGNSNNYLHLSVLR	TMQALPYSTVGNSNNYLHLSVLR[157]	23	3	5504.534	2578.3262	2578.2891	860.4493	860.437	2578.2849	860.4356	0.0044	0.4034	11.077	10.666	0.9407	2	0	0	0	23R(0.9840)	NA	TRUE	sp|P01024|CO3_HUMAN	P01024	CO3_HUMAN	C3	Complement C3	NA	NA
CK_P2003_182.87040.87040.3	interact-CK_P2003_182.pep.xml	SWGPYITCIQGLCANNNDR	SWGPYITCIQGLCANNNDR[157]	19	3	5517.999	2238.995	2238.9856	747.3389	747.3358	2238.9785	747.3334	0.0073	0.0864	13.886	10.612	0.9871	2	0	0	0	13C(57.0215), 19R(0.9840), 8C(57.0215)	NA	TRUE	sp|P20061|TCO1_HUMAN	P20061	TCO1_HUMAN	TCN1	Transcobalamin-1	NA	NA
CK_P2003_182.88321.88321.4	interact-CK_P2003_182.pep.xml	GFGGVQVSPPNENVAIHNPFRPWWER	GFGGVQVSPPNENVAIHNPFR[157]PWWER	26	4	5584.017	2992.5046	2992.468	749.1334	749.1243	2990.4575	748.6217	2.0107	0.05838	16.435	10.069	0.9573	2	0	0	0	21R(0.9840)	NA	FALSE	sp|P04745|AMY1_HUMAN	P04745	AMY1_HUMAN	AMY1C	Alpha-amylase 1	AMY2B	sp|P19961|AMY2B_HUMAN
CK_P2003_182.88739.88739.4	interact-CK_P2003_182.pep.xml	VSDPSQPCDFHYECECICSMWGGSHYSTFDGTSYTFR	VSDPSQPCDFHYECECICSMWGGSHYSTFDGTSYTFR[157]	37	4	5605.71	4472.791	4472.7515	1119.205	1119.1952000000001	4470.7334	1118.6906	2.0183	0.004642	10.833	10.833	0.9876	2	0	0	0	14C(57.0215), 16C(57.0215), 18C(57.0215), 37R(0.9840), 8C(57.0215)	NA	TRUE	sp|Q9HC84|MUC5B_HUMAN	Q9HC84	MUC5B_HUMAN	MUC5B	Mucin-5B	NA	NA
CK_P2003_182.89130.89130.4	interact-CK_P2003_182.pep.xml	GFGGVQVSPPNENVAIHNPFRPWWER	GFGGVQVSPPNENVAIHNPFR[157]PWWER	26	4	5626.062	2990.489	2990.4565	748.6295	748.6214	2990.4575	748.6217	-7e-4	0.1908	13.378	12.867	0.988	2	0	0	0	21R(0.9840)	NA	FALSE	sp|P04745|AMY1_HUMAN	P04745	AMY1_HUMAN	AMY1C	Alpha-amylase 1	AMY2B	sp|P19961|AMY2B_HUMAN
CK_P2003_182.89458.89458.2	interact-CK_P2003_182.pep.xml	IIPGGIYDADLNDEWVQR	IIPGGIYDADLNDEWVQR[157]	18	2	5642.887	2074.0205	2074.0027	1038.0175	1038.0086	2074.0007	1038.0076	0.0022	5.657e-7	23.632	20.832	1	2	0	0	0	18R(0.9840)	NA	TRUE	sp|P01036|CYTS_HUMAN	P01036	CYTS_HUMAN	CST4	Cystatin-S	NA	NA
CK_P2003_182.89753.89753.4	interact-CK_P2003_182.pep.xml	GFGGVQVSPPNENVAIHNPFRPWWER	GFGGVQVSPPNENVAIHNPFR[157]PWWER	26	4	5658.068	2990.4817	2990.4568	748.6277	748.6215	2990.4575	748.6217	-4e-4	2.553e-4	20.321	19.828	1	2	0	0	0	21R(0.9840)	NA	FALSE	sp|P04745|AMY1_HUMAN	P04745	AMY1_HUMAN	AMY1C	Alpha-amylase 1	AMY2B	sp|P19961|AMY2B_HUMAN
CK_P2003_182.89790.89790.3	interact-CK_P2003_182.pep.xml	ALYDAELSQMQTHISDTSVVLSMDNNR	ALYDAELSQMQTHISDTSVVLSMDNNR[157]	27	3	5659.875	3040.434	3040.3977	1014.4853	1014.4732	3038.3962	1013.806	2.0017	0.005278	10.61	10.61	0.9833	2	0	0	0	27R(0.9840)	NA	FALSE	sp|P02538|K2C6A_HUMAN	P02538	K2C6A_HUMAN	KRT6A	Keratin, type II cytoskeletal 6A	KRT6B, KRT6C	sp|P04259|K2C6B_HUMAN, sp|P48668|K2C6C_HUMAN
CK_P2003_182.90102.90102.3	interact-CK_P2003_182.pep.xml	ALYDAELSQMQTHISDTSVVLSMDNNR	ALYDAELSQMQTHISDTSVVLSMDNNR[157]	27	3	5675.88	3038.427	3038.3982	1013.8163	1013.8067	3038.3962	1013.806	0.0022	0.693	10.137	10.137	0.8423	2	0	0	0	27R(0.9840)	NA	FALSE	sp|P02538|K2C6A_HUMAN	P02538	K2C6A_HUMAN	KRT6A	Keratin, type II cytoskeletal 6A	KRT6B, KRT6C	sp|P04259|K2C6B_HUMAN, sp|P48668|K2C6C_HUMAN
CK_P2003_182.90337.90337.3	interact-CK_P2003_182.pep.xml	ALYDAELSQMQTHISDTSVVLSMDNNR	ALYDAELSQMQTHISDTSVVLSMDNNR[157]	27	3	5687.937	3040.4272	3040.3962	1014.483	1014.4727	3038.3962	1013.806	2.0002	1.856e-6	32.426	32.426	1	2	0	0	0	27R(0.9840)	NA	FALSE	sp|P02538|K2C6A_HUMAN	P02538	K2C6A_HUMAN	KRT6A	Keratin, type II cytoskeletal 6A	KRT6B, KRT6C	sp|P04259|K2C6B_HUMAN, sp|P48668|K2C6C_HUMAN
CK_P2003_182.90678.90678.5	interact-CK_P2003_182.pep.xml	STDYGIFQINSRYWCNDGKTPGAVNACHLSCSALLQDNIADAVACAK	STDYGIFQINSR[157]YWCNDGKTPGAVNACHLSCSALLQDNIADAVACAK	47	5	5705.375	5232.3926	5232.3633	1047.4858	1047.4799	5232.3799	1047.4833	-0.0163	0.002948	11.622	7.982	1	2	2	0	0	12R(0.9840), 15C(57.0215), 27C(57.0215), 31C(57.0215), 45C(57.0215)	NA	TRUE	sp|P61626|LYSC_HUMAN	P61626	LYSC_HUMAN	LYZ	Lysozyme C	NA	NA
CK_P2003_182.90787.90787.2	interact-CK_P2003_182.pep.xml	NVVDGQPFTNWYDNGSNQVAFGR	NVVDGQPFTNWYDNGSNQVAFGR[157]	23	2	5710.868	2585.1787	2585.1646	1293.5966	1293.5896	2585.1572	1293.5859	0.0075	0.004081	20.057	19.771	0.9975	2	0	0	0	23R(0.9840)	NA	FALSE	sp|P04745|AMY1_HUMAN	P04745	AMY1_HUMAN	AMY1C	Alpha-amylase 1	AMY2A, AMY2B	sp|P04746|AMYP_HUMAN, sp|P19961|AMY2B_HUMAN
CK_P2003_182.90860.90860.4	interact-CK_P2003_182.pep.xml	SNFLNCYVSGFHPSDIEVDLLKNGER	SNFLNCYVSGFHPSDIEVDLLKNGER[157]	26	4	5714.523	3011.4436	3011.4177	753.8682	753.8617	3010.4128	753.6105	1.0051	1.459e-7	26.805	13.177	1	2	1	0	0	26R(0.9840), 6C(57.0215)	NA	TRUE	sp|P61769|B2MG_HUMAN	P61769	B2MG_HUMAN	B2M	Beta-2-microglobulin	NA	NA
CK_P2003_182.90862.90862.4	interact-CK_P2003_182.pep.xml	SNFLNCYVSGFHPSDIEVDLLKNGER	SNFLNCYVSGFHPSDIEVDLLKNGER[157]	26	4	5714.613	3012.4336	3012.4077	754.1157	754.1092	3010.4128	753.6105	1.9951	8.608e-7	22.262	11.698	1	2	1	0	0	26R(0.9840), 6C(57.0215)	NA	TRUE	sp|P61769|B2MG_HUMAN	P61769	B2MG_HUMAN	B2M	Beta-2-microglobulin	NA	NA
CK_P2003_182.91076.91076.4	interact-CK_P2003_182.pep.xml	SNFLNCYVSGFHPSDIEVDLLKNGER	SNFLNCYVSGFHPSDIEVDLLKNGER[157]	26	4	5725.68	3010.437	3010.4084	753.6165	753.6094	3010.4128	753.6105	-0.0041	0	49.746	10.79	1	2	1	0	0	26R(0.9840), 6C(57.0215)	NA	TRUE	sp|P61769|B2MG_HUMAN	P61769	B2MG_HUMAN	B2M	Beta-2-microglobulin	NA	NA
CK_P2003_182.91139.91139.3	interact-CK_P2003_182.pep.xml	SNFLNCYVSGFHPSDIEVDLLKNGER	SNFLNCYVSGFHPSDIEVDLLKNGER[157]	26	3	5728.908	3010.4368	3010.4126	1004.4862	1004.4781	3010.4128	1004.4782	0	3.025e-7	38.577	11.29	1	2	1	0	0	26R(0.9840), 6C(57.0215)	NA	TRUE	sp|P61769|B2MG_HUMAN	P61769	B2MG_HUMAN	B2M	Beta-2-microglobulin	NA	NA
CK_P2003_182.91277.91277.4	interact-CK_P2003_182.pep.xml	SNFLNCYVSGFHPSDIEVDLLKNGER	SNFLNCYVSGFHPSDIEVDLLKNGER[157]	26	4	5736.091	3010.4382	3010.4133	753.6168	753.6106	3010.4128	753.6105	7e-4	1e-14	48.879	10.853	1	2	1	0	0	26R(0.9840), 6C(57.0215)	NA	TRUE	sp|P61769|B2MG_HUMAN	P61769	B2MG_HUMAN	B2M	Beta-2-microglobulin	NA	NA
CK_P2003_182.91340.91340.3	interact-CK_P2003_182.pep.xml	SNFLNCYVSGFHPSDIEVDLLKNGER	SNFLNCYVSGFHPSDIEVDLLKNGER[157]	26	3	5739.347	3010.441	3010.4148	1004.4876	1004.4789	3010.4128	1004.4782	0.0022	2.528e-7	38.889	11.468	1	2	1	0	0	26R(0.9840), 6C(57.0215)	NA	TRUE	sp|P61769|B2MG_HUMAN	P61769	B2MG_HUMAN	B2M	Beta-2-microglobulin	NA	NA
CK_P2003_182.91464.91464.4	interact-CK_P2003_182.pep.xml	SNFLNCYVSGFHPSDIEVDLLKNGER	SNFLNCYVSGFHPSDIEVDLLKNGER[157]	26	4	5746.366	3010.4426	3010.4136	753.6179	753.6107	3010.4128	753.6105	9e-4	4.778e-10	40.276	10.905	1	2	1	0	0	26R(0.9840), 6C(57.0215)	NA	TRUE	sp|P61769|B2MG_HUMAN	P61769	B2MG_HUMAN	B2M	Beta-2-microglobulin	NA	NA
CK_P2003_182.91526.91526.3	interact-CK_P2003_182.pep.xml	SNFLNCYVSGFHPSDIEVDLLKNGER	SNFLNCYVSGFHPSDIEVDLLKNGER[157]	26	3	5749.874	3010.441	3010.4207	1004.4876	1004.4808	3010.4128	1004.4782	0.008	0.001119	13.305	13.305	0.9971	2	1	0	0	26R(0.9840), 6C(57.0215)	NA	TRUE	sp|P61769|B2MG_HUMAN	P61769	B2MG_HUMAN	B2M	Beta-2-microglobulin	NA	NA
CK_P2003_182.91667.91667.4	interact-CK_P2003_182.pep.xml	SNFLNCYVSGFHPSDIEVDLLKNGER	SNFLNCYVSGFHPSDIEVDLLKNGER[157]	26	4	5757.687	3010.4382	3010.4133	753.6168	753.6106	3010.4128	753.6105	7e-4	1.193e-5	31.194	31.194	1	2	1	0	0	26R(0.9840), 6C(57.0215)	NA	TRUE	sp|P61769|B2MG_HUMAN	P61769	B2MG_HUMAN	B2M	Beta-2-microglobulin	NA	NA
CK_P2003_182.91864.91864.2	interact-CK_P2003_182.pep.xml	SGTASVVCLLNNFYPR	SGTASVVCLLNNFYPR[157]	16	2	5768.015	1797.8846	1797.869	899.9496	899.9418	1797.8719	899.9432	-0.0026	0.01659	17.621	12.222	0.9972	2	0	0	0	16R(0.9840), 8C(57.0215)	NA	TRUE	sp|P01834|IGKC_HUMAN	P01834	IGKC_HUMAN	IGKC	Immunoglobulin kappa constant	NA	NA
CK_P2003_182.91977.91977.3	interact-CK_P2003_182.pep.xml	VLPELVQGNVCPLVNEVLR	VLPELVQGNVCPLVNEVLR[157]	19	3	5773.748	2148.1724	2148.156	717.0647	717.0593	2148.1611	717.061	-0.0048	0.05352	13.889	10.777	0.9948	2	0	0	0	11C(57.0215), 19R(0.9840)	NA	TRUE	sp|Q9NP55|BPIA1_HUMAN	Q9NP55	BPIA1_HUMAN	BPIFA1	BPI fold-containing family A member 1	NA	NA
CK_P2003_182.92064.92064.2	interact-CK_P2003_182.pep.xml	SGTASVVCLLNNFYPR	SGTASVVCLLNNFYPR[157]	16	2	5778.29	1797.8829	1797.869	899.9487	899.9418	1797.8719	899.9432	-0.0026	5.673e-10	37.349	26.94	1	2	0	0	0	16R(0.9840), 8C(57.0215)	NA	TRUE	sp|P01834|IGKC_HUMAN	P01834	IGKC_HUMAN	IGKC	Immunoglobulin kappa constant	NA	NA
CK_P2003_182.92077.92077.2	interact-CK_P2003_182.pep.xml	VLPELVQGNVCPLVNEVLR	VLPELVQGNVCPLVNEVLR[157]	19	2	5778.878	2148.1736	2148.1624	1075.0941	1075.0885	2148.1611	1075.0878	0.0014	0.1372	12.951	12.951	0.9854	2	0	0	0	11C(57.0215), 19R(0.9840)	NA	TRUE	sp|Q9NP55|BPIA1_HUMAN	Q9NP55	BPIA1_HUMAN	BPIFA1	BPI fold-containing family A member 1	NA	NA
CK_P2003_182.92127.92127.3	interact-CK_P2003_182.pep.xml	SGTASVVCLLNNFYPR	SGTASVVCLLNNFYPR[157]	16	3	5781.525	1797.8857	1797.8691	600.3025	600.297	1797.8719	600.2979	-0.0025	2.403e-7	25.931	22.26	1	2	0	0	0	16R(0.9840), 8C(57.0215)	NA	TRUE	sp|P01834|IGKC_HUMAN	P01834	IGKC_HUMAN	IGKC	Immunoglobulin kappa constant	NA	NA
CK_P2003_182.92196.92196.3	interact-CK_P2003_182.pep.xml	VLPELVQGNVCPLVNEVLR	VLPELVQGNVCPLVNEVLR[157]	19	3	5785.007	2148.175	2148.1577	717.0656	717.0598	2148.1611	717.061	-0.0031	3.726e-4	18.748	15.138	1	2	0	0	0	11C(57.0215), 19R(0.9840)	NA	TRUE	sp|Q9NP55|BPIA1_HUMAN	Q9NP55	BPIA1_HUMAN	BPIFA1	BPI fold-containing family A member 1	NA	NA
CK_P2003_182.92288.92288.2	interact-CK_P2003_182.pep.xml	SGTASVVCLLNNFYPR	SGTASVVCLLNNFYPR[157]	16	2	5789.712	1797.888	1797.87	899.9513	899.9423	1797.8719	899.9432	-0.0017	2.394e-10	35.098	26.822	1	2	0	0	0	16R(0.9840), 8C(57.0215)	NA	TRUE	sp|P01834|IGKC_HUMAN	P01834	IGKC_HUMAN	IGKC	Immunoglobulin kappa constant	NA	NA
CK_P2003_182.92305.92305.2	interact-CK_P2003_182.pep.xml	QNLEPLFEQYINNLR	QNLEPLFEQYINNLR[157]	15	2	5790.605	1890.963	1890.947	946.4888	946.4808	1890.9475	946.481	-2e-4	0.006085	19.363	19.363	0.9985	2	0	0	0	15R(0.9840)	NA	FALSE	sp|P02538|K2C6A_HUMAN	P02538	K2C6A_HUMAN	KRT6A	Keratin, type II cytoskeletal 6A	KRT5, KRT6B, KRT6C	sp|P04259|K2C6B_HUMAN, sp|P13647|K2C5_HUMAN, sp|P48668|K2C6C_HUMAN
CK_P2003_182.92351.92351.3	interact-CK_P2003_182.pep.xml	SGTASVVCLLNNFYPR	SGTASVVCLLNNFYPR[157]	16	3	5792.978	1797.8895	1797.8712	600.3038	600.2977	1797.8719	600.2979	-4e-4	3.585e-4	20.106	18.273	1	2	0	0	0	16R(0.9840), 8C(57.0215)	NA	TRUE	sp|P01834|IGKC_HUMAN	P01834	IGKC_HUMAN	IGKC	Immunoglobulin kappa constant	NA	NA
CK_P2003_182.92390.92390.2	interact-CK_P2003_182.pep.xml	NVVDGQPFTNWYDNGSNQVAFGR	NVVDGQPFTNWYDNGSNQVAFGR[157]	23	2	5794.987	2585.1772	2585.1555	1293.5959	1293.585	2585.1572	1293.5859	-0.0014	0.007911	17.907	10.732	0.9984	2	0	0	0	23R(0.9840)	NA	FALSE	sp|P04745|AMY1_HUMAN	P04745	AMY1_HUMAN	AMY1C	Alpha-amylase 1	AMY2A, AMY2B	sp|P04746|AMYP_HUMAN, sp|P19961|AMY2B_HUMAN
CK_P2003_182.92523.92523.2	interact-CK_P2003_182.pep.xml	QNLEPLFEQYINNLR	QNLEPLFEQYINNLR[157]	15	2	5801.71	1890.9624	1890.947	946.4885	946.4808	1890.9475	946.481	-2e-4	6.174e-6	24.428	11.29	1	2	0	0	0	15R(0.9840)	NA	FALSE	sp|P02538|K2C6A_HUMAN	P02538	K2C6A_HUMAN	KRT6A	Keratin, type II cytoskeletal 6A	KRT5, KRT6B, KRT6C	sp|P04259|K2C6B_HUMAN, sp|P13647|K2C5_HUMAN, sp|P48668|K2C6C_HUMAN
CK_P2003_182.92592.92592.2	interact-CK_P2003_182.pep.xml	NVVDGQPFTNWYDNGSNQVAFGR	NVVDGQPFTNWYDNGSNQVAFGR[157]	23	2	5805.336	2585.1763	2585.1545	1293.5954	1293.5845	2585.1572	1293.5859	-0.0024	0.008892	18.704	18.555	0.9983	2	0	0	0	23R(0.9840)	NA	FALSE	sp|P04745|AMY1_HUMAN	P04745	AMY1_HUMAN	AMY1C	Alpha-amylase 1	AMY2A, AMY2B	sp|P04746|AMYP_HUMAN, sp|P19961|AMY2B_HUMAN
CK_P2003_182.92637.92637.3	interact-CK_P2003_182.pep.xml	EEDRIIPGGIYNADLNDEWVQR	EEDR[157]IIPGGIYNADLNDEWVQR	22	3	5807.651	2602.2441	2602.2285	868.422	868.4168	2602.23	868.4173	-0.0012	9.6e-5	25.044	21.384	1	2	1	0	0	4R(0.9840)	NA	TRUE	sp|P01037|CYTN_HUMAN	P01037	CYTN_HUMAN	CST1	Cystatin-SN	NA	NA
CK_P2003_182.92797.92797.2	interact-CK_P2003_182.pep.xml	NVVDGQPFTNWYDNGSNQVAFGR	NVVDGQPFTNWYDNGSNQVAFGR[157]	23	2	5815.931	2585.1792	2585.158	1293.5969	1293.5863	2585.1572	1293.5859	9e-4	0.002521	20.894	20.643	0.9991	2	0	0	0	23R(0.9840)	NA	FALSE	sp|P04745|AMY1_HUMAN	P04745	AMY1_HUMAN	AMY1C	Alpha-amylase 1	AMY2A, AMY2B	sp|P04746|AMYP_HUMAN, sp|P19961|AMY2B_HUMAN
CK_P2003_182.92840.92840.3	interact-CK_P2003_182.pep.xml	EEDRIIPGGIYNADLNDEWVQR	EEDR[157]IIPGGIYNADLNDEWVQR	22	3	5818.153	2602.2554	2602.2295	868.4257	868.4171	2602.23	868.4173	-2e-4	5.632e-8	37.009	30.431	1	2	1	0	0	4R(0.9840)	NA	TRUE	sp|P01037|CYTN_HUMAN	P01037	CYTN_HUMAN	CST1	Cystatin-SN	NA	NA
CK_P2003_182.92946.92946.2	interact-CK_P2003_182.pep.xml	SGTASVVCLLNNFYPR	SGTASVVCLLNNFYPR[157]	16	2	5823.564	1797.8851	1797.8687	899.9498	899.9416	1797.8719	899.9432	-0.003	1.694e-5	22.806	18.375	1	2	0	0	0	16R(0.9840), 8C(57.0215)	NA	TRUE	sp|P01834|IGKC_HUMAN	P01834	IGKC_HUMAN	IGKC	Immunoglobulin kappa constant	NA	NA
CK_P2003_182.93008.93008.2	interact-CK_P2003_182.pep.xml	NVVDGQPFTNWYDNGSNQVAFGR	NVVDGQPFTNWYDNGSNQVAFGR[157]	23	2	5826.754	2585.1826	2585.1643	1293.5986	1293.5894	2585.1572	1293.5859	0.0073	4.39e-5	28.93	26.605	1	2	0	0	0	23R(0.9840)	NA	FALSE	sp|P04745|AMY1_HUMAN	P04745	AMY1_HUMAN	AMY1C	Alpha-amylase 1	AMY2A, AMY2B	sp|P04746|AMYP_HUMAN, sp|P19961|AMY2B_HUMAN
CK_P2003_182.93063.93063.3	interact-CK_P2003_182.pep.xml	EEDRIIPGGIYNADLNDEWVQR	EEDR[157]IIPGGIYNADLNDEWVQR	22	3	5829.527	2603.2534	2603.2334	868.7584	868.7517	2602.23	868.4173	1.0036	1.899e-6	32.086	26.821	1	2	1	0	0	4R(0.9840)	NA	TRUE	sp|P01037|CYTN_HUMAN	P01037	CYTN_HUMAN	CST1	Cystatin-SN	NA	NA
CK_P2003_182.93148.93148.2	interact-CK_P2003_182.pep.xml	SGTASVVCLLNNFYPR	SGTASVVCLLNNFYPR[157]	16	2	5834.031	1797.8877	1797.869	899.9511	899.9418	1797.8719	899.9432	-0.0026	0.2896	15.653	13.504	0.9552	2	0	0	0	16R(0.9840), 8C(57.0215)	NA	TRUE	sp|P01834|IGKC_HUMAN	P01834	IGKC_HUMAN	IGKC	Immunoglobulin kappa constant	NA	NA
CK_P2003_182.93217.93217.2	interact-CK_P2003_182.pep.xml	NVVDGQPFTNWYDNGSNQVAFGR	NVVDGQPFTNWYDNGSNQVAFGR[157]	23	2	5837.686	2585.1877	2585.1641	1293.6011	1293.5893	2585.1572	1293.5859	0.007	1.379e-4	26.942	24.73	0.9999	2	0	0	0	23R(0.9840)	NA	FALSE	sp|P04745|AMY1_HUMAN	P04745	AMY1_HUMAN	AMY1C	Alpha-amylase 1	AMY2A, AMY2B	sp|P04746|AMYP_HUMAN, sp|P19961|AMY2B_HUMAN
CK_P2003_182.93243.93243.3	interact-CK_P2003_182.pep.xml	RLGNGVQCLAMGWGLLGR	R[157]LGNGVQCLAMGWGLLGR	18	3	5839.009	1958.0167	1957.9993	653.6795	653.6737	1957.9978	653.6732	0.0017	4.052e-5	21.882	13.985	1	2	0	0	0	1R(0.9840), 8C(57.0215)	NA	TRUE	sp|P08246|ELNE_HUMAN	P08246	ELNE_HUMAN	ELANE	Neutrophil elastase	NA	NA
CK_P2003_182.93427.93427.2	interact-CK_P2003_182.pep.xml	NVVDGQPFTNWYDNGSNQVAFGR	NVVDGQPFTNWYDNGSNQVAFGR[157]	23	2	5848.52	2585.18	2585.1606	1293.5973	1293.5876	2585.1572	1293.5859	0.0036	3.26e-5	29.447	26.935	1	2	0	0	0	23R(0.9840)	NA	FALSE	sp|P04745|AMY1_HUMAN	P04745	AMY1_HUMAN	AMY1C	Alpha-amylase 1	AMY2A, AMY2B	sp|P04746|AMYP_HUMAN, sp|P19961|AMY2B_HUMAN
CK_P2003_182.93466.93466.3	interact-CK_P2003_182.pep.xml	RLGNGVQCLAMGWGLLGR	R[157]LGNGVQCLAMGWGLLGR	18	3	5850.427	1959.0178	1958.9956	654.0132	654.0058	1957.9978	653.6732	0.998	5.682e-4	17.851	11.761	0.9999	2	0	0	0	1R(0.9840), 8C(57.0215)	NA	TRUE	sp|P08246|ELNE_HUMAN	P08246	ELNE_HUMAN	ELANE	Neutrophil elastase	NA	NA
CK_P2003_182.93634.93634.3	interact-CK_P2003_182.pep.xml	TYWELLSGGEPLSQGAGSYVVRNGENLEVR	TYWELLSGGEPLSQGAGSYVVR[157]NGENLEVR	30	3	5859.097	3282.6426	3282.6145	1095.2215	1095.2121	3280.6001	1094.5406	2.0146	0.003622	21.264	17.262	0.7829	2	1	0	0	22R(0.9840)	NA	TRUE	sp|P20061|TCO1_HUMAN	P20061	TCO1_HUMAN	TCN1	Transcobalamin-1	NA	NA
CK_P2003_182.93643.93643.2	interact-CK_P2003_182.pep.xml	NVVDGQPFTNWYDNGSNQVAFGR	NVVDGQPFTNWYDNGSNQVAFGR[157]	23	2	5859.626	2585.1829	2585.1609	1293.5987	1293.5877	2585.1572	1293.5859	0.0039	0.1729	14.549	14.438	0.9808	2	0	0	0	23R(0.9840)	NA	FALSE	sp|P04745|AMY1_HUMAN	P04745	AMY1_HUMAN	AMY1C	Alpha-amylase 1	AMY2A, AMY2B	sp|P04746|AMYP_HUMAN, sp|P19961|AMY2B_HUMAN
CK_P2003_182.94627.94627.2	interact-CK_P2003_182.pep.xml	WYVVGLAGNAILR	WYVVGLAGNAILR[157]	13	2	5913.712	1431.8079	1431.7931	716.9112	716.9038	1431.7874	716.901	0.0059	5.862e-7	23.387	14.828	1	2	0	0	0	13R(0.9840)	NA	TRUE	sp|P80188|NGAL_HUMAN	P80188	NGAL_HUMAN	LCN2	Neutrophil gelatinase-associated lipocalin	NA	NA
CK_P2003_182.95106.95106.3	interact-CK_P2003_182.pep.xml	NVVDGQPFTNWYDNGSNQVAFGR	NVVDGQPFTNWYDNGSNQVAFGR[157]	23	3	5940.772	2587.1646	2587.1438	863.3955	863.3885	2585.1572	862.7263	1.9868	0.001505	12.79	12.79	0.9346	2	0	0	0	23R(0.9840)	NA	FALSE	sp|P04745|AMY1_HUMAN	P04745	AMY1_HUMAN	AMY1C	Alpha-amylase 1	AMY2A, AMY2B	sp|P04746|AMYP_HUMAN, sp|P19961|AMY2B_HUMAN
CK_P2003_182.95275.95275.4	interact-CK_P2003_182.pep.xml	LGMDGYRGISLANWMCLAKWESGYNTR	LGM[147]DGYR[157]GISLANWMCLAKWESGYNTR	27	4	5949.976	3165.4868	3165.4626	792.379	792.3729	3165.447	792.369	0.0158	0.03748	17.205	16.187	0.8846	2	2	0	0	16C(57.0215), 3M(15.9949), 7R(0.9840)	NA	TRUE	sp|P61626|LYSC_HUMAN	P61626	LYSC_HUMAN	LYZ	Lysozyme C	NA	NA
CK_P2003_182.95403.95403.3	interact-CK_P2003_182.pep.xml	SGPFGQIFRPDNFVFGQSGAGNNWAK	SGPFGQIFR[157]PDNFVFGQSGAGNNWAK	26	3	5957.074	2799.3467	2799.3301	934.1228	934.1173	2798.3201	933.7806	1.0102	0.05194	15.638	15.398	0.974	2	0	0	0	9R(0.9840)	NA	FALSE	sp|P68371|TBB4B_HUMAN	P68371	TBB4B_HUMAN	TUBB4B	Tubulin beta-4B chain	TUBB, TUBB2A, TUBB2B, TUBB4A	sp|P04350|TBB4A_HUMAN, sp|P07437|TBB5_HUMAN, sp|Q13885|TBB2A_HUMAN, sp|Q9BVA1|TBB2B_HUMAN
CK_P2003_182.95475.95475.3	interact-CK_P2003_182.pep.xml	GVVDSEDLPLNISREMLQQSK	GVVDSEDLPLNISR[157]EMLQQSK	21	3	5960.999	2359.1997	2359.1802	787.4072	787.4007	2358.1736	787.0651	1.0068	4.383e-4	23.933	19.678	0.9997	2	1	0	0	14R(0.9840)	NA	FALSE	sp|P07900|HS90A_HUMAN	P07900	HS90A_HUMAN	HSP90AA1	Heat shock protein HSP 90-alpha	HSP90AB1, HSP90AB3P	sp|P08238|HS90B_HUMAN, sp|Q58FF7|H90B3_HUMAN
CK_P2003_182.95897.95897.2	interact-CK_P2003_182.pep.xml	PQLLQNINGIIEAFR	PQLLQNINGIIEAFR[157]	15	2	5983.125	1725.9459	1725.9352	863.9802	863.9749	1725.9413	863.9779	-0.0058	6.318e-4	21.108	15.449	0.9993	2	0	0	0	15R(0.9840)	NA	TRUE	sp|Q9UBG3|CRNN_HUMAN	Q9UBG3	CRNN_HUMAN	CRNN	Cornulin	NA	NA
CK_P2003_182.96175.96175.2	interact-CK_P2003_182.pep.xml	PQLLQNINGIIEAFR	PQLLQNINGIIEAFR[157]	15	2	5997.61	1725.9513	1725.9371	863.9829	863.9758	1725.9413	863.9779	-0.0039	3.365e-4	23.165	17.446	0.9997	2	0	0	0	15R(0.9840)	NA	TRUE	sp|Q9UBG3|CRNN_HUMAN	Q9UBG3	CRNN_HUMAN	CRNN	Cornulin	NA	NA
CK_P2003_182.96496.96496.3	interact-CK_P2003_182.pep.xml	DWYPHSRLFDQAFGLPR	DWYPHSR[157]LFDQAFGLPR	17	3	6014.256	2105.0276	2105.0059	702.6831	702.6759	2105.012	702.6779	-0.0058	0.02121	18.278	18.278	0.9586	2	1	0	0	7R(0.9840)	NA	TRUE	sp|P04792|HSPB1_HUMAN	P04792	HSPB1_HUMAN	HSPB1	Heat shock protein beta-1	NA	NA
CK_P2003_182.96804.96804.3	interact-CK_P2003_182.pep.xml	EAGVGNGTCAPVRLPFSGFR	EAGVGNGTCAPVR[157]LPFSGFR	20	3	6030.216	2092.0266	2092.0081	698.3495	698.3433	2092.0159	698.3459	-0.0075	0.1292	13.264	10.601	0.7469	2	1	0	0	13R(0.9840), 9C(57.0215)	NA	TRUE	sp|Q96C86|DCPS_HUMAN	Q96C86	DCPS_HUMAN	DCPS	m7GpppX diphosphatase	NA	NA
CK_P2003_182.97888.97888.2	interact-CK_P2003_182.pep.xml	AMGIMNSFVNDIFER	AMGIMNSFVNDIFER[157]	15	2	6090.156	1744.8085	1744.7939	873.4115	873.4042	1743.7959	872.9052	0.9982	0.01492	17.805	15.597	0.9506	2	0	0	0	15R(0.9840)	NA	FALSE	sp|P58876|H2B1D_HUMAN	P58876	H2B1D_HUMAN	HIST1H2BD	Histone H2B type 1-D	H2BFS, HIST1H2BB, HIST1H2BH, HIST1H2BI, HIST1H2BJ, HIST1H2BK, HIST1H2BL, HIST1H2BM, HIST1H2BN, HIST1H2BO, HIST2H2BE, HIST2H2BF, HIST3H2BB	sp|O60814|H2B1K_HUMAN, sp|P06899|H2B1J_HUMAN, sp|P23527|H2B1O_HUMAN, sp|P33778|H2B1B_HUMAN, sp|P57053|H2BFS_HUMAN, sp|P62807|H2B1C_HUMAN, sp|Q16778|H2B2E_HUMAN, sp|Q5QNW6|H2B2F_HUMAN, sp|Q8N257|H2B3B_HUMAN, sp|Q93079|H2B1H_HUMAN, sp|Q99877|H2B1N_HUMAN, sp|Q99879|H2B1M_HUMAN, sp|Q99880|H2B1L_HUMAN
CK_P2003_182.98087.98087.2	interact-CK_P2003_182.pep.xml	AMGIMNSFVNDIFER	AMGIMNSFVNDIFER[157]	15	2	6101.39	1743.8107	1743.7919	872.9126	872.9032	1743.7959	872.9052	-0.0037	1.681e-5	23.449	18.937	1	2	0	0	0	15R(0.9840)	NA	FALSE	sp|P58876|H2B1D_HUMAN	P58876	H2B1D_HUMAN	HIST1H2BD	Histone H2B type 1-D	H2BFS, HIST1H2BB, HIST1H2BH, HIST1H2BI, HIST1H2BJ, HIST1H2BK, HIST1H2BL, HIST1H2BM, HIST1H2BN, HIST1H2BO, HIST2H2BE, HIST2H2BF, HIST3H2BB	sp|O60814|H2B1K_HUMAN, sp|P06899|H2B1J_HUMAN, sp|P23527|H2B1O_HUMAN, sp|P33778|H2B1B_HUMAN, sp|P57053|H2BFS_HUMAN, sp|P62807|H2B1C_HUMAN, sp|Q16778|H2B2E_HUMAN, sp|Q5QNW6|H2B2F_HUMAN, sp|Q8N257|H2B3B_HUMAN, sp|Q93079|H2B1H_HUMAN, sp|Q99877|H2B1N_HUMAN, sp|Q99879|H2B1M_HUMAN, sp|Q99880|H2B1L_HUMAN
CK_P2003_182.98319.98319.2	interact-CK_P2003_182.pep.xml	AMGIMNSFVNDIFER	AMGIMNSFVNDIFER[157]	15	2	6113.156	1744.8094	1744.7933	873.412	873.4039	1743.7959	872.9052	0.9976	0.002503	21.906	15.744	0.9767	2	0	0	0	15R(0.9840)	NA	FALSE	sp|P58876|H2B1D_HUMAN	P58876	H2B1D_HUMAN	HIST1H2BD	Histone H2B type 1-D	H2BFS, HIST1H2BB, HIST1H2BH, HIST1H2BI, HIST1H2BJ, HIST1H2BK, HIST1H2BL, HIST1H2BM, HIST1H2BN, HIST1H2BO, HIST2H2BE, HIST2H2BF, HIST3H2BB	sp|O60814|H2B1K_HUMAN, sp|P06899|H2B1J_HUMAN, sp|P23527|H2B1O_HUMAN, sp|P33778|H2B1B_HUMAN, sp|P57053|H2BFS_HUMAN, sp|P62807|H2B1C_HUMAN, sp|Q16778|H2B2E_HUMAN, sp|Q5QNW6|H2B2F_HUMAN, sp|Q8N257|H2B3B_HUMAN, sp|Q93079|H2B1H_HUMAN, sp|Q99877|H2B1N_HUMAN, sp|Q99879|H2B1M_HUMAN, sp|Q99880|H2B1L_HUMAN
CK_P2003_182.98926.98926.3	interact-CK_P2003_182.pep.xml	YLCGAHSDGQLQEGSPIQAWQLFVNEESTIPR	YLCGAHSDGQLQEGSPIQAWQLFVNEESTIPR[157]	32	3	6145.185	3630.7449	3630.7163	1211.2556	1211.246	3630.7046	1211.2421	0.0119	2.778e-4	24.725	20.553	1	2	0	0	0	32R(0.9840), 3C(57.0215)	NA	TRUE	sp|P01833|PIGR_HUMAN	P01833	PIGR_HUMAN	PIGR	Polymeric immunoglobulin receptor	NA	NA
CK_P2003_182.98973.98973.4	interact-CK_P2003_182.pep.xml	YLCGAHSDGQLQEGSPIQAWQLFVNEESTIPR	YLCGAHSDGQLQEGSPIQAWQLFVNEESTIPR[157]	32	4	6148.359	3630.7485	3630.7117	908.6944	908.6852	3630.7046	908.6834	0.0073	8.119e-4	21.862	19.641	0.9996	2	0	0	0	32R(0.9840), 3C(57.0215)	NA	TRUE	sp|P01833|PIGR_HUMAN	P01833	PIGR_HUMAN	PIGR	Polymeric immunoglobulin receptor	NA	NA
CK_P2003_182.99033.99033.4	interact-CK_P2003_182.pep.xml	IGGIGTVPVGRVETGVLKPGMVVTFAPVNVTTEVK	IGGIGTVPVGR[157]VETGVLKPGMVVTFAPVNVTTEVK	35	4	6152.173	3521.9917	3521.9575	881.5052	881.4967	3521.9531	881.4956	0.0046	0.03726	12.215	12.215	0.9792	2	1	0	0	11R(0.9840)	NA	TRUE	sp|P68104|EF1A1_HUMAN	P68104	EF1A1_HUMAN	EEF1A1	Elongation factor 1-alpha 1	EEF1A1P5	sp|Q5VTE0|EF1A3_HUMAN
CK_P2003_182.99085.99085.3	interact-CK_P2003_182.pep.xml	YLCGAHSDGQLQEGSPIQAWQLFVNEESTIPR	YLCGAHSDGQLQEGSPIQAWQLFVNEESTIPR[157]	32	3	6155.435	3630.7456	3630.7173	1211.2558	1211.2464	3630.7046	1211.2421	0.0129	0.009215	17.642	15.889	0.997	2	0	0	0	32R(0.9840), 3C(57.0215)	NA	TRUE	sp|P01833|PIGR_HUMAN	P01833	PIGR_HUMAN	PIGR	Polymeric immunoglobulin receptor	NA	NA
CK_P2003_182.99136.99136.4	interact-CK_P2003_182.pep.xml	YLCGAHSDGQLQEGSPIQAWQLFVNEESTIPR	YLCGAHSDGQLQEGSPIQAWQLFVNEESTIPR[157]	32	4	6158.733	3630.7437	3630.7078	908.6932	908.6842	3630.7046	908.6834	0.0034	0.006867	18.153	17.702	0.9995	2	0	0	0	32R(0.9840), 3C(57.0215)	NA	TRUE	sp|P01833|PIGR_HUMAN	P01833	PIGR_HUMAN	PIGR	Polymeric immunoglobulin receptor	NA	NA
CK_P2003_185.04855.04855.3	interact-CK_P2003_185.pep.xml	SNVYRDHSESSSR	SNVYR[157]DHSESSSR	13	3	1043.293	1523.6731	1523.6625	508.8983	508.8948	1523.6599	508.8939	0.0026	0.02632	16.819	14.822	0.9508	2	1	0	0	5R(0.9840)	NA	TRUE	sp|Q6P5S2|LEG1H_HUMAN	Q6P5S2	LEG1H_HUMAN	LEG1	Protein LEG1 homolog	NA	NA
CK_P2003_185.04922.04922.3	interact-CK_P2003_185.pep.xml	SNVYRDHSESSSR	SNVYR[157]DHSESSSR	13	3	1053.353	1523.6761	1523.6646	508.8993	508.8955	1523.6599	508.8939	0.0046	2.585e-4	17.715	15.674	0.9939	2	1	0	0	5R(0.9840)	NA	TRUE	sp|Q6P5S2|LEG1H_HUMAN	Q6P5S2	LEG1H_HUMAN	LEG1	Protein LEG1 homolog	NA	NA
CK_P2003_185.06180.06180.2	interact-CK_P2003_185.pep.xml	GGTSREGGQTAPASTR	GGTSR[157]EGGQTAPASTR	16	2	1155.711	1532.7283	1532.7168	767.3714	767.3657	1532.7178	767.3662	-9e-4	0.001578	12.708	12.708	0.9756	2	1	0	0	5R(0.9840)	NA	TRUE	sp|P06396|GELS_HUMAN	P06396	GELS_HUMAN	GSN	Gelsolin	NA	NA
CK_P2003_185.06302.06302.3	interact-CK_P2003_185.pep.xml	RAAEDDEDDDVDTKK	R[157]AAEDDEDDDVDTKK	15	3	1164.215	1721.7356	1721.7212	574.9191	574.9143	1721.7227	574.9148	-0.0014	0.001754	12.524	12.524	0.9998	2	0	0	0	1R(0.9840)	NA	TRUE	sp|P06454|PTMA_HUMAN	P06454	PTMA_HUMAN	PTMA	Prothymosin alpha	NA	NA
CK_P2003_185.06393.06393.3	interact-CK_P2003_185.pep.xml	FGRNGSDCPDK	FGR[157]NGSDCPDK	11	3	1170.64	1252.5208	1252.5115	418.5142	418.5111	1252.5142	418.512	-0.0026	1.048e-4	17.588	11.902	0.998	2	1	0	0	3R(0.9840), 8C(57.0215)	NA	TRUE	sp|P02788|TRFL_HUMAN	P02788	TRFL_HUMAN	LTF	Lactotransferrin	NA	NA
CK_P2003_185.06475.06475.2	interact-CK_P2003_185.pep.xml	FGRNGSDCPDK	FGR[157]NGSDCPDK	11	2	1175.307	1252.5205	1252.5145	627.2675	627.2645	1252.5142	627.2644	4e-4	0.01789	18.49	10.551	0.847	2	1	0	0	3R(0.9840), 8C(57.0215)	NA	TRUE	sp|P02788|TRFL_HUMAN	P02788	TRFL_HUMAN	LTF	Lactotransferrin	NA	NA
CK_P2003_185.06563.06563.3	interact-CK_P2003_185.pep.xml	FGRNGSDCPDK	FGR[157]NGSDCPDK	11	3	1180.911	1252.5227	1252.5116	418.5148	418.5111	1252.5142	418.512	-0.0025	1.425e-7	28.094	13.984	0.9985	2	1	0	0	3R(0.9840), 8C(57.0215)	NA	TRUE	sp|P02788|TRFL_HUMAN	P02788	TRFL_HUMAN	LTF	Lactotransferrin	NA	NA
CK_P2003_185.06627.06627.2	interact-CK_P2003_185.pep.xml	FGRNGSDCPDK	FGR[157]NGSDCPDK	11	2	1185.619	1252.5255	1252.5155	627.27	627.265	1252.5142	627.2644	0.0013	0.006922	18.139	12.96	0.924	2	1	0	0	3R(0.9840), 8C(57.0215)	NA	TRUE	sp|P02788|TRFL_HUMAN	P02788	TRFL_HUMAN	LTF	Lactotransferrin	NA	NA
CK_P2003_185.06663.06663.3	interact-CK_P2003_185.pep.xml	SHSSSRRGFSANSAR	SHSSSR[157]RGFSANSAR	15	3	1188.363	1607.7543	1607.7429	536.9254	536.9216	1606.756	536.5926	0.9869	1.561e-5	19.843	10.856	0.8755	2	1	0	0	6R(0.9840)	NA	FALSE	sp|P02538|K2C6A_HUMAN	P02538	K2C6A_HUMAN	KRT6A	Keratin, type II cytoskeletal 6A	KRT6B, KRT6C	sp|P04259|K2C6B_HUMAN, sp|P48668|K2C6C_HUMAN
CK_P2003_185.06697.06697.3	interact-CK_P2003_185.pep.xml	FGRNGSDCPDK	FGR[157]NGSDCPDK	11	3	1191.005	1252.5251	1252.515	418.5156	418.5123	1252.5142	418.512	9e-4	2.23e-7	27.639	16.271	0.9986	2	1	0	0	3R(0.9840), 8C(57.0215)	NA	TRUE	sp|P02788|TRFL_HUMAN	P02788	TRFL_HUMAN	LTF	Lactotransferrin	NA	NA
CK_P2003_185.06806.06806.3	interact-CK_P2003_185.pep.xml	SHSSSRRGFSANSAR	SHSSSR[157]RGFSANSAR	15	3	1199.547	1607.7556	1607.7432	536.9258	536.9217	1606.756	536.5926	0.9872	4.431e-4	19.273	11.141	0.751	2	1	0	0	6R(0.9840)	NA	FALSE	sp|P02538|K2C6A_HUMAN	P02538	K2C6A_HUMAN	KRT6A	Keratin, type II cytoskeletal 6A	KRT6B, KRT6C	sp|P04259|K2C6B_HUMAN, sp|P48668|K2C6C_HUMAN
CK_P2003_185.06829.06829.3	interact-CK_P2003_185.pep.xml	FGRNGSDCPDK	FGR[157]NGSDCPDK	11	3	1201.202	1252.525	1252.5155	418.5156	418.5124	1252.5142	418.512	0.0013	0.03564	15.746	11.689	0.9342	2	1	0	0	3R(0.9840), 8C(57.0215)	NA	TRUE	sp|P02788|TRFL_HUMAN	P02788	TRFL_HUMAN	LTF	Lactotransferrin	NA	NA
CK_P2003_185.06893.06893.3	interact-CK_P2003_185.pep.xml	SQTVSHGGAREQGQTQTQPGSGQR	SQTVSHGGAR[157]EQGQTQTQPGSGQR	24	3	1206.335	2482.178	2482.1653	828.3999	828.3957	2482.1545	828.3921	0.0107	0.02745	13.746	12.488	0.7789	2	1	0	0	10R(0.9840)	NA	TRUE	sp|Q9UBG3|CRNN_HUMAN	Q9UBG3	CRNN_HUMAN	CRNN	Cornulin	NA	NA
CK_P2003_185.06943.06943.4	interact-CK_P2003_185.pep.xml	GPQQPPPPDLRSLGFGR	GPQQPPPPDLRSLGFGR[157]	17	4	1210.197	1818.9502	1818.9369	455.7448	455.7415	1818.9375	455.7417	-5e-4	0.1309	15.878	13.853	0.8594	2	1	0	0	17R(0.9840)	NA	TRUE	sp|Q6KF10|GDF6_HUMAN	Q6KF10	GDF6_HUMAN	GDF6	Growth/differentiation factor 6	NA	NA
CK_P2003_185.07098.07098.4	interact-CK_P2003_185.pep.xml	GPQQPPPPDLRSLGFGR	GPQQPPPPDLRSLGFGR[157]	17	4	1220.767	1818.9462	1818.937	455.7438	455.7415	1818.9375	455.7417	-4e-4	0.1734	16.005	13.936	0.8097	2	1	0	0	17R(0.9840)	NA	TRUE	sp|Q6KF10|GDF6_HUMAN	Q6KF10	GDF6_HUMAN	GDF6	Growth/differentiation factor 6	NA	NA
CK_P2003_185.07298.07298.2	interact-CK_P2003_185.pep.xml	AVADTRDQADGSR	AVADTR[157]DQADGSR	13	2	1234.303	1361.6302	1361.6196	681.8224	681.8171	1361.6171	681.8158	0.0026	5.586e-10	32.135	22.806	1	2	1	0	0	6R(0.9840)	NA	TRUE	sp|P01833|PIGR_HUMAN	P01833	PIGR_HUMAN	PIGR	Polymeric immunoglobulin receptor	NA	NA
CK_P2003_185.07367.07367.3	interact-CK_P2003_185.pep.xml	AVADTRDQADGSR	AVADTR[157]DQADGSR	13	3	1238.66	1361.6302	1361.6196	454.884	454.8805	1361.6171	454.8796	0.0026	0.007837	14.506	11.263	0.9828	2	1	0	0	6R(0.9840)	NA	TRUE	sp|P01833|PIGR_HUMAN	P01833	PIGR_HUMAN	PIGR	Polymeric immunoglobulin receptor	NA	NA
CK_P2003_185.08387.08387.3	interact-CK_P2003_185.pep.xml	KSQLVYQSRR	KSQLVYQSR[157]R	10	3	1295.206	1264.699	1264.6859	422.5736	422.5692	1264.6887	422.5702	-0.0027	0.003309	15.969	14.194	0.9994	2	0	0	0	9R(0.9840)	NA	TRUE	sp|Q08380|LG3BP_HUMAN	Q08380	LG3BP_HUMAN	LGALS3BP	Galectin-3-binding protein	NA	NA
CK_P2003_185.08465.08465.2	interact-CK_P2003_185.pep.xml	KSQLVYQSRR	KSQLVYQSR[157]R	10	2	1299.405	1264.6957	1264.6874	633.3551	633.351	1264.6887	633.3516	-0.0012	0.03534	16.37	14.438	0.9904	2	0	0	0	9R(0.9840)	NA	TRUE	sp|Q08380|LG3BP_HUMAN	Q08380	LG3BP_HUMAN	LGALS3BP	Galectin-3-binding protein	NA	NA
CK_P2003_185.08581.08581.3	interact-CK_P2003_185.pep.xml	KSQLVYQSRR	KSQLVYQSR[157]R	10	3	1305.563	1264.6963	1264.687	422.5727	422.5696	1264.6887	422.5702	-0.0016	3.853e-7	22.163	20.307	0.9999	2	0	0	0	9R(0.9840)	NA	TRUE	sp|Q08380|LG3BP_HUMAN	Q08380	LG3BP_HUMAN	LGALS3BP	Galectin-3-binding protein	NA	NA
CK_P2003_185.09447.09447.3	interact-CK_P2003_185.pep.xml	RSQESAAPTLSR	R[157]SQESAAPTLSR	12	3	1357.704	1302.6128	1302.6016	435.2115	435.2078	1302.6527	435.2248	-0.051	2.888e-5	20.537	14.164	0.9694	2	0	0	0	1R(0.9840)	NA	TRUE	sp|P98088|MUC5A_HUMAN	P98088	MUC5A_HUMAN	MUC5AC	Mucin-5AC	NA	NA
CK_P2003_185.100107.100107.4	interact-CK_P2003_185.pep.xml	WSSWYNGHRPEPGLGGGDFETFENLR	WSSWYNGHR[157]PEPGLGGGDFETFENLR	26	4	5911.378	3009.407	3009.3494	753.359	753.3446	3008.3477	753.0942	1.0017	5.324e-4	19.464	17.444	0.9965	2	0	0	0	9R(0.9840)	NA	TRUE	sp|Q9HC84|MUC5B_HUMAN	Q9HC84	MUC5B_HUMAN	MUC5B	Mucin-5B	NA	NA
CK_P2003_185.100340.100340.2	interact-CK_P2003_185.pep.xml	WYVVGLAGNAILR	WYVVGLAGNAILR[157]	13	2	5923.272	1431.8035	1431.7892	716.909	716.9019	1431.7874	716.901	0.0018	3.364e-7	23.646	23.494	1	2	0	0	0	13R(0.9840)	NA	TRUE	sp|P80188|NGAL_HUMAN	P80188	NGAL_HUMAN	LCN2	Neutrophil gelatinase-associated lipocalin	NA	NA
CK_P2003_185.100652.100652.3	interact-CK_P2003_185.pep.xml	NVVDGQPFTNWYDNGSNQVAFGR	NVVDGQPFTNWYDNGSNQVAFGR[157]	23	3	5939.218	2586.1687	2586.1472	863.0635	863.0563	2585.1572	862.7263	0.99	0.005831	19.437	17.623	0.9679	2	0	0	0	23R(0.9840)	NA	FALSE	sp|P04745|AMY1_HUMAN	P04745	AMY1_HUMAN	AMY1C	Alpha-amylase 1	AMY2A, AMY2B	sp|P04746|AMYP_HUMAN, sp|P19961|AMY2B_HUMAN
CK_P2003_185.100736.100736.4	interact-CK_P2003_185.pep.xml	WSSWYNGHRPEPGLGGGDFETFENLR	WSSWYNGHR[157]PEPGLGGGDFETFENLR	26	4	5943.519	3009.4062	3009.363	753.3588	753.348	3008.3477	753.0942	1.0154	4.156e-6	24.757	17.472	1	2	0	0	0	9R(0.9840)	NA	TRUE	sp|Q9HC84|MUC5B_HUMAN	Q9HC84	MUC5B_HUMAN	MUC5B	Mucin-5B	NA	NA
CK_P2003_185.100946.100946.4	interact-CK_P2003_185.pep.xml	WSSWYNGHRPEPGLGGGDFETFENLR	WSSWYNGHR[157]PEPGLGGGDFETFENLR	26	4	5954.27	3009.4097	3009.3596	753.3597	753.3472	3008.3477	753.0942	1.012	2.261e-4	24.718	19.337	0.9896	2	0	0	0	9R(0.9840)	NA	TRUE	sp|Q9HC84|MUC5B_HUMAN	Q9HC84	MUC5B_HUMAN	MUC5B	Mucin-5B	NA	NA
CK_P2003_185.101159.101159.4	interact-CK_P2003_185.pep.xml	WSSWYNGHRPEPGLGGGDFETFENLR	WSSWYNGHR[157]PEPGLGGGDFETFENLR	26	4	5965.151	3009.415	3009.3523	753.361	753.3454	3008.3477	753.0942	1.0046	5.88e-4	20.802	17.87	0.9968	2	0	0	0	9R(0.9840)	NA	TRUE	sp|Q9HC84|MUC5B_HUMAN	Q9HC84	MUC5B_HUMAN	MUC5B	Mucin-5B	NA	NA
CK_P2003_185.101376.101376.4	interact-CK_P2003_185.pep.xml	WSSWYNGHRPEPGLGGGDFETFENLR	WSSWYNGHR[157]PEPGLGGGDFETFENLR	26	4	5976.104	3008.389	3008.3516	753.1045	753.0952	3008.3477	753.0942	0.0039	0.001253	19.245	12.396	0.9997	2	0	0	0	9R(0.9840)	NA	TRUE	sp|Q9HC84|MUC5B_HUMAN	Q9HC84	MUC5B_HUMAN	MUC5B	Mucin-5B	NA	NA
CK_P2003_185.101622.101622.4	interact-CK_P2003_185.pep.xml	WSSWYNGHRPEPGLGGGDFETFENLR	WSSWYNGHR[157]PEPGLGGGDFETFENLR	26	4	5988.567	3008.3796	3008.3503	753.1022	753.0949	3008.3477	753.0942	0.0027	0.06408	15.273	14.1	0.9936	2	0	0	0	9R(0.9840)	NA	TRUE	sp|Q9HC84|MUC5B_HUMAN	Q9HC84	MUC5B_HUMAN	MUC5B	Mucin-5B	NA	NA
CK_P2003_185.101690.101690.3	interact-CK_P2003_185.pep.xml	GVVDSEDLPLNISREMLQQSK	GVVDSEDLPLNISR[157]EMLQQSK	21	3	5992.009	2358.192	2358.1699	787.0713	787.0639	2358.1736	787.0651	-0.0036	0.06281	15.308	13.309	0.889	2	1	0	0	14R(0.9840)	NA	FALSE	sp|P07900|HS90A_HUMAN	P07900	HS90A_HUMAN	HSP90AA1	Heat shock protein HSP 90-alpha	HSP90AB1, HSP90AB3P	sp|P08238|HS90B_HUMAN, sp|Q58FF7|H90B3_HUMAN
CK_P2003_185.102787.102787.3	interact-CK_P2003_185.pep.xml	TYWELLSGGEPLSQGAGSYVVRNGENLEVR	TYWELLSGGEPLSQGAGSYVVR[157]NGENLEVR	30	3	6048.223	3280.6304	3280.6099	1094.5507	1094.5439	3280.6001	1094.5406	0.0098	0.003479	19.334	17.352	0.9859	2	1	0	0	22R(0.9840)	NA	TRUE	sp|P20061|TCO1_HUMAN	P20061	TCO1_HUMAN	TCN1	Transcobalamin-1	NA	NA
CK_P2003_185.104508.104508.2	interact-CK_P2003_185.pep.xml	AMGIMNSFVNDIFER	AMGIMNSFVNDIFER[157]	15	2	6135.741	1743.8004	1743.7954	872.9075	872.905	1743.7959	872.9052	-4e-4	1.151e-4	19.875	15.762	0.9998	2	0	0	0	15R(0.9840)	NA	FALSE	sp|P58876|H2B1D_HUMAN	P58876	H2B1D_HUMAN	HIST1H2BD	Histone H2B type 1-D	H2BFS, HIST1H2BB, HIST1H2BH, HIST1H2BI, HIST1H2BJ, HIST1H2BK, HIST1H2BL, HIST1H2BM, HIST1H2BN, HIST1H2BO, HIST2H2BE, HIST2H2BF, HIST3H2BB	sp|O60814|H2B1K_HUMAN, sp|P06899|H2B1J_HUMAN, sp|P23527|H2B1O_HUMAN, sp|P33778|H2B1B_HUMAN, sp|P57053|H2BFS_HUMAN, sp|P62807|H2B1C_HUMAN, sp|Q16778|H2B2E_HUMAN, sp|Q5QNW6|H2B2F_HUMAN, sp|Q8N257|H2B3B_HUMAN, sp|Q93079|H2B1H_HUMAN, sp|Q99877|H2B1N_HUMAN, sp|Q99879|H2B1M_HUMAN, sp|Q99880|H2B1L_HUMAN
CK_P2003_185.104811.104811.2	interact-CK_P2003_185.pep.xml	AMGIMNSFVNDIFER	AMGIMNSFVNDIFER[157]	15	2	6151.403	1743.8138	1743.7933	872.9142	872.9039	1743.7959	872.9052	-0.0025	1.324e-5	21.466	17.248	1	2	0	0	0	15R(0.9840)	NA	FALSE	sp|P58876|H2B1D_HUMAN	P58876	H2B1D_HUMAN	HIST1H2BD	Histone H2B type 1-D	H2BFS, HIST1H2BB, HIST1H2BH, HIST1H2BI, HIST1H2BJ, HIST1H2BK, HIST1H2BL, HIST1H2BM, HIST1H2BN, HIST1H2BO, HIST2H2BE, HIST2H2BF, HIST3H2BB	sp|O60814|H2B1K_HUMAN, sp|P06899|H2B1J_HUMAN, sp|P23527|H2B1O_HUMAN, sp|P33778|H2B1B_HUMAN, sp|P57053|H2BFS_HUMAN, sp|P62807|H2B1C_HUMAN, sp|Q16778|H2B2E_HUMAN, sp|Q5QNW6|H2B2F_HUMAN, sp|Q8N257|H2B3B_HUMAN, sp|Q93079|H2B1H_HUMAN, sp|Q99877|H2B1N_HUMAN, sp|Q99879|H2B1M_HUMAN, sp|Q99880|H2B1L_HUMAN
CK_P2003_185.105018.105018.2	interact-CK_P2003_185.pep.xml	AMGIMNSFVNDIFER	AMGIMNSFVNDIFER[157]	15	2	6162.086	1743.8076	1743.7909	872.9111	872.9027	1743.7959	872.9052	-0.0049	0.01156	20.044	17.581	0.9916	2	0	0	0	15R(0.9840)	NA	FALSE	sp|P58876|H2B1D_HUMAN	P58876	H2B1D_HUMAN	HIST1H2BD	Histone H2B type 1-D	H2BFS, HIST1H2BB, HIST1H2BH, HIST1H2BI, HIST1H2BJ, HIST1H2BK, HIST1H2BL, HIST1H2BM, HIST1H2BN, HIST1H2BO, HIST2H2BE, HIST2H2BF, HIST3H2BB	sp|O60814|H2B1K_HUMAN, sp|P06899|H2B1J_HUMAN, sp|P23527|H2B1O_HUMAN, sp|P33778|H2B1B_HUMAN, sp|P57053|H2BFS_HUMAN, sp|P62807|H2B1C_HUMAN, sp|Q16778|H2B2E_HUMAN, sp|Q5QNW6|H2B2F_HUMAN, sp|Q8N257|H2B3B_HUMAN, sp|Q93079|H2B1H_HUMAN, sp|Q99877|H2B1N_HUMAN, sp|Q99879|H2B1M_HUMAN, sp|Q99880|H2B1L_HUMAN
CK_P2003_185.10512.10512.2	interact-CK_P2003_185.pep.xml	ASVDSGSSEEQGGSSR	ASVDSGSSEEQGGSSR[157]	16	2	1415.098	1539.6356	1539.6276	770.8251	770.8211	1539.6284	770.8215	-8e-4	0.1314	16.026	12.924	0.9723	2	0	0	0	16R(0.9840)	NA	TRUE	sp|P01833|PIGR_HUMAN	P01833	PIGR_HUMAN	PIGR	Polymeric immunoglobulin receptor	NA	NA
CK_P2003_185.105236.105236.2	interact-CK_P2003_185.pep.xml	AMGIMNSFVNDIFER	AMGIMNSFVNDIFER[157]	15	2	6173.286	1743.8124	1743.7911	872.9135	872.9028	1743.7959	872.9052	-0.0047	0.002667	17.57	15.405	0.9976	2	0	0	0	15R(0.9840)	NA	FALSE	sp|P58876|H2B1D_HUMAN	P58876	H2B1D_HUMAN	HIST1H2BD	Histone H2B type 1-D	H2BFS, HIST1H2BB, HIST1H2BH, HIST1H2BI, HIST1H2BJ, HIST1H2BK, HIST1H2BL, HIST1H2BM, HIST1H2BN, HIST1H2BO, HIST2H2BE, HIST2H2BF, HIST3H2BB	sp|O60814|H2B1K_HUMAN, sp|P06899|H2B1J_HUMAN, sp|P23527|H2B1O_HUMAN, sp|P33778|H2B1B_HUMAN, sp|P57053|H2BFS_HUMAN, sp|P62807|H2B1C_HUMAN, sp|Q16778|H2B2E_HUMAN, sp|Q5QNW6|H2B2F_HUMAN, sp|Q8N257|H2B3B_HUMAN, sp|Q93079|H2B1H_HUMAN, sp|Q99877|H2B1N_HUMAN, sp|Q99879|H2B1M_HUMAN, sp|Q99880|H2B1L_HUMAN
CK_P2003_185.10722.10722.2	interact-CK_P2003_185.pep.xml	ASVDSGSSEEQGGSSR	ASVDSGSSEEQGGSSR[157]	16	2	1425.585	1539.6332	1539.6266	770.8239	770.8206	1539.6284	770.8215	-0.0017	0.3614	12.268	11.185	0.8791	2	0	0	0	16R(0.9840)	NA	TRUE	sp|P01833|PIGR_HUMAN	P01833	PIGR_HUMAN	PIGR	Polymeric immunoglobulin receptor	NA	NA
CK_P2003_185.107356.107356.4	interact-CK_P2003_185.pep.xml	SNFLNCYVSGFHPSDIEVDLLKNGER	SNFLNCYVSGFHPSDIEVDLLKNGER[157]	26	4	6281.938	3011.4094	3011.4146	753.8596	753.8609	3010.4128	753.6105	1.0017	1.061e-7	30.107	10.678	1	2	1	0	0	26R(0.9840), 6C(57.0215)	NA	TRUE	sp|P61769|B2MG_HUMAN	P61769	B2MG_HUMAN	B2M	Beta-2-microglobulin	NA	NA
CK_P2003_185.107562.107562.4	interact-CK_P2003_185.pep.xml	SNFLNCYVSGFHPSDIEVDLLKNGER	SNFLNCYVSGFHPSDIEVDLLKNGER[157]	26	4	6292.575	3010.4329	3010.4119	753.6155	753.6103	3010.4128	753.6105	-9e-4	7.768e-7	32.808	9.561	1	2	1	0	0	26R(0.9840), 6C(57.0215)	NA	TRUE	sp|P61769|B2MG_HUMAN	P61769	B2MG_HUMAN	B2M	Beta-2-microglobulin	NA	NA
CK_P2003_185.107772.107772.4	interact-CK_P2003_185.pep.xml	SNFLNCYVSGFHPSDIEVDLLKNGER	SNFLNCYVSGFHPSDIEVDLLKNGER[157]	26	4	6303.377	3010.4395	3010.4131	753.6172	753.6106	3010.4128	753.6105	2e-4	9.782e-7	36.519	9.843	1	2	1	0	0	26R(0.9840), 6C(57.0215)	NA	TRUE	sp|P61769|B2MG_HUMAN	P61769	B2MG_HUMAN	B2M	Beta-2-microglobulin	NA	NA
CK_P2003_185.107932.107932.3	interact-CK_P2003_185.pep.xml	SNFLNCYVSGFHPSDIEVDLLKNGER	SNFLNCYVSGFHPSDIEVDLLKNGER[157]	26	3	6311.568	3010.4382	3010.4163	1004.4867	1004.4794	3010.4128	1004.4782	0.0034	0.00658	19.227	19.227	0.9858	2	1	0	0	26R(0.9840), 6C(57.0215)	NA	TRUE	sp|P61769|B2MG_HUMAN	P61769	B2MG_HUMAN	B2M	Beta-2-microglobulin	NA	NA
CK_P2003_185.107980.107980.4	interact-CK_P2003_185.pep.xml	SNFLNCYVSGFHPSDIEVDLLKNGER	SNFLNCYVSGFHPSDIEVDLLKNGER[157]	26	4	6314.138	3010.439	3010.4126	753.617	753.6104	3010.4128	753.6105	-1e-4	2.157e-7	33.864	10.722	1	2	1	0	0	26R(0.9840), 6C(57.0215)	NA	TRUE	sp|P61769|B2MG_HUMAN	P61769	B2MG_HUMAN	B2M	Beta-2-microglobulin	NA	NA
CK_P2003_185.108154.108154.3	interact-CK_P2003_185.pep.xml	SNFLNCYVSGFHPSDIEVDLLKNGER	SNFLNCYVSGFHPSDIEVDLLKNGER[157]	26	3	6323.094	3010.439	3010.417	1004.4869	1004.4796	3010.4128	1004.4782	0.0042	0.001768	21.51	21.51	0.9967	2	1	0	0	26R(0.9840), 6C(57.0215)	NA	TRUE	sp|P61769|B2MG_HUMAN	P61769	B2MG_HUMAN	B2M	Beta-2-microglobulin	NA	NA
CK_P2003_185.108189.108189.4	interact-CK_P2003_185.pep.xml	SNFLNCYVSGFHPSDIEVDLLKNGER	SNFLNCYVSGFHPSDIEVDLLKNGER[157]	26	4	6324.928	3010.4404	3010.4138	753.6174	753.6107	3010.4128	753.6105	0.001	2.854e-9	43.074	10.175	1	2	1	0	0	26R(0.9840), 6C(57.0215)	NA	TRUE	sp|P61769|B2MG_HUMAN	P61769	B2MG_HUMAN	B2M	Beta-2-microglobulin	NA	NA
CK_P2003_185.108368.108368.3	interact-CK_P2003_185.pep.xml	SNFLNCYVSGFHPSDIEVDLLKNGER	SNFLNCYVSGFHPSDIEVDLLKNGER[157]	26	3	6334.192	3010.4402	3010.4175	1004.4873	1004.4798	3010.4128	1004.4782	0.0046	0.004637	20.835	10.344	0.9904	2	1	0	0	26R(0.9840), 6C(57.0215)	NA	TRUE	sp|P61769|B2MG_HUMAN	P61769	B2MG_HUMAN	B2M	Beta-2-microglobulin	NA	NA
CK_P2003_185.108401.108401.4	interact-CK_P2003_185.pep.xml	SNFLNCYVSGFHPSDIEVDLLKNGER	SNFLNCYVSGFHPSDIEVDLLKNGER[157]	26	4	6336.031	3010.4421	3010.4146	753.6178	753.6109	3010.4128	753.6105	0.0017	1.602e-9	37.449	10.859	1	2	1	0	0	26R(0.9840), 6C(57.0215)	NA	TRUE	sp|P61769|B2MG_HUMAN	P61769	B2MG_HUMAN	B2M	Beta-2-microglobulin	NA	NA
CK_P2003_185.108573.108573.3	interact-CK_P2003_185.pep.xml	SNFLNCYVSGFHPSDIEVDLLKNGER	SNFLNCYVSGFHPSDIEVDLLKNGER[157]	26	3	6344.946	3010.4407	3010.4182	1004.4875	1004.48	3010.4128	1004.4782	0.0054	1.488e-4	26.81	26.81	0.9979	2	1	0	0	26R(0.9840), 6C(57.0215)	NA	TRUE	sp|P61769|B2MG_HUMAN	P61769	B2MG_HUMAN	B2M	Beta-2-microglobulin	NA	NA
CK_P2003_185.108611.108611.4	interact-CK_P2003_185.pep.xml	SNFLNCYVSGFHPSDIEVDLLKNGER	SNFLNCYVSGFHPSDIEVDLLKNGER[157]	26	4	6346.954	3010.4395	3010.4143	753.6172	753.6109	3010.4128	753.6105	0.0015	1.556e-10	43.102	10.906	1	2	1	0	0	26R(0.9840), 6C(57.0215)	NA	TRUE	sp|P61769|B2MG_HUMAN	P61769	B2MG_HUMAN	B2M	Beta-2-microglobulin	NA	NA
CK_P2003_185.108783.108783.3	interact-CK_P2003_185.pep.xml	SNFLNCYVSGFHPSDIEVDLLKNGER	SNFLNCYVSGFHPSDIEVDLLKNGER[157]	26	3	6355.957	3010.4407	3010.417	1004.4875	1004.4796	3010.4128	1004.4782	0.0042	0.006088	18.362	18.362	0.987	2	1	0	0	26R(0.9840), 6C(57.0215)	NA	TRUE	sp|P61769|B2MG_HUMAN	P61769	B2MG_HUMAN	B2M	Beta-2-microglobulin	NA	NA
CK_P2003_185.108822.108822.4	interact-CK_P2003_185.pep.xml	SNFLNCYVSGFHPSDIEVDLLKNGER	SNFLNCYVSGFHPSDIEVDLLKNGER[157]	26	4	6357.995	3010.4365	3010.4143	753.6164	753.6109	3010.4128	753.6105	0.0015	1.876e-10	42.989	10.584	1	2	1	0	0	26R(0.9840), 6C(57.0215)	NA	TRUE	sp|P61769|B2MG_HUMAN	P61769	B2MG_HUMAN	B2M	Beta-2-microglobulin	NA	NA
CK_P2003_185.108991.108991.3	interact-CK_P2003_185.pep.xml	SNFLNCYVSGFHPSDIEVDLLKNGER	SNFLNCYVSGFHPSDIEVDLLKNGER[157]	26	3	6366.796	3010.4375	3010.4187	1004.4864	1004.4802	3010.4128	1004.4782	0.0059	0.06699	14.196	14.196	0.8778	2	1	0	0	26R(0.9840), 6C(57.0215)	NA	TRUE	sp|P61769|B2MG_HUMAN	P61769	B2MG_HUMAN	B2M	Beta-2-microglobulin	NA	NA
CK_P2003_185.109032.109032.4	interact-CK_P2003_185.pep.xml	SNFLNCYVSGFHPSDIEVDLLKNGER	SNFLNCYVSGFHPSDIEVDLLKNGER[157]	26	4	6368.93	3010.4377	3010.4106	753.6167	753.6099	3010.4128	753.6105	-0.0021	8e-14	43.059	12.126	1	2	1	0	0	26R(0.9840), 6C(57.0215)	NA	TRUE	sp|P61769|B2MG_HUMAN	P61769	B2MG_HUMAN	B2M	Beta-2-microglobulin	NA	NA
CK_P2003_185.109200.109200.3	interact-CK_P2003_185.pep.xml	SNFLNCYVSGFHPSDIEVDLLKNGER	SNFLNCYVSGFHPSDIEVDLLKNGER[157]	26	3	6377.605	3010.4363	3010.4111	1004.486	1004.4776	3010.4128	1004.4782	-0.0016	4.181e-4	22.015	22.015	0.9973	2	1	0	0	26R(0.9840), 6C(57.0215)	NA	TRUE	sp|P61769|B2MG_HUMAN	P61769	B2MG_HUMAN	B2M	Beta-2-microglobulin	NA	NA
CK_P2003_185.109244.109244.4	interact-CK_P2003_185.pep.xml	SNFLNCYVSGFHPSDIEVDLLKNGER	SNFLNCYVSGFHPSDIEVDLLKNGER[157]	26	4	6379.856	3010.436	3010.4099	753.6163	753.6098	3010.4128	753.6105	-0.0028	1.54e-12	48.843	10.877	1	2	1	0	0	26R(0.9840), 6C(57.0215)	NA	TRUE	sp|P61769|B2MG_HUMAN	P61769	B2MG_HUMAN	B2M	Beta-2-microglobulin	NA	NA
CK_P2003_185.109413.109413.3	interact-CK_P2003_185.pep.xml	SNFLNCYVSGFHPSDIEVDLLKNGER	SNFLNCYVSGFHPSDIEVDLLKNGER[157]	26	3	6388.577	3011.463	3011.4258	1004.8283	1004.8159	3010.4128	1004.4782	1.0129	0.007525	16.994	16.994	0.8261	2	1	0	0	26R(0.9840), 6C(57.0215)	NA	TRUE	sp|P61769|B2MG_HUMAN	P61769	B2MG_HUMAN	B2M	Beta-2-microglobulin	NA	NA
CK_P2003_185.109426.109426.3	interact-CK_P2003_185.pep.xml	SNFLNCYVSGFHPSDIEVDLLKNGER	SNFLNCYVSGFHPSDIEVDLLKNGER[157]	26	3	6389.182	3010.4377	3010.4175	1004.4865	1004.4798	3010.4128	1004.4782	0.0046	0.002465	19.933	19.933	0.9954	2	1	0	0	26R(0.9840), 6C(57.0215)	NA	TRUE	sp|P61769|B2MG_HUMAN	P61769	B2MG_HUMAN	B2M	Beta-2-microglobulin	NA	NA
CK_P2003_185.109454.109454.4	interact-CK_P2003_185.pep.xml	SNFLNCYVSGFHPSDIEVDLLKNGER	SNFLNCYVSGFHPSDIEVDLLKNGER[157]	26	4	6390.71	3010.434	3010.4097	753.6158	753.6097	3010.4128	753.6105	-0.0031	1.574e-7	37.443	10.793	1	2	1	0	0	26R(0.9840), 6C(57.0215)	NA	TRUE	sp|P61769|B2MG_HUMAN	P61769	B2MG_HUMAN	B2M	Beta-2-microglobulin	NA	NA
CK_P2003_185.109557.109557.2	interact-CK_P2003_185.pep.xml	SGTASVVCLLNNFYPR	SGTASVVCLLNNFYPR[157]	16	2	6396.069	1797.8911	1797.8782	899.9528	899.9464	1797.8719	899.9432	0.0062	2.688e-6	24.38	23.825	1	2	0	0	0	16R(0.9840), 8C(57.0215)	NA	TRUE	sp|P01834|IGKC_HUMAN	P01834	IGKC_HUMAN	IGKC	Immunoglobulin kappa constant	NA	NA
CK_P2003_185.109684.109684.4	interact-CK_P2003_185.pep.xml	SNFLNCYVSGFHPSDIEVDLLKNGER	SNFLNCYVSGFHPSDIEVDLLKNGER[157]	26	4	6402.665	3010.435	3010.4099	753.616	753.6098	3010.4128	753.6105	-0.0028	6.217e-8	36.393	10.281	1	2	1	0	0	26R(0.9840), 6C(57.0215)	NA	TRUE	sp|P61769|B2MG_HUMAN	P61769	B2MG_HUMAN	B2M	Beta-2-microglobulin	NA	NA
CK_P2003_185.109695.109695.3	interact-CK_P2003_185.pep.xml	SNFLNCYVSGFHPSDIEVDLLKNGER	SNFLNCYVSGFHPSDIEVDLLKNGER[157]	26	3	6403.179	3010.4346	3010.4084	1004.4855	1004.4767	3010.4128	1004.4782	-0.0043	0.009199	16.645	16.645	0.9803	2	1	0	0	26R(0.9840), 6C(57.0215)	NA	TRUE	sp|P61769|B2MG_HUMAN	P61769	B2MG_HUMAN	B2M	Beta-2-microglobulin	NA	NA
CK_P2003_185.109719.109719.3	interact-CK_P2003_185.pep.xml	VLPELVQGNVCPLVNEVLR	VLPELVQGNVCPLVNEVLR[157]	19	3	6404.404	2148.0825	2148.0645	717.0348	717.0288	2148.1611	717.061	-0.0966	3.412e-4	18.11	10.605	0.9346	2	0	0	0	11C(57.0215), 19R(0.9840)	NA	TRUE	sp|Q9NP55|BPIA1_HUMAN	Q9NP55	BPIA1_HUMAN	BPIFA1	BPI fold-containing family A member 1	NA	NA
CK_P2003_185.109808.109808.2	interact-CK_P2003_185.pep.xml	SGTASVVCLLNNFYPR	SGTASVVCLLNNFYPR[157]	16	2	6409.178	1797.8877	1797.8754	899.9511	899.945	1797.8719	899.9432	0.0034	2.908e-5	24.255	21.831	1	2	0	0	0	16R(0.9840), 8C(57.0215)	NA	TRUE	sp|P01834|IGKC_HUMAN	P01834	IGKC_HUMAN	IGKC	Immunoglobulin kappa constant	NA	NA
CK_P2003_185.109894.109894.4	interact-CK_P2003_185.pep.xml	SNFLNCYVSGFHPSDIEVDLLKNGER	SNFLNCYVSGFHPSDIEVDLLKNGER[157]	26	4	6413.651	3010.4404	3010.4119	753.6174	753.6103	3010.4128	753.6105	-9e-4	8.646e-11	35.392	11.556	1	2	1	0	0	26R(0.9840), 6C(57.0215)	NA	TRUE	sp|P61769|B2MG_HUMAN	P61769	B2MG_HUMAN	B2M	Beta-2-microglobulin	NA	NA
CK_P2003_185.110012.110012.3	interact-CK_P2003_185.pep.xml	YLCGAHSDGQLQEGSPIQAWQLFVNEESTIPR	YLCGAHSDGQLQEGSPIQAWQLFVNEESTIPR[157]	32	3	6419.783	3630.7493	3630.7168	1211.257	1211.2462	3630.7046	1211.2421	0.0122	3.332e-5	19.409	14.362	0.9997	2	0	0	0	32R(0.9840), 3C(57.0215)	NA	TRUE	sp|P01833|PIGR_HUMAN	P01833	PIGR_HUMAN	PIGR	Polymeric immunoglobulin receptor	NA	NA
CK_P2003_185.110018.110018.2	interact-CK_P2003_185.pep.xml	SGTASVVCLLNNFYPR	SGTASVVCLLNNFYPR[157]	16	2	6420.181	1797.8883	1797.8717	899.9514	899.9431	1797.8719	899.9432	-1e-4	3.396e-5	28.353	21.721	1	2	0	0	0	16R(0.9840), 8C(57.0215)	NA	TRUE	sp|P01834|IGKC_HUMAN	P01834	IGKC_HUMAN	IGKC	Immunoglobulin kappa constant	NA	NA
CK_P2003_185.110069.110069.4	interact-CK_P2003_185.pep.xml	YLCGAHSDGQLQEGSPIQAWQLFVNEESTIPR	YLCGAHSDGQLQEGSPIQAWQLFVNEESTIPR[157]	32	4	6422.784	3630.753	3630.7017	908.6955	908.6827	3630.7046	908.6834	-0.0028	0.3277	11.438	11.438	0.9364	2	0	0	0	32R(0.9840), 3C(57.0215)	NA	TRUE	sp|P01833|PIGR_HUMAN	P01833	PIGR_HUMAN	PIGR	Polymeric immunoglobulin receptor	NA	NA
CK_P2003_185.110106.110106.4	interact-CK_P2003_185.pep.xml	SNFLNCYVSGFHPSDIEVDLLKNGER	SNFLNCYVSGFHPSDIEVDLLKNGER[157]	26	4	6424.723	3010.4402	3010.4133	753.6173	753.6106	3010.4128	753.6105	5e-4	1.048e-5	34.587	11.039	1	2	1	0	0	26R(0.9840), 6C(57.0215)	NA	TRUE	sp|P61769|B2MG_HUMAN	P61769	B2MG_HUMAN	B2M	Beta-2-microglobulin	NA	NA
CK_P2003_185.110174.110174.4	interact-CK_P2003_185.pep.xml	SNFLNCYVSGFHPSDIEVDLLKNGER	SNFLNCYVSGFHPSDIEVDLLKNGER[157]	26	4	6428.275	3012.307	3012.2903	754.084	754.0799	3010.4128	753.6105	1.8774	1.358e-5	30.969	30.969	0.8753	2	1	0	0	26R(0.9840), 6C(57.0215)	NA	TRUE	sp|P61769|B2MG_HUMAN	P61769	B2MG_HUMAN	B2M	Beta-2-microglobulin	NA	NA
CK_P2003_185.110275.110275.4	interact-CK_P2003_185.pep.xml	YLCGAHSDGQLQEGSPIQAWQLFVNEESTIPR	YLCGAHSDGQLQEGSPIQAWQLFVNEESTIPR[157]	32	4	6433.568	3630.7517	3630.6995	908.6952	908.6822	3630.7046	908.6834	-0.005	0.132	13.018	12.615	0.9862	2	0	0	0	32R(0.9840), 3C(57.0215)	NA	TRUE	sp|P01833|PIGR_HUMAN	P01833	PIGR_HUMAN	PIGR	Polymeric immunoglobulin receptor	NA	NA
CK_P2003_185.110316.110316.4	interact-CK_P2003_185.pep.xml	SNFLNCYVSGFHPSDIEVDLLKNGER	SNFLNCYVSGFHPSDIEVDLLKNGER[157]	26	4	6435.682	3010.4373	3010.4119	753.6166	753.6103	3010.4128	753.6105	-9e-4	1.372e-8	33.434	11.11	1	2	1	0	0	26R(0.9840), 6C(57.0215)	NA	TRUE	sp|P61769|B2MG_HUMAN	P61769	B2MG_HUMAN	B2M	Beta-2-microglobulin	NA	NA
CK_P2003_185.110379.110379.4	interact-CK_P2003_185.pep.xml	SNFLNCYVSGFHPSDIEVDLLKNGER	SNFLNCYVSGFHPSDIEVDLLKNGER[157]	26	4	6438.962	3011.3123	3011.2861	753.8354	753.8288	3010.4128	753.6105	0.8733	1.739e-5	30.539	11.032	0.942	2	1	0	0	26R(0.9840), 6C(57.0215)	NA	TRUE	sp|P61769|B2MG_HUMAN	P61769	B2MG_HUMAN	B2M	Beta-2-microglobulin	NA	NA
CK_P2003_185.110440.110440.3	interact-CK_P2003_185.pep.xml	YLCGAHSDGQLQEGSPIQAWQLFVNEESTIPR	YLCGAHSDGQLQEGSPIQAWQLFVNEESTIPR[157]	32	3	6442.134	3630.7334	3630.708	1211.2517	1211.2433	3630.7046	1211.2421	0.0034	0.001474	20.826	15.837	0.9998	2	0	0	0	32R(0.9840), 3C(57.0215)	NA	TRUE	sp|P01833|PIGR_HUMAN	P01833	PIGR_HUMAN	PIGR	Polymeric immunoglobulin receptor	NA	NA
CK_P2003_185.110487.110487.4	interact-CK_P2003_185.pep.xml	YLCGAHSDGQLQEGSPIQAWQLFVNEESTIPR	YLCGAHSDGQLQEGSPIQAWQLFVNEESTIPR[157]	32	4	6444.568	3630.7546	3630.7046	908.6959	908.6834	3630.7046	908.6834	0	0.397	12.105	9.97	0.9001	2	0	0	0	32R(0.9840), 3C(57.0215)	NA	TRUE	sp|P01833|PIGR_HUMAN	P01833	PIGR_HUMAN	PIGR	Polymeric immunoglobulin receptor	NA	NA
CK_P2003_185.110543.110543.2	interact-CK_P2003_185.pep.xml	SGTASVVCLLNNFYPR	SGTASVVCLLNNFYPR[157]	16	2	6447.481	1797.8884	1797.8708	899.9515	899.9427	1797.8719	899.9432	-0.001	4.176e-7	28.447	21.859	1	2	0	0	0	16R(0.9840), 8C(57.0215)	NA	TRUE	sp|P01834|IGKC_HUMAN	P01834	IGKC_HUMAN	IGKC	Immunoglobulin kappa constant	NA	NA
CK_P2003_185.110649.110649.4	interact-CK_P2003_185.pep.xml	SNFLNCYVSGFHPSDIEVDLLKNGER	SNFLNCYVSGFHPSDIEVDLLKNGER[157]	26	4	6452.946	3010.439	3010.4119	753.617	753.6103	3010.4128	753.6105	-9e-4	3.523e-4	20.458	12.207	0.9903	2	1	0	0	26R(0.9840), 6C(57.0215)	NA	TRUE	sp|P61769|B2MG_HUMAN	P61769	B2MG_HUMAN	B2M	Beta-2-microglobulin	NA	NA
CK_P2003_185.110650.110650.3	interact-CK_P2003_185.pep.xml	YLCGAHSDGQLQEGSPIQAWQLFVNEESTIPR	YLCGAHSDGQLQEGSPIQAWQLFVNEESTIPR[157]	32	3	6452.995	3630.739	3630.7036	1211.2536	1211.2418	3630.7046	1211.2421	-9e-4	7.595e-4	22.978	19.297	0.9998	2	0	0	0	32R(0.9840), 3C(57.0215)	NA	TRUE	sp|P01833|PIGR_HUMAN	P01833	PIGR_HUMAN	PIGR	Polymeric immunoglobulin receptor	NA	NA
CK_P2003_185.110700.110700.4	interact-CK_P2003_185.pep.xml	YLCGAHSDGQLQEGSPIQAWQLFVNEESTIPR	YLCGAHSDGQLQEGSPIQAWQLFVNEESTIPR[157]	32	4	6455.548	3630.7336	3630.7058	908.6907	908.6837	3630.7046	908.6834	0.0012	0.1312	14.028	13.647	0.9863	2	0	0	0	32R(0.9840), 3C(57.0215)	NA	TRUE	sp|P01833|PIGR_HUMAN	P01833	PIGR_HUMAN	PIGR	Polymeric immunoglobulin receptor	NA	NA
CK_P2003_185.110785.110785.4	interact-CK_P2003_185.pep.xml	GPRGPYPPGPLAPPQPFGPGFVPPPPPPPYGPGR	GPR[157]GPYPPGPLAPPQPFGPGFVPPPPPPPYGPGR	34	4	6459.934	3411.7693	3411.7556	853.9496	853.9462	3411.7556	853.9462	0	0.02723	18.76	11.834	0.9632	2	1	0	0	3R(0.9840)	NA	TRUE	sp|P02814|SMR3B_HUMAN	P02814	SMR3B_HUMAN	SMR3B	Submaxillary gland androgen-regulated protein 3B	NA	NA
CK_P2003_185.110817.110817.2	interact-CK_P2003_185.pep.xml	SGTASVVCLLNNFYPR	SGTASVVCLLNNFYPR[157]	16	2	6461.643	1797.8856	1797.8694	899.9501	899.942	1797.8719	899.9432	-0.0025	5.56e-7	28.455	20.103	1	2	0	0	0	16R(0.9840), 8C(57.0215)	NA	TRUE	sp|P01834|IGKC_HUMAN	P01834	IGKC_HUMAN	IGKC	Immunoglobulin kappa constant	NA	NA
CK_P2003_185.110859.110859.3	interact-CK_P2003_185.pep.xml	YLCGAHSDGQLQEGSPIQAWQLFVNEESTIPR	YLCGAHSDGQLQEGSPIQAWQLFVNEESTIPR[157]	32	3	6463.825	3630.7302	3630.7039	1211.2507	1211.2419	3630.7046	1211.2421	-6e-4	4.469e-4	22.899	15.914	0.9998	2	0	0	0	32R(0.9840), 3C(57.0215)	NA	TRUE	sp|P01833|PIGR_HUMAN	P01833	PIGR_HUMAN	PIGR	Polymeric immunoglobulin receptor	NA	NA
CK_P2003_185.110989.110989.4	interact-CK_P2003_185.pep.xml	GPRGPYPPGPLAPPQPFGPGFVPPPPPPPYGPGR	GPR[157]GPYPPGPLAPPQPFGPGFVPPPPPPPYGPGR	34	4	6470.545	3411.7769	3411.7524	853.9515	853.9454	3411.7556	853.9462	-0.0031	3.979e-5	20.809	15.925	0.9994	2	1	0	0	3R(0.9840)	NA	TRUE	sp|P02814|SMR3B_HUMAN	P02814	SMR3B_HUMAN	SMR3B	Submaxillary gland androgen-regulated protein 3B	NA	NA
CK_P2003_185.111013.111013.3	interact-CK_P2003_185.pep.xml	GPRGPYPPGPLAPPQPFGPGFVPPPPPPPYGPGR	GPR[157]GPYPPGPLAPPQPFGPGFVPPPPPPPYGPGR	34	3	6471.759	3411.7812	3411.7419	1138.2677	1138.2546	3411.7556	1138.2591	-0.0136	0.01876	15.407	10.347	0.8725	2	1	0	0	3R(0.9840)	NA	TRUE	sp|P02814|SMR3B_HUMAN	P02814	SMR3B_HUMAN	SMR3B	Submaxillary gland androgen-regulated protein 3B	NA	NA
CK_P2003_185.111026.111026.2	interact-CK_P2003_185.pep.xml	SGTASVVCLLNNFYPR	SGTASVVCLLNNFYPR[157]	16	2	6472.463	1797.8853	1797.8688	899.9499	899.9417	1797.8719	899.9432	-0.0031	2.817e-7	30.408	25.661	1	2	0	0	0	16R(0.9840), 8C(57.0215)	NA	TRUE	sp|P01834|IGKC_HUMAN	P01834	IGKC_HUMAN	IGKC	Immunoglobulin kappa constant	NA	NA
CK_P2003_185.111136.111136.4	interact-CK_P2003_185.pep.xml	YLCGAHSDGQLQEGSPIQAWQLFVNEESTIPR	YLCGAHSDGQLQEGSPIQAWQLFVNEESTIPR[157]	32	4	6478.136	3630.7385	3630.7031	908.6919	908.6831	3630.7046	908.6834	-0.0014	0.04781	15.782	15.185	0.9951	2	0	0	0	32R(0.9840), 3C(57.0215)	NA	TRUE	sp|P01833|PIGR_HUMAN	P01833	PIGR_HUMAN	PIGR	Polymeric immunoglobulin receptor	NA	NA
CK_P2003_185.111196.111196.4	interact-CK_P2003_185.pep.xml	GPRGPYPPGPLAPPQPFGPGFVPPPPPPPYGPGR	GPR[157]GPYPPGPLAPPQPFGPGFVPPPPPPPYGPGR	34	4	6481.223	3411.7693	3411.7517	853.9496	853.9452	3411.7556	853.9462	-0.0038	0.02209	19.123	12.488	0.9682	2	1	0	0	3R(0.9840)	NA	TRUE	sp|P02814|SMR3B_HUMAN	P02814	SMR3B_HUMAN	SMR3B	Submaxillary gland androgen-regulated protein 3B	NA	NA
CK_P2003_185.111236.111236.2	interact-CK_P2003_185.pep.xml	SGTASVVCLLNNFYPR	SGTASVVCLLNNFYPR[157]	16	2	6483.283	1797.8851	1797.8691	899.9498	899.9418	1797.8719	899.9432	-0.0027	3.011e-8	26.541	19.986	1	2	0	0	0	16R(0.9840), 8C(57.0215)	NA	TRUE	sp|P01834|IGKC_HUMAN	P01834	IGKC_HUMAN	IGKC	Immunoglobulin kappa constant	NA	NA
CK_P2003_185.111280.111280.3	interact-CK_P2003_185.pep.xml	YLCGAHSDGQLQEGSPIQAWQLFVNEESTIPR	YLCGAHSDGQLQEGSPIQAWQLFVNEESTIPR[157]	32	3	6485.538	3630.7178	3630.7017	1211.2465	1211.2412	3630.7046	1211.2421	-0.0028	4.097e-4	23.05	17.325	0.9998	2	0	0	0	32R(0.9840), 3C(57.0215)	NA	TRUE	sp|P01833|PIGR_HUMAN	P01833	PIGR_HUMAN	PIGR	Polymeric immunoglobulin receptor	NA	NA
CK_P2003_185.111350.111350.4	interact-CK_P2003_185.pep.xml	YLCGAHSDGQLQEGSPIQAWQLFVNEESTIPR	YLCGAHSDGQLQEGSPIQAWQLFVNEESTIPR[157]	32	4	6489.14	3630.737	3630.7017	908.6915	908.6827	3630.7046	908.6834	-0.0028	0.05454	15.553	15.1	0.9945	2	0	0	0	32R(0.9840), 3C(57.0215)	NA	TRUE	sp|P01833|PIGR_HUMAN	P01833	PIGR_HUMAN	PIGR	Polymeric immunoglobulin receptor	NA	NA
CK_P2003_185.111488.111488.2	interact-CK_P2003_185.pep.xml	SGTASVVCLLNNFYPR	SGTASVVCLLNNFYPR[157]	16	2	6496.299	1797.8868	1797.87	899.9507	899.9423	1797.8719	899.9432	-0.0019	2.665e-7	26.276	21.766	1	2	0	0	0	16R(0.9840), 8C(57.0215)	NA	TRUE	sp|P01834|IGKC_HUMAN	P01834	IGKC_HUMAN	IGKC	Immunoglobulin kappa constant	NA	NA
CK_P2003_185.111501.111501.3	interact-CK_P2003_185.pep.xml	YLCGAHSDGQLQEGSPIQAWQLFVNEESTIPR	YLCGAHSDGQLQEGSPIQAWQLFVNEESTIPR[157]	32	3	6496.906	3630.7302	3630.7124	1211.2507	1211.2447	3630.7046	1211.2421	0.0078	0.009419	17.604	12.674	0.9983	2	0	0	0	32R(0.9840), 3C(57.0215)	NA	TRUE	sp|P01833|PIGR_HUMAN	P01833	PIGR_HUMAN	PIGR	Polymeric immunoglobulin receptor	NA	NA
CK_P2003_185.111521.111521.3	interact-CK_P2003_185.pep.xml	YLCGAHSDGQLQEGSPIQAWQLFVNEESTIPR	YLCGAHSDGQLQEGSPIQAWQLFVNEESTIPR[157]	32	3	6497.937	3630.7405	3630.7134	1211.2541	1211.2451	3630.7046	1211.2421	0.0088	0.04632	14.837	11.263	0.9907	2	0	0	0	32R(0.9840), 3C(57.0215)	NA	TRUE	sp|P01833|PIGR_HUMAN	P01833	PIGR_HUMAN	PIGR	Polymeric immunoglobulin receptor	NA	NA
CK_P2003_185.111697.111697.2	interact-CK_P2003_185.pep.xml	SGTASVVCLLNNFYPR	SGTASVVCLLNNFYPR[157]	16	2	6507.172	1797.8873	1797.8712	899.9509	899.9429	1797.8719	899.9432	-6e-4	1.963e-5	24.514	19.991	1	2	0	0	0	16R(0.9840), 8C(57.0215)	NA	TRUE	sp|P01834|IGKC_HUMAN	P01834	IGKC_HUMAN	IGKC	Immunoglobulin kappa constant	NA	NA
CK_P2003_185.111732.111732.3	interact-CK_P2003_185.pep.xml	YLCGAHSDGQLQEGSPIQAWQLFVNEESTIPR	YLCGAHSDGQLQEGSPIQAWQLFVNEESTIPR[157]	32	3	6508.921	3631.7388	3631.7021	1211.5869	1211.5746	3630.7046	1211.2421	0.9976	6.288e-4	14.306	14.016	0.9992	2	0	0	0	32R(0.9840), 3C(57.0215)	NA	TRUE	sp|P01833|PIGR_HUMAN	P01833	PIGR_HUMAN	PIGR	Polymeric immunoglobulin receptor	NA	NA
CK_P2003_185.111840.111840.4	interact-CK_P2003_185.pep.xml	YLCGAHSDGQLQEGSPIQAWQLFVNEESTIPR	YLCGAHSDGQLQEGSPIQAWQLFVNEESTIPR[157]	32	4	6514.496	3630.736	3630.7031	908.6913	908.6831	3630.7046	908.6834	-0.0014	0.3294	11.429	9.465	0.9357	2	0	0	0	32R(0.9840), 3C(57.0215)	NA	TRUE	sp|P01833|PIGR_HUMAN	P01833	PIGR_HUMAN	PIGR	Polymeric immunoglobulin receptor	NA	NA
CK_P2003_185.111952.111952.2	interact-CK_P2003_185.pep.xml	SGTASVVCLLNNFYPR	SGTASVVCLLNNFYPR[157]	16	2	6520.373	1797.8899	1797.8711	899.9522	899.9428	1797.8719	899.9432	-8e-4	7.648e-5	22.674	18.19	0.9999	2	0	0	0	16R(0.9840), 8C(57.0215)	NA	TRUE	sp|P01834|IGKC_HUMAN	P01834	IGKC_HUMAN	IGKC	Immunoglobulin kappa constant	NA	NA
CK_P2003_185.111984.111984.3	interact-CK_P2003_185.pep.xml	YLCGAHSDGQLQEGSPIQAWQLFVNEESTIPR	YLCGAHSDGQLQEGSPIQAWQLFVNEESTIPR[157]	32	3	6521.976	3630.7568	3630.709	1211.2595	1211.2436	3630.7046	1211.2421	0.0044	0.005206	10.634	10.634	0.9992	2	0	0	0	32R(0.9840), 3C(57.0215)	NA	TRUE	sp|P01833|PIGR_HUMAN	P01833	PIGR_HUMAN	PIGR	Polymeric immunoglobulin receptor	NA	NA
CK_P2003_185.112166.112166.2	interact-CK_P2003_185.pep.xml	SGTASVVCLLNNFYPR	SGTASVVCLLNNFYPR[157]	16	2	6531.446	1797.8884	1797.8727	899.9515	899.9436	1797.8719	899.9432	7e-4	2.625e-5	22.593	20.057	1	2	0	0	0	16R(0.9840), 8C(57.0215)	NA	TRUE	sp|P01834|IGKC_HUMAN	P01834	IGKC_HUMAN	IGKC	Immunoglobulin kappa constant	NA	NA
CK_P2003_185.112486.112486.2	interact-CK_P2003_185.pep.xml	SGTASVVCLLNNFYPR	SGTASVVCLLNNFYPR[157]	16	2	6548.074	1798.8887	1798.8746	900.4516	900.4446	1797.8719	899.9432	1.0027	0.007061	18.199	13.744	0.9815	2	0	0	0	16R(0.9840), 8C(57.0215)	NA	TRUE	sp|P01834|IGKC_HUMAN	P01834	IGKC_HUMAN	IGKC	Immunoglobulin kappa constant	NA	NA
CK_P2003_185.112694.112694.2	interact-CK_P2003_185.pep.xml	SGTASVVCLLNNFYPR	SGTASVVCLLNNFYPR[157]	16	2	6558.88	1798.8912	1798.8776	900.4529	900.4461	1797.8719	899.9432	1.0056	0.0921	14.643	14.643	0.8573	2	0	0	0	16R(0.9840), 8C(57.0215)	NA	TRUE	sp|P01834|IGKC_HUMAN	P01834	IGKC_HUMAN	IGKC	Immunoglobulin kappa constant	NA	NA
CK_P2003_185.114146.114146.3	interact-CK_P2003_185.pep.xml	QLGCGWATSAPGNARFGQGSGPIVLDDVR	QLGCGWATSAPGNAR[157]FGQGSGPIVLDDVR	29	3	6635.522	2986.4026	2986.375	996.4748	996.4656	2986.4353	996.4857	-0.0602	1.896e-4	25.389	25.389	0.8499	2	1	0	0	15R(0.9840), 4C(57.0215)	NA	TRUE	sp|Q9UGM3|DMBT1_HUMAN	Q9UGM3	DMBT1_HUMAN	DMBT1	Deleted in malignant brain tumors 1 protein	NA	NA
CK_P2003_185.114345.114345.3	interact-CK_P2003_185.pep.xml	QLGCGWATSAPGNARFGQGSGPIVLDDVR	QLGCGWATSAPGNAR[157]FGQGSGPIVLDDVR	29	3	6646.132	2986.4	2986.3752	996.4739	996.4657	2986.4353	996.4857	-0.06	4.145e-5	28.03	28.03	0.919	2	1	0	0	15R(0.9840), 4C(57.0215)	NA	TRUE	sp|Q9UGM3|DMBT1_HUMAN	Q9UGM3	DMBT1_HUMAN	DMBT1	Deleted in malignant brain tumors 1 protein	NA	NA
CK_P2003_185.116805.116805.3	interact-CK_P2003_185.pep.xml	VDIPALGVSVTFNGQVFQAR	VDIPALGVSVTFNGQVFQAR[157]	20	3	6777.233	2118.1357	2118.1184	707.0525	707.0467	2118.1108	707.0442	0.0076	0.001507	12.788	12.684	0.9993	2	0	0	0	20R(0.9840)	NA	TRUE	sp|Q9HC84|MUC5B_HUMAN	Q9HC84	MUC5B_HUMAN	MUC5B	Mucin-5B	NA	NA
CK_P2003_185.117381.117381.2	interact-CK_P2003_185.pep.xml	VDIPALGVSVTFNGQVFQAR	VDIPALGVSVTFNGQVFQAR[157]	20	2	6807.426	2118.124	2118.1067	1060.0693	1060.0606	2118.1108	1060.0627	-0.0041	0.01907	16.379	16.379	0.9927	2	0	0	0	20R(0.9840)	NA	TRUE	sp|Q9HC84|MUC5B_HUMAN	Q9HC84	MUC5B_HUMAN	MUC5B	Mucin-5B	NA	NA
CK_P2003_185.11779.11779.4	interact-CK_P2003_185.pep.xml	GPAGPMGLTGRPGPVGPPGSGGLK	GPAGPM[147]GLTGR[157]PGPVGPPGSGGLK	24	4	1477.793	2130.127	2130.1133	533.539	533.5356	2130.0891	533.5296	0.0242	0.04272	13.645	10.64	0.8736	2	0	0	0	11R(0.9840), 6M(15.9949)	NA	TRUE	sp|P20908|CO5A1_HUMAN	P20908	CO5A1_HUMAN	COL5A1	Collagen alpha-1(V) chain	NA	NA
CK_P2003_185.117841.117841.3	interact-CK_P2003_185.pep.xml	HVEDVPAFQALGSLNDLQFFR	HVEDVPAFQALGSLNDLQFFR[157]	21	3	6831.426	2403.2087	2403.1875	802.0768	802.0698	2403.1858	802.0692	0.0017	4.634e-4	21.564	11.774	0.9998	2	0	0	0	21R(0.9840)	NA	TRUE	sp|P25311|ZA2G_HUMAN	P25311	ZA2G_HUMAN	AZGP1	Zinc-alpha-2-glycoprotein	NA	NA
CK_P2003_185.118037.118037.2	interact-CK_P2003_185.pep.xml	VDIPALGVSVTFNGQVFQAR	VDIPALGVSVTFNGQVFQAR[157]	20	2	6841.787	2118.1296	2118.1052	1060.0721	1060.0599	2118.1108	1060.0627	-0.0055	0.03473	16.337	14.157	0.9834	2	0	0	0	20R(0.9840)	NA	TRUE	sp|Q9HC84|MUC5B_HUMAN	Q9HC84	MUC5B_HUMAN	MUC5B	Mucin-5B	NA	NA
CK_P2003_185.118074.118074.3	interact-CK_P2003_185.pep.xml	HVEDVPAFQALGSLNDLQFFR	HVEDVPAFQALGSLNDLQFFR[157]	21	3	6843.607	2405.2107	2405.1887	802.7442	802.7368	2403.1858	802.0692	2.0029	1.767e-4	21.087	11.532	0.9959	2	0	0	0	21R(0.9840)	NA	TRUE	sp|P25311|ZA2G_HUMAN	P25311	ZA2G_HUMAN	AZGP1	Zinc-alpha-2-glycoprotein	NA	NA
CK_P2003_185.118303.118303.3	interact-CK_P2003_185.pep.xml	HVEDVPAFQALGSLNDLQFFR	HVEDVPAFQALGSLNDLQFFR[157]	21	3	6855.703	2405.2104	2405.188	802.7441	802.7366	2403.1858	802.0692	2.0022	4.666e-7	27.964	11.525	0.9969	2	0	0	0	21R(0.9840)	NA	TRUE	sp|P25311|ZA2G_HUMAN	P25311	ZA2G_HUMAN	AZGP1	Zinc-alpha-2-glycoprotein	NA	NA
CK_P2003_185.118508.118508.3	interact-CK_P2003_185.pep.xml	HVEDVPAFQALGSLNDLQFFR	HVEDVPAFQALGSLNDLQFFR[157]	21	3	6866.561	2403.2087	2403.1877	802.0768	802.0698	2403.1858	802.0692	0.002	1.734e-7	28.358	25.481	0.9999	2	0	0	0	21R(0.9840)	NA	TRUE	sp|P25311|ZA2G_HUMAN	P25311	ZA2G_HUMAN	AZGP1	Zinc-alpha-2-glycoprotein	NA	NA
CK_P2003_185.118865.118865.3	interact-CK_P2003_185.pep.xml	HVEDVPAFQALGSLNDLQFFR	HVEDVPAFQALGSLNDLQFFR[157]	21	3	6886.719	2403.2002	2403.1855	802.074	802.0691	2403.1858	802.0692	-1e-4	1.16e-12	33.606	33.183	1	2	0	0	0	21R(0.9840)	NA	TRUE	sp|P25311|ZA2G_HUMAN	P25311	ZA2G_HUMAN	AZGP1	Zinc-alpha-2-glycoprotein	NA	NA
CK_P2003_185.119053.119053.3	interact-CK_P2003_185.pep.xml	HVEDVPAFQALGSLNDLQFFR	HVEDVPAFQALGSLNDLQFFR[157]	21	3	6897.356	2403.2039	2403.1851	802.0752	802.069	2403.1858	802.0692	-6e-4	6e-14	35.696	35.369	1	2	0	0	0	21R(0.9840)	NA	TRUE	sp|P25311|ZA2G_HUMAN	P25311	ZA2G_HUMAN	AZGP1	Zinc-alpha-2-glycoprotein	NA	NA
CK_P2003_185.119158.119158.4	interact-CK_P2003_185.pep.xml	SGNTFRPEVHLLPPPSEELALNELVTLTCLAR	SGNTFRPEVHLLPPPSEELALNELVTLTCLAR[157]	32	4	6902.995	3575.8892	3575.856	894.9796	894.9713	3573.8499	894.4698	2.0061	0.01045	19.423	10.603	0.9537	2	0	0	0	29C(57.0215), 32R(0.9840)	NA	FALSE	sp|P01876|IGHA1_HUMAN	P01876	IGHA1_HUMAN	IGHA1	Immunoglobulin heavy constant alpha 1	IGHA2	sp|P01877|IGHA2_HUMAN
CK_P2003_185.119251.119251.3	interact-CK_P2003_185.pep.xml	HVEDVPAFQALGSLNDLQFFR	HVEDVPAFQALGSLNDLQFFR[157]	21	3	6908.001	2403.208	2403.1855	802.0766	802.0691	2403.1858	802.0692	-1e-4	1.318e-11	33.306	30.786	1	2	0	0	0	21R(0.9840)	NA	TRUE	sp|P25311|ZA2G_HUMAN	P25311	ZA2G_HUMAN	AZGP1	Zinc-alpha-2-glycoprotein	NA	NA
CK_P2003_185.119688.119688.4	interact-CK_P2003_185.pep.xml	SGNTFRPEVHLLPPPSEELALNELVTLTCLAR	SGNTFR[157]PEVHLLPPPSEELALNELVTLTCLAR	32	4	6931.037	3575.8828	3575.8523	894.978	894.9704	3573.8499	894.4698	2.0024	0.03221	16.468	15.817	0.8515	2	0	0	0	29C(57.0215), 6R(0.9840)	NA	FALSE	sp|P01876|IGHA1_HUMAN	P01876	IGHA1_HUMAN	IGHA1	Immunoglobulin heavy constant alpha 1	IGHA2	sp|P01877|IGHA2_HUMAN
CK_P2003_185.119979.119979.3	interact-CK_P2003_185.pep.xml	VDIPALGVSVTFNGQVFQAR	VDIPALGVSVTFNGQVFQAR[157]	20	3	6946.604	2118.138	2118.1147	707.0533	707.0455	2118.1108	707.0442	0.0039	0.30620000000000003	11.556	11.554	0.9459	2	0	0	0	20R(0.9840)	NA	TRUE	sp|Q9HC84|MUC5B_HUMAN	Q9HC84	MUC5B_HUMAN	MUC5B	Mucin-5B	NA	NA
CK_P2003_185.120414.120414.3	interact-CK_P2003_185.pep.xml	HVEDVPAFQALGSLNDLQFFR	HVEDVPAFQALGSLNDLQFFR[157]	21	3	6969.788	2403.2026	2403.1848	802.0748	802.0689	2403.1858	802.0692	-9e-4	9.259e-8	27.124	24.792	0.9999	2	0	0	0	21R(0.9840)	NA	TRUE	sp|P25311|ZA2G_HUMAN	P25311	ZA2G_HUMAN	AZGP1	Zinc-alpha-2-glycoprotein	NA	NA
CK_P2003_185.120515.120515.2	interact-CK_P2003_185.pep.xml	DAGFYWCLTNGDTLWR	DAGFYWCLTNGDTLWR[157]	16	2	6975.245	1974.8733	1974.8518	988.4439	988.4332	1974.8569	988.4357	-0.005	7.704e-5	22.718	22.189	0.9999	2	0	0	0	16R(0.9840), 7C(57.0215)	NA	TRUE	sp|P01833|PIGR_HUMAN	P01833	PIGR_HUMAN	PIGR	Polymeric immunoglobulin receptor	NA	NA
CK_P2003_185.120930.120930.2	interact-CK_P2003_185.pep.xml	DAGFYWCLTNGDTLWR	DAGFYWCLTNGDTLWR[157]	16	2	6997.278	1974.8734	1974.8523	988.444	988.4334	1974.8569	988.4357	-0.0045	3.429e-6	27.005	26.401	1	2	0	0	0	16R(0.9840), 7C(57.0215)	NA	TRUE	sp|P01833|PIGR_HUMAN	P01833	PIGR_HUMAN	PIGR	Polymeric immunoglobulin receptor	NA	NA
CK_P2003_185.121140.121140.2	interact-CK_P2003_185.pep.xml	DAGFYWCLTNGDTLWR	DAGFYWCLTNGDTLWR[157]	16	2	7008.365	1974.8711	1974.8517	988.4428	988.4331	1974.8569	988.4357	-0.0051	1.146e-7	29.117	28.533	1	2	0	0	0	16R(0.9840), 7C(57.0215)	NA	TRUE	sp|P01833|PIGR_HUMAN	P01833	PIGR_HUMAN	PIGR	Polymeric immunoglobulin receptor	NA	NA
CK_P2003_185.121351.121351.2	interact-CK_P2003_185.pep.xml	DAGFYWCLTNGDTLWR	DAGFYWCLTNGDTLWR[157]	16	2	7019.388	1974.8687	1974.849	988.4416	988.4318	1974.8569	988.4357	-0.0078	1.544e-8	31.12	26.464	1	2	0	0	0	16R(0.9840), 7C(57.0215)	NA	TRUE	sp|P01833|PIGR_HUMAN	P01833	PIGR_HUMAN	PIGR	Polymeric immunoglobulin receptor	NA	NA
CK_P2003_185.121772.121772.2	interact-CK_P2003_185.pep.xml	DAGFYWCLTNGDTLWR	DAGFYWCLTNGDTLWR[157]	16	2	7041.256	1974.8699	1974.8494	988.4422	988.432	1974.8569	988.4357	-0.0075	3.04e-5	25.004	24.42	1	2	0	0	0	16R(0.9840), 7C(57.0215)	NA	TRUE	sp|P01833|PIGR_HUMAN	P01833	PIGR_HUMAN	PIGR	Polymeric immunoglobulin receptor	NA	NA
CK_P2003_185.121984.121984.2	interact-CK_P2003_185.pep.xml	DAGFYWCLTNGDTLWR	DAGFYWCLTNGDTLWR[157]	16	2	7052.313	1974.8737	1974.8529	988.4441	988.4337	1974.8569	988.4357	-0.0039	2.409e-4	24.973	24.419	0.9997	2	0	0	0	16R(0.9840), 7C(57.0215)	NA	TRUE	sp|P01833|PIGR_HUMAN	P01833	PIGR_HUMAN	PIGR	Polymeric immunoglobulin receptor	NA	NA
CK_P2003_185.122225.122225.3	interact-CK_P2003_185.pep.xml	DAGFYWCLTNGDTLWR	DAGFYWCLTNGDTLWR[157]	16	3	7064.919	1974.8728	1974.858	659.2982	659.2933	1974.8569	659.2929	0.0011	0.001271	13.083	12.87	0.9998	2	0	0	0	16R(0.9840), 7C(57.0215)	NA	TRUE	sp|P01833|PIGR_HUMAN	P01833	PIGR_HUMAN	PIGR	Polymeric immunoglobulin receptor	NA	NA
CK_P2003_185.122426.122426.2	interact-CK_P2003_185.pep.xml	DAGFYWCLTNGDTLWR	DAGFYWCLTNGDTLWR[157]	16	2	7075.605	1974.8789	1974.855	988.4467	988.4348	1974.8569	988.4357	-0.0019	6.558e-4	23.233	19.128	0.9996	2	0	0	0	16R(0.9840), 7C(57.0215)	NA	TRUE	sp|P01833|PIGR_HUMAN	P01833	PIGR_HUMAN	PIGR	Polymeric immunoglobulin receptor	NA	NA
CK_P2003_185.122638.122638.2	interact-CK_P2003_185.pep.xml	DAGFYWCLTNGDTLWR	DAGFYWCLTNGDTLWR[157]	16	2	7086.846	1974.8802	1974.8586	988.4474	988.4366	1974.8569	988.4357	0.0017	0.02617	17.829	15.703	0.9922	2	0	0	0	16R(0.9840), 7C(57.0215)	NA	TRUE	sp|P01833|PIGR_HUMAN	P01833	PIGR_HUMAN	PIGR	Polymeric immunoglobulin receptor	NA	NA
CK_P2003_185.122850.122850.2	interact-CK_P2003_185.pep.xml	DAGFYWCLTNGDTLWR	DAGFYWCLTNGDTLWR[157]	16	2	7098.129	1974.8824	1974.8591	988.4485	988.4368	1974.8569	988.4357	0.0022	0.01566	17.721	17.25	0.9945	2	0	0	0	16R(0.9840), 7C(57.0215)	NA	TRUE	sp|P01833|PIGR_HUMAN	P01833	PIGR_HUMAN	PIGR	Polymeric immunoglobulin receptor	NA	NA
CK_P2003_185.122939.122939.4	interact-CK_P2003_185.pep.xml	SGNTFRPEVHLLPPPSEELALNELVTLTCLAR	SGNTFRPEVHLLPPPSEELALNELVTLTCLAR[157]	32	4	7102.879	3575.8987	3575.8604	894.982	894.9724	3573.8499	894.4698	2.0105	0.06205	14.329	14.329	0.791	2	0	0	0	29C(57.0215), 32R(0.9840)	NA	FALSE	sp|P01876|IGHA1_HUMAN	P01876	IGHA1_HUMAN	IGHA1	Immunoglobulin heavy constant alpha 1	IGHA2	sp|P01877|IGHA2_HUMAN
CK_P2003_185.123051.123051.2	interact-CK_P2003_185.pep.xml	DAGFYWCLTNGDTLWR	DAGFYWCLTNGDTLWR[157]	16	2	7108.996	1974.8718	1974.8588	988.4432	988.4367	1974.8569	988.4357	0.0018	0.00129	16.899	16.592	0.9993	2	0	0	0	16R(0.9840), 7C(57.0215)	NA	TRUE	sp|P01833|PIGR_HUMAN	P01833	PIGR_HUMAN	PIGR	Polymeric immunoglobulin receptor	NA	NA
CK_P2003_185.123684.123684.4	interact-CK_P2003_185.pep.xml	LDGPFAVCHDTLDPRPFLEQCVYDLCVVGGER	LDGPFAVCHDTLDPR[157]PFLEQCVYDLCVVGGER	32	4	7143.408	3735.7573	3735.7302	934.9466	934.9398	3734.7166	934.6864	1.0137	0.02359	14.009	14.009	0.9631	2	0	0	0	15R(0.9840), 21C(57.0215), 26C(57.0215), 8C(57.0215)	NA	TRUE	sp|Q9Y6R7|FCGBP_HUMAN	Q9Y6R7	FCGBP_HUMAN	FCGBP	IgGFc-binding protein	NA	NA
CK_P2003_185.12485.12485.3	interact-CK_P2003_185.pep.xml	LEALKENGGAR	LEALKENGGAR[157]	11	3	1513.679	1157.6116	1157.604	386.8778	386.8753	1157.6039	386.8752	1e-4	0.007497	15.349	11.593	0.9838	2	1	0	0	11R(0.9840)	NA	TRUE	sp|P02647|APOA1_HUMAN	P02647	APOA1_HUMAN	APOA1	Apolipoprotein A-I	NA	NA
CK_P2003_185.12964.12964.3	interact-CK_P2003_185.pep.xml	EQAPHCICANGR	EQAPHCICANGR[157]	12	3	1537.551	1412.6033	1412.5917	471.875	471.8712	1412.5925	471.8714	-8e-4	0.3015	14.583	11.121	0.9474	2	0	0	0	12R(0.9840), 6C(57.0215), 8C(57.0215)	NA	TRUE	sp|P01023|A2MG_HUMAN	P01023	A2MG_HUMAN	A2M	Alpha-2-macroglobulin	NA	NA
CK_P2003_185.13361.13361.3	interact-CK_P2003_185.pep.xml	LEALKENGGAR	LEALKENGGAR[157]	11	3	1557.481	1157.6125	1157.6035	386.8781	386.8751	1157.6039	386.8752	-3e-4	0.1032	13.183	10.487	0.835	2	1	0	0	11R(0.9840)	NA	TRUE	sp|P02647|APOA1_HUMAN	P02647	APOA1_HUMAN	APOA1	Apolipoprotein A-I	NA	NA
CK_P2003_185.133801.133801.3	interact-CK_P2003_185.pep.xml	FQSSAVMALQEAREAYLVGLFEDTNLCAIHAK	FQSSAVM[147]ALQEAR[157]EAYLVGLFEDTNLCAIHAK	32	3	7779.408	3599.8967	3599.8511	1200.9728	1200.9576	3598.7437	1200.5885	1.1074	0	60.477	10.231	1	2	1	0	0	13R(0.9840), 27C(57.0215), 7M(15.9949)	NA	TRUE	tr|Q5TEC6|Q5TEC6_HUMAN	Q5TEC6	Q5TEC6_HUMAN	HIST2H3PS2	Histone H3	NA	NA
CK_P2003_185.133837.133837.4	interact-CK_P2003_185.pep.xml	FQSSAVMALQEAREAYLVGLFEDTNLCAIHAK	FQSSAVM[147]ALQEAR[157]EAYLVGLFEDTNLCAIHAK	32	4	7781.36	3599.8965	3599.864	900.9814	900.9733	3598.7437	900.6932	1.1204	3.116e-7	24.95	12.155	1	2	1	0	0	13R(0.9840), 27C(57.0215), 7M(15.9949)	NA	TRUE	tr|Q5TEC6|Q5TEC6_HUMAN	Q5TEC6	Q5TEC6_HUMAN	HIST2H3PS2	Histone H3	NA	NA
CK_P2003_185.134232.134232.3	interact-CK_P2003_185.pep.xml	IAKEEIFGPVQEILRFK	IAKEEIFGPVQEILR[157]FK	17	3	7802.224	2017.1323	2017.1172	673.3847	673.3797	2017.1246	673.3821	-0.0073	0.01503	19.109	14.102	0.9079	2	2	0	0	15R(0.9840)	NA	TRUE	sp|O94788|AL1A2_HUMAN	O94788	AL1A2_HUMAN	ALDH1A2	Retinal dehydrogenase 2	NA	NA
CK_P2003_185.13586.13586.3	interact-CK_P2003_185.pep.xml	LEALKENGGAR	LEALKENGGAR[157]	11	3	1568.761	1157.6108	1157.6038	386.8775	386.8752	1157.6039	386.8752	0	0.01609	16.694	11.641	0.9682	2	1	0	0	11R(0.9840)	NA	TRUE	sp|P02647|APOA1_HUMAN	P02647	APOA1_HUMAN	APOA1	Apolipoprotein A-I	NA	NA
CK_P2003_185.13720.13720.3	interact-CK_P2003_185.pep.xml	RVVRDPQGIR	R[157]VVRDPQGIR	10	3	1575.389	1195.6847	1195.6763	399.5688	399.566	1195.6785	399.5668	-0.0021	0.003118	15.23	11.991	0.9935	2	1	0	0	1R(0.9840)	NA	TRUE	sp|P61626|LYSC_HUMAN	P61626	LYSC_HUMAN	LYZ	Lysozyme C	NA	NA
CK_P2003_185.13841.13841.3	interact-CK_P2003_185.pep.xml	LLPPPKNER	LLPPPKNER[157]	9	3	1581.473	1063.6099	1063.6021	355.5439	355.5413	1063.6024	355.5414	-3e-4	0.163	13.651	9.581	0.7643	2	1	0	0	9R(0.9840)	NA	TRUE	sp|Q6P5S2|LEG1H_HUMAN	Q6P5S2	LEG1H_HUMAN	LEG1	Protein LEG1 homolog	NA	NA
CK_P2003_185.14673.14673.3	interact-CK_P2003_185.pep.xml	HSRACQQFLK	HSR[157]ACQQFLK	10	3	1622.828	1274.6259	1274.6174	425.8826	425.8797	1274.6189	425.8802	-0.0014	4.103e-6	18.714	14.147	0.9971	2	1	0	0	3R(0.9840), 5C(57.0215)	NA	TRUE	sp|Q6UXB2|CXL17_HUMAN	Q6UXB2	CXL17_HUMAN	CXCL17	C-X-C motif chemokine 17	NA	NA
CK_P2003_185.14729.14729.1	interact-CK_P2003_185.pep.xml	SAQCLRYK	SAQCLR[157]YK	8	1	1625.586	1025.5029	1025.4952	1026.5102	1026.5025	1025.4963	1026.5036	-0.001	0.06453	14.261	11.549	0.8042	2	1	0	0	4C(57.0215), 6R(0.9840)	NA	TRUE	sp|P03973|SLPI_HUMAN	P03973	SLPI_HUMAN	SLPI	Antileukoproteinase	NA	NA
CK_P2003_185.14846.14846.2	interact-CK_P2003_185.pep.xml	SAQCLRYK	SAQCLR[157]YK	8	2	1631.332	1025.503	1025.496	513.7588	513.7553	1025.4963	513.7554	-3e-4	0.001121	18.599	11.936	0.9823	2	1	0	0	4C(57.0215), 6R(0.9840)	NA	TRUE	sp|P03973|SLPI_HUMAN	P03973	SLPI_HUMAN	SLPI	Antileukoproteinase	NA	NA
CK_P2003_185.15320.15320.3	interact-CK_P2003_185.pep.xml	VVSTHEQVLRTK	VVSTHEQVLR[157]TK	12	3	1654.579	1396.7766	1396.7661	466.5995	466.596	1396.7673	466.5964	-0.0011	0.124	14.127	9.827	0.8104	2	1	0	0	10R(0.9840)	NA	TRUE	sp|P02533|K1C14_HUMAN	P02533	K1C14_HUMAN	KRT14	Keratin, type I cytoskeletal 14	NA	NA
CK_P2003_185.15945.15945.2	interact-CK_P2003_185.pep.xml	AAGSRDVSLAK	AAGSR[157]DVSLAK	11	2	1685.395	1074.5441	1074.5328	538.2793	538.2737	1074.5668	538.2907	-0.0338	1.837e-6	25.602	13.613	1	2	1	0	0	5R(0.9840)	NA	TRUE	sp|P01833|PIGR_HUMAN	P01833	PIGR_HUMAN	PIGR	Polymeric immunoglobulin receptor	NA	NA
CK_P2003_185.15980.15980.3	interact-CK_P2003_185.pep.xml	GPPPASAPVGGTVTLR	GPPPASAPVGGTVTLR[157]	16	3	1687.172	1476.8037	1476.7949	493.2752	493.2722	1476.7936	493.2718	0.0013	0.04124	13.694	11.147	0.9943	2	0	0	0	16R(0.9840)	NA	TRUE	sp|Q9ULE0|WWC3_HUMAN	Q9ULE0	WWC3_HUMAN	WWC3	Protein WWC3	NA	NA
CK_P2003_185.16041.16041.2	interact-CK_P2003_185.pep.xml	AAGSRDVSLAK	AAGSR[157]DVSLAK	11	2	1690.229	1074.5785	1074.5726	538.2965	538.2936	1074.5668	538.2907	0.0059	1.904e-6	23.362	17.242	1	2	1	0	0	5R(0.9840)	NA	TRUE	sp|P01833|PIGR_HUMAN	P01833	PIGR_HUMAN	PIGR	Polymeric immunoglobulin receptor	NA	NA
CK_P2003_185.16193.16193.3	interact-CK_P2003_185.pep.xml	GPPPASAPVGGTVTLR	GPPPASAPVGGTVTLR[157]	16	3	1697.751	1476.8044	1476.7942	493.2754	493.272	1476.7936	493.2718	6e-4	0.1491	13.806	9.861	0.9808	2	0	0	0	16R(0.9840)	NA	TRUE	sp|Q9ULE0|WWC3_HUMAN	Q9ULE0	WWC3_HUMAN	WWC3	Protein WWC3	NA	NA
CK_P2003_185.17249.17249.3	interact-CK_P2003_185.pep.xml	DQADGSRASVDSGSSEEQGGSSR	DQADGSR[157]ASVDSGSSEEQGGSSR	23	3	1750.207	2268.9585	2268.9385	757.3268	757.3201	2268.9326	757.3181	0.0059	1.078e-5	32.37	11.064	0.9976	2	1	0	0	7R(0.9840)	NA	TRUE	sp|P01833|PIGR_HUMAN	P01833	PIGR_HUMAN	PIGR	Polymeric immunoglobulin receptor	NA	NA
CK_P2003_185.20006.20006.2	interact-CK_P2003_185.pep.xml	DSTIHVEENGQSSESR	DSTIHVEENGQSSESR[157]	16	2	1885.307	1774.7687	1774.7589	888.3916	888.3867	1774.7605	888.3875	-0.0015	0.001015	20.474	15.322	0.9995	2	0	0	0	16R(0.9840)	NA	TRUE	sp|P55259|GP2_HUMAN	P55259	GP2_HUMAN	GP2	Pancreatic secretory granule membrane major glycoprotein GP2	NA	NA
CK_P2003_185.20605.20605.3	interact-CK_P2003_185.pep.xml	GHRQLSLPR	GHR[157]QLSLPR	9	3	1914.648	1063.5947	1063.5881	355.5388	355.5366	1063.5886	355.5368	-4e-4	0.06076	16.224	13.504	0.8922	2	1	0	0	3R(0.9840)	NA	TRUE	sp|Q16378|PROL4_HUMAN	Q16378	PROL4_HUMAN	PRR4	Proline-rich protein 4	NA	NA
CK_P2003_185.20648.20648.2	interact-CK_P2003_185.pep.xml	GHRQLSLPR	GHR[157]QLSLPR	9	2	1916.738	1063.5945	1063.5864	532.8045	532.8005	1063.5886	532.8016	-0.0021	3.869e-4	20.05	15.694	0.9895	2	1	0	0	3R(0.9840)	NA	TRUE	sp|Q16378|PROL4_HUMAN	Q16378	PROL4_HUMAN	PRR4	Proline-rich protein 4	NA	NA
CK_P2003_185.20808.20808.2	interact-CK_P2003_185.pep.xml	AFVNCDENSR	AFVNCDENSR[157]	10	2	1924.587	1211.4956	1211.4861	606.7551	606.7503	1211.4877	606.7511	-0.0015	0.001203	18.912	18.446	0.9994	2	0	0	0	10R(0.9840), 5C(57.0215)	NA	TRUE	sp|P01833|PIGR_HUMAN	P01833	PIGR_HUMAN	PIGR	Polymeric immunoglobulin receptor	NA	NA
CK_P2003_185.20830.20830.3	interact-CK_P2003_185.pep.xml	GHRQLSLPR	GHR[157]QLSLPR	9	3	1925.653	1063.5967	1063.5881	355.5395	355.5366	1063.5886	355.5368	-4e-4	0.002471	18.532	14.343	0.9954	2	1	0	0	3R(0.9840)	NA	TRUE	sp|Q16378|PROL4_HUMAN	Q16378	PROL4_HUMAN	PRR4	Proline-rich protein 4	NA	NA
CK_P2003_185.20871.20871.2	interact-CK_P2003_185.pep.xml	GHRQLSLPR	GHR[157]QLSLPR	9	2	1927.662	1063.5958	1063.5863	532.8052	532.8004	1063.5886	532.8016	-0.0022	1.212e-5	24.167	16.74	1	2	1	0	0	3R(0.9840)	NA	TRUE	sp|Q16378|PROL4_HUMAN	Q16378	PROL4_HUMAN	PRR4	Proline-rich protein 4	NA	NA
CK_P2003_185.21060.21060.3	interact-CK_P2003_185.pep.xml	GHRQLSLPR	GHR[157]QLSLPR	9	3	1936.867	1063.5994	1063.5889	355.5404	355.5369	1063.5886	355.5368	2e-4	0.005094	17.009	14.307	0.9893	2	1	0	0	3R(0.9840)	NA	TRUE	sp|Q16378|PROL4_HUMAN	Q16378	PROL4_HUMAN	PRR4	Proline-rich protein 4	NA	NA
CK_P2003_185.21082.21082.2	interact-CK_P2003_185.pep.xml	GHRQLSLPR	GHR[157]QLSLPR	9	2	1937.937	1063.598	1063.5876	532.8063	532.8011	1063.5886	532.8016	-9e-4	9.624e-5	22.385	16.622	0.9962	2	1	0	0	3R(0.9840)	NA	TRUE	sp|Q16378|PROL4_HUMAN	Q16378	PROL4_HUMAN	PRR4	Proline-rich protein 4	NA	NA
CK_P2003_185.21270.21270.3	interact-CK_P2003_185.pep.xml	GHRQLSLPR	GHR[157]QLSLPR	9	3	1947.112	1063.5957	1063.5889	355.5392	355.5369	1063.5886	355.5368	2e-4	0.007173	16.719	14.235	0.9845	2	1	0	0	3R(0.9840)	NA	TRUE	sp|Q16378|PROL4_HUMAN	Q16378	PROL4_HUMAN	PRR4	Proline-rich protein 4	NA	NA
CK_P2003_185.21321.21321.2	interact-CK_P2003_185.pep.xml	GHRQLSLPR	GHR[157]QLSLPR	9	2	1949.534	1063.5961	1063.5892	532.8053	532.8019	1063.5886	532.8016	6e-4	1.356e-4	19.215	16.188	0.9941	2	1	0	0	3R(0.9840)	NA	TRUE	sp|Q16378|PROL4_HUMAN	Q16378	PROL4_HUMAN	PRR4	Proline-rich protein 4	NA	NA
CK_P2003_185.21487.21487.3	interact-CK_P2003_185.pep.xml	GHRQLSLPR	GHR[157]QLSLPR	9	3	1957.617	1063.5961	1063.5881	355.5393	355.5366	1063.5886	355.5368	-4e-4	0.0899	16.686	14.193	0.8516	2	1	0	0	3R(0.9840)	NA	TRUE	sp|Q16378|PROL4_HUMAN	Q16378	PROL4_HUMAN	PRR4	Proline-rich protein 4	NA	NA
CK_P2003_185.21559.21559.2	interact-CK_P2003_185.pep.xml	GHRQLSLPR	GHR[157]QLSLPR	9	2	1961.125	1063.5958	1063.5901	532.8052	532.8023	1063.5886	532.8016	0.0015	0.002659	18.695	16.619	0.9632	2	1	0	0	3R(0.9840)	NA	TRUE	sp|Q16378|PROL4_HUMAN	Q16378	PROL4_HUMAN	PRR4	Proline-rich protein 4	NA	NA
CK_P2003_185.21764.21764.4	interact-CK_P2003_185.pep.xml	QEPERNECFLQHK	QEPER[157]NECFLQHK	13	4	1971.303	1714.783	1714.7723	429.703	429.7004	1714.7732	429.7006	-8e-4	0.01735	16.575	12.759	0.9735	2	1	0	0	5R(0.9840), 8C(57.0215)	NA	TRUE	sp|P02768|ALBU_HUMAN	P02768	ALBU_HUMAN	ALB	Serum albumin	NA	NA
CK_P2003_185.21923.21923.3	interact-CK_P2003_185.pep.xml	GHRQLSLPR	GHR[157]QLSLPR	9	3	1979.264	1063.5951	1063.5876	355.539	355.5365	1063.5886	355.5368	-9e-4	0.07645	15.043	11.729	0.8694	2	1	0	0	3R(0.9840)	NA	TRUE	sp|Q16378|PROL4_HUMAN	Q16378	PROL4_HUMAN	PRR4	Proline-rich protein 4	NA	NA
CK_P2003_185.22011.22011.2	interact-CK_P2003_185.pep.xml	AEACVCTYNGQR	AEACVCTYNGQR[157]	12	2	1983.576	1428.5883	1428.5796	715.3014	715.2971	1428.5762	715.2954	0.0034	0.005087	20.674	11.457	0.997	2	0	0	0	12R(0.9840), 4C(57.0215), 6C(57.0215)	NA	TRUE	sp|P98088|MUC5A_HUMAN	P98088	MUC5A_HUMAN	MUC5AC	Mucin-5AC	NA	NA
CK_P2003_185.22145.22145.3	interact-CK_P2003_185.pep.xml	GHRQLSLPR	GHR[157]QLSLPR	9	3	1990.198	1063.5955	1063.588	355.5391	355.5366	1063.5886	355.5368	-5e-4	0.005937	16.192	13.344	0.9873	2	1	0	0	3R(0.9840)	NA	TRUE	sp|Q16378|PROL4_HUMAN	Q16378	PROL4_HUMAN	PRR4	Proline-rich protein 4	NA	NA
CK_P2003_185.22221.22221.4	interact-CK_P2003_185.pep.xml	QEPERNECFLQHK	QEPER[157]NECFLQHK	13	4	1994.022	1714.7861	1714.7723	429.7038	429.7004	1714.7732	429.7006	-8e-4	0.0442	13.805	13.474	0.9479	2	1	0	0	5R(0.9840), 8C(57.0215)	NA	TRUE	sp|P02768|ALBU_HUMAN	P02768	ALBU_HUMAN	ALB	Serum albumin	NA	NA
CK_P2003_185.22234.22234.3	interact-CK_P2003_185.pep.xml	QEPERNECFLQHK	QEPER[157]NECFLQHK	13	3	1994.605	1714.786	1714.7749	572.6026	572.5989	1714.7732	572.5983	0.0017	0.08171	15.307	11.999	0.8622	2	1	0	0	5R(0.9840), 8C(57.0215)	NA	TRUE	sp|P02768|ALBU_HUMAN	P02768	ALBU_HUMAN	ALB	Serum albumin	NA	NA
CK_P2003_185.22236.22236.2	interact-CK_P2003_185.pep.xml	AEACVCTYNGQR	AEACVCTYNGQR[157]	12	2	1994.81	1428.5903	1428.5795	715.3024	715.297	1428.5762	715.2954	0.0033	7.939e-4	22.901	14.888	0.9994	2	0	0	0	12R(0.9840), 4C(57.0215), 6C(57.0215)	NA	TRUE	sp|P98088|MUC5A_HUMAN	P98088	MUC5A_HUMAN	MUC5AC	Mucin-5AC	NA	NA
CK_P2003_185.22378.22378.3	interact-CK_P2003_185.pep.xml	GHRQLSLPR	GHR[157]QLSLPR	9	3	2001.749	1063.5956	1063.5876	355.5391	355.5365	1063.5886	355.5368	-9e-4	0.01927	14.484	11.757	0.9629	2	1	0	0	3R(0.9840)	NA	TRUE	sp|Q16378|PROL4_HUMAN	Q16378	PROL4_HUMAN	PRR4	Proline-rich protein 4	NA	NA
CK_P2003_185.22450.22450.2	interact-CK_P2003_185.pep.xml	AEACVCTYNGQR	AEACVCTYNGQR[157]	12	2	2005.349	1428.5901	1428.5796	715.3023	715.2971	1428.5762	715.2954	0.0034	0.001428	22.881	13.746	0.9989	2	0	0	0	12R(0.9840), 4C(57.0215), 6C(57.0215)	NA	TRUE	sp|P98088|MUC5A_HUMAN	P98088	MUC5A_HUMAN	MUC5AC	Mucin-5AC	NA	NA
CK_P2003_185.23200.23200.2	interact-CK_P2003_185.pep.xml	AAAERGAVELK	AAAER[157]GAVELK	11	2	2042.327	1114.6097	1114.6014	558.3121	558.308	1114.5981	558.3063	0.0033	0.01067	19.45	17.545	0.8016	2	1	0	0	5R(0.9840)	NA	TRUE	sp|Q8NBJ4|GOLM1_HUMAN	Q8NBJ4	GOLM1_HUMAN	GOLM1	Golgi membrane protein 1	NA	NA
CK_P2003_185.23386.23386.2	interact-CK_P2003_185.pep.xml	ARYNAQCQETIR	AR[157]YNAQCQETIR	12	2	2051.567	1509.7142	1509.7012	755.8644	755.8579	1509.6993	755.8569	0.0018	8.757e-7	20.409	16.53	1	2	1	0	0	2R(0.9840), 7C(57.0215)	NA	TRUE	sp|P21741|MK_HUMAN	P21741	MK_HUMAN	MDK	Midkine	NA	NA
CK_P2003_185.23788.23788.2	interact-CK_P2003_185.pep.xml	AEACVCTYNGQR	AEACVCTYNGQR[157]	12	2	2071.276	1428.5872	1428.5768	715.3009	715.2957	1428.5762	715.2954	6e-4	0.0043	20.966	11.753	0.9982	2	0	0	0	12R(0.9840), 4C(57.0215), 6C(57.0215)	NA	TRUE	sp|P98088|MUC5A_HUMAN	P98088	MUC5A_HUMAN	MUC5AC	Mucin-5AC	NA	NA
CK_P2003_185.23839.23839.2	interact-CK_P2003_185.pep.xml	DIAAYRAK	DIAAYR[157]AK	8	2	2073.839	907.482	907.4764	454.7483	454.7455	907.4763	454.7454	1e-4	0.02879	16.456	11.764	0.7988	2	1	0	0	6R(0.9840)	NA	FALSE	sp|P26583|HMGB2_HUMAN	P26583	HMGB2_HUMAN	HMGB2	High mobility group protein B2	HMGB1, SP100	sp|P09429|HMGB1_HUMAN, sp|P23497|SP100_HUMAN
CK_P2003_185.23853.23853.2	interact-CK_P2003_185.pep.xml	WESGYNTR	WESGYNTR[157]	8	2	2074.563	1012.4366	1012.4297	507.2256	507.2221	1012.425	507.2198	0.0047	0.05943	14.404	11.345	0.9137	2	0	0	0	8R(0.9840)	NA	TRUE	sp|P61626|LYSC_HUMAN	P61626	LYSC_HUMAN	LYZ	Lysozyme C	NA	NA
CK_P2003_185.24005.24005.2	interact-CK_P2003_185.pep.xml	AEACVCTYNGQR	AEACVCTYNGQR[157]	12	2	2082.009	1428.588	1428.5778	715.3013	715.2962	1428.5762	715.2954	0.0016	1.947e-6	22.759	13.529	1	2	0	0	0	12R(0.9840), 4C(57.0215), 6C(57.0215)	NA	TRUE	sp|P98088|MUC5A_HUMAN	P98088	MUC5A_HUMAN	MUC5AC	Mucin-5AC	NA	NA
CK_P2003_185.25180.25180.2	interact-CK_P2003_185.pep.xml	CGLGINSR	CGLGINSR[157]	8	2	2139.645	876.4187	876.4129	439.2166	439.2137	876.4124	439.2135	5e-4	0.003061	18.695	15.121	0.9986	2	0	0	0	1C(57.0215), 8R(0.9840)	NA	TRUE	sp|P01833|PIGR_HUMAN	P01833	PIGR_HUMAN	PIGR	Polymeric immunoglobulin receptor	NA	NA
CK_P2003_185.25323.25323.2	interact-CK_P2003_185.pep.xml	MSLVNSR	MSLVNSR[157]	7	2	2146.756	806.403	806.3968	404.2088	404.2057	806.3956	404.2051	0.0012	0.2085	13.136	10.256	0.9524	2	0	0	0	7R(0.9840)	NA	FALSE	sp|P01036|CYTS_HUMAN	P01036	CYTS_HUMAN	CST4	Cystatin-S	CST2	sp|P09228|CYTT_HUMAN
CK_P2003_185.25391.25391.2	interact-CK_P2003_185.pep.xml	CGLGINSR	CGLGINSR[157]	8	2	2150.079	876.4198	876.413	439.2172	439.2138	876.4124	439.2135	6e-4	0.03337	17.13	15.264	0.9907	2	0	0	0	1C(57.0215), 8R(0.9840)	NA	TRUE	sp|P01833|PIGR_HUMAN	P01833	PIGR_HUMAN	PIGR	Polymeric immunoglobulin receptor	NA	NA
CK_P2003_185.25953.25953.2	interact-CK_P2003_185.pep.xml	MSLVNSR	MSLVNSR[157]	7	2	2178.096	806.4025	806.3961	404.2085	404.2053	806.3956	404.2051	5e-4	0.2103	13.264	10.477	0.9518	2	0	0	0	7R(0.9840)	NA	FALSE	sp|P01036|CYTS_HUMAN	P01036	CYTS_HUMAN	CST4	Cystatin-S	CST2	sp|P09228|CYTT_HUMAN
CK_P2003_185.26163.26163.2	interact-CK_P2003_185.pep.xml	MSLVNSR	MSLVNSR[157]	7	2	2188.523	806.4033	806.3957	404.2089	404.2051	806.3956	404.2051	1e-4	0.2444	13.204	10.451	0.9393	2	0	0	0	7R(0.9840)	NA	FALSE	sp|P01036|CYTS_HUMAN	P01036	CYTS_HUMAN	CST4	Cystatin-S	CST2	sp|P09228|CYTT_HUMAN
CK_P2003_185.26568.26568.3	interact-CK_P2003_185.pep.xml	SCHLAMAPNHAVVSR	SCHLAMAPNHAVVSR[157]	15	3	2208.726	1649.7887	1649.7764	550.9368	550.9327	1649.7766	550.9328	-1e-4	1.096e-7	26.573	24.814	0.9999	2	0	0	0	15R(0.9840), 2C(57.0215)	NA	TRUE	sp|P02788|TRFL_HUMAN	P02788	TRFL_HUMAN	LTF	Lactotransferrin	NA	NA
CK_P2003_185.26838.26838.2	interact-CK_P2003_185.pep.xml	SSDYFGNGR	SSDYFGNGR[157]	9	2	2222.217	1002.4097	1002.4037	502.2121	502.2091	1002.4042	502.2094	-4e-4	0.00597	18.901	16.526	0.9976	2	0	0	0	9R(0.9840)	NA	FALSE	sp|P04745|AMY1_HUMAN	P04745	AMY1_HUMAN	AMY1C	Alpha-amylase 1	AMY2A, AMY2B	sp|P04746|AMYP_HUMAN, sp|P19961|AMY2B_HUMAN
CK_P2003_185.26899.26899.2	interact-CK_P2003_185.pep.xml	CGLGINSR	CGLGINSR[157]	8	2	2225.303	876.4183	876.4116	439.2164	439.2131	876.4124	439.2135	-6e-4	0.05789	16.906	12.945	0.9861	2	0	0	0	1C(57.0215), 8R(0.9840)	NA	TRUE	sp|P01833|PIGR_HUMAN	P01833	PIGR_HUMAN	PIGR	Polymeric immunoglobulin receptor	NA	NA
CK_P2003_185.27053.27053.2	interact-CK_P2003_185.pep.xml	SSDYFGNGR	SSDYFGNGR[157]	9	2	2232.968	1002.4097	1002.4031	502.2121	502.2088	1002.4042	502.2094	-0.001	0.02967	14.308	13.901	0.9915	2	0	0	0	9R(0.9840)	NA	FALSE	sp|P04745|AMY1_HUMAN	P04745	AMY1_HUMAN	AMY1C	Alpha-amylase 1	AMY2A, AMY2B	sp|P04746|AMYP_HUMAN, sp|P19961|AMY2B_HUMAN
CK_P2003_185.27109.27109.2	interact-CK_P2003_185.pep.xml	CGLGINSR	CGLGINSR[157]	8	2	2235.814	876.4165	876.4116	439.2155	439.2131	876.4124	439.2135	-6e-4	0.05207	16.88	12.398	0.9872	2	0	0	0	1C(57.0215), 8R(0.9840)	NA	TRUE	sp|P01833|PIGR_HUMAN	P01833	PIGR_HUMAN	PIGR	Polymeric immunoglobulin receptor	NA	NA
CK_P2003_185.27428.27428.2	interact-CK_P2003_185.pep.xml	SSDYFGNGR	SSDYFGNGR[157]	9	2	2251.524	1002.4083	1002.4034	502.2114	502.209	1002.4042	502.2094	-8e-4	0.01932	18.683	14.951	0.9937	2	0	0	0	9R(0.9840)	NA	FALSE	sp|P04745|AMY1_HUMAN	P04745	AMY1_HUMAN	AMY1C	Alpha-amylase 1	AMY2A, AMY2B	sp|P04746|AMYP_HUMAN, sp|P19961|AMY2B_HUMAN
CK_P2003_185.27655.27655.2	interact-CK_P2003_185.pep.xml	SSDYFGNGR	SSDYFGNGR[157]	9	2	2262.745	1002.4103	1002.4033	502.2124	502.2089	1002.4042	502.2094	-9e-4	0.0274	20.749	13.767	0.9919	2	0	0	0	9R(0.9840)	NA	FALSE	sp|P04745|AMY1_HUMAN	P04745	AMY1_HUMAN	AMY1C	Alpha-amylase 1	AMY2A, AMY2B	sp|P04746|AMYP_HUMAN, sp|P19961|AMY2B_HUMAN
CK_P2003_185.27812.27812.1	interact-CK_P2003_185.pep.xml	SSDYFGNGR	SSDYFGNGR[157]	9	1	2270.397	1002.4099	1002.403	1003.4172	1003.4103	1002.4042	1003.4115	-0.0012	0.2205	14.126	11.718	0.9004	2	0	0	0	9R(0.9840)	NA	FALSE	sp|P04745|AMY1_HUMAN	P04745	AMY1_HUMAN	AMY1C	Alpha-amylase 1	AMY2A, AMY2B	sp|P04746|AMYP_HUMAN, sp|P19961|AMY2B_HUMAN
CK_P2003_185.27864.27864.2	interact-CK_P2003_185.pep.xml	SSDYFGNGR	SSDYFGNGR[157]	9	2	2273.001	1002.4103	1002.4033	502.2124	502.2089	1002.4042	502.2094	-9e-4	0.01131	20.784	13.813	0.9958	2	0	0	0	9R(0.9840)	NA	FALSE	sp|P04745|AMY1_HUMAN	P04745	AMY1_HUMAN	AMY1C	Alpha-amylase 1	AMY2A, AMY2B	sp|P04746|AMYP_HUMAN, sp|P19961|AMY2B_HUMAN
CK_P2003_185.28086.28086.2	interact-CK_P2003_185.pep.xml	SSDYFGNGR	SSDYFGNGR[157]	9	2	2283.785	1002.4108	1002.4026	502.2127	502.2086	1002.4042	502.2094	-0.0015	0.001911	17.502	13.749	0.999	2	0	0	0	9R(0.9840)	NA	FALSE	sp|P04745|AMY1_HUMAN	P04745	AMY1_HUMAN	AMY1C	Alpha-amylase 1	AMY2A, AMY2B	sp|P04746|AMYP_HUMAN, sp|P19961|AMY2B_HUMAN
CK_P2003_185.28197.28197.2	interact-CK_P2003_185.pep.xml	CGLGINSR	CGLGINSR[157]	8	2	2289.213	876.4207	876.4118	439.2176	439.2132	876.4124	439.2135	-4e-4	0.04237	15.699	11.787	0.989	2	0	0	0	1C(57.0215), 8R(0.9840)	NA	TRUE	sp|P01833|PIGR_HUMAN	P01833	PIGR_HUMAN	PIGR	Polymeric immunoglobulin receptor	NA	NA
CK_P2003_185.28264.28264.2	interact-CK_P2003_185.pep.xml	LSSPATLNSR	LSSPATLNSR[157]	10	2	2292.613	1045.5475	1045.5393	523.781	523.7769	1045.5403	523.7774	-9e-4	0.005617	18.137	11.965	0.9977	2	0	0	0	10R(0.9840)	NA	TRUE	sp|P00761|TRYP_PIG	P00761	TRYP_PIG	NA	Trypsin	NA	NA
CK_P2003_185.28320.28320.2	interact-CK_P2003_185.pep.xml	SSDYFGNGR	SSDYFGNGR[157]	9	2	2295.285	1002.4118	1002.404	502.2132	502.2093	1002.4042	502.2094	-1e-4	0.0911	15.662	10.85	0.9801	2	0	0	0	9R(0.9840)	NA	FALSE	sp|P04745|AMY1_HUMAN	P04745	AMY1_HUMAN	AMY1C	Alpha-amylase 1	AMY2A, AMY2B	sp|P04746|AMYP_HUMAN, sp|P19961|AMY2B_HUMAN
CK_P2003_185.28473.28473.2	interact-CK_P2003_185.pep.xml	LSSPATLNSR	LSSPATLNSR[157]	10	2	2302.997	1045.5507	1045.5393	523.7826	523.7769	1045.5403	523.7774	-9e-4	0.009917	17.999	11.807	0.9962	2	0	0	0	10R(0.9840)	NA	TRUE	sp|P00761|TRYP_PIG	P00761	TRYP_PIG	NA	Trypsin	NA	NA
CK_P2003_185.28687.28687.2	interact-CK_P2003_185.pep.xml	LSSPATLNSR	LSSPATLNSR[157]	10	2	2313.681	1045.5474	1045.5394	523.781	523.777	1045.5403	523.7774	-8e-4	0.07554	18.196	15.703	0.9829	2	0	0	0	10R(0.9840)	NA	TRUE	sp|P00761|TRYP_PIG	P00761	TRYP_PIG	NA	Trypsin	NA	NA
CK_P2003_185.28981.28981.2	interact-CK_P2003_185.pep.xml	SSDYFGNGR	SSDYFGNGR[157]	9	2	2328.416	1002.4112	1002.4028	502.2129	502.2087	1002.4042	502.2094	-0.0014	0.01387	19.015	14.105	0.995	2	0	0	0	9R(0.9840)	NA	FALSE	sp|P04745|AMY1_HUMAN	P04745	AMY1_HUMAN	AMY1C	Alpha-amylase 1	AMY2A, AMY2B	sp|P04746|AMYP_HUMAN, sp|P19961|AMY2B_HUMAN
CK_P2003_185.29110.29110.1	interact-CK_P2003_185.pep.xml	SSDYFGNGR	SSDYFGNGR[157]	9	1	2334.756	1002.4109	1002.4035	1003.4182	1003.4108	1002.4042	1003.4115	-6e-4	0.2347	12.018	9.76	0.8921	2	0	0	0	9R(0.9840)	NA	FALSE	sp|P04745|AMY1_HUMAN	P04745	AMY1_HUMAN	AMY1C	Alpha-amylase 1	AMY2A, AMY2B	sp|P04746|AMYP_HUMAN, sp|P19961|AMY2B_HUMAN
CK_P2003_185.29188.29188.2	interact-CK_P2003_185.pep.xml	SSDYFGNGR	SSDYFGNGR[157]	9	2	2338.679	1002.4118	1002.4028	502.2132	502.2087	1002.4042	502.2094	-0.0013	0.009402	20.781	13.879	0.9964	2	0	0	0	9R(0.9840)	NA	FALSE	sp|P04745|AMY1_HUMAN	P04745	AMY1_HUMAN	AMY1C	Alpha-amylase 1	AMY2A, AMY2B	sp|P04746|AMYP_HUMAN, sp|P19961|AMY2B_HUMAN
CK_P2003_185.29336.29336.1	interact-CK_P2003_185.pep.xml	SSDYFGNGR	SSDYFGNGR[157]	9	1	2346.089	1002.4116	1002.4033	1003.4188	1003.4106	1002.4042	1003.4115	-9e-4	0.2305	12.049	9.84	0.8947	2	0	0	0	9R(0.9840)	NA	FALSE	sp|P04745|AMY1_HUMAN	P04745	AMY1_HUMAN	AMY1C	Alpha-amylase 1	AMY2A, AMY2B	sp|P04746|AMYP_HUMAN, sp|P19961|AMY2B_HUMAN
CK_P2003_185.29398.29398.2	interact-CK_P2003_185.pep.xml	SSDYFGNGR	SSDYFGNGR[157]	9	2	2349.129	1002.4114	1002.4029	502.213	502.2087	1002.4042	502.2094	-0.0012	0.02673	20.792	13.907	0.9921	2	0	0	0	9R(0.9840)	NA	FALSE	sp|P04745|AMY1_HUMAN	P04745	AMY1_HUMAN	AMY1C	Alpha-amylase 1	AMY2A, AMY2B	sp|P04746|AMYP_HUMAN, sp|P19961|AMY2B_HUMAN
CK_P2003_185.29548.29548.1	interact-CK_P2003_185.pep.xml	SSDYFGNGR	SSDYFGNGR[157]	9	1	2356.478	1002.4094	1002.4036	1003.4167	1003.4109	1002.4042	1003.4115	-5e-4	0.1086	13.357	11.152	0.956	2	0	0	0	9R(0.9840)	NA	FALSE	sp|P04745|AMY1_HUMAN	P04745	AMY1_HUMAN	AMY1C	Alpha-amylase 1	AMY2A, AMY2B	sp|P04746|AMYP_HUMAN, sp|P19961|AMY2B_HUMAN
CK_P2003_185.29609.29609.2	interact-CK_P2003_185.pep.xml	SSDYFGNGR	SSDYFGNGR[157]	9	2	2359.476	1002.4096	1002.4028	502.2121	502.2087	1002.4042	502.2094	-0.0013	0.03542	18.954	13.906	0.9903	2	0	0	0	9R(0.9840)	NA	FALSE	sp|P04745|AMY1_HUMAN	P04745	AMY1_HUMAN	AMY1C	Alpha-amylase 1	AMY2A, AMY2B	sp|P04746|AMYP_HUMAN, sp|P19961|AMY2B_HUMAN
CK_P2003_185.29805.29805.3	interact-CK_P2003_185.pep.xml	VYKPCGPIQPATCNSR	VYKPCGPIQPATCNSR[157]	16	3	2369.109	1847.8706	1847.8649	616.9641	616.9622	1847.8658	616.9625	-9e-4	1.827e-6	25.643	20.008	0.9999	2	0	0	0	13C(57.0215), 16R(0.9840), 5C(57.0215)	NA	TRUE	sp|Q9HC84|MUC5B_HUMAN	Q9HC84	MUC5B_HUMAN	MUC5B	Mucin-5B	NA	NA
CK_P2003_185.29818.29818.2	interact-CK_P2003_185.pep.xml	SSDYFGNGR	SSDYFGNGR[157]	9	2	2369.795	1002.4101000000001	1002.4037	502.2123	502.2091	1002.4042	502.2094	-4e-4	0.006256	20.882	13.822	0.9975	2	0	0	0	9R(0.9840)	NA	FALSE	sp|P04745|AMY1_HUMAN	P04745	AMY1_HUMAN	AMY1C	Alpha-amylase 1	AMY2A, AMY2B	sp|P04746|AMYP_HUMAN, sp|P19961|AMY2B_HUMAN
CK_P2003_185.30011.30011.3	interact-CK_P2003_185.pep.xml	QSVEADINGLRR	QSVEADINGLR[157]R	12	3	2379.324	1357.7039	1357.6945	453.5752	453.5721	1357.6949	453.5722	-4e-4	5.397e-4	15.86	13.606	0.9998	2	0	0	0	11R(0.9840)	NA	FALSE	sp|P13646|K1C13_HUMAN	P13646	K1C13_HUMAN	KRT13	Keratin, type I cytoskeletal 13	KRT10, KRT15, KRT27, Krt10, Krt13	sp|O77727|K1C15_SHEEP, sp|P02535|K1C10_MOUSE, sp|P08730|K1C13_MOUSE, sp|P13645|K1C10_HUMAN, sp|Q7Z3Y8|K1C27_HUMAN
CK_P2003_185.30027.30027.2	interact-CK_P2003_185.pep.xml	SSDYFGNGR	SSDYFGNGR[157]	9	2	2380.135	1002.4102	1002.4032	502.2124	502.2089	1002.4042	502.2094	-9e-4	0.008869	20.866	13.792	0.9966	2	0	0	0	9R(0.9840)	NA	FALSE	sp|P04745|AMY1_HUMAN	P04745	AMY1_HUMAN	AMY1C	Alpha-amylase 1	AMY2A, AMY2B	sp|P04746|AMYP_HUMAN, sp|P19961|AMY2B_HUMAN
CK_P2003_185.30037.30037.3	interact-CK_P2003_185.pep.xml	VYKPCGPIQPATCNSR	VYKPCGPIQPATCNSR[157]	16	3	2380.575	1847.8772	1847.8649	616.9663	616.9622	1847.8658	616.9625	-9e-4	1.141e-7	25.895	16.186	0.9999	2	0	0	0	13C(57.0215), 16R(0.9840), 5C(57.0215)	NA	TRUE	sp|Q9HC84|MUC5B_HUMAN	Q9HC84	MUC5B_HUMAN	MUC5B	Mucin-5B	NA	NA
CK_P2003_185.30218.30218.3	interact-CK_P2003_185.pep.xml	QSVEADINGLRR	QSVEADINGLR[157]R	12	3	2389.603	1357.704	1357.6943	453.5753	453.572	1357.6949	453.5722	-5e-4	0.01686	18.128	14.823	0.9976	2	0	0	0	11R(0.9840)	NA	FALSE	sp|P13646|K1C13_HUMAN	P13646	K1C13_HUMAN	KRT13	Keratin, type I cytoskeletal 13	KRT10, KRT15, KRT27, Krt10, Krt13	sp|O77727|K1C15_SHEEP, sp|P02535|K1C10_MOUSE, sp|P08730|K1C13_MOUSE, sp|P13645|K1C10_HUMAN, sp|Q7Z3Y8|K1C27_HUMAN
CK_P2003_185.30239.30239.2	interact-CK_P2003_185.pep.xml	SSDYFGNGR	SSDYFGNGR[157]	9	2	2390.667	1002.4117	1002.4033	502.2131	502.2089	1002.4042	502.2094	-8e-4	0.005909	20.803	13.847	0.9976	2	0	0	0	9R(0.9840)	NA	FALSE	sp|P04745|AMY1_HUMAN	P04745	AMY1_HUMAN	AMY1C	Alpha-amylase 1	AMY2A, AMY2B	sp|P04746|AMYP_HUMAN, sp|P19961|AMY2B_HUMAN
CK_P2003_185.30436.30436.3	interact-CK_P2003_185.pep.xml	QSVEADINGLRR	QSVEADINGLR[157]R	12	3	2400.472	1357.703	1357.6951	453.5749	453.5723	1357.6949	453.5722	1e-4	1.97e-4	19.191	16.969	0.9998	2	0	0	0	11R(0.9840)	NA	FALSE	sp|P13646|K1C13_HUMAN	P13646	K1C13_HUMAN	KRT13	Keratin, type I cytoskeletal 13	KRT10, KRT15, KRT27, Krt10, Krt13	sp|O77727|K1C15_SHEEP, sp|P02535|K1C10_MOUSE, sp|P08730|K1C13_MOUSE, sp|P13645|K1C10_HUMAN, sp|Q7Z3Y8|K1C27_HUMAN
CK_P2003_185.30454.30454.2	interact-CK_P2003_185.pep.xml	SSDYFGNGR	SSDYFGNGR[157]	9	2	2401.39	1002.4117	1002.4037	502.2131	502.2091	1002.4042	502.2094	-4e-4	0.05588	14.04	10.883	0.9865	2	0	0	0	9R(0.9840)	NA	FALSE	sp|P04745|AMY1_HUMAN	P04745	AMY1_HUMAN	AMY1C	Alpha-amylase 1	AMY2A, AMY2B	sp|P04746|AMYP_HUMAN, sp|P19961|AMY2B_HUMAN
CK_P2003_185.31068.31068.2	interact-CK_P2003_185.pep.xml	SSDYFGNGR	SSDYFGNGR[157]	9	2	2431.903	1002.4117	1002.4028	502.2131	502.2087	1002.4042	502.2094	-0.0014	0.2439	12.951	9.87	0.9395	2	0	0	0	9R(0.9840)	NA	FALSE	sp|P04745|AMY1_HUMAN	P04745	AMY1_HUMAN	AMY1C	Alpha-amylase 1	AMY2A, AMY2B	sp|P04746|AMYP_HUMAN, sp|P19961|AMY2B_HUMAN
CK_P2003_185.31347.31347.2	interact-CK_P2003_185.pep.xml	SSDYFGNGR	SSDYFGNGR[157]	9	2	2445.927	1002.4095	1002.4037	502.212	502.2091	1002.4042	502.2094	-4e-4	0.01322	15.533	11.977	0.9952	2	0	0	0	9R(0.9840)	NA	FALSE	sp|P04745|AMY1_HUMAN	P04745	AMY1_HUMAN	AMY1C	Alpha-amylase 1	AMY2A, AMY2B	sp|P04746|AMYP_HUMAN, sp|P19961|AMY2B_HUMAN
CK_P2003_185.31384.31384.3	interact-CK_P2003_185.pep.xml	VYKPCGPIQPATCNSR	VYKPCGPIQPATCNSR[157]	16	3	2447.853	1847.8729	1847.8645	616.9649	616.9621	1847.8658	616.9625	-0.0012	2.954e-5	20.17	14.88	0.9999	2	0	0	0	13C(57.0215), 16R(0.9840), 5C(57.0215)	NA	TRUE	sp|Q9HC84|MUC5B_HUMAN	Q9HC84	MUC5B_HUMAN	MUC5B	Mucin-5B	NA	NA
CK_P2003_185.31604.31604.3	interact-CK_P2003_185.pep.xml	VYKPCGPIQPATCNSR	VYKPCGPIQPATCNSR[157]	16	3	2459.094	1847.8792	1847.8645	616.967	616.9621	1847.8658	616.9625	-0.0012	3.832e-11	39.141	22.523	1	2	0	0	0	13C(57.0215), 16R(0.9840), 5C(57.0215)	NA	TRUE	sp|Q9HC84|MUC5B_HUMAN	Q9HC84	MUC5B_HUMAN	MUC5B	Mucin-5B	NA	NA
CK_P2003_185.32179.32179.5	interact-CK_P2003_185.pep.xml	GRPQGPPQQGGHQQGPPPPPPGKPQGPPPQGGRPQGPPQGQSPQ	GRPQGPPQQGGHQQGPPPPPPGKPQGPPPQGGR[157]PQGPPQGQSPQ	44	5	2488.198	4369.208	4369.1753	874.8489	874.8423	4369.1602	874.8393	0.0151	5.156e-4	20.541	18.195	0.9982	2	0	0	0	33R(0.9840)	NA	TRUE	sp|P02810|PRPC_HUMAN	P02810	PRPC_HUMAN	PRH2	Salivary acidic proline-rich phosphoprotein 1/2	NA	NA
CK_P2003_185.32498.32498.5	interact-CK_P2003_185.pep.xml	GRPQGPPQQGGHQQGPPPPPPGKPQGPPPQGGRPQGPPQGQSPQ	GRPQGPPQQGGHQQGPPPPPPGKPQGPPPQGGR[157]PQGPPQGQSPQ	44	5	2504.395	4369.2173	4369.1714	874.8507	874.8416	4369.1602	874.8393	0.0112	4.004e-7	22.092	17.394	1	2	0	0	0	33R(0.9840)	NA	TRUE	sp|P02810|PRPC_HUMAN	P02810	PRPC_HUMAN	PRH2	Salivary acidic proline-rich phosphoprotein 1/2	NA	NA
CK_P2003_185.33919.33919.3	interact-CK_P2003_185.pep.xml	SGNEDEFRNMVTR	SGNEDEFR[157]NMVTR	13	3	2576.405	1554.6823	1554.6704	519.2347	519.2307	1554.6732	519.2317	-0.0027	6.973e-5	18.602	16.254	0.9987	2	1	0	0	8R(0.9840)	NA	FALSE	sp|P04745|AMY1_HUMAN	P04745	AMY1_HUMAN	AMY1C	Alpha-amylase 1	AMY2A, AMY2B	sp|P04746|AMYP_HUMAN, sp|P19961|AMY2B_HUMAN
CK_P2003_185.34215.34215.4	interact-CK_P2003_185.pep.xml	FTEGPPLHKDDVNGIR	FTEGPPLHKDDVNGIR[157]	16	4	2591.063	1794.9005	1794.8872	449.7324	449.7291	1794.8899	449.7298	-0.0026	3.805e-4	17.848	9.387	0.9903	2	1	0	0	16R(0.9840)	NA	TRUE	sp|P14780|MMP9_HUMAN	P14780	MMP9_HUMAN	MMP9	Matrix metalloproteinase-9	NA	NA
CK_P2003_185.35552.35552.2	interact-CK_P2003_185.pep.xml	ITMQNLNDR	ITMQNLNDR[157]	9	2	2657.085	1104.5326	1104.5226	553.2736	553.2686	1104.5233	553.2689	-6e-4	0.01029	17.193	16.474	0.9961	2	0	0	0	9R(0.9840)	NA	FALSE	sp|P13646|K1C13_HUMAN	P13646	K1C13_HUMAN	KRT13	Keratin, type I cytoskeletal 13	KRT15, KRT19, Krt13, Krt19	sp|O77727|K1C15_SHEEP, sp|P08727|K1C19_HUMAN, sp|P08730|K1C13_MOUSE, sp|P19001|K1C19_MOUSE, sp|P19012|K1C15_HUMAN
CK_P2003_185.36612.36612.4	interact-CK_P2003_185.pep.xml	QEPERNECFLQHKDDNPNLPR	QEPER[157]NECFLQHKDDNPNLPR	21	4	2710.606	2636.2153	2636.2	660.0611	660.0573	2636.2036	660.0582	-0.0036	0.00059770000000000005	18.632	16.291	0.9916	2	2	0	0	5R(0.9840), 8C(57.0215)	NA	TRUE	sp|P02768|ALBU_HUMAN	P02768	ALBU_HUMAN	ALB	Serum albumin	NA	NA
CK_P2003_185.36769.36769.3	interact-CK_P2003_185.pep.xml	ALVFVDNHDNQR	ALVFVDNHDNQR[157]	12	3	2718.678	1427.6898	1427.6814	476.9039	476.9011	1427.6792	476.9003	0.0022	1.243e-5	21.519	21.395	0.9999	2	0	0	0	12R(0.9840)	NA	FALSE	sp|P04745|AMY1_HUMAN	P04745	AMY1_HUMAN	AMY1C	Alpha-amylase 1	AMY2A, AMY2B	sp|P04746|AMYP_HUMAN, sp|P19961|AMY2B_HUMAN
CK_P2003_185.37314.37314.3	interact-CK_P2003_185.pep.xml	ALVFVDNHDNQR	ALVFVDNHDNQR[157]	12	3	2746.437	1427.6892	1427.6786	476.9037	476.9001	1427.6792	476.9003	-5e-4	0.001619	15.771	15.486	0.9998	2	0	0	0	12R(0.9840)	NA	FALSE	sp|P04745|AMY1_HUMAN	P04745	AMY1_HUMAN	AMY1C	Alpha-amylase 1	AMY2A, AMY2B	sp|P04746|AMYP_HUMAN, sp|P19961|AMY2B_HUMAN
CK_P2003_185.37524.37524.3	interact-CK_P2003_185.pep.xml	ALVFVDNHDNQR	ALVFVDNHDNQR[157]	12	3	2757.084	1427.6906	1427.679	476.9041	476.9003	1427.6792	476.9003	-1e-4	0.007104	15.781	15.449	0.9989	2	0	0	0	12R(0.9840)	NA	FALSE	sp|P04745|AMY1_HUMAN	P04745	AMY1_HUMAN	AMY1C	Alpha-amylase 1	AMY2A, AMY2B	sp|P04746|AMYP_HUMAN, sp|P19961|AMY2B_HUMAN
CK_P2003_185.37681.37681.2	interact-CK_P2003_185.pep.xml	ILTATIENNR	ILTATIENNR[157]	10	2	2765.014	1144.619	1144.6082	573.3168	573.3114	1144.6088	573.3117	-5e-4	0.0477	17.212	13.224	0.988	2	0	0	0	10R(0.9840)	NA	TRUE	sp|P13646|K1C13_HUMAN	P13646	K1C13_HUMAN	KRT13	Keratin, type I cytoskeletal 13	NA	NA
CK_P2003_185.37758.37758.2	interact-CK_P2003_185.pep.xml	ALVFVDNHDNQR	ALVFVDNHDNQR[157]	12	2	2768.998	1427.6895	1427.6807	714.852	714.84760000000006	1427.6792	714.8469	0.0015	0.002014	17.853	17.358	0.999	2	0	0	0	12R(0.9840)	NA	FALSE	sp|P04745|AMY1_HUMAN	P04745	AMY1_HUMAN	AMY1C	Alpha-amylase 1	AMY2A, AMY2B	sp|P04746|AMYP_HUMAN, sp|P19961|AMY2B_HUMAN
CK_P2003_185.37886.37886.2	interact-CK_P2003_185.pep.xml	ILTATIENNR	ILTATIENNR[157]	10	2	2775.519	1144.6166	1144.6079	573.3156	573.3112	1144.6088	573.3117	-8e-4	3.021e-5	22.248	14.613	1	2	0	0	0	10R(0.9840)	NA	TRUE	sp|P13646|K1C13_HUMAN	P13646	K1C13_HUMAN	KRT13	Keratin, type I cytoskeletal 13	NA	NA
CK_P2003_185.38288.38288.3	interact-CK_P2003_185.pep.xml	ALVFVDNHDNQR	ALVFVDNHDNQR[157]	12	3	2795.993	1427.6904	1427.6768	476.9041	476.8995	1427.6792	476.9003	-0.0023	0.001818	18.965	14.783	0.9998	2	0	0	0	12R(0.9840)	NA	FALSE	sp|P04745|AMY1_HUMAN	P04745	AMY1_HUMAN	AMY1C	Alpha-amylase 1	AMY2A, AMY2B	sp|P04746|AMYP_HUMAN, sp|P19961|AMY2B_HUMAN
CK_P2003_185.38436.38436.2	interact-CK_P2003_185.pep.xml	ALVFVDNHDNQR	ALVFVDNHDNQR[157]	12	2	2803.557	1427.6885	1427.6804	714.8515	714.8475	1427.6792	714.8469	0.0012	3.116e-4	20.947	13.658	0.9997	2	0	0	0	12R(0.9840)	NA	FALSE	sp|P04745|AMY1_HUMAN	P04745	AMY1_HUMAN	AMY1C	Alpha-amylase 1	AMY2A, AMY2B	sp|P04746|AMYP_HUMAN, sp|P19961|AMY2B_HUMAN
CK_P2003_185.38493.38493.3	interact-CK_P2003_185.pep.xml	ALVFVDNHDNQR	ALVFVDNHDNQR[157]	12	3	2806.508	1427.6879	1427.6779	476.9032	476.8999	1427.6792	476.9003	-0.0012	9.107e-6	21.249	13.084	0.9999	2	0	0	0	12R(0.9840)	NA	FALSE	sp|P04745|AMY1_HUMAN	P04745	AMY1_HUMAN	AMY1C	Alpha-amylase 1	AMY2A, AMY2B	sp|P04746|AMYP_HUMAN, sp|P19961|AMY2B_HUMAN
CK_P2003_185.38654.38654.2	interact-CK_P2003_185.pep.xml	ALVFVDNHDNQR	ALVFVDNHDNQR[157]	12	2	2814.728	1427.6888	1427.6766	714.8517	714.8456	1427.6792	714.8469	-0.0025	0.001181	18.833	13.696	0.9993	2	0	0	0	12R(0.9840)	NA	FALSE	sp|P04745|AMY1_HUMAN	P04745	AMY1_HUMAN	AMY1C	Alpha-amylase 1	AMY2A, AMY2B	sp|P04746|AMYP_HUMAN, sp|P19961|AMY2B_HUMAN
CK_P2003_185.38704.38704.3	interact-CK_P2003_185.pep.xml	ALVFVDNHDNQR	ALVFVDNHDNQR[157]	12	3	2817.37	1427.6888	1427.6775	476.9035	476.8998	1427.6792	476.9003	-0.0016	1.556e-6	20.755	11.084	0.9999	2	0	0	0	12R(0.9840)	NA	FALSE	sp|P04745|AMY1_HUMAN	P04745	AMY1_HUMAN	AMY1C	Alpha-amylase 1	AMY2A, AMY2B	sp|P04746|AMYP_HUMAN, sp|P19961|AMY2B_HUMAN
CK_P2003_185.38920.38920.3	interact-CK_P2003_185.pep.xml	ALVFVDNHDNQR	ALVFVDNHDNQR[157]	12	3	2828.468	1427.6852	1427.6783	476.9023	476.9	1427.6792	476.9003	-8e-4	2.916e-4	19.512	17.238	0.9998	2	0	0	0	12R(0.9840)	NA	FALSE	sp|P04745|AMY1_HUMAN	P04745	AMY1_HUMAN	AMY1C	Alpha-amylase 1	AMY2A, AMY2B	sp|P04746|AMYP_HUMAN, sp|P19961|AMY2B_HUMAN
CK_P2003_185.39094.39094.2	interact-CK_P2003_185.pep.xml	ALVFVDNHDNQR	ALVFVDNHDNQR[157]	12	2	2837.34	1427.6871	1427.6694	714.8508	714.842	1427.6792	714.8469	-0.0097	0.02718	14.778	14.5	0.9036	2	0	0	0	12R(0.9840)	NA	FALSE	sp|P04745|AMY1_HUMAN	P04745	AMY1_HUMAN	AMY1C	Alpha-amylase 1	AMY2A, AMY2B	sp|P04746|AMYP_HUMAN, sp|P19961|AMY2B_HUMAN
CK_P2003_185.39447.39447.2	interact-CK_P2003_185.pep.xml	RGAFSSVSMSGGAGR	R[157]GAFSSVSMSGGAGR	15	2	2855.433	1426.6736	1426.6637	714.3441	714.3391	1426.6622	714.3384	0.0015	3.47e-11	33.961	29.054	1	2	0	0	0	1R(0.9840)	NA	TRUE	sp|P19013|K2C4_HUMAN	P19013	K2C4_HUMAN	KRT4	Keratin, type II cytoskeletal 4	NA	NA
CK_P2003_185.40684.40684.2	interact-CK_P2003_185.pep.xml	QSVEADINGLR	QSVEADINGLR[157]	11	2	2918.743	1201.603	1201.5935	601.8088	601.804	1201.5938	601.8042	-1e-4	0.01267	17.598	13.807	0.9954	2	0	0	0	11R(0.9840)	NA	FALSE	sp|P13646|K1C13_HUMAN	P13646	K1C13_HUMAN	KRT13	Keratin, type I cytoskeletal 13	KRT10, KRT15, KRT24, KRT27, Krt10, Krt13	sp|O77727|K1C15_SHEEP, sp|P02535|K1C10_MOUSE, sp|P08730|K1C13_MOUSE, sp|P13645|K1C10_HUMAN, sp|Q2M2I5|K1C24_HUMAN, sp|Q7Z3Y8|K1C27_HUMAN
CK_P2003_185.40850.40850.3	interact-CK_P2003_185.pep.xml	ALVFVDNHDNQR	ALVFVDNHDNQR[157]	12	3	2927.223	1427.689	1427.6805	476.9036	476.9008	1427.6792	476.9003	0.0013	0.004096	14.946	14.918	0.9994	2	0	0	0	12R(0.9840)	NA	FALSE	sp|P04745|AMY1_HUMAN	P04745	AMY1_HUMAN	AMY1C	Alpha-amylase 1	AMY2A, AMY2B	sp|P04746|AMYP_HUMAN, sp|P19961|AMY2B_HUMAN
CK_P2003_185.40890.40890.2	interact-CK_P2003_185.pep.xml	QSVEADINGLR	QSVEADINGLR[157]	11	2	2929.28	1201.6023	1201.5936	601.8084	601.8041	1201.5938	601.8042	0	0.003111	19.395	13.428	0.9986	2	0	0	0	11R(0.9840)	NA	FALSE	sp|P13646|K1C13_HUMAN	P13646	K1C13_HUMAN	KRT13	Keratin, type I cytoskeletal 13	KRT10, KRT15, KRT24, KRT27, Krt10, Krt13	sp|O77727|K1C15_SHEEP, sp|P02535|K1C10_MOUSE, sp|P08730|K1C13_MOUSE, sp|P13645|K1C10_HUMAN, sp|Q2M2I5|K1C24_HUMAN, sp|Q7Z3Y8|K1C27_HUMAN
CK_P2003_185.40897.40897.3	interact-CK_P2003_185.pep.xml	MSVEADINGLRR	MSVEADINGLR[157]R	12	3	2929.605	1360.685	1360.6741	454.5689	454.5653	1360.6768	454.5662	-0.0026	5.276e-5	18.406	16.311	0.9999	2	0	0	0	11R(0.9840)	NA	FALSE	sp|P02533|K1C14_HUMAN	P02533	K1C14_HUMAN	KRT14	Keratin, type I cytoskeletal 14	KRT19, Krt17, Krt42	sp|P08727|K1C19_HUMAN, sp|Q6IFX2|K1C42_MOUSE, sp|Q9QWL7|K1C17_MOUSE
CK_P2003_185.40963.40963.2	interact-CK_P2003_185.pep.xml	NSLYVNGFTHR	NSLYVNGFTHR[157]	11	2	2932.907	1307.6343	1307.623	654.8244	654.8188	1307.6257	654.8201	-0.0026	0.01817	15.964	13.84	0.9926	2	0	0	0	11R(0.9840)	NA	TRUE	sp|Q8WXI7|MUC16_HUMAN	Q8WXI7	MUC16_HUMAN	MUC16	Mucin-16	NA	NA
CK_P2003_185.41062.41062.3	interact-CK_P2003_185.pep.xml	ALVFVDNHDNQR	ALVFVDNHDNQR[157]	12	3	2937.903	1427.6776	1427.6797	476.8998	476.9005	1427.6792	476.9003	5e-4	0.01419	13.96	13.896	0.9979	2	0	0	0	12R(0.9840)	NA	FALSE	sp|P04745|AMY1_HUMAN	P04745	AMY1_HUMAN	AMY1C	Alpha-amylase 1	AMY2A, AMY2B	sp|P04746|AMYP_HUMAN, sp|P19961|AMY2B_HUMAN
CK_P2003_185.41316.41316.2	interact-CK_P2003_185.pep.xml	QGVDADINGLR	QGVDADINGLR[157]	11	2	2950.589	1157.5793	1157.571	579.7969	579.7928	1157.5675	579.791	0.0035	0.02744	13.062	9.543	0.9828	2	0	0	0	11R(0.9840)	NA	TRUE	sp|P35527|K1C9_HUMAN	P35527	K1C9_HUMAN	KRT9	Keratin, type I cytoskeletal 9	NA	NA
CK_P2003_185.41965.41965.3	interact-CK_P2003_185.pep.xml	GNCGDSSSMYSLEGNTVEHR	GNCGDSSSMYSLEGNTVEHR[157]	20	3	2983.457	2199.8987	2199.8838	734.3068	734.3019	2199.8796	734.3005	0.0042	0.002042	19.26	19.023	0.9997	2	0	0	0	20R(0.9840), 3C(57.0215)	NA	TRUE	sp|P98088|MUC5A_HUMAN	P98088	MUC5A_HUMAN	MUC5AC	Mucin-5AC	NA	NA
CK_P2003_185.42096.42096.3	interact-CK_P2003_185.pep.xml	SGQSEDRQPVPGQQMTLK	SGQSEDR[157]QPVPGQQMTLK	18	3	2990.09	1985.9695	1985.95	662.9971	662.9906	1985.9475	662.9898	0.0024	0.003916	17.114	13.208	0.9921	2	1	0	0	7R(0.9840)	NA	TRUE	sp|P01024|CO3_HUMAN	P01024	CO3_HUMAN	C3	Complement C3	NA	NA
CK_P2003_185.42204.42204.3	interact-CK_P2003_185.pep.xml	WESGYNTRATNYNAGDR	WESGYNTR[157]ATNYNAGDR	17	3	2995.56	1974.8625	1974.8463	659.2948	659.2894	1974.8456	659.2891	7e-4	0.1311	11.029	11.029	0.8022	2	1	0	0	8R(0.9840)	NA	TRUE	sp|P61626|LYSC_HUMAN	P61626	LYSC_HUMAN	LYZ	Lysozyme C	NA	NA
CK_P2003_185.42778.42778.3	interact-CK_P2003_185.pep.xml	DRPARHPQEQPLW	DRPAR[157]HPQEQPLW	13	3	3024.494	1629.8164	1629.8035	544.2794	544.2751	1629.801	544.2743	0.0024	0.001817	18.456	16.443	0.9966	2	1	0	0	5R(0.9840)	NA	TRUE	sp|Q16378|PROL4_HUMAN	Q16378	PROL4_HUMAN	PRR4	Proline-rich protein 4	NA	NA
CK_P2003_185.43070.43070.3	interact-CK_P2003_185.pep.xml	DRPARHPQEQPLW	DRPAR[157]HPQEQPLW	13	3	3039.368	1629.8157	1629.8032	544.2792	544.275	1629.801	544.2743	0.0022	2.911e-6	22.65	20.512	0.9977	2	1	0	0	5R(0.9840)	NA	TRUE	sp|Q16378|PROL4_HUMAN	Q16378	PROL4_HUMAN	PRR4	Proline-rich protein 4	NA	NA
CK_P2003_185.43685.43685.4	interact-CK_P2003_185.pep.xml	LLIYDNNKRPSGIPDR	LLIYDNNKR[157]PSGIPDR	16	4	3070.294	1871.0073	1870.9922	468.7591	468.7553	1870.99	468.7548	0.0022	5.744e-4	18.658	12.961	0.9914	2	1	0	0	9R(0.9840)	NA	TRUE	sp|P01701|LV151_HUMAN	P01701	LV151_HUMAN	IGLV1-51	Immunoglobulin lambda variable 1-51	NA	NA
CK_P2003_185.43890.43890.4	interact-CK_P2003_185.pep.xml	LLIYDNNKRPSGIPDR	LLIYDNNKR[157]PSGIPDR	16	4	3080.666	1871.0054	1870.9885	468.7586	468.7544	1870.99	468.7548	-0.0014	1.398e-5	22.846	16.339	1	2	1	0	0	9R(0.9840)	NA	TRUE	sp|P01701|LV151_HUMAN	P01701	LV151_HUMAN	IGLV1-51	Immunoglobulin lambda variable 1-51	NA	NA
CK_P2003_185.44467.44467.4	interact-CK_P2003_185.pep.xml	LLIYDNNKRPSGIPDR	LLIYDNNKR[157]PSGIPDR	16	4	3109.321	1871.001	1870.9886	468.7575	468.7544	1870.99	468.7548	-0.0012	0.00176	18.614	12.915	0.9978	2	1	0	0	9R(0.9840)	NA	TRUE	sp|P01701|LV151_HUMAN	P01701	LV151_HUMAN	IGLV1-51	Immunoglobulin lambda variable 1-51	NA	NA
CK_P2003_185.44744.44744.2	interact-CK_P2003_185.pep.xml	IDSLLENDR	IDSLLENDR[157]	9	2	3123.096	1074.5284	1074.5208	538.2715	538.2677	1074.5192	538.2669	0.0016	6.096e-4	18.373	11.808	0.9997	2	0	0	0	9R(0.9840)	NA	TRUE	sp|P10909|CLUS_HUMAN	P10909	CLUS_HUMAN	CLU	Clusterin	NA	NA
CK_P2003_185.45175.45175.3	interact-CK_P2003_185.pep.xml	GVAGGSVAVLCPYNRK	GVAGGSVAVLCPYNR[157]K	16	3	3144.853	1647.847	1647.8379	550.2896	550.2866	1647.8402	550.2873	-0.0022	3.637e-7	28.619	12.743	0.9999	2	0	0	0	11C(57.0215), 15R(0.9840)	NA	TRUE	sp|P01833|PIGR_HUMAN	P01833	PIGR_HUMAN	PIGR	Polymeric immunoglobulin receptor	NA	NA
CK_P2003_185.45453.45453.3	interact-CK_P2003_185.pep.xml	LLIYSNNQRPSGVPDR	LLIYSNNQR[157]PSGVPDR	16	3	3158.892	1828.9534	1828.9397	610.6584	610.6538	1828.943	610.6549	-0.0032	2.117e-4	20.427	14.33	0.9998	2	0	0	0	9R(0.9840)	NA	FALSE	sp|P01700|LV147_HUMAN	P01700	LV147_HUMAN	IGLV1-47	Immunoglobulin lambda variable 1-47	IGLV1-44	sp|P01699|LV144_HUMAN
CK_P2003_185.45604.45604.3	interact-CK_P2003_185.pep.xml	RNGFPVALAR	R[157]NGFPVALAR	10	3	3166.496	1100.6173	1100.6086	367.8797	367.8768	1100.609	367.8769	-3e-4	2.066e-6	24.139	13.078	0.9999	2	0	0	0	1R(0.9840)	NA	TRUE	sp|P05164|PERM_HUMAN	P05164	PERM_HUMAN	MPO	Myeloperoxidase	NA	NA
CK_P2003_185.45628.45628.2	interact-CK_P2003_185.pep.xml	GGPRGFSCGSAIVGGGK	GGPR[157]GFSCGSAIVGGGK	17	2	3167.665	1563.7623	1563.748	782.8884	782.8813	1563.7462	782.8804	0.0018	8.57e-12	31.233	30.056	1	2	1	0	0	4R(0.9840), 8C(57.0215)	NA	TRUE	sp|P19013|K2C4_HUMAN	P19013	K2C4_HUMAN	KRT4	Keratin, type II cytoskeletal 4	NA	NA
CK_P2003_185.45685.45685.4	interact-CK_P2003_185.pep.xml	TAIRNGQVWEESLKR	TAIR[157]NGQVWEESLKR	15	4	3170.597	1786.9446	1786.9349	447.7434	447.741	1786.9325	447.7404	0.0024	0.007823	15.577	14.198	0.9903	2	1	0	0	4R(0.9840)	NA	TRUE	sp|P22079|PERL_HUMAN	P22079	PERL_HUMAN	LPO	Lactoperoxidase	NA	NA
CK_P2003_185.45833.45833.3	interact-CK_P2003_185.pep.xml	RNGFPVALAR	R[157]NGFPVALAR	10	3	3177.95	1100.6173	1100.6086	367.8797	367.8768	1100.609	367.8769	-3e-4	2.42e-5	22.326	13.265	0.9999	2	0	0	0	1R(0.9840)	NA	TRUE	sp|P05164|PERM_HUMAN	P05164	PERM_HUMAN	MPO	Myeloperoxidase	NA	NA
CK_P2003_185.45921.45921.4	interact-CK_P2003_185.pep.xml	TAIRNGQVWEESLKR	TAIR[157]NGQVWEESLKR	15	4	3182.298	1786.9453	1786.9318	447.7436	447.7402	1786.9325	447.7404	-6e-4	4.47e-4	17.773	12.429	0.9906	2	1	0	0	4R(0.9840)	NA	TRUE	sp|P22079|PERL_HUMAN	P22079	PERL_HUMAN	LPO	Lactoperoxidase	NA	NA
CK_P2003_185.46069.46069.2	interact-CK_P2003_185.pep.xml	INQEEVGLAAPAPTARNK	INQEEVGLAAPAPTAR[157]NK	18	2	3189.582	1878.9974	1878.9789	940.506	940.4967	1878.9799	940.4972	-9e-4	4.391e-5	30.91	15.42	0.9994	2	1	0	0	16R(0.9840)	NA	TRUE	sp|P41218|MNDA_HUMAN	P41218	MNDA_HUMAN	MNDA	Myeloid cell nuclear differentiation antigen	NA	NA
CK_P2003_185.46080.46080.3	interact-CK_P2003_185.pep.xml	INQEEVGLAAPAPTARNK	INQEEVGLAAPAPTAR[157]NK	18	3	3190.184	1878.9907	1878.9751	627.3375	627.3323	1878.9799	627.3339	-0.0047	3.171e-10	32.94	18.997	1	2	1	0	0	16R(0.9840)	NA	TRUE	sp|P41218|MNDA_HUMAN	P41218	MNDA_HUMAN	MNDA	Myeloid cell nuclear differentiation antigen	NA	NA
CK_P2003_185.46161.46161.2	interact-CK_P2003_185.pep.xml	ERSGVSLAALK	ER[157]SGVSLAALK	11	2	3194.193	1130.6415	1130.6288	566.328	566.3217	1130.6294	566.322	-5e-4	9.996e-5	23.588	19.012	0.996	2	1	0	0	2R(0.9840)	NA	FALSE	sp|P10412|H14_HUMAN	P10412	H14_HUMAN	HIST1H1E	Histone H1.4	HIST1H1C, HIST1H1D	sp|P16402|H13_HUMAN, sp|P16403|H12_HUMAN
CK_P2003_185.46243.46243.3	interact-CK_P2003_185.pep.xml	LLIYSNNQRPSGVPDR	LLIYSNNQR[157]PSGVPDR	16	3	3198.223	1828.9546	1828.9399	610.6588	610.6539	1828.943	610.6549	-0.003	0.002931	24.123	16.961	0.9996	2	0	0	0	9R(0.9840)	NA	FALSE	sp|P01700|LV147_HUMAN	P01700	LV147_HUMAN	IGLV1-47	Immunoglobulin lambda variable 1-47	IGLV1-44	sp|P01699|LV144_HUMAN
CK_P2003_185.47593.47593.3	interact-CK_P2003_185.pep.xml	MELERPGGNEITRGGSTSYGTGSETESPR	MELERPGGNEITR[157]GGSTSYGTGSETESPR	29	3	3264.882	3055.3987	3055.3777	1019.4735	1019.4665	3055.3789	1019.4669	-0.0011	6.645e-9	43.21	41.164	1	2	1	0	0	13R(0.9840)	NA	TRUE	sp|P02671|FIBA_HUMAN	P02671	FIBA_HUMAN	FGA	Fibrinogen alpha chain	NA	NA
CK_P2003_185.47702.47702.4	interact-CK_P2003_185.pep.xml	MELERPGGNEITRGGSTSYGTGSETESPR	MELERPGGNEITR[157]GGSTSYGTGSETESPR	29	4	3270.211	3055.3994	3055.3762	764.8571	764.8513	3055.3789	764.852	-0.0026	5.224e-5	25.628	21.098	0.9988	2	1	0	0	13R(0.9840)	NA	TRUE	sp|P02671|FIBA_HUMAN	P02671	FIBA_HUMAN	FGA	Fibrinogen alpha chain	NA	NA
CK_P2003_185.47753.47753.2	interact-CK_P2003_185.pep.xml	IIVPLNNR	IIVPLNNR[157]	8	2	3272.791	938.5606	938.5534	470.2876	470.284	938.5549	470.2847	-0.0014	0.058	15.59	11.843	0.9861	2	0	0	0	8R(0.9840)	NA	TRUE	sp|P01591|IGJ_HUMAN	P01591	IGJ_HUMAN	JCHAIN	Immunoglobulin J chain	NA	NA
CK_P2003_185.48027.48027.2	interact-CK_P2003_185.pep.xml	QLGCGWATSAPGNAR	QLGCGWATSAPGNAR[157]	15	2	3286.195	1545.7164	1545.7046	773.8655	773.8596	1545.6993	773.8569	0.0052	3.109e-4	22.819	16.437	0.9992	2	0	0	0	15R(0.9840), 4C(57.0215)	NA	TRUE	sp|Q9UGM3|DMBT1_HUMAN	Q9UGM3	DMBT1_HUMAN	DMBT1	Deleted in malignant brain tumors 1 protein	NA	NA
CK_P2003_185.48140.48140.3	interact-CK_P2003_185.pep.xml	AQCLSRGASGIQGLAR	AQCLSR[157]GASGIQGLAR	16	3	3291.779	1644.8494	1644.8369	549.2904	549.2862	1644.8365	549.2861	4e-4	1.711e-5	21.293	12.443	0.9989	2	1	0	0	3C(57.0215), 6R(0.9840)	NA	TRUE	sp|Q13938|CAYP1_HUMAN	Q13938	CAYP1_HUMAN	CAPS	Calcyphosin	NA	NA
CK_P2003_185.48147.48147.2	interact-CK_P2003_185.pep.xml	AQCLSRGASGIQGLAR	AQCLSR[157]GASGIQGLAR	16	2	3292.089	1644.8492	1644.843	823.4319	823.4288	1644.8365	823.4255	0.0065	8.152e-5	26.855	19.985	0.9883	2	1	0	0	3C(57.0215), 6R(0.9840)	NA	TRUE	sp|Q13938|CAYP1_HUMAN	Q13938	CAYP1_HUMAN	CAPS	Calcyphosin	NA	NA
CK_P2003_185.48181.48181.3	interact-CK_P2003_185.pep.xml	QLGCGWATSAPGNAR	QLGCGWATSAPGNAR[157]	15	3	3293.814	1545.7151	1545.7026	516.2456	516.2415	1545.6993	516.2404	0.0033	0.1559	13.226	10.594	0.9765	2	0	0	0	15R(0.9840), 4C(57.0215)	NA	TRUE	sp|Q9UGM3|DMBT1_HUMAN	Q9UGM3	DMBT1_HUMAN	DMBT1	Deleted in malignant brain tumors 1 protein	NA	NA
CK_P2003_185.48686.48686.3	interact-CK_P2003_185.pep.xml	LLIYSNNQRPSGVPDR	LLIYSNNQR[157]PSGVPDR	16	3	3318.839	1828.959	1828.9391	610.6603	610.6536	1828.943	610.6549	-0.0038	1.658e-5	22.139	16.033	0.9999	2	0	0	0	9R(0.9840)	NA	FALSE	sp|P01700|LV147_HUMAN	P01700	LV147_HUMAN	IGLV1-47	Immunoglobulin lambda variable 1-47	IGLV1-44	sp|P01699|LV144_HUMAN
CK_P2003_185.48916.48916.3	interact-CK_P2003_185.pep.xml	LLIYSNNQRPSGVPDR	LLIYSNNQR[157]PSGVPDR	16	3	3330.239	1828.9537	1828.9404	610.6585	610.6541	1828.943	610.6549	-0.0025	0.0029	19.772	14.036	0.9996	2	0	0	0	9R(0.9840)	NA	FALSE	sp|P01700|LV147_HUMAN	P01700	LV147_HUMAN	IGLV1-47	Immunoglobulin lambda variable 1-47	IGLV1-44	sp|P01699|LV144_HUMAN
CK_P2003_185.50122.50122.5	interact-CK_P2003_185.pep.xml	KKGETWATPNCSEATCEGNNVISLRPR	KKGETWATPNCSEATCEGNNVISLR[157]PR	27	5	3390.256	3076.4797	3076.4517	616.3032	616.2976	3075.45	616.0973	1.0017	0.02334	14.877	12.977	0.8422	2	1	0	0	11C(57.0215), 16C(57.0215), 25R(0.9840)	NA	TRUE	sp|P98088|MUC5A_HUMAN	P98088	MUC5A_HUMAN	MUC5AC	Mucin-5AC	NA	NA
CK_P2003_185.50441.50441.2	interact-CK_P2003_185.pep.xml	IIVPLNNR	IIVPLNNR[157]	8	2	3406.037	938.5606	938.5541	470.2876	470.2843	938.5549	470.2847	-7e-4	0.01274	15.642	12.097	0.9954	2	0	0	0	8R(0.9840)	NA	TRUE	sp|P01591|IGJ_HUMAN	P01591	IGJ_HUMAN	JCHAIN	Immunoglobulin J chain	NA	NA
CK_P2003_185.50636.50636.2	interact-CK_P2003_185.pep.xml	QLGCGWATSAPGNAR	QLGCGWATSAPGNAR[157]	15	2	3415.646	1545.7054	1545.6987	773.86	773.8566	1545.6993	773.8569	-5e-4	2.803e-6	26.146	19.046	1	2	0	0	0	15R(0.9840), 4C(57.0215)	NA	TRUE	sp|Q9UGM3|DMBT1_HUMAN	Q9UGM3	DMBT1_HUMAN	DMBT1	Deleted in malignant brain tumors 1 protein	NA	NA
CK_P2003_185.50649.50649.2	interact-CK_P2003_185.pep.xml	IIVPLNNR	IIVPLNNR[157]	8	2	3416.333	938.5606	938.5542	470.2876	470.2844	938.5549	470.2847	-6e-4	0.07312	13.951	10.886	0.9834	2	0	0	0	8R(0.9840)	NA	TRUE	sp|P01591|IGJ_HUMAN	P01591	IGJ_HUMAN	JCHAIN	Immunoglobulin J chain	NA	NA
CK_P2003_185.50830.50830.2	interact-CK_P2003_185.pep.xml	LLIYDASNR	LLIYDASNR[157]	9	2	3425.136	1064.5613	1064.5508	533.2879	533.2827	1064.5502	533.2824	6e-4	0.02765	15.014	14.57	0.9919	2	0	0	0	9R(0.9840)	NA	TRUE	sp|P04433|KV311_HUMAN	P04433	KV311_HUMAN	IGKV3-11	Immunoglobulin kappa variable 3-11	IGKV3D-11	sp|A0A0A0MRZ8|KVD11_HUMAN
CK_P2003_185.50859.50859.2	interact-CK_P2003_185.pep.xml	QLGCGWATSAPGNAR	QLGCGWATSAPGNAR[157]	15	2	3426.656	1545.7113	1545.6986	773.8629	773.8566	1545.6993	773.8569	-6e-4	9.35e-9	33.287	16.281	1	2	0	0	0	15R(0.9840), 4C(57.0215)	NA	TRUE	sp|Q9UGM3|DMBT1_HUMAN	Q9UGM3	DMBT1_HUMAN	DMBT1	Deleted in malignant brain tumors 1 protein	NA	NA
CK_P2003_185.51033.51033.3	interact-CK_P2003_185.pep.xml	QLGCGWATSAPGNAR	QLGCGWATSAPGNAR[157]	15	3	3435.214	1545.7094	1545.6992	516.2437	516.2403	1545.6993	516.2404	0	0.04301	15.318	12.258	0.9941	2	0	0	0	15R(0.9840), 4C(57.0215)	NA	TRUE	sp|Q9UGM3|DMBT1_HUMAN	Q9UGM3	DMBT1_HUMAN	DMBT1	Deleted in malignant brain tumors 1 protein	NA	NA
CK_P2003_185.51070.51070.2	interact-CK_P2003_185.pep.xml	QLGCGWATSAPGNAR	QLGCGWATSAPGNAR[157]	15	2	3437.069	1545.7122	1545.699	773.8634	773.8568	1545.6993	773.8569	-3e-4	3.404e-9	31.585	14.616	1	2	0	0	0	15R(0.9840), 4C(57.0215)	NA	TRUE	sp|Q9UGM3|DMBT1_HUMAN	Q9UGM3	DMBT1_HUMAN	DMBT1	Deleted in malignant brain tumors 1 protein	NA	NA
CK_P2003_185.51354.51354.3	interact-CK_P2003_185.pep.xml	SNLCALCIGDEQGENKCVPNSNER	SNLCALCIGDEQGENKCVPNSNER[157]	24	3	3451.284	2764.207	2764.1843	922.4096	922.402	2764.1848	922.4022	-4e-4	2.746e-4	22.745	11.832	0.9971	2	1	0	0	17C(57.0215), 24R(0.9840), 4C(57.0215), 7C(57.0215)	NA	TRUE	sp|P02788|TRFL_HUMAN	P02788	TRFL_HUMAN	LTF	Lactotransferrin	NA	NA
CK_P2003_185.51399.51399.4	interact-CK_P2003_185.pep.xml	AIHCPRPHDFENGEYWPR	AIHCPR[157]PHDFENGEYWPR	18	4	3453.494	2281.0444	2281.0254	571.2684	571.2636	2281.0122	571.2603	0.0132	0.03202	15.729	14.405	0.9667	2	0	0	0	4C(57.0215), 6R(0.9840)	NA	TRUE	sp|P00751|CFAB_HUMAN	P00751	CFAB_HUMAN	CFB	Complement factor B	NA	NA
CK_P2003_185.51522.51522.2	interact-CK_P2003_185.pep.xml	QLGCGWATSAPGNAR	QLGCGWATSAPGNAR[157]	15	2	3459.733	1545.711	1545.6986	773.8628	773.8566	1545.6993	773.8569	-6e-4	3.606e-8	24.349	13.621	1	2	0	0	0	15R(0.9840), 4C(57.0215)	NA	TRUE	sp|Q9UGM3|DMBT1_HUMAN	Q9UGM3	DMBT1_HUMAN	DMBT1	Deleted in malignant brain tumors 1 protein	NA	NA
CK_P2003_185.51733.51733.3	interact-CK_P2003_185.pep.xml	SNLCALCIGDEQGENKCVPNSNER	SNLCALCIGDEQGENKCVPNSNER[157]	24	3	3470.343	2764.2126	2764.1846	922.4115	922.4021	2764.1848	922.4022	-1e-4	0.0121	17.169	12.489	0.975	2	1	0	0	17C(57.0215), 24R(0.9840), 4C(57.0215), 7C(57.0215)	NA	TRUE	sp|P02788|TRFL_HUMAN	P02788	TRFL_HUMAN	LTF	Lactotransferrin	NA	NA
CK_P2003_185.51746.51746.2	interact-CK_P2003_185.pep.xml	QLGCGWATSAPGNAR	QLGCGWATSAPGNAR[157]	15	2	3471.044	1545.7107	1545.7	773.8626	773.8573	1545.6993	773.8569	6e-4	1.264e-7	27.867	20.626	1	2	0	0	0	15R(0.9840), 4C(57.0215)	NA	TRUE	sp|Q9UGM3|DMBT1_HUMAN	Q9UGM3	DMBT1_HUMAN	DMBT1	Deleted in malignant brain tumors 1 protein	NA	NA
CK_P2003_185.51940.51940.3	interact-CK_P2003_185.pep.xml	LLIYGNSNRPSGVPDR	LLIYGNSNR[157]PSGVPDR	16	3	3480.791	1757.9148	1757.9065	586.9789	586.9761	1757.9059	586.9759	6e-4	0.05128	15.19	13.409	0.9929	2	0	0	0	9R(0.9840)	NA	TRUE	sp|P01703|LV140_HUMAN	P01703	LV140_HUMAN	IGLV1-40	Immunoglobulin lambda variable 1-40	NA	NA
CK_P2003_185.51964.51964.2	interact-CK_P2003_185.pep.xml	NNIFMSNSYPR	NNIFM[147]SNSYPR[157]	11	2	3481.992	1358.6025	1358.5956	680.3085	680.3051	1358.5924	680.3035	0.0032	0.07324	14.239	12.681	0.977	2	0	0	0	11R(0.9840), 5M(15.9949)	NA	TRUE	sp|P05164|PERM_HUMAN	P05164	PERM_HUMAN	MPO	Myeloperoxidase	NA	NA
CK_P2003_185.52745.52745.2	interact-CK_P2003_185.pep.xml	VELEDWNGR	VELEDWNGR[157]	9	2	3521.276	1117.5082	1117.5042	559.7614	559.7594	1117.5039	559.7592	2e-4	0.007564	17.496	12.855	0.997	2	0	0	0	9R(0.9840)	NA	TRUE	sp|P02679|FIBG_HUMAN	P02679	FIBG_HUMAN	FGG	Fibrinogen gamma chain	NA	NA
CK_P2003_185.52963.52963.2	interact-CK_P2003_185.pep.xml	VELEDWNGR	VELEDWNGR[157]	9	2	3532.222	1117.5114	1117.5033	559.763	559.7589	1117.5039	559.7592	-5e-4	0.003869	19.19	14.185	0.9983	2	0	0	0	9R(0.9840)	NA	TRUE	sp|P02679|FIBG_HUMAN	P02679	FIBG_HUMAN	FGG	Fibrinogen gamma chain	NA	NA
CK_P2003_185.53175.53175.2	interact-CK_P2003_185.pep.xml	VELEDWNGR	VELEDWNGR[157]	9	2	3542.714	1117.5122	1117.5044	559.7634	559.7595	1117.5039	559.7592	5e-4	0.005013	18.058	14.291	0.9979	2	0	0	0	9R(0.9840)	NA	TRUE	sp|P02679|FIBG_HUMAN	P02679	FIBG_HUMAN	FGG	Fibrinogen gamma chain	NA	NA
CK_P2003_185.53178.53178.3	interact-CK_P2003_185.pep.xml	QQCVRGGPRGFSCGSAIVGGGK	QQCVRGGPR[157]GFSCGSAIVGGGK	22	3	3542.839	2236.0596	2236.0439	746.3605	746.3552	2235.0635	746.0284	0.9805	9.951e-7	34.243	33.152	0.9042	2	2	0	0	13C(57.0215), 3C(57.0215), 9R(0.9840)	NA	TRUE	sp|P19013|K2C4_HUMAN	P19013	K2C4_HUMAN	KRT4	Keratin, type II cytoskeletal 4	NA	NA
CK_P2003_185.53414.53414.3	interact-CK_P2003_185.pep.xml	QQCVRGGPRGFSCGSAIVGGGK	QQCVR[157]GGPRGFSCGSAIVGGGK	22	3	3554.538	2236.064	2236.0452	746.3619	746.3557	2235.0635	746.0284	0.9817	7.521e-5	25.995	25.995	0.8697	2	2	0	0	13C(57.0215), 3C(57.0215), 5R(0.9840)	NA	TRUE	sp|P19013|K2C4_HUMAN	P19013	K2C4_HUMAN	KRT4	Keratin, type II cytoskeletal 4	NA	NA
CK_P2003_185.54115.54115.2	interact-CK_P2003_185.pep.xml	VLDSGFREIENK	VLDSGFR[157]EIENK	12	2	3589.576	1406.7126	1406.7017	704.3636	704.3581	1406.704	704.3593	-0.0022	1.655e-8	30.657	19.79	1	2	1	0	0	7R(0.9840)	NA	TRUE	sp|P01833|PIGR_HUMAN	P01833	PIGR_HUMAN	PIGR	Polymeric immunoglobulin receptor	NA	NA
CK_P2003_185.54128.54128.2	interact-CK_P2003_185.pep.xml	VELEDWNGR	VELEDWNGR[157]	9	2	3590.148	1117.5111	1117.504	559.7628	559.7593	1117.5039	559.7592	1e-4	0.002036	17.834	14.084	0.999	2	0	0	0	9R(0.9840)	NA	TRUE	sp|P02679|FIBG_HUMAN	P02679	FIBG_HUMAN	FGG	Fibrinogen gamma chain	NA	NA
CK_P2003_185.54244.54244.3	interact-CK_P2003_185.pep.xml	VLDSGFREIENK	VLDSGFR[157]EIENK	12	3	3595.957	1406.712	1406.7039	469.9113	469.9086	1406.704	469.9086	0	0.001367	18.554	13.487	0.9974	2	1	0	0	7R(0.9840)	NA	TRUE	sp|P01833|PIGR_HUMAN	P01833	PIGR_HUMAN	PIGR	Polymeric immunoglobulin receptor	NA	NA
CK_P2003_185.54326.54326.2	interact-CK_P2003_185.pep.xml	VLDSGFREIENK	VLDSGFR[157]EIENK	12	2	3600.039	1406.7133	1406.7017	704.3639	704.3581	1406.704	704.3593	-0.0022	4.611e-9	30.737	19.835	1	2	1	0	0	7R(0.9840)	NA	TRUE	sp|P01833|PIGR_HUMAN	P01833	PIGR_HUMAN	PIGR	Polymeric immunoglobulin receptor	NA	NA
CK_P2003_185.54362.54362.3	interact-CK_P2003_185.pep.xml	TAIRNGQVWEESLK	TAIR[157]NGQVWEESLK	14	3	3601.76	1630.8424	1630.8296	544.6214	544.6171	1630.8314	544.6177	-0.0017	2.402e-10	24.435	17.608	1	2	1	0	0	4R(0.9840)	NA	TRUE	sp|P22079|PERL_HUMAN	P22079	PERL_HUMAN	LPO	Lactoperoxidase	NA	NA
CK_P2003_185.54544.54544.2	interact-CK_P2003_185.pep.xml	VLDSGFREIENK	VLDSGFR[157]EIENK	12	2	3610.861	1406.7174	1406.7017	704.366	704.3581	1406.704	704.3593	-0.0022	2.064e-4	19.373	15.371	0.9923	2	1	0	0	7R(0.9840)	NA	TRUE	sp|P01833|PIGR_HUMAN	P01833	PIGR_HUMAN	PIGR	Polymeric immunoglobulin receptor	NA	NA
CK_P2003_185.54937.54937.3	interact-CK_P2003_185.pep.xml	LQSSSASYGGGFGGGSCQLGGGRGVSTCSTR	LQSSSASYGGGFGGGSCQLGGGR[157]GVSTCSTR	31	3	3630.463	2995.3335	2995.3098	999.4518	999.4439	2995.3147	999.4455	-0.0048	3.828e-8	38.168	22.211	0.9986	2	1	0	0	17C(57.0215), 23R(0.9840), 28C(57.0215)	NA	TRUE	sp|P13646|K1C13_HUMAN	P13646	K1C13_HUMAN	KRT13	Keratin, type I cytoskeletal 13	NA	NA
CK_P2003_185.55154.55154.3	interact-CK_P2003_185.pep.xml	LQSSSASYGGGFGGGSCQLGGGRGVSTCSTR	LQSSSASYGGGFGGGSCQLGGGR[157]GVSTCSTR	31	3	3641.215	2996.3413	2996.3123	999.7877	999.778	2995.3147	999.4455	0.9976	3.528e-4	21.31	16.929	0.9832	2	1	0	0	17C(57.0215), 23R(0.9840), 28C(57.0215)	NA	TRUE	sp|P13646|K1C13_HUMAN	P13646	K1C13_HUMAN	KRT13	Keratin, type I cytoskeletal 13	NA	NA
CK_P2003_185.56011.56011.4	interact-CK_P2003_185.pep.xml	KVPQVSTPTLVEVSRNLGK	KVPQVSTPTLVEVSR[157]NLGK	19	4	3684.116	2052.1702	2052.1548	514.0498	514.046	2052.158	514.0468	-0.0031	1.355e-5	21.07	11.491	1	2	1	0	0	15R(0.9840)	NA	TRUE	sp|P02768|ALBU_HUMAN	P02768	ALBU_HUMAN	ALB	Serum albumin	NA	NA
CK_P2003_185.56082.56082.3	interact-CK_P2003_185.pep.xml	KVPQVSTPTLVEVSRNLGK	KVPQVSTPTLVEVSR[157]NLGK	19	3	3687.633	2052.169	2052.1548	685.0636	685.0589	2052.158	685.0599	-0.0031	4.731e-6	23.239	12.11	0.9971	2	1	0	0	15R(0.9840)	NA	TRUE	sp|P02768|ALBU_HUMAN	P02768	ALBU_HUMAN	ALB	Serum albumin	NA	NA
CK_P2003_185.56228.56228.4	interact-CK_P2003_185.pep.xml	KVPQVSTPTLVEVSRNLGK	KVPQVSTPTLVEVSR[157]NLGK	19	4	3694.944	2052.1758	2052.1592	514.0512	514.0471	2052.158	514.0468	0.0012	1.667e-5	17.941	9.559	1	2	1	0	0	15R(0.9840)	NA	TRUE	sp|P02768|ALBU_HUMAN	P02768	ALBU_HUMAN	ALB	Serum albumin	NA	NA
CK_P2003_185.57223.57223.3	interact-CK_P2003_185.pep.xml	EVTINPDTTCGNDWVCEHR	EVTINPDTTCGNDWVCEHR[157]	19	3	3744.903	2302.982	2302.9639	768.6679	768.6619	2302.9583	768.66	0.0056	2.006e-5	29.291	29.137	0.9999	2	0	0	0	10C(57.0215), 16C(57.0215), 19R(0.9840)	NA	FALSE	sp|P04745|AMY1_HUMAN	P04745	AMY1_HUMAN	AMY1C	Alpha-amylase 1	AMY2A, AMY2B	sp|P04746|AMYP_HUMAN, sp|P19961|AMY2B_HUMAN
CK_P2003_185.57324.57324.2	interact-CK_P2003_185.pep.xml	EVTINPDTTCGNDWVCEHR	EVTINPDTTCGNDWVCEHR[157]	19	2	3749.875	2302.9802	2302.9634	1152.4974	1152.489	2302.9583	1152.4864	0.0051	6.191e-4	23.333	17.029	0.9996	2	0	0	0	10C(57.0215), 16C(57.0215), 19R(0.9840)	NA	FALSE	sp|P04745|AMY1_HUMAN	P04745	AMY1_HUMAN	AMY1C	Alpha-amylase 1	AMY2A, AMY2B	sp|P04746|AMYP_HUMAN, sp|P19961|AMY2B_HUMAN
CK_P2003_185.57407.57407.3	interact-CK_P2003_185.pep.xml	STSSFPCPAGHFNGFR	STSSFPCPAGHFNGFR[157]	16	3	3754.097	1768.7808	1768.7648	590.6009	590.5955	1768.7627	590.5948	0.0021	8.578e-4	18.515	11.981	0.9998	2	0	0	0	16R(0.9840), 7C(57.0215)	NA	TRUE	sp|Q08380|LG3BP_HUMAN	Q08380	LG3BP_HUMAN	LGALS3BP	Galectin-3-binding protein	NA	NA
CK_P2003_185.57644.57644.3	interact-CK_P2003_185.pep.xml	STSSFPCPAGHFNGFR	STSSFPCPAGHFNGFR[157]	16	3	3766.139	1768.7761	1768.7644	590.5993	590.5954	1768.7627	590.5948	0.0017	7.623e-8	25.283	10.485	0.9999	2	0	0	0	16R(0.9840), 7C(57.0215)	NA	TRUE	sp|Q08380|LG3BP_HUMAN	Q08380	LG3BP_HUMAN	LGALS3BP	Galectin-3-binding protein	NA	NA
CK_P2003_185.57681.57681.2	interact-CK_P2003_185.pep.xml	STSSFPCPAGHFNGFR	STSSFPCPAGHFNGFR[157]	16	2	3767.905	1768.7805	1768.766	885.3975	885.3903	1768.7627	885.3886	0.0033	0.001174	21.221	9.993	0.9994	2	0	0	0	16R(0.9840), 7C(57.0215)	NA	TRUE	sp|Q08380|LG3BP_HUMAN	Q08380	LG3BP_HUMAN	LGALS3BP	Galectin-3-binding protein	NA	NA
CK_P2003_185.57731.57731.3	interact-CK_P2003_185.pep.xml	TRNGFPLPLAR	TR[157]NGFPLPLAR	11	3	3770.461	1241.698	1241.6881	414.9066	414.9033	1241.688	414.9033	1e-4	0.001893	17.507	12.432	0.9965	2	1	0	0	2R(0.9840)	NA	TRUE	sp|P22079|PERL_HUMAN	P22079	PERL_HUMAN	LPO	Lactoperoxidase	NA	NA
CK_P2003_185.57875.57875.3	interact-CK_P2003_185.pep.xml	STSSFPCPAGHFNGFR	STSSFPCPAGHFNGFR[157]	16	3	3777.843	1768.778	1768.7656	590.5999	590.5958	1768.7627	590.5948	0.0029	6.074e-9	27.598	9.008	1	2	0	0	0	16R(0.9840), 7C(57.0215)	NA	TRUE	sp|Q08380|LG3BP_HUMAN	Q08380	LG3BP_HUMAN	LGALS3BP	Galectin-3-binding protein	NA	NA
CK_P2003_185.57946.57946.3	interact-CK_P2003_185.pep.xml	TRNGFPLPLAR	TR[157]NGFPLPLAR	11	3	3781.437	1241.6985	1241.6891	414.9068	414.9036	1241.688	414.9033	0.0011	0.03021	17.607	14.412	0.9439	2	1	0	0	2R(0.9840)	NA	TRUE	sp|P22079|PERL_HUMAN	P22079	PERL_HUMAN	LPO	Lactoperoxidase	NA	NA
CK_P2003_185.57948.57948.2	interact-CK_P2003_185.pep.xml	STSSFPCPAGHFNGFR	STSSFPCPAGHFNGFR[157]	16	2	3781.525	1768.7834	1768.7662	885.399	885.3904	1768.7627	885.3886	0.0035	0.001919	21.368	10.19	0.9989	2	0	0	0	16R(0.9840), 7C(57.0215)	NA	TRUE	sp|Q08380|LG3BP_HUMAN	Q08380	LG3BP_HUMAN	LGALS3BP	Galectin-3-binding protein	NA	NA
CK_P2003_185.58212.58212.3	interact-CK_P2003_185.pep.xml	STSSFPCPAGHFNGFR	STSSFPCPAGHFNGFR[157]	16	3	3795.05	1768.7765	1768.7648	590.5994	590.5955	1768.7627	590.5948	0.0021	2.206e-8	25.188	11.999	1	2	0	0	0	16R(0.9840), 7C(57.0215)	NA	TRUE	sp|Q08380|LG3BP_HUMAN	Q08380	LG3BP_HUMAN	LGALS3BP	Galectin-3-binding protein	NA	NA
CK_P2003_185.59011.59011.3	interact-CK_P2003_185.pep.xml	EVTINPDTTCGNDWVCEHR	EVTINPDTTCGNDWVCEHR[157]	19	3	3836.165	2302.973	2302.9565	768.6649	768.6594	2302.9583	768.66	-0.0016	3.935e-4	24.12	23.876	0.9998	2	0	0	0	10C(57.0215), 16C(57.0215), 19R(0.9840)	NA	FALSE	sp|P04745|AMY1_HUMAN	P04745	AMY1_HUMAN	AMY1C	Alpha-amylase 1	AMY2A, AMY2B	sp|P04746|AMYP_HUMAN, sp|P19961|AMY2B_HUMAN
CK_P2003_185.59105.59105.3	interact-CK_P2003_185.pep.xml	STSSFPCPAGHFNGFR	STSSFPCPAGHFNGFR[157]	16	3	3840.886	1768.7786	1768.7622	590.6001	590.5947	1768.7627	590.5948	-4e-4	1.601e-5	22.15	11.431	0.9999	2	0	0	0	16R(0.9840), 7C(57.0215)	NA	TRUE	sp|Q08380|LG3BP_HUMAN	Q08380	LG3BP_HUMAN	LGALS3BP	Galectin-3-binding protein	NA	NA
CK_P2003_185.59129.59129.3	interact-CK_P2003_185.pep.xml	FGRNGSDCPDKFCLFQSETK	FGR[157]NGSDCPDKFCLFQSETK	20	3	3842.094	2393.0486	2393.0366	798.6901	798.6861	2393.0415	798.6878	-0.0048	7.169e-9	30.568	21.737	1	2	2	0	0	13C(57.0215), 3R(0.9840), 8C(57.0215)	NA	TRUE	sp|P02788|TRFL_HUMAN	P02788	TRFL_HUMAN	LTF	Lactotransferrin	NA	NA
CK_P2003_185.59262.59262.4	interact-CK_P2003_185.pep.xml	FGRNGSDCPDKFCLFQSETK	FGR[157]NGSDCPDKFCLFQSETK	20	4	3849.001	2393.0493	2393.0442	599.2696	599.2683	2393.0415	599.2677	0.0027	0.002317	20.04	11.071	0.9986	2	2	0	0	13C(57.0215), 3R(0.9840), 8C(57.0215)	NA	TRUE	sp|P02788|TRFL_HUMAN	P02788	TRFL_HUMAN	LTF	Lactotransferrin	NA	NA
CK_P2003_185.59325.59325.3	interact-CK_P2003_185.pep.xml	STSSFPCPAGHFNGFR	STSSFPCPAGHFNGFR[157]	16	3	3852.199	1768.7786	1768.7648	590.6001	590.5955	1768.7627	590.5948	0.0021	5.943e-7	23.183	10.384	0.9999	2	0	0	0	16R(0.9840), 7C(57.0215)	NA	TRUE	sp|Q08380|LG3BP_HUMAN	Q08380	LG3BP_HUMAN	LGALS3BP	Galectin-3-binding protein	NA	NA
CK_P2003_185.59346.59346.3	interact-CK_P2003_185.pep.xml	FGRNGSDCPDKFCLFQSETK	FGR[157]NGSDCPDKFCLFQSETK	20	3	3853.268	2393.0488	2393.0396	798.6902	798.6871	2393.0415	798.6878	-0.0019	0	46.604	33.97	1	2	2	0	0	13C(57.0215), 3R(0.9840), 8C(57.0215)	NA	TRUE	sp|P02788|TRFL_HUMAN	P02788	TRFL_HUMAN	LTF	Lactotransferrin	NA	NA
CK_P2003_185.59470.59470.4	interact-CK_P2003_185.pep.xml	FGRNGSDCPDKFCLFQSETK	FGR[157]NGSDCPDKFCLFQSETK	20	4	3859.668	2393.053	2393.0349	599.2705	599.266	2393.0415	599.2677	-0.0065	6.019e-6	29.382	18.566	1	2	2	0	0	13C(57.0215), 3R(0.9840), 8C(57.0215)	NA	TRUE	sp|P02788|TRFL_HUMAN	P02788	TRFL_HUMAN	LTF	Lactotransferrin	NA	NA
CK_P2003_185.59536.59536.3	interact-CK_P2003_185.pep.xml	STSSFPCPAGHFNGFR	STSSFPCPAGHFNGFR[157]	16	3	3863.037	1768.7798	1768.7656	590.6005	590.5958	1768.7627	590.5948	0.0029	2.809e-5	21.581	9.237	0.9999	2	0	0	0	16R(0.9840), 7C(57.0215)	NA	TRUE	sp|Q08380|LG3BP_HUMAN	Q08380	LG3BP_HUMAN	LGALS3BP	Galectin-3-binding protein	NA	NA
CK_P2003_185.59559.59559.3	interact-CK_P2003_185.pep.xml	FGRNGSDCPDKFCLFQSETK	FGR[157]NGSDCPDKFCLFQSETK	20	3	3864.191	2393.053	2393.0393	798.6916	798.687	2393.0415	798.6878	-0.0021	1.458e-8	32.797	23.839	0.9998	2	2	0	0	13C(57.0215), 3R(0.9840), 8C(57.0215)	NA	TRUE	sp|P02788|TRFL_HUMAN	P02788	TRFL_HUMAN	LTF	Lactotransferrin	NA	NA
CK_P2003_185.59683.59683.4	interact-CK_P2003_185.pep.xml	FGRNGSDCPDKFCLFQSETK	FGR[157]NGSDCPDKFCLFQSETK	20	4	3870.57	2393.0544	2393.0352	599.2709	599.2661	2393.0415	599.2677	-0.0062	3.534e-6	31.307	17.927	1	2	2	0	0	13C(57.0215), 3R(0.9840), 8C(57.0215)	NA	TRUE	sp|P02788|TRFL_HUMAN	P02788	TRFL_HUMAN	LTF	Lactotransferrin	NA	NA
CK_P2003_185.60601.60601.3	interact-CK_P2003_185.pep.xml	LISVDTEHSNIYLQNGPDR	LISVDTEHSNIYLQNGPDR[157]	19	3	3917.123	2171.0664	2171.0476	724.6961	724.6898	2171.0496	724.6905	-0.0019	0.144	14.212	11.56	0.9815	2	0	0	0	19R(0.9840)	NA	TRUE	sp|P00450|CERU_HUMAN	P00450	CERU_HUMAN	CP	Ceruloplasmin	NA	NA
CK_P2003_185.60692.60692.2	interact-CK_P2003_185.pep.xml	QLGCGWAMSAPGNAR	QLGCGWAMSAPGNAR[157]	15	2	3921.835	1575.7045	1575.6888	788.8595	788.8517	1575.6921	788.8533	-0.0032	1.244e-7	24.349	13.558	1	2	0	0	0	15R(0.9840), 4C(57.0215)	NA	TRUE	sp|Q9UGM3|DMBT1_HUMAN	Q9UGM3	DMBT1_HUMAN	DMBT1	Deleted in malignant brain tumors 1 protein	NA	NA
CK_P2003_185.60788.60788.3	interact-CK_P2003_185.pep.xml	LPGVSRSGFSSVSVSR	LPGVSR[157]SGFSSVSVSR	16	3	3926.636	1621.8541	1621.8403	541.6253	541.6207	1621.8423	541.6214	-0.0019	1.253e-6	19.873	11.618	0.9992	2	1	0	0	6R(0.9840)	NA	TRUE	sp|P02538|K2C6A_HUMAN	P02538	K2C6A_HUMAN	KRT6A	Keratin, type II cytoskeletal 6A	NA	NA
CK_P2003_185.61052.61052.3	interact-CK_P2003_185.pep.xml	LISVDTEHSNIYLQNGPDR	LISVDTEHSNIYLQNGPDR[157]	19	3	3940.011	2171.0686	2171.0498	724.6968	724.6905	2171.0496	724.6905	2e-4	7.565e-7	26.326	15.444	0.9999	2	0	0	0	19R(0.9840)	NA	TRUE	sp|P00450|CERU_HUMAN	P00450	CERU_HUMAN	CP	Ceruloplasmin	NA	NA
CK_P2003_185.61154.61154.3	interact-CK_P2003_185.pep.xml	STSSFPCPAGHFNGFR	STSSFPCPAGHFNGFR[157]	16	3	3945.192	1768.778	1768.7618	590.5999	590.5945	1768.7627	590.5948	-8e-4	8.482e-4	22.786	9.872	0.9998	2	0	0	0	16R(0.9840), 7C(57.0215)	NA	TRUE	sp|Q08380|LG3BP_HUMAN	Q08380	LG3BP_HUMAN	LGALS3BP	Galectin-3-binding protein	NA	NA
CK_P2003_185.61279.61279.3	interact-CK_P2003_185.pep.xml	LISVDTEHSNIYLQNGPDR	LISVDTEHSNIYLQNGPDR[157]	19	3	3951.51	2171.0671	2171.0496	724.6963	724.6905	2171.0496	724.6905	0	1.496e-6	24.527	13.628	0.9999	2	0	0	0	19R(0.9840)	NA	TRUE	sp|P00450|CERU_HUMAN	P00450	CERU_HUMAN	CP	Ceruloplasmin	NA	NA
CK_P2003_185.61406.61406.3	interact-CK_P2003_185.pep.xml	STSSFPCPAGHFNGFR	STSSFPCPAGHFNGFR[157]	16	3	3957.958	1768.7737	1768.761	590.5985	590.5943	1768.7627	590.5948	-0.0016	1.11e-9	25.19	10.148	1	2	0	0	0	16R(0.9840), 7C(57.0215)	NA	TRUE	sp|Q08380|LG3BP_HUMAN	Q08380	LG3BP_HUMAN	LGALS3BP	Galectin-3-binding protein	NA	NA
CK_P2003_185.61651.61651.3	interact-CK_P2003_185.pep.xml	STSSFPCPAGHFNGFR	STSSFPCPAGHFNGFR[157]	16	3	3970.21	1768.7747	1768.7611	590.5988	590.5943	1768.7627	590.5948	-0.0015	0.05967	16.397	10.186	0.9918	2	0	0	0	16R(0.9840), 7C(57.0215)	NA	TRUE	sp|Q08380|LG3BP_HUMAN	Q08380	LG3BP_HUMAN	LGALS3BP	Galectin-3-binding protein	NA	NA
CK_P2003_185.63236.63236.2	interact-CK_P2003_185.pep.xml	QLGCGWAMSAPGNAR	QLGCGWAMSAPGNAR[157]	15	2	4050.163	1575.7032	1575.6909	788.8589	788.8527	1575.6921	788.8533	-0.0011	1.462e-6	21.564	10.588	1	2	0	0	0	15R(0.9840), 4C(57.0215)	NA	TRUE	sp|Q9UGM3|DMBT1_HUMAN	Q9UGM3	DMBT1_HUMAN	DMBT1	Deleted in malignant brain tumors 1 protein	NA	NA
CK_P2003_185.63615.63615.3	interact-CK_P2003_185.pep.xml	LKPLLNTMIQSNYNR	LKPLLNTMIQSNYNR[157]	15	3	4069.136	1804.9656	1804.9492	602.6625	602.657	1804.9504	602.6574	-0.0011	3.475e-4	19.098	13.627	0.9998	2	0	0	0	15R(0.9840)	NA	TRUE	sp|P20061|TCO1_HUMAN	P20061	TCO1_HUMAN	TCN1	Transcobalamin-1	NA	NA
CK_P2003_185.63911.63911.2	interact-CK_P2003_185.pep.xml	LPVVLANGQIR	LPVVLANGQIR[157]	11	2	4083.883	1179.7056	1179.6968	590.8601	590.8557	1179.6975	590.856	-6e-4	0.00629	17.32	12.312	0.9975	2	0	0	0	11R(0.9840)	NA	TRUE	sp|Q9Y6R7|FCGBP_HUMAN	Q9Y6R7	FCGBP_HUMAN	FCGBP	IgGFc-binding protein	NA	NA
CK_P2003_185.64134.64134.2	interact-CK_P2003_185.pep.xml	LPVVLANGQIR	LPVVLANGQIR[157]	11	2	4095.002	1179.7063	1179.6969	590.8604	590.8557	1179.6975	590.856	-5e-4	6.008e-6	22.859	16.746	1	2	0	0	0	11R(0.9840)	NA	TRUE	sp|Q9Y6R7|FCGBP_HUMAN	Q9Y6R7	FCGBP_HUMAN	FCGBP	IgGFc-binding protein	NA	NA
CK_P2003_185.64186.64186.3	interact-CK_P2003_185.pep.xml	QGARGGCITLISSEGYVSSK	QGAR[157]GGCITLISSEGYVSSK	20	3	4097.539	2070.0183	2070.0032	691.0134	691.0083	2070.0051	691.009	-0.0019	3.404e-7	26.394	18.615	0.9984	2	1	0	0	4R(0.9840), 7C(57.0215)	NA	TRUE	sp|P01833|PIGR_HUMAN	P01833	PIGR_HUMAN	PIGR	Polymeric immunoglobulin receptor	NA	NA
CK_P2003_185.64338.64338.2	interact-CK_P2003_185.pep.xml	QGARGGCITLISSEGYVSSK	QGAR[157]GGCITLISSEGYVSSK	20	2	4105.064	2070.0193	2070.0027	1036.0169	1036.0086	2070.0051	1036.0098	-0.0023	1.62e-9	36.808	35.482	1	2	1	0	0	4R(0.9840), 7C(57.0215)	NA	TRUE	sp|P01833|PIGR_HUMAN	P01833	PIGR_HUMAN	PIGR	Polymeric immunoglobulin receptor	NA	NA
CK_P2003_185.64342.64342.2	interact-CK_P2003_185.pep.xml	LPVVLANGQIR	LPVVLANGQIR[157]	11	2	4105.348	1179.7065	1179.6969	590.8605	590.8557	1179.6975	590.856	-5e-4	2.885e-5	23.039	16.836	1	2	0	0	0	11R(0.9840)	NA	TRUE	sp|Q9Y6R7|FCGBP_HUMAN	Q9Y6R7	FCGBP_HUMAN	FCGBP	IgGFc-binding protein	NA	NA
CK_P2003_185.64415.64415.3	interact-CK_P2003_185.pep.xml	QGARGGCITLISSEGYVSSK	QGAR[157]GGCITLISSEGYVSSK	20	3	4108.961	2070.0159	2070.0056	691.0126	691.0091	2070.0051	691.009	5e-4	5.57e-8	28.365	20.775	0.9983	2	1	0	0	4R(0.9840), 7C(57.0215)	NA	TRUE	sp|P01833|PIGR_HUMAN	P01833	PIGR_HUMAN	PIGR	Polymeric immunoglobulin receptor	NA	NA
CK_P2003_185.64551.64551.2	interact-CK_P2003_185.pep.xml	LPVVLANGQIR	LPVVLANGQIR[157]	11	2	4115.788	1179.7056	1179.6968	590.8601	590.8557	1179.6975	590.856	-6e-4	1.087e-5	23	18.661	1	2	0	0	0	11R(0.9840)	NA	TRUE	sp|Q9Y6R7|FCGBP_HUMAN	Q9Y6R7	FCGBP_HUMAN	FCGBP	IgGFc-binding protein	NA	NA
CK_P2003_185.65893.65893.2	interact-CK_P2003_185.pep.xml	NSFEDPCSLSVENENYAR	NSFEDPCSLSVENENYAR[157]	18	2	4183.475	2130.8953	2130.8889	1066.4549	1066.4517	2130.8799	1066.4472	0.009	0.001343	23.988	11.855	0.9964	2	0	0	0	18R(0.9840), 7C(57.0215)	NA	TRUE	sp|Q9HC84|MUC5B_HUMAN	Q9HC84	MUC5B_HUMAN	MUC5B	Mucin-5B	NA	NA
CK_P2003_185.65932.65932.3	interact-CK_P2003_185.pep.xml	NSFEDPCSLSVENENYAR	NSFEDPCSLSVENENYAR[157]	18	3	4185.472	2130.9067	2130.8853	711.3095	711.3024	2130.8799	711.3006	0.0054	0.001049	17.989	15.801	0.9997	2	0	0	0	18R(0.9840), 7C(57.0215)	NA	TRUE	sp|Q9HC84|MUC5B_HUMAN	Q9HC84	MUC5B_HUMAN	MUC5B	Mucin-5B	NA	NA
CK_P2003_185.66115.66115.2	interact-CK_P2003_185.pep.xml	NSFEDPCSLSVENENYAR	NSFEDPCSLSVENENYAR[157]	18	2	4194.887	2130.9036	2130.8923	1066.4591	1066.4534	2130.8799	1066.4472	0.0125	2.01e-4	27.287	20.228	0.9972	2	0	0	0	18R(0.9840), 7C(57.0215)	NA	TRUE	sp|Q9HC84|MUC5B_HUMAN	Q9HC84	MUC5B_HUMAN	MUC5B	Mucin-5B	NA	NA
CK_P2003_185.66156.66156.3	interact-CK_P2003_185.pep.xml	NSFEDPCSLSVENENYAR	NSFEDPCSLSVENENYAR[157]	18	3	4196.995	2130.898	2130.8816	711.3066	711.3011	2130.8799	711.3006	0.0017	3.584e-6	22.689	20.276	0.9998	2	0	0	0	18R(0.9840), 7C(57.0215)	NA	TRUE	sp|Q9HC84|MUC5B_HUMAN	Q9HC84	MUC5B_HUMAN	MUC5B	Mucin-5B	NA	NA
CK_P2003_185.66213.66213.2	interact-CK_P2003_185.pep.xml	IIEGGIYDADLNDER	IIEGGIYDADLNDER[157]	15	2	4199.914	1692.8048	1692.7927	847.4097	847.4036	1692.7842	847.3994	0.0085	5.394e-8	33.73	30.953	1	2	0	0	0	15R(0.9840)	NA	TRUE	sp|P09228|CYTT_HUMAN	P09228	CYTT_HUMAN	CST2	Cystatin-SA	NA	NA
CK_P2003_185.66368.66368.2	interact-CK_P2003_185.pep.xml	NSFEDPCSLSVENENYAR	NSFEDPCSLSVENENYAR[157]	18	2	4207.723	2130.9102	2130.8875	1066.4624	1066.451	2130.8799	1066.4472	0.0076	0.001484	23.814	12.186	0.9973	2	0	0	0	18R(0.9840), 7C(57.0215)	NA	TRUE	sp|Q9HC84|MUC5B_HUMAN	Q9HC84	MUC5B_HUMAN	MUC5B	Mucin-5B	NA	NA
CK_P2003_185.66617.66617.2	interact-CK_P2003_185.pep.xml	NSFEDPCSLSVENENYAR	NSFEDPCSLSVENENYAR[157]	18	2	4220.167	2130.9014	2130.8779	1066.458	1066.4462	2130.8799	1066.4472	-0.0019	3.166e-5	29.498	16.345	1	2	0	0	0	18R(0.9840), 7C(57.0215)	NA	TRUE	sp|Q9HC84|MUC5B_HUMAN	Q9HC84	MUC5B_HUMAN	MUC5B	Mucin-5B	NA	NA
CK_P2003_185.67013.67013.2	interact-CK_P2003_185.pep.xml	NSLYLQMNSLR	NSLYLQMNSLR[157]	11	2	4240.054	1338.6609	1338.6526	670.3377	670.3336	1338.6602	670.3374	-0.0075	4.063e-4	20.916	13.902	0.9974	2	0	0	0	11R(0.9840)	NA	FALSE	sp|P01780|HV307_HUMAN	P01780	HV307_HUMAN	IGHV3-7	Immunoglobulin heavy variable 3-7	IGHV3-11, IGHV3-13, IGHV3-20, IGHV3-21, IGHV3-43, IGHV3-43D, IGHV3-48, IGHV3-9, IGHV3OR16-10, IGHV3OR16-9	sp|A0A0B4J1V1|HV321_HUMAN, sp|A0A0B4J1X8|HV343_HUMAN, sp|A0A0C4DH32|HV320_HUMAN, sp|P01762|HV311_HUMAN, sp|P01763|HV348_HUMAN, sp|P01766|HV313_HUMAN, sp|P01782|HV309_HUMAN, sp|P0DP04|HV43D_HUMAN, tr|A0A075B7F0|A0A075B7F0_HUMAN, tr|S4R460|S4R460_HUMAN
CK_P2003_185.67220.67220.2	interact-CK_P2003_185.pep.xml	IIEGGIYDADLNDER	IIEGGIYDADLNDER[157]	15	2	4250.344	1692.7965	1692.786	847.4055	847.4003	1692.7842	847.3994	0.0018	1.371e-8	35.674	23.799	1	2	0	0	0	15R(0.9840)	NA	TRUE	sp|P09228|CYTT_HUMAN	P09228	CYTT_HUMAN	CST2	Cystatin-SA	NA	NA
CK_P2003_185.67967.67967.2	interact-CK_P2003_185.pep.xml	DVRQYVQGCGV	DVR[157]QYVQGCGV	11	2	4287.842	1280.5911	1280.5825	641.3028	641.2985	1280.5819	641.2982	6e-4	0.02801	15.384	12.36	0.8018	2	1	0	0	3R(0.9840), 9C(57.0215)	NA	TRUE	sp|P61626|LYSC_HUMAN	P61626	LYSC_HUMAN	LYZ	Lysozyme C	NA	NA
CK_P2003_185.68189.68189.2	interact-CK_P2003_185.pep.xml	DVRQYVQGCGV	DVR[157]QYVQGCGV	11	2	4299.043	1280.5928	1280.5825	641.3037	641.2985	1280.5819	641.2982	6e-4	2.327e-6	22.882	16.849	1	2	1	0	0	3R(0.9840), 9C(57.0215)	NA	TRUE	sp|P61626|LYSC_HUMAN	P61626	LYSC_HUMAN	LYZ	Lysozyme C	NA	NA
CK_P2003_185.68229.68229.2	interact-CK_P2003_185.pep.xml	NTLYLQMNSLR	NTLYLQMNSLR[157]	11	2	4301.062	1352.6934	1352.6799	677.354	677.3472	1352.6758	677.3452	0.0042	0.03338	18.272	17.764	0.9791	2	0	0	0	11R(0.9840)	NA	FALSE	sp|A0A0B4J1X5|HV374_HUMAN	A0A0B4J1X5	HV374_HUMAN	IGHV3-74	Immunoglobulin heavy variable 3-74	IGHV3-23, IGHV3-30, IGHV3-30-3, IGHV3-30-5, IGHV3-33, IGHV3-53, IGHV3-66, IGHV3OR16-12, IGHV3OR16-13	sp|A0A0C4DH42|HV366_HUMAN, sp|P01764|HV323_HUMAN, sp|P01767|HV353_HUMAN, sp|P01768|HV330_HUMAN, sp|P01772|HV333_HUMAN, sp|P0DP02|HVC33_HUMAN, sp|P0DP03|HV335_HUMAN, tr|A0A075B7B8|A0A075B7B8_HUMAN, tr|A0A075B7E8|A0A075B7E8_HUMAN, tr|A0A0J9YY99|A0A0J9YY99_HUMAN
CK_P2003_185.68344.68344.2	interact-CK_P2003_185.pep.xml	SRLGDLYEEEMR	SR[157]LGDLYEEEMR	12	2	4306.818	1497.6877	1497.6775	749.8511	749.846	1497.6769	749.8457	6e-4	9.105e-7	21.783	16.602	1	2	1	0	0	2R(0.9840)	NA	TRUE	sp|P08670|VIME_HUMAN	P08670	VIME_HUMAN	VIM	Vimentin	NA	NA
CK_P2003_185.68401.68401.2	interact-CK_P2003_185.pep.xml	DVRQYVQGCGV	DVR[157]QYVQGCGV	11	2	4309.716	1280.5947	1280.5812	641.3046	641.2979	1280.5819	641.2982	-6e-4	3.915e-6	19.747	13.596	1	2	1	0	0	3R(0.9840), 9C(57.0215)	NA	TRUE	sp|P61626|LYSC_HUMAN	P61626	LYSC_HUMAN	LYZ	Lysozyme C	NA	NA
CK_P2003_185.68440.68440.2	interact-CK_P2003_185.pep.xml	NTLYLQMNSLR	NTLYLQMNSLR[157]	11	2	4311.715	1352.6924	1352.6835	677.3535	677.349	1352.6758	677.3452	0.0077	0.05793	17.735	13.852	0.8711	2	0	0	0	11R(0.9840)	NA	FALSE	sp|A0A0B4J1X5|HV374_HUMAN	A0A0B4J1X5	HV374_HUMAN	IGHV3-74	Immunoglobulin heavy variable 3-74	IGHV3-23, IGHV3-30, IGHV3-30-3, IGHV3-30-5, IGHV3-33, IGHV3-53, IGHV3-66, IGHV3OR16-12, IGHV3OR16-13	sp|A0A0C4DH42|HV366_HUMAN, sp|P01764|HV323_HUMAN, sp|P01767|HV353_HUMAN, sp|P01768|HV330_HUMAN, sp|P01772|HV333_HUMAN, sp|P0DP02|HVC33_HUMAN, sp|P0DP03|HV335_HUMAN, tr|A0A075B7B8|A0A075B7B8_HUMAN, tr|A0A075B7E8|A0A075B7E8_HUMAN, tr|A0A0J9YY99|A0A0J9YY99_HUMAN
CK_P2003_185.68602.68602.2	interact-CK_P2003_185.pep.xml	SRLGDLYEEEMR	SR[157]LGDLYEEEMR	12	2	4319.817	1497.6903	1497.6758	749.8524	749.8452	1497.6769	749.8457	-0.001	2.99e-6	20.254	16.447	1	2	1	0	0	2R(0.9840)	NA	TRUE	sp|P08670|VIME_HUMAN	P08670	VIME_HUMAN	VIM	Vimentin	NA	NA
CK_P2003_185.68656.68656.2	interact-CK_P2003_185.pep.xml	NTLYLQMNSLR	NTLYLQMNSLR[157]	11	2	4322.584	1352.6976	1352.6791	677.3561	677.3468	1352.6758	677.3452	0.0033	0.007839	18.042	14.068	0.9954	2	0	0	0	11R(0.9840)	NA	FALSE	sp|A0A0B4J1X5|HV374_HUMAN	A0A0B4J1X5	HV374_HUMAN	IGHV3-74	Immunoglobulin heavy variable 3-74	IGHV3-23, IGHV3-30, IGHV3-30-3, IGHV3-30-5, IGHV3-33, IGHV3-53, IGHV3-66, IGHV3OR16-12, IGHV3OR16-13	sp|A0A0C4DH42|HV366_HUMAN, sp|P01764|HV323_HUMAN, sp|P01767|HV353_HUMAN, sp|P01768|HV330_HUMAN, sp|P01772|HV333_HUMAN, sp|P0DP02|HVC33_HUMAN, sp|P0DP03|HV335_HUMAN, tr|A0A075B7B8|A0A075B7B8_HUMAN, tr|A0A075B7E8|A0A075B7E8_HUMAN, tr|A0A0J9YY99|A0A0J9YY99_HUMAN
CK_P2003_185.69700.69700.2	interact-CK_P2003_185.pep.xml	NSLYLQMNSLR	NSLYLQMNSLR[157]	11	2	4375.061	1338.6693	1338.6584	670.3419	670.3365	1338.6602	670.3374	-0.0016	8.622e-4	20.978	16.34	0.9995	2	0	0	0	11R(0.9840)	NA	FALSE	sp|P01780|HV307_HUMAN	P01780	HV307_HUMAN	IGHV3-7	Immunoglobulin heavy variable 3-7	IGHV3-11, IGHV3-13, IGHV3-20, IGHV3-21, IGHV3-43, IGHV3-43D, IGHV3-48, IGHV3-9, IGHV3OR16-10, IGHV3OR16-9	sp|A0A0B4J1V1|HV321_HUMAN, sp|A0A0B4J1X8|HV343_HUMAN, sp|A0A0C4DH32|HV320_HUMAN, sp|P01762|HV311_HUMAN, sp|P01763|HV348_HUMAN, sp|P01766|HV313_HUMAN, sp|P01782|HV309_HUMAN, sp|P0DP04|HV43D_HUMAN, tr|A0A075B7F0|A0A075B7F0_HUMAN, tr|S4R460|S4R460_HUMAN
CK_P2003_185.69794.69794.3	interact-CK_P2003_185.pep.xml	ELGICPDDAAVIPIKNNR	ELGICPDDAAVIPIKNNR[157]	18	3	4379.685	1995.0139	1994.9988	666.0119	666.0069	1995.0094	666.0104	-0.0105	1.629e-4	18.399	9.902	0.9827	2	1	0	0	18R(0.9840), 5C(57.0215)	NA	TRUE	sp|P12273|PIP_HUMAN	P12273	PIP_HUMAN	PIP	Prolactin-inducible protein	NA	NA
CK_P2003_185.69914.69914.2	interact-CK_P2003_185.pep.xml	NSLYLQMNSLR	NSLYLQMNSLR[157]	11	2	4385.671	1338.6775	1338.6586	670.346	670.3366	1338.6602	670.3374	-0.0015	0.004708	19.444	13.334	0.998	2	0	0	0	11R(0.9840)	NA	FALSE	sp|P01780|HV307_HUMAN	P01780	HV307_HUMAN	IGHV3-7	Immunoglobulin heavy variable 3-7	IGHV3-11, IGHV3-13, IGHV3-20, IGHV3-21, IGHV3-43, IGHV3-43D, IGHV3-48, IGHV3-9, IGHV3OR16-10, IGHV3OR16-9	sp|A0A0B4J1V1|HV321_HUMAN, sp|A0A0B4J1X8|HV343_HUMAN, sp|A0A0C4DH32|HV320_HUMAN, sp|P01762|HV311_HUMAN, sp|P01763|HV348_HUMAN, sp|P01766|HV313_HUMAN, sp|P01782|HV309_HUMAN, sp|P0DP04|HV43D_HUMAN, tr|A0A075B7F0|A0A075B7F0_HUMAN, tr|S4R460|S4R460_HUMAN
CK_P2003_185.70014.70014.3	interact-CK_P2003_185.pep.xml	ELGICPDDAAVIPIKNNR	ELGICPDDAAVIPIKNNR[157]	18	3	4390.609	1995.0149	1994.9993	666.0122	666.007	1995.0094	666.0104	-0.01	2e-14	36.791	12.984	1	2	1	0	0	18R(0.9840), 5C(57.0215)	NA	TRUE	sp|P12273|PIP_HUMAN	P12273	PIP_HUMAN	PIP	Prolactin-inducible protein	NA	NA
CK_P2003_185.70253.70253.3	interact-CK_P2003_185.pep.xml	ELGICPDDAAVIPIKNNR	ELGICPDDAAVIPIKNNR[157]	18	3	4402.38	1995.012	1994.999	666.0113	666.0069	1995.0094	666.0104	-0.0103	4.342e-11	28.751	11.634	1	2	1	0	0	18R(0.9840), 5C(57.0215)	NA	TRUE	sp|P12273|PIP_HUMAN	P12273	PIP_HUMAN	PIP	Prolactin-inducible protein	NA	NA
CK_P2003_185.70687.70687.2	interact-CK_P2003_185.pep.xml	NTLYLQMNSLR	NTLYLQMNSLR[157]	11	2	4423.914	1352.6891	1352.6769	677.3518	677.3457	1352.6758	677.3452	0.0011	0.001719	19.338	16.387	0.9991	2	0	0	0	11R(0.9840)	NA	FALSE	sp|A0A0B4J1X5|HV374_HUMAN	A0A0B4J1X5	HV374_HUMAN	IGHV3-74	Immunoglobulin heavy variable 3-74	IGHV3-23, IGHV3-30, IGHV3-30-3, IGHV3-30-5, IGHV3-33, IGHV3-53, IGHV3-66, IGHV3OR16-12, IGHV3OR16-13	sp|A0A0C4DH42|HV366_HUMAN, sp|P01764|HV323_HUMAN, sp|P01767|HV353_HUMAN, sp|P01768|HV330_HUMAN, sp|P01772|HV333_HUMAN, sp|P0DP02|HVC33_HUMAN, sp|P0DP03|HV335_HUMAN, tr|A0A075B7B8|A0A075B7B8_HUMAN, tr|A0A075B7E8|A0A075B7E8_HUMAN, tr|A0A0J9YY99|A0A0J9YY99_HUMAN
CK_P2003_185.70903.70903.2	interact-CK_P2003_185.pep.xml	NTLYLQMNSLR	NTLYLQMNSLR[157]	11	2	4434.63	1352.6917	1352.677	677.3531	677.3458	1352.6758	677.3452	0.0012	9.798e-4	19.407	13.42	0.9995	2	0	0	0	11R(0.9840)	NA	FALSE	sp|A0A0B4J1X5|HV374_HUMAN	A0A0B4J1X5	HV374_HUMAN	IGHV3-74	Immunoglobulin heavy variable 3-74	IGHV3-23, IGHV3-30, IGHV3-30-3, IGHV3-30-5, IGHV3-33, IGHV3-53, IGHV3-66, IGHV3OR16-12, IGHV3OR16-13	sp|A0A0C4DH42|HV366_HUMAN, sp|P01764|HV323_HUMAN, sp|P01767|HV353_HUMAN, sp|P01768|HV330_HUMAN, sp|P01772|HV333_HUMAN, sp|P0DP02|HVC33_HUMAN, sp|P0DP03|HV335_HUMAN, tr|A0A075B7B8|A0A075B7B8_HUMAN, tr|A0A075B7E8|A0A075B7E8_HUMAN, tr|A0A0J9YY99|A0A0J9YY99_HUMAN
CK_P2003_185.70999.70999.3	interact-CK_P2003_185.pep.xml	ELGICPDDAAVIPIKNNR	ELGICPDDAAVIPIKNNR[157]	18	3	4439.455	1995.0266	1995.0103	666.0161	666.0107	1995.0094	666.0104	9e-4	1.4e-13	40.548	17.081	1	2	1	0	0	18R(0.9840), 5C(57.0215)	NA	TRUE	sp|P12273|PIP_HUMAN	P12273	PIP_HUMAN	PIP	Prolactin-inducible protein	NA	NA
CK_P2003_185.71051.71051.2	interact-CK_P2003_185.pep.xml	ELGICPDDAAVIPIKNNR	ELGICPDDAAVIPIKNNR[157]	18	2	4442.009	1995.0265	1995.0127	998.5205	998.5136	1995.0094	998.512	0.0033	1.24e-11	31.859	13.625	1	2	1	0	0	18R(0.9840), 5C(57.0215)	NA	TRUE	sp|P12273|PIP_HUMAN	P12273	PIP_HUMAN	PIP	Prolactin-inducible protein	NA	NA
CK_P2003_185.71209.71209.3	interact-CK_P2003_185.pep.xml	ELGICPDDAAVIPIKNNR	ELGICPDDAAVIPIKNNR[157]	18	3	4449.922	1995.0256	1995.0105	666.0158	666.0108	1995.0094	666.0104	0.0011	5.3e-13	39.628	13.504	1	2	1	0	0	18R(0.9840), 5C(57.0215)	NA	TRUE	sp|P12273|PIP_HUMAN	P12273	PIP_HUMAN	PIP	Prolactin-inducible protein	NA	NA
CK_P2003_185.71511.71511.3	interact-CK_P2003_185.pep.xml	ELGICPDDAAVIPIKNNR	ELGICPDDAAVIPIKNNR[157]	18	3	4465.002	1995.026	1995.0106	666.0159	666.0108	1995.0094	666.0104	0.0012	6.403e-10	26.552	10.696	1	2	1	0	0	18R(0.9840), 5C(57.0215)	NA	TRUE	sp|P12273|PIP_HUMAN	P12273	PIP_HUMAN	PIP	Prolactin-inducible protein	NA	NA
CK_P2003_185.71744.71744.3	interact-CK_P2003_185.pep.xml	ELGICPDDAAVIPIKNNR	ELGICPDDAAVIPIKNNR[157]	18	3	4476.764	1995.0225	1995.01	666.0148	666.0106	1995.0094	666.0104	6e-4	1.266e-9	22.058	12.153	1	2	1	0	0	18R(0.9840), 5C(57.0215)	NA	TRUE	sp|P12273|PIP_HUMAN	P12273	PIP_HUMAN	PIP	Prolactin-inducible protein	NA	NA
CK_P2003_185.71833.71833.2	interact-CK_P2003_185.pep.xml	IANVFTNAFR	IANVFTNAFR[157]	10	2	4481.254	1152.6014	1152.5929	577.308	577.3037	1152.5927	577.3036	2e-4	1.1e-4	17.563	10.645	0.9998	2	0	0	0	10R(0.9840)	NA	TRUE	sp|P05164|PERM_HUMAN	P05164	PERM_HUMAN	MPO	Myeloperoxidase	NA	NA
CK_P2003_185.71868.71868.2	interact-CK_P2003_185.pep.xml	IANVFTNAFR	IANVFTNAFR[157]	10	2	4483.056	1152.6031	1152.5928	577.3088	577.3037	1152.5927	577.3036	1e-4	1.933e-4	17.491	11.894	0.9997	2	0	0	0	10R(0.9840)	NA	TRUE	sp|P05164|PERM_HUMAN	P05164	PERM_HUMAN	MPO	Myeloperoxidase	NA	NA
CK_P2003_185.71970.71970.3	interact-CK_P2003_185.pep.xml	ELGICPDDAAVIPIKNNR	ELGICPDDAAVIPIKNNR[157]	18	3	4488.261	1995.0271	1995.0078	666.0163	666.0099	1995.0094	666.0104	-0.0015	1.72e-12	31.448	11.129	1	2	1	0	0	18R(0.9840), 5C(57.0215)	NA	TRUE	sp|P12273|PIP_HUMAN	P12273	PIP_HUMAN	PIP	Prolactin-inducible protein	NA	NA
CK_P2003_185.72056.72056.2	interact-CK_P2003_185.pep.xml	GSFTSSSNFMSIR	GSFTSSSNFMSIR[157]	13	2	4492.614	1420.6317	1420.6218	711.3231	711.3182	1420.6292	711.3219	-0.0072	0.03613	15.113	14.658	0.9351	2	0	0	0	13R(0.9840)	NA	TRUE	sp|Q9UGM3|DMBT1_HUMAN	Q9UGM3	DMBT1_HUMAN	DMBT1	Deleted in malignant brain tumors 1 protein	NA	NA
CK_P2003_185.72265.72265.3	interact-CK_P2003_185.pep.xml	ELGICPDDAAVIPIKNNR	ELGICPDDAAVIPIKNNR[157]	18	3	4503.196	1995.0205	1995.0084	666.0141	666.0101	1995.0094	666.0104	-9e-4	8.917e-6	19.801	10.665	0.9982	2	1	0	0	18R(0.9840), 5C(57.0215)	NA	TRUE	sp|P12273|PIP_HUMAN	P12273	PIP_HUMAN	PIP	Prolactin-inducible protein	NA	NA
CK_P2003_185.73487.73487.2	interact-CK_P2003_185.pep.xml	YYCFQGNQFLR	YYCFQGNQFLR[157]	11	2	4565.085	1495.6685	1495.6581	748.8415	748.8363	1495.6554	748.835	0.0027	0.06833	15.647	11.955	0.9842	2	0	0	0	11R(0.9840), 3C(57.0215)	NA	TRUE	sp|P02790|HEMO_HUMAN	P02790	HEMO_HUMAN	HPX	Hemopexin	NA	NA
CK_P2003_185.73931.73931.1	interact-CK_P2003_185.pep.xml	STDYGIFQINSR	STDYGIFQINSR[157]	12	1	4587.27	1400.667	1400.6563	1401.6743	1401.6636	1400.6571	1401.6644	-8e-4	4.143e-5	19.242	13.056	0.9976	2	0	0	0	12R(0.9840)	NA	TRUE	sp|P61626|LYSC_HUMAN	P61626	LYSC_HUMAN	LYZ	Lysozyme C	NA	NA
CK_P2003_185.74043.74043.2	interact-CK_P2003_185.pep.xml	STDYGIFQINSR	STDYGIFQINSR[157]	12	2	4592.93	1400.6672	1400.6561	701.3409	701.3353	1400.6571	701.3358	-9e-4	1.359e-7	26.655	25.718	1	2	0	0	0	12R(0.9840)	NA	TRUE	sp|P61626|LYSC_HUMAN	P61626	LYSC_HUMAN	LYZ	Lysozyme C	NA	NA
CK_P2003_185.74051.74051.3	interact-CK_P2003_185.pep.xml	STDYGIFQINSR	STDYGIFQINSR[157]	12	3	4593.271	1400.6669	1400.6548	467.8962	467.8922	1400.6571	467.893	-0.0022	2.592e-5	21.585	19.439	0.9999	2	0	0	0	12R(0.9840)	NA	TRUE	sp|P61626|LYSC_HUMAN	P61626	LYSC_HUMAN	LYZ	Lysozyme C	NA	NA
CK_P2003_185.74285.74285.3	interact-CK_P2003_185.pep.xml	STDYGIFQINSR	STDYGIFQINSR[157]	12	3	4604.805	1400.6686	1400.6555	467.8968	467.8924	1400.6571	467.893	-0.0015	5.215e-6	17.919	17.708	0.9998	2	0	0	0	12R(0.9840)	NA	TRUE	sp|P61626|LYSC_HUMAN	P61626	LYSC_HUMAN	LYZ	Lysozyme C	NA	NA
CK_P2003_185.75020.75020.2	interact-CK_P2003_185.pep.xml	SCDNPYIPNGDYSPLR	SCDNPYIPNGDYSPLR[157]	16	2	4641.386	1867.8159	1867.8044	934.9152	934.9095	1867.8046	934.9096	0	0.002518	19.896	19.315	0.9988	2	0	0	0	16R(0.9840), 2C(57.0215)	NA	TRUE	sp|P08603|CFAH_HUMAN	P08603	CFAH_HUMAN	CFH	Complement factor H	NA	NA
CK_P2003_185.75630.75630.3	interact-CK_P2003_185.pep.xml	ATNYNAGDRSTDYGIFQINSR	ATNYNAGDR[157]STDYGIFQINSR	21	3	4671.778	2363.0918	2363.0764	788.7045	788.6994	2363.0779000000002	788.6999	-0.0014	6.897e-7	27.078	11.97	0.9988	2	1	0	0	9R(0.9840)	NA	TRUE	sp|P61626|LYSC_HUMAN	P61626	LYSC_HUMAN	LYZ	Lysozyme C	NA	NA
CK_P2003_185.75784.75784.2	interact-CK_P2003_185.pep.xml	ATNYNAGDRSTDYGIFQINSR	ATNYNAGDR[157]STDYGIFQINSR	21	2	4679.436	2363.087	2363.0779000000002	1182.5508	1182.5462	2363.0779000000002	1182.5462	0	5.067e-9	30.727	10.266	1	2	1	0	0	9R(0.9840)	NA	TRUE	sp|P61626|LYSC_HUMAN	P61626	LYSC_HUMAN	LYZ	Lysozyme C	NA	NA
CK_P2003_185.75854.75854.3	interact-CK_P2003_185.pep.xml	ATNYNAGDRSTDYGIFQINSR	ATNYNAGDR[157]STDYGIFQINSR	21	3	4683.022	2363.0908	2363.0718	788.7042	788.6979	2363.0779000000002	788.6999	-0.006	6.4e-10	31.324	29.907	1	2	1	0	0	9R(0.9840)	NA	TRUE	sp|P61626|LYSC_HUMAN	P61626	LYSC_HUMAN	LYZ	Lysozyme C	NA	NA
CK_P2003_185.76152.76152.3	interact-CK_P2003_185.pep.xml	FLLSQGVCIPVQDCGCTHNGR	FLLSQGVCIPVQDCGCTHNGR[157]	21	3	4697.799	2418.0989	2418.0825	807.0402	807.0348	2418.0876	807.0365	-0.005	0.002033	20.823	10.509	0.9997	2	0	0	0	14C(57.0215), 16C(57.0215), 21R(0.9840), 8C(57.0215)	NA	TRUE	sp|Q9Y6R7|FCGBP_HUMAN	Q9Y6R7	FCGBP_HUMAN	FCGBP	IgGFc-binding protein	NA	NA
CK_P2003_185.76349.76349.3	interact-CK_P2003_185.pep.xml	STDYGIFQINSR	STDYGIFQINSR[157]	12	3	4707.546	1400.6674	1400.6556	467.8964	467.8925	1400.6571	467.893	-0.0014	1.134e-4	14.44	14.437	0.9999	2	0	0	0	12R(0.9840)	NA	TRUE	sp|P61626|LYSC_HUMAN	P61626	LYSC_HUMAN	LYZ	Lysozyme C	NA	NA
CK_P2003_185.76416.76416.2	interact-CK_P2003_185.pep.xml	STDYGIFQINSR	STDYGIFQINSR[157]	12	2	4710.972	1400.6686	1400.6626	701.3416	701.3386	1400.6571	701.3358	0.0055	2.1e-6	24.525	16.248	1	2	0	0	0	12R(0.9840)	NA	TRUE	sp|P61626|LYSC_HUMAN	P61626	LYSC_HUMAN	LYZ	Lysozyme C	NA	NA
CK_P2003_185.76421.76421.3	interact-CK_P2003_185.pep.xml	FLLSQGVCIPVQDCGCTHNGR	FLLSQGVCIPVQDCGCTHNGR[157]	21	3	4711.18	2418.1035	2418.0828	807.0418	807.0349	2418.0876	807.0365	-0.0048	3.57e-12	35.392	11.788	1	2	0	0	0	14C(57.0215), 16C(57.0215), 21R(0.9840), 8C(57.0215)	NA	TRUE	sp|Q9Y6R7|FCGBP_HUMAN	Q9Y6R7	FCGBP_HUMAN	FCGBP	IgGFc-binding protein	NA	NA
CK_P2003_185.76566.76566.3	interact-CK_P2003_185.pep.xml	STDYGIFQINSR	STDYGIFQINSR[157]	12	3	4718.387	1400.6725	1400.6556	467.8981	467.8925	1400.6571	467.893	-0.0014	2.729e-5	21.65	17.048	0.9999	2	0	0	0	12R(0.9840)	NA	TRUE	sp|P61626|LYSC_HUMAN	P61626	LYSC_HUMAN	LYZ	Lysozyme C	NA	NA
CK_P2003_185.76626.76626.2	interact-CK_P2003_185.pep.xml	STDYGIFQINSR	STDYGIFQINSR[157]	12	2	4721.405	1400.6722	1400.6627	701.3434	701.3386	1400.6571	701.3358	0.0056	4.722e-8	28.099	17.115	1	2	0	0	0	12R(0.9840)	NA	TRUE	sp|P61626|LYSC_HUMAN	P61626	LYSC_HUMAN	LYZ	Lysozyme C	NA	NA
CK_P2003_185.76677.76677.3	interact-CK_P2003_185.pep.xml	AGFAGDDAPRAVFPSIVGRPR	AGFAGDDAPRAVFPSIVGR[157]PR	21	3	4723.89	2156.1328	2156.1147	719.7182	719.7122	2156.1125	719.7114	0.0022	0.001387	18.055	16.617	0.9973	2	1	0	0	19R(0.9840)	NA	FALSE	sp|P60709|ACTB_HUMAN	P60709	ACTB_HUMAN	ACTB	Actin, cytoplasmic 1	ACTA1, ACTA2, ACTC1, ACTG1, ACTG2, POTEE, POTEF, POTEI	sp|A5A3E0|POTEF_HUMAN, sp|P0CG38|POTEI_HUMAN, sp|P62736|ACTA_HUMAN, sp|P63261|ACTG_HUMAN, sp|P63267|ACTH_HUMAN, sp|P68032|ACTC_HUMAN, sp|P68133|ACTS_HUMAN, sp|Q6S8J3|POTEE_HUMAN
CK_P2003_185.76777.76777.3	interact-CK_P2003_185.pep.xml	STDYGIFQINSR	STDYGIFQINSR[157]	12	3	4728.84	1400.6716	1400.6554	467.8978	467.8924	1400.6571	467.893	-0.0016	7.45e-6	21.679	17.052	0.9998	2	0	0	0	12R(0.9840)	NA	TRUE	sp|P61626|LYSC_HUMAN	P61626	LYSC_HUMAN	LYZ	Lysozyme C	NA	NA
CK_P2003_185.76836.76836.2	interact-CK_P2003_185.pep.xml	STDYGIFQINSR	STDYGIFQINSR[157]	12	2	4731.79	1400.6716	1400.661	701.3431	701.3378	1400.6571	701.3358	0.0039	1.754e-6	26.264	15.252	1	2	0	0	0	12R(0.9840)	NA	TRUE	sp|P61626|LYSC_HUMAN	P61626	LYSC_HUMAN	LYZ	Lysozyme C	NA	NA
CK_P2003_185.76867.76867.2	interact-CK_P2003_185.pep.xml	CVWEIEVNSGYR	CVWEIEVNSGYR[157]	12	2	4733.281	1511.6813	1511.6707	756.8479	756.8426	1511.6714	756.843	-6e-4	1.031e-5	20.758	20.302	1	2	0	0	0	12R(0.9840), 1C(57.0215)	NA	TRUE	sp|Q9UGM3|DMBT1_HUMAN	Q9UGM3	DMBT1_HUMAN	DMBT1	Deleted in malignant brain tumors 1 protein	NA	NA
CK_P2003_185.77010.77010.3	interact-CK_P2003_185.pep.xml	STDYGIFQINSR	STDYGIFQINSR[157]	12	3	4740.343	1400.6669	1400.6555	467.8962	467.8924	1400.6571	467.893	-0.0015	1.252e-4	19.732	17.874	0.9999	2	0	0	0	12R(0.9840)	NA	TRUE	sp|P61626|LYSC_HUMAN	P61626	LYSC_HUMAN	LYZ	Lysozyme C	NA	NA
CK_P2003_185.77047.77047.2	interact-CK_P2003_185.pep.xml	STDYGIFQINSR	STDYGIFQINSR[157]	12	2	4742.203	1400.6664	1400.661	701.3405	701.3378	1400.6571	701.3358	0.0039	3.379e-7	26.266	17.907	1	2	0	0	0	12R(0.9840)	NA	TRUE	sp|P61626|LYSC_HUMAN	P61626	LYSC_HUMAN	LYZ	Lysozyme C	NA	NA
CK_P2003_185.77106.77106.2	interact-CK_P2003_185.pep.xml	CVWEIEVNSGYR	CVWEIEVNSGYR[157]	12	2	4745.016	1511.6826	1511.6733	756.8486	756.8439	1511.6714	756.843	0.002	0.01842	13.99	10.8	0.9939	2	0	0	0	12R(0.9840), 1C(57.0215)	NA	TRUE	sp|Q9UGM3|DMBT1_HUMAN	Q9UGM3	DMBT1_HUMAN	DMBT1	Deleted in malignant brain tumors 1 protein	NA	NA
CK_P2003_185.77350.77350.2	interact-CK_P2003_185.pep.xml	FAVLQENVAWGNGR	FAVLQENVAWGNGR[157]	14	2	4757.272	1560.7787	1560.7667	781.3966	781.3906	1560.7684	781.3915	-0.0016	4.431e-9	28.387	12.886	1	2	0	0	0	14R(0.9840)	NA	TRUE	sp|Q9Y6R7|FCGBP_HUMAN	Q9Y6R7	FCGBP_HUMAN	FCGBP	IgGFc-binding protein	NA	NA
CK_P2003_185.77711.77711.3	interact-CK_P2003_185.pep.xml	WLQEGGQECECKDWFLRAPR	WLQEGGQECECKDWFLR[157]APR	20	3	4775.506	2565.1782	2565.1536	856.0667	856.0585	2565.1526	856.0581	0.001	4.034e-4	25.077	18.747	0.9973	2	2	0	0	11C(57.0215), 17R(0.9840), 9C(57.0215)	NA	TRUE	sp|Q6UXB2|CXL17_HUMAN	Q6UXB2	CXL17_HUMAN	CXCL17	C-X-C motif chemokine 17	NA	NA
CK_P2003_185.77871.77871.2	interact-CK_P2003_185.pep.xml	DWFLRAPR	DWFLR[157]APR	8	2	4783.709	1060.5541	1060.5468	531.2843	531.2807	1060.5453	531.2799	0.0015	0.001258	17.338	11.967	0.9802	2	1	0	0	5R(0.9840)	NA	TRUE	sp|Q6UXB2|CXL17_HUMAN	Q6UXB2	CXL17_HUMAN	CXCL17	C-X-C motif chemokine 17	NA	NA
CK_P2003_185.77932.77932.3	interact-CK_P2003_185.pep.xml	WLQEGGQECECKDWFLRAPR	WLQEGGQECECKDWFLR[157]APR	20	3	4786.809	2565.1782	2565.1543	856.0667	856.0587	2565.1526	856.0581	0.0017	1.126e-4	26.294	22.123	0.9983	2	2	0	0	11C(57.0215), 17R(0.9840), 9C(57.0215)	NA	TRUE	sp|Q6UXB2|CXL17_HUMAN	Q6UXB2	CXL17_HUMAN	CXCL17	C-X-C motif chemokine 17	NA	NA
CK_P2003_185.77939.77939.2	interact-CK_P2003_185.pep.xml	GSWGTVCDDSWDTNDANVVCR	GSWGTVCDDSWDTNDANVVCR[157]	21	2	4787.12	2413.9792	2413.9641	1207.9969	1207.9893	2413.9539	1207.9842	0.0103	7.199e-4	24.071	21.603	0.998	2	0	0	0	20C(57.0215), 21R(0.9840), 7C(57.0215)	NA	TRUE	sp|Q9UGM3|DMBT1_HUMAN	Q9UGM3	DMBT1_HUMAN	DMBT1	Deleted in malignant brain tumors 1 protein	NA	NA
CK_P2003_185.77943.77943.2	interact-CK_P2003_185.pep.xml	VCGLCGNFDDNAINDFATR	VCGLCGNFDDNAINDFATR[157]	19	2	4787.298	2158.921	2158.907	1080.4678	1080.4608	2158.9048	1080.4597	0.0022	6.23e-5	28.322	13.809	0.9999	2	0	0	0	19R(0.9840), 2C(57.0215), 5C(57.0215)	NA	TRUE	sp|Q9HC84|MUC5B_HUMAN	Q9HC84	MUC5B_HUMAN	MUC5B	Mucin-5B	NA	NA
CK_P2003_185.78009.78009.2	interact-CK_P2003_185.pep.xml	LLQDFFNGR	LLQDFFNGR[157]	9	2	4790.606	1109.5602	1109.5525	555.7874	555.7835	1109.5504	555.7825	0.0021	0.007555	15.6	11.016	0.997	2	0	0	0	9R(0.9840)	NA	TRUE	sp|P0DMV8|HS71A_HUMAN	P0DMV8	HS71A_HUMAN	HSPA1A	Heat shock 70 kDa protein 1A	HSPA1B	sp|P0DMV9|HS71B_HUMAN
CK_P2003_185.78075.78075.2	interact-CK_P2003_185.pep.xml	DWFLRAPR	DWFLR[157]APR	8	2	4794.069	1060.5548	1060.5468	531.2847	531.2807	1060.5453	531.2799	0.0015	0.001672	17.927	12.628	0.9743	2	1	0	0	5R(0.9840)	NA	TRUE	sp|Q6UXB2|CXL17_HUMAN	Q6UXB2	CXL17_HUMAN	CXCL17	C-X-C motif chemokine 17	NA	NA
CK_P2003_185.78145.78145.3	interact-CK_P2003_185.pep.xml	VCGLCGNFDDNAINDFATR	VCGLCGNFDDNAINDFATR[157]	19	3	4797.509	2158.9233	2158.9053	720.6484	720.6424	2158.9048	720.6422	5e-4	1.599e-7	21.89	21.496	0.9999	2	0	0	0	19R(0.9840), 2C(57.0215), 5C(57.0215)	NA	TRUE	sp|Q9HC84|MUC5B_HUMAN	Q9HC84	MUC5B_HUMAN	MUC5B	Mucin-5B	NA	NA
CK_P2003_185.78148.78148.3	interact-CK_P2003_185.pep.xml	WLQEGGQECECKDWFLRAPR	WLQEGGQECECKDWFLR[157]APR	20	3	4797.644	2565.1738	2565.1519	856.0652	856.0579	2565.1526	856.0581	-6e-4	8.516e-4	22.779	20.476	0.9978	2	2	0	0	11C(57.0215), 17R(0.9840), 9C(57.0215)	NA	TRUE	sp|Q6UXB2|CXL17_HUMAN	Q6UXB2	CXL17_HUMAN	CXCL17	C-X-C motif chemokine 17	NA	NA
CK_P2003_185.78164.78164.2	interact-CK_P2003_185.pep.xml	VCGLCGNFDDNAINDFATR	VCGLCGNFDDNAINDFATR[157]	19	2	4798.472	2158.9272	2158.9067	1080.4709	1080.4606	2158.9048	1080.4597	0.002	1.413e-7	29.833	18.728	1	2	0	0	0	19R(0.9840), 2C(57.0215), 5C(57.0215)	NA	TRUE	sp|Q9HC84|MUC5B_HUMAN	Q9HC84	MUC5B_HUMAN	MUC5B	Mucin-5B	NA	NA
CK_P2003_185.78224.78224.2	interact-CK_P2003_185.pep.xml	LLQDFFNGR	LLQDFFNGR[157]	9	2	4801.532	1109.5608	1109.5521	555.7877	555.7833	1109.5504	555.7825	0.0017	0.00147	16.984	11.481	0.9992	2	0	0	0	9R(0.9840)	NA	TRUE	sp|P0DMV8|HS71A_HUMAN	P0DMV8	HS71A_HUMAN	HSPA1A	Heat shock 70 kDa protein 1A	HSPA1B	sp|P0DMV9|HS71B_HUMAN
CK_P2003_185.78251.78251.4	interact-CK_P2003_185.pep.xml	SQQSSDPDPNCVDRPVEGYLAVAVVR	SQQSSDPDPNCVDR[157]PVEGYLAVAVVR	26	4	4802.844	2858.3801	2858.3577	715.6023	715.5967	2858.3503	715.5949	0.0073	6.703e-4	23.195	23.027	0.999	2	0	0	0	11C(57.0215), 14R(0.9840)	NA	TRUE	sp|P02788|TRFL_HUMAN	P02788	TRFL_HUMAN	LTF	Lactotransferrin	NA	NA
CK_P2003_185.78290.78290.2	interact-CK_P2003_185.pep.xml	DWFLRAPR	DWFLR[157]APR	8	2	4804.858	1060.5527	1060.5468	531.2836	531.2807	1060.5453	531.2799	0.0015	4.811e-4	18.02	12.723	0.9909	2	1	0	0	5R(0.9840)	NA	TRUE	sp|Q6UXB2|CXL17_HUMAN	Q6UXB2	CXL17_HUMAN	CXCL17	C-X-C motif chemokine 17	NA	NA
CK_P2003_185.78398.78398.2	interact-CK_P2003_185.pep.xml	GSWGTVCDDSWDTNDANVVCR	GSWGTVCDDSWDTNDANVVCR[157]	21	2	4810.34	2413.9714	2413.9541	1207.993	1207.9843	2413.9539	1207.9842	2e-4	0.01258	18.101	17.973	0.9954	2	0	0	0	20C(57.0215), 21R(0.9840), 7C(57.0215)	NA	TRUE	sp|Q9UGM3|DMBT1_HUMAN	Q9UGM3	DMBT1_HUMAN	DMBT1	Deleted in malignant brain tumors 1 protein	NA	NA
CK_P2003_185.78440.78440.2	interact-CK_P2003_185.pep.xml	LLQDFFNGR	LLQDFFNGR[157]	9	2	4812.469	1109.5591	1109.551	555.7868	555.7828	1109.5504	555.7825	6e-4	0.002175	16.748	11.238	0.9989	2	0	0	0	9R(0.9840)	NA	TRUE	sp|P0DMV8|HS71A_HUMAN	P0DMV8	HS71A_HUMAN	HSPA1A	Heat shock 70 kDa protein 1A	HSPA1B	sp|P0DMV9|HS71B_HUMAN
CK_P2003_185.78602.78602.2	interact-CK_P2003_185.pep.xml	GSWGTVCDDSWDTNDANVVCR	GSWGTVCDDSWDTNDANVVCR[157]	21	2	4820.689	2413.9736	2413.9539	1207.9941	1207.9842	2413.9539	1207.9842	0	1.733e-4	25.545	20.894	0.9998	2	0	0	0	20C(57.0215), 21R(0.9840), 7C(57.0215)	NA	TRUE	sp|Q9UGM3|DMBT1_HUMAN	Q9UGM3	DMBT1_HUMAN	DMBT1	Deleted in malignant brain tumors 1 protein	NA	NA
CK_P2003_185.78636.78636.4	interact-CK_P2003_185.pep.xml	QLGCGWAMLAPGNARFGQGSGPIVLDDVR	QLGCGWAMLAPGNAR[157]FGQGSGPIVLDDVR	29	4	4822.328	3044.446	3044.4182	762.1188	762.1118	3042.4802	761.6273	1.938	2.77e-7	30.939	11.077	1	2	1	0	0	15R(0.9840), 4C(57.0215)	NA	TRUE	sp|Q9UGM3|DMBT1_HUMAN	Q9UGM3	DMBT1_HUMAN	DMBT1	Deleted in malignant brain tumors 1 protein	NA	NA
CK_P2003_185.78664.78664.3	interact-CK_P2003_185.pep.xml	QLGCGWAMLAPGNARFGQGSGPIVLDDVR	QLGCGWAMLAPGNAR[157]FGQGSGPIVLDDVR	29	3	4823.838	3044.4443	3044.4209	1015.822	1015.8142	3042.4802	1015.1673	1.9407	3.268e-10	37.052	10.664	1	2	1	0	0	15R(0.9840), 4C(57.0215)	NA	TRUE	sp|Q9UGM3|DMBT1_HUMAN	Q9UGM3	DMBT1_HUMAN	DMBT1	Deleted in malignant brain tumors 1 protein	NA	NA
CK_P2003_185.78813.78813.2	interact-CK_P2003_185.pep.xml	GSWGTVCDDSWDTNDANVVCR	GSWGTVCDDSWDTNDANVVCR[157]	21	2	4831.37	2413.9714	2413.9539	1207.993	1207.9842	2413.9539	1207.9842	0	6.683e-4	23.2	20.937	0.9996	2	0	0	0	20C(57.0215), 21R(0.9840), 7C(57.0215)	NA	TRUE	sp|Q9UGM3|DMBT1_HUMAN	Q9UGM3	DMBT1_HUMAN	DMBT1	Deleted in malignant brain tumors 1 protein	NA	NA
CK_P2003_185.78873.78873.3	interact-CK_P2003_185.pep.xml	QLGCGWAMLAPGNARFGQGSGPIVLDDVR	QLGCGWAMLAPGNAR[157]FGQGSGPIVLDDVR	29	3	4834.378	3044.4478	3044.4209	1015.8232	1015.8142	3042.4802	1015.1673	1.9407	1.398e-9	38.914	10.278	1	2	1	0	0	15R(0.9840), 4C(57.0215)	NA	TRUE	sp|Q9UGM3|DMBT1_HUMAN	Q9UGM3	DMBT1_HUMAN	DMBT1	Deleted in malignant brain tumors 1 protein	NA	NA
CK_P2003_185.78932.78932.4	interact-CK_P2003_185.pep.xml	SQQSSDPDPNCVDRPVEGYLAVAVVR	SQQSSDPDPNCVDR[157]PVEGYLAVAVVR	26	4	4837.258	2858.3765	2858.3513	715.6014	715.5951	2858.3503	715.5949	0.001	0.002515	21.898	19.687	0.9999	2	0	0	0	11C(57.0215), 14R(0.9840)	NA	TRUE	sp|P02788|TRFL_HUMAN	P02788	TRFL_HUMAN	LTF	Lactotransferrin	NA	NA
CK_P2003_185.79031.79031.2	interact-CK_P2003_185.pep.xml	GSWGTVCDDSWDTNDANVVCR	GSWGTVCDDSWDTNDANVVCR[157]	21	2	4842.296	2413.977	2413.9583	1207.9958	1207.9864	2413.9539	1207.9842	0.0044	0.0124	17.127	14.875	0.9955	2	0	0	0	20C(57.0215), 21R(0.9840), 7C(57.0215)	NA	TRUE	sp|Q9UGM3|DMBT1_HUMAN	Q9UGM3	DMBT1_HUMAN	DMBT1	Deleted in malignant brain tumors 1 protein	NA	NA
CK_P2003_185.79179.79179.4	interact-CK_P2003_185.pep.xml	SQQSSDPDPNCVDRPVEGYLAVAVVR	SQQSSDPDPNCVDR[157]PVEGYLAVAVVR	26	4	4849.726	2858.3745	2858.3503	715.6009	715.5949	2858.3503	715.5949	0	0.001273	18.806	14.807	0.9997	2	0	0	0	11C(57.0215), 14R(0.9840)	NA	TRUE	sp|P02788|TRFL_HUMAN	P02788	TRFL_HUMAN	LTF	Lactotransferrin	NA	NA
CK_P2003_185.79188.79188.3	interact-CK_P2003_185.pep.xml	SQQSSDPDPNCVDRPVEGYLAVAVVR	SQQSSDPDPNCVDR[157]PVEGYLAVAVVR	26	3	4850.243	2858.3748	2858.3501	953.7989	953.7906	2858.3503	953.7907	-1e-4	3.34e-10	36.762	31.024	1	2	0	0	0	11C(57.0215), 14R(0.9840)	NA	TRUE	sp|P02788|TRFL_HUMAN	P02788	TRFL_HUMAN	LTF	Lactotransferrin	NA	NA
CK_P2003_185.80453.80453.2	interact-CK_P2003_185.pep.xml	FAVLQENVAWGNGR	FAVLQENVAWGNGR[157]	14	2	4914.406	1560.7803	1560.7678	781.3974	781.3912	1560.7684	781.3915	-5e-4	1.258e-7	28.528	12.572	1	2	0	0	0	14R(0.9840)	NA	TRUE	sp|Q9Y6R7|FCGBP_HUMAN	Q9Y6R7	FCGBP_HUMAN	FCGBP	IgGFc-binding protein	NA	NA
CK_P2003_185.80766.80766.2	interact-CK_P2003_185.pep.xml	FAVLQENVAWGNGR	FAVLQENVAWGNGR[157]	14	2	4930.38	1560.7812	1560.7671	781.3979	781.3908	1560.7684	781.3915	-0.0012	8.252e-10	33.579	17.562	1	2	0	0	0	14R(0.9840)	NA	TRUE	sp|Q9Y6R7|FCGBP_HUMAN	Q9Y6R7	FCGBP_HUMAN	FCGBP	IgGFc-binding protein	NA	NA
CK_P2003_185.81002.81002.2	interact-CK_P2003_185.pep.xml	FAVLQENVAWGNGR	FAVLQENVAWGNGR[157]	14	2	4942.221	1560.7869	1560.7668	781.4007	781.3907	1560.7684	781.3915	-0.0015	1.376e-8	28.562	12.582	1	2	0	0	0	14R(0.9840)	NA	TRUE	sp|Q9Y6R7|FCGBP_HUMAN	Q9Y6R7	FCGBP_HUMAN	FCGBP	IgGFc-binding protein	NA	NA
CK_P2003_185.81088.81088.2	interact-CK_P2003_185.pep.xml	YWCLWEGAQNGR	YWCLWEGAQNGR[157]	12	2	4946.505	1539.6581	1539.6522	770.8363	770.8334	1539.6564	770.8355	-0.0041	0.001002	18.215	17.753	0.999	2	0	0	0	12R(0.9840), 3C(57.0215)	NA	TRUE	sp|P01833|PIGR_HUMAN	P01833	PIGR_HUMAN	PIGR	Polymeric immunoglobulin receptor	NA	NA
CK_P2003_185.81315.81315.2	interact-CK_P2003_185.pep.xml	YWCLWEGAQNGR	YWCLWEGAQNGR[157]	12	2	4957.886	1539.6558	1539.6527	770.8352	770.8336	1539.6564	770.8355	-0.0036	3.721e-4	20.347	15.742	0.9996	2	0	0	0	12R(0.9840), 3C(57.0215)	NA	TRUE	sp|P01833|PIGR_HUMAN	P01833	PIGR_HUMAN	PIGR	Polymeric immunoglobulin receptor	NA	NA
CK_P2003_185.81522.81522.2	interact-CK_P2003_185.pep.xml	YWCLWEGAQNGR	YWCLWEGAQNGR[157]	12	2	4968.283	1539.6655	1539.6531	770.84	770.8338	1539.6564	770.8355	-0.0032	4.119e-7	26.879	16.471	1	2	0	0	0	12R(0.9840), 3C(57.0215)	NA	TRUE	sp|P01833|PIGR_HUMAN	P01833	PIGR_HUMAN	PIGR	Polymeric immunoglobulin receptor	NA	NA
CK_P2003_185.81730.81730.2	interact-CK_P2003_185.pep.xml	YWCLWEGAQNGR	YWCLWEGAQNGR[157]	12	2	4978.763	1539.6672	1539.6531	770.8409	770.8338	1539.6564	770.8355	-0.0032	4.332e-8	29.104	21.522	1	2	0	0	0	12R(0.9840), 3C(57.0215)	NA	TRUE	sp|P01833|PIGR_HUMAN	P01833	PIGR_HUMAN	PIGR	Polymeric immunoglobulin receptor	NA	NA
CK_P2003_185.81785.81785.3	interact-CK_P2003_185.pep.xml	YWCLWEGAQNGR	YWCLWEGAQNGR[157]	12	3	4981.442	1539.6655	1539.6552	514.2291	514.2257	1539.6564	514.2261	-0.0011	0.08555	14.705	11.232	0.9885	2	0	0	0	12R(0.9840), 3C(57.0215)	NA	TRUE	sp|P01833|PIGR_HUMAN	P01833	PIGR_HUMAN	PIGR	Polymeric immunoglobulin receptor	NA	NA
CK_P2003_185.81940.81940.2	interact-CK_P2003_185.pep.xml	YWCLWEGAQNGR	YWCLWEGAQNGR[157]	12	2	4989.266	1539.6665	1539.6533	770.8405	770.8339	1539.6564	770.8355	-0.003	3.475e-7	27.446	14.779	1	2	0	0	0	12R(0.9840), 3C(57.0215)	NA	TRUE	sp|P01833|PIGR_HUMAN	P01833	PIGR_HUMAN	PIGR	Polymeric immunoglobulin receptor	NA	NA
CK_P2003_185.82152.82152.2	interact-CK_P2003_185.pep.xml	YWCLWEGAQNGR	YWCLWEGAQNGR[157]	12	2	4999.86	1539.6682	1539.6533	770.8414	770.8339	1539.6564	770.8355	-0.003	1.46e-7	26.918	23.703	1	2	0	0	0	12R(0.9840), 3C(57.0215)	NA	TRUE	sp|P01833|PIGR_HUMAN	P01833	PIGR_HUMAN	PIGR	Polymeric immunoglobulin receptor	NA	NA
CK_P2003_185.82363.82363.2	interact-CK_P2003_185.pep.xml	YWCLWEGAQNGR	YWCLWEGAQNGR[157]	12	2	5010.443	1539.6676	1539.6532	770.8411	770.8339	1539.6564	770.8355	-0.0031	3.221e-4	18.778	15.998	0.9996	2	0	0	0	12R(0.9840), 3C(57.0215)	NA	TRUE	sp|P01833|PIGR_HUMAN	P01833	PIGR_HUMAN	PIGR	Polymeric immunoglobulin receptor	NA	NA
CK_P2003_185.82579.82579.2	interact-CK_P2003_185.pep.xml	YWCLWEGAQNGR	YWCLWEGAQNGR[157]	12	2	5021.283	1539.6644	1539.6527	770.8395	770.8336	1539.6564	770.8355	-0.0036	6.528e-5	15.976	8.756	0.9999	2	0	0	0	12R(0.9840), 3C(57.0215)	NA	TRUE	sp|P01833|PIGR_HUMAN	P01833	PIGR_HUMAN	PIGR	Polymeric immunoglobulin receptor	NA	NA
CK_P2003_185.82667.82667.2	interact-CK_P2003_185.pep.xml	LCTVATLRETYGEMADCCAK	LCTVATLR[157]ETYGEMADCCAK	20	2	5025.678	2349.0208	2349.0078	1175.5177	1175.5112	2349.0107	1175.5126	-0.0028	5.05e-7	26.687	24.312	1	2	1	0	0	17C(57.0215), 18C(57.0215), 2C(57.0215), 8R(0.9840)	NA	TRUE	sp|P02768|ALBU_HUMAN	P02768	ALBU_HUMAN	ALB	Serum albumin	NA	NA
CK_P2003_185.82755.82755.2	interact-CK_P2003_185.pep.xml	LCTVATLRETYGEMADCCAK	LCTVATLR[157]ETYGEMADCCAK	20	2	5030.097	2349.0273	2349.0032	1175.5209	1175.5089	2349.0107	1175.5126	-0.0075	2.017e-4	22.281	22.281	0.9812	2	1	0	0	17C(57.0215), 18C(57.0215), 2C(57.0215), 8R(0.9840)	NA	TRUE	sp|P02768|ALBU_HUMAN	P02768	ALBU_HUMAN	ALB	Serum albumin	NA	NA
CK_P2003_185.82843.82843.3	interact-CK_P2003_185.pep.xml	LCTVATLRETYGEMADCCAK	LCTVATLR[157]ETYGEMADCCAK	20	3	5034.613	2349.024	2349.0098	784.0153	784.0105	2349.0107	784.0108	-9e-4	2.732e-7	35.754	35.754	0.9985	2	1	0	0	17C(57.0215), 18C(57.0215), 2C(57.0215), 8R(0.9840)	NA	TRUE	sp|P02768|ALBU_HUMAN	P02768	ALBU_HUMAN	ALB	Serum albumin	NA	NA
CK_P2003_185.82980.82980.2	interact-CK_P2003_185.pep.xml	LCTVATLRETYGEMADCCAK	LCTVATLR[157]ETYGEMADCCAK	20	2	5041.424	2349.027	2349.001	1175.5208	1175.5078	2349.0107	1175.5126	-0.0097	6.375e-6	22.282	22.282	1	2	1	0	0	17C(57.0215), 18C(57.0215), 2C(57.0215), 8R(0.9840)	NA	TRUE	sp|P02768|ALBU_HUMAN	P02768	ALBU_HUMAN	ALB	Serum albumin	NA	NA
CK_P2003_185.83584.83584.2	interact-CK_P2003_185.pep.xml	QLGCGWAMLAPGNAR	QLGCGWAMLAPGNAR[157]	15	2	5072.053	1601.7615	1601.7437	801.888	801.8791	1601.7443	801.8794	-5e-4	6.349e-10	28.612	11.272	1	2	0	0	0	15R(0.9840), 4C(57.0215)	NA	TRUE	sp|Q9UGM3|DMBT1_HUMAN	Q9UGM3	DMBT1_HUMAN	DMBT1	Deleted in malignant brain tumors 1 protein	NA	NA
CK_P2003_185.84051.84051.2	interact-CK_P2003_185.pep.xml	NSWGTGWGENGYFR	NSWGTGWGENGYFR[157]	14	2	5095.508	1630.6903	1630.6749	816.3524	816.3447	1630.6799	816.3472	-0.0049	0.008569	15.721	9.955	0.9927	2	0	0	0	14R(0.9840)	NA	TRUE	sp|P53634|CATC_HUMAN	P53634	CATC_HUMAN	CTSC	Dipeptidyl peptidase 1	NA	NA
CK_P2003_185.84477.84477.2	interact-CK_P2003_185.pep.xml	YWCLWEGAQNGR	YWCLWEGAQNGR[157]	12	2	5116.754	1539.667	1539.6538	770.8408	770.8342	1539.6564	770.8355	-0.0025	3.224e-4	21.516	21.104	0.9997	2	0	0	0	12R(0.9840), 3C(57.0215)	NA	TRUE	sp|P01833|PIGR_HUMAN	P01833	PIGR_HUMAN	PIGR	Polymeric immunoglobulin receptor	NA	NA
CK_P2003_185.84529.84529.2	interact-CK_P2003_185.pep.xml	SYELPDGQVITIGNER	SYELPDGQVITIGNER[157]	16	2	5119.44	1790.8829	1790.8707	896.4487	896.4426	1790.8685	896.4415	0.0022	7.914e-7	24.362	12.923	1	2	0	0	0	16R(0.9840)	NA	FALSE	sp|P60709|ACTB_HUMAN	P60709	ACTB_HUMAN	ACTB	Actin, cytoplasmic 1	ACTA1, ACTA2, ACTBL2, ACTC1, ACTG1, ACTG2, POTEE, POTEF, POTEKP	sp|A5A3E0|POTEF_HUMAN, sp|P62736|ACTA_HUMAN, sp|P63261|ACTG_HUMAN, sp|P63267|ACTH_HUMAN, sp|P68032|ACTC_HUMAN, sp|P68133|ACTS_HUMAN, sp|Q562R1|ACTBL_HUMAN, sp|Q6S8J3|POTEE_HUMAN, sp|Q9BYX7|ACTBM_HUMAN
CK_P2003_185.84691.84691.2	interact-CK_P2003_185.pep.xml	YWCLWEGAQNGR	YWCLWEGAQNGR[157]	12	2	5127.615	1539.6663	1539.6538	770.8404	770.8342	1539.6564	770.8355	-0.0025	1.781e-8	29.247	18.318	1	2	0	0	0	12R(0.9840), 3C(57.0215)	NA	TRUE	sp|P01833|PIGR_HUMAN	P01833	PIGR_HUMAN	PIGR	Polymeric immunoglobulin receptor	NA	NA
CK_P2003_185.84707.84707.3	interact-CK_P2003_185.pep.xml	YWCLWEGAQNGR	YWCLWEGAQNGR[157]	12	3	5128.349	1539.6667	1539.6553	514.2295	514.2257	1539.6564	514.2261	-0.001	2.725e-5	20.344	15.342	0.9999	2	0	0	0	12R(0.9840), 3C(57.0215)	NA	TRUE	sp|P01833|PIGR_HUMAN	P01833	PIGR_HUMAN	PIGR	Polymeric immunoglobulin receptor	NA	NA
CK_P2003_185.84765.84765.4	interact-CK_P2003_185.pep.xml	WFDVDFPSPGPHGGDKETYNNIIR	WFDVDFPSPGPHGGDKETYNNIIR[157]	24	4	5131.314	2761.3018	2761.2859	691.3327	691.3288	2761.2773	691.3266	0.0085	0.01913	17.118	14.973	0.945	2	1	0	0	24R(0.9840)	NA	TRUE	sp|P98088|MUC5A_HUMAN	P98088	MUC5A_HUMAN	MUC5AC	Mucin-5AC	NA	NA
CK_P2003_185.84900.84900.2	interact-CK_P2003_185.pep.xml	YWCLWEGAQNGR	YWCLWEGAQNGR[157]	12	2	5138.184	1539.6681	1539.6539	770.8413	770.8342	1539.6564	770.8355	-0.0023	2.405e-7	27.551	13.951	1	2	0	0	0	12R(0.9840), 3C(57.0215)	NA	TRUE	sp|P01833|PIGR_HUMAN	P01833	PIGR_HUMAN	PIGR	Polymeric immunoglobulin receptor	NA	NA
CK_P2003_185.84926.84926.3	interact-CK_P2003_185.pep.xml	YWCLWEGAQNGR	YWCLWEGAQNGR[157]	12	3	5139.478	1539.668	1539.6552	514.2299	514.2257	1539.6564	514.2261	-0.0011	8.78e-6	22.594	15.768	0.9999	2	0	0	0	12R(0.9840), 3C(57.0215)	NA	TRUE	sp|P01833|PIGR_HUMAN	P01833	PIGR_HUMAN	PIGR	Polymeric immunoglobulin receptor	NA	NA
CK_P2003_185.85110.85110.2	interact-CK_P2003_185.pep.xml	YWCLWEGAQNGR	YWCLWEGAQNGR[157]	12	2	5148.834	1539.6682	1539.6542	770.8414	770.8344	1539.6564	770.8355	-0.0021	3.611e-6	29.255	15.662	1	2	0	0	0	12R(0.9840), 3C(57.0215)	NA	TRUE	sp|P01833|PIGR_HUMAN	P01833	PIGR_HUMAN	PIGR	Polymeric immunoglobulin receptor	NA	NA
CK_P2003_185.85135.85135.3	interact-CK_P2003_185.pep.xml	YWCLWEGAQNGR	YWCLWEGAQNGR[157]	12	3	5150.083	1539.6672	1539.6552	514.2297	514.2257	1539.6564	514.2261	-0.0011	1.172e-5	22.587	15.744	0.9999	2	0	0	0	12R(0.9840), 3C(57.0215)	NA	TRUE	sp|P01833|PIGR_HUMAN	P01833	PIGR_HUMAN	PIGR	Polymeric immunoglobulin receptor	NA	NA
CK_P2003_185.85320.85320.2	interact-CK_P2003_185.pep.xml	YWCLWEGAQNGR	YWCLWEGAQNGR[157]	12	2	5159.476	1539.6664	1539.6542	770.8405	770.8344	1539.6564	770.8355	-0.0021	5.546e-8	29.252	15.693	1	2	0	0	0	12R(0.9840), 3C(57.0215)	NA	TRUE	sp|P01833|PIGR_HUMAN	P01833	PIGR_HUMAN	PIGR	Polymeric immunoglobulin receptor	NA	NA
CK_P2003_185.85355.85355.3	interact-CK_P2003_185.pep.xml	YWCLWEGAQNGR	YWCLWEGAQNGR[157]	12	3	5161.174	1539.6654	1539.6548	514.2291	514.2255	1539.6564	514.2261	-0.0015	0.004089	16.853	11.952	0.9994	2	0	0	0	12R(0.9840), 3C(57.0215)	NA	TRUE	sp|P01833|PIGR_HUMAN	P01833	PIGR_HUMAN	PIGR	Polymeric immunoglobulin receptor	NA	NA
CK_P2003_185.85531.85531.2	interact-CK_P2003_185.pep.xml	YWCLWEGAQNGR	YWCLWEGAQNGR[157]	12	2	5170.136	1539.6653	1539.6542	770.8399	770.8344	1539.6564	770.8355	-0.0021	3.526e-7	29.241	21.934	1	2	0	0	0	12R(0.9840), 3C(57.0215)	NA	TRUE	sp|P01833|PIGR_HUMAN	P01833	PIGR_HUMAN	PIGR	Polymeric immunoglobulin receptor	NA	NA
CK_P2003_185.85741.85741.2	interact-CK_P2003_185.pep.xml	YWCLWEGAQNGR	YWCLWEGAQNGR[157]	12	2	5180.761	1539.6644	1539.6531	770.8395	770.8338	1539.6564	770.8355	-0.0032	2.188e-7	29.172	19.88	1	2	0	0	0	12R(0.9840), 3C(57.0215)	NA	TRUE	sp|P01833|PIGR_HUMAN	P01833	PIGR_HUMAN	PIGR	Polymeric immunoglobulin receptor	NA	NA
CK_P2003_185.85942.85942.2	interact-CK_P2003_185.pep.xml	VCGLCGNFDDNAINDFATR	VCGLCGNFDDNAINDFATR[157]	19	2	5190.834	2158.9312	2158.9026	1080.4729	1080.4586	2158.9048	1080.4597	-0.0021	0.007521	19.995	15.841	0.997	2	0	0	0	19R(0.9840), 2C(57.0215), 5C(57.0215)	NA	TRUE	sp|Q9HC84|MUC5B_HUMAN	Q9HC84	MUC5B_HUMAN	MUC5B	Mucin-5B	NA	NA
CK_P2003_185.85950.85950.2	interact-CK_P2003_185.pep.xml	YWCLWEGAQNGR	YWCLWEGAQNGR[157]	12	2	5191.306	1539.6652	1539.6528	770.8399	770.8337	1539.6564	770.8355	-0.0034	8.875e-7	29.272	16.731	1	2	0	0	0	12R(0.9840), 3C(57.0215)	NA	TRUE	sp|P01833|PIGR_HUMAN	P01833	PIGR_HUMAN	PIGR	Polymeric immunoglobulin receptor	NA	NA
CK_P2003_185.86160.86160.2	interact-CK_P2003_185.pep.xml	YWCLWEGAQNGR	YWCLWEGAQNGR[157]	12	2	5201.939	1539.6653	1539.6519	770.8399	770.8332	1539.6564	770.8355	-0.0044	1.246e-7	27.538	18.322	1	2	0	0	0	12R(0.9840), 3C(57.0215)	NA	TRUE	sp|P01833|PIGR_HUMAN	P01833	PIGR_HUMAN	PIGR	Polymeric immunoglobulin receptor	NA	NA
CK_P2003_185.86196.86196.3	interact-CK_P2003_185.pep.xml	DLTGFPGPLNDQDNEDCINR	DLTGFPGPLNDQDNEDCINR[157]	20	3	5203.679	2290.0037	2289.9768	764.3418	764.3329	2289.9807	764.3342	-0.0038	1.868e-7	20.722	16.51	0.9999	2	0	0	0	17C(57.0215), 20R(0.9840)	NA	TRUE	sp|P01023|A2MG_HUMAN	P01023	A2MG_HUMAN	A2M	Alpha-2-macroglobulin	NA	NA
CK_P2003_185.86199.86199.2	interact-CK_P2003_185.pep.xml	VCGLCGNFDDNAINDFATR	VCGLCGNFDDNAINDFATR[157]	19	2	5203.817	2158.9207	2158.9038	1080.4676	1080.4592	2158.9048	1080.4597	-9e-4	2.225e-6	28.618	21.4	1	2	0	0	0	19R(0.9840), 2C(57.0215), 5C(57.0215)	NA	TRUE	sp|Q9HC84|MUC5B_HUMAN	Q9HC84	MUC5B_HUMAN	MUC5B	Mucin-5B	NA	NA
CK_P2003_185.86374.86374.2	interact-CK_P2003_185.pep.xml	YWCLWEGAQNGR	YWCLWEGAQNGR[157]	12	2	5212.737	1539.6644	1539.6503	770.8395	770.8324	1539.6564	770.8355	-0.006	1.163e-5	22.77	18.041	1	2	0	0	0	12R(0.9840), 3C(57.0215)	NA	TRUE	sp|P01833|PIGR_HUMAN	P01833	PIGR_HUMAN	PIGR	Polymeric immunoglobulin receptor	NA	NA
CK_P2003_185.86588.86588.2	interact-CK_P2003_185.pep.xml	YWCLWEGAQNGR	YWCLWEGAQNGR[157]	12	2	5223.502	1539.6593	1539.6503	770.8369	770.8324	1539.6564	770.8355	-0.006	4.532e-7	19.825	13.546	1	2	0	0	0	12R(0.9840), 3C(57.0215)	NA	TRUE	sp|P01833|PIGR_HUMAN	P01833	PIGR_HUMAN	PIGR	Polymeric immunoglobulin receptor	NA	NA
CK_P2003_185.86819.86819.2	interact-CK_P2003_185.pep.xml	YWCLWEGAQNGR	YWCLWEGAQNGR[157]	12	2	5235.081	1539.6597	1539.6449	770.8371	770.8297	1539.6564	770.8355	-0.0114	0.001817	18.78	14.245	0.9856	2	0	0	0	12R(0.9840), 3C(57.0215)	NA	TRUE	sp|P01833|PIGR_HUMAN	P01833	PIGR_HUMAN	PIGR	Polymeric immunoglobulin receptor	NA	NA
CK_P2003_185.87013.87013.2	interact-CK_P2003_185.pep.xml	GSWGTVCDDYWDTNDANVVCR	GSWGTVCDDYWDTNDANVVCR[157]	21	2	5244.871	2490.0112	2489.9912	1246.0129	1246.0029	2489.9851	1245.9998	0.0061	0.01119	18.305	18.046	0.9937	2	0	0	0	20C(57.0215), 21R(0.9840), 7C(57.0215)	NA	TRUE	sp|Q9UGM3|DMBT1_HUMAN	Q9UGM3	DMBT1_HUMAN	DMBT1	Deleted in malignant brain tumors 1 protein	NA	NA
CK_P2003_185.87052.87052.2	interact-CK_P2003_185.pep.xml	SYELPDGQVITIGNER	SYELPDGQVITIGNER[157]	16	2	5246.872	1790.8881	1790.8727	896.4513	896.4436	1790.8685	896.4415	0.0042	1.111e-7	24.454	11.138	1	2	0	0	0	16R(0.9840)	NA	FALSE	sp|P60709|ACTB_HUMAN	P60709	ACTB_HUMAN	ACTB	Actin, cytoplasmic 1	ACTA1, ACTA2, ACTBL2, ACTC1, ACTG1, ACTG2, POTEE, POTEF, POTEKP	sp|A5A3E0|POTEF_HUMAN, sp|P62736|ACTA_HUMAN, sp|P63261|ACTG_HUMAN, sp|P63267|ACTH_HUMAN, sp|P68032|ACTC_HUMAN, sp|P68133|ACTS_HUMAN, sp|Q562R1|ACTBL_HUMAN, sp|Q6S8J3|POTEE_HUMAN, sp|Q9BYX7|ACTBM_HUMAN
CK_P2003_185.87082.87082.2	interact-CK_P2003_185.pep.xml	YWCLWEGAQNGR	YWCLWEGAQNGR[157]	12	2	5248.353	1539.6683	1539.6542	770.8414	770.8344	1539.6564	770.8355	-0.0021	0.001568	17.255	14.82	0.9992	2	0	0	0	12R(0.9840), 3C(57.0215)	NA	TRUE	sp|P01833|PIGR_HUMAN	P01833	PIGR_HUMAN	PIGR	Polymeric immunoglobulin receptor	NA	NA
CK_P2003_185.87271.87271.3	interact-CK_P2003_185.pep.xml	SYELPDGQVITIGNER	SYELPDGQVITIGNER[157]	16	3	5257.995	1790.888	1790.8706	597.9699	597.9641	1790.8685	597.9634	0.0021	0.0942	15.184	13.504	0.9875	2	0	0	0	16R(0.9840)	NA	FALSE	sp|P60709|ACTB_HUMAN	P60709	ACTB_HUMAN	ACTB	Actin, cytoplasmic 1	ACTA1, ACTA2, ACTBL2, ACTC1, ACTG1, ACTG2, POTEE, POTEF, POTEKP	sp|A5A3E0|POTEF_HUMAN, sp|P62736|ACTA_HUMAN, sp|P63261|ACTG_HUMAN, sp|P63267|ACTH_HUMAN, sp|P68032|ACTC_HUMAN, sp|P68133|ACTS_HUMAN, sp|Q562R1|ACTBL_HUMAN, sp|Q6S8J3|POTEE_HUMAN, sp|Q9BYX7|ACTBM_HUMAN
CK_P2003_185.87302.87302.2	interact-CK_P2003_185.pep.xml	SYELPDGQVITIGNER	SYELPDGQVITIGNER[157]	16	2	5259.643	1790.8893	1790.8748	896.4519	896.4447	1790.8685	896.4415	0.0062	4.155e-9	28.175	12.701	1	2	0	0	0	16R(0.9840)	NA	FALSE	sp|P60709|ACTB_HUMAN	P60709	ACTB_HUMAN	ACTB	Actin, cytoplasmic 1	ACTA1, ACTA2, ACTBL2, ACTC1, ACTG1, ACTG2, POTEE, POTEF, POTEKP	sp|A5A3E0|POTEF_HUMAN, sp|P62736|ACTA_HUMAN, sp|P63261|ACTG_HUMAN, sp|P63267|ACTH_HUMAN, sp|P68032|ACTC_HUMAN, sp|P68133|ACTS_HUMAN, sp|Q562R1|ACTBL_HUMAN, sp|Q6S8J3|POTEE_HUMAN, sp|Q9BYX7|ACTBM_HUMAN
CK_P2003_185.87448.87448.2	interact-CK_P2003_185.pep.xml	GSWGTVCDDYWDTNDANVVCR	GSWGTVCDDYWDTNDANVVCR[157]	21	2	5267.105	2490.0137	2489.9907	1246.0141	1246.0026	2489.9851	1245.9998	0.0056	0.001214	21.163	16.44	0.9992	2	0	0	0	20C(57.0215), 21R(0.9840), 7C(57.0215)	NA	TRUE	sp|Q9UGM3|DMBT1_HUMAN	Q9UGM3	DMBT1_HUMAN	DMBT1	Deleted in malignant brain tumors 1 protein	NA	NA
CK_P2003_185.87511.87511.2	interact-CK_P2003_185.pep.xml	SYELPDGQVITIGNER	SYELPDGQVITIGNER[157]	16	2	5270.311	1790.89	1790.8746	896.4523	896.4446	1790.8685	896.4415	0.0061	2.149e-8	25.709	12.367	1	2	0	0	0	16R(0.9840)	NA	FALSE	sp|P60709|ACTB_HUMAN	P60709	ACTB_HUMAN	ACTB	Actin, cytoplasmic 1	ACTA1, ACTA2, ACTBL2, ACTC1, ACTG1, ACTG2, POTEE, POTEF, POTEKP	sp|A5A3E0|POTEF_HUMAN, sp|P62736|ACTA_HUMAN, sp|P63261|ACTG_HUMAN, sp|P63267|ACTH_HUMAN, sp|P68032|ACTC_HUMAN, sp|P68133|ACTS_HUMAN, sp|Q562R1|ACTBL_HUMAN, sp|Q6S8J3|POTEE_HUMAN, sp|Q9BYX7|ACTBM_HUMAN
CK_P2003_185.87585.87585.2	interact-CK_P2003_185.pep.xml	YWCLWEGAQNGR	YWCLWEGAQNGR[157]	12	2	5274.017	1539.6674	1539.6527	770.841	770.8336	1539.6564	770.8355	-0.0036	0.006883	19.149	14.779	0.9959	2	0	0	0	12R(0.9840), 3C(57.0215)	NA	TRUE	sp|P01833|PIGR_HUMAN	P01833	PIGR_HUMAN	PIGR	Polymeric immunoglobulin receptor	NA	NA
CK_P2003_185.88272.88272.2	interact-CK_P2003_185.pep.xml	YWCLWEGAQNGR	YWCLWEGAQNGR[157]	12	2	5308.731	1539.6578	1539.6505	770.8362	770.8325	1539.6564	770.8355	-0.0058	4.084e-4	16.794	11.152	0.999	2	0	0	0	12R(0.9840), 3C(57.0215)	NA	TRUE	sp|P01833|PIGR_HUMAN	P01833	PIGR_HUMAN	PIGR	Polymeric immunoglobulin receptor	NA	NA
CK_P2003_185.89554.89554.3	interact-CK_P2003_185.pep.xml	VCGLCGNFDDIAVNDFATR	VCGLCGNFDDIAVNDFATR[157]	19	3	5374.1	2143.9507	2143.9285	715.6575	715.6501	2143.9302	715.6507	-0.0016	0.1321	14.017	13.517	0.983	2	0	0	0	19R(0.9840), 2C(57.0215), 5C(57.0215)	NA	TRUE	sp|P98088|MUC5A_HUMAN	P98088	MUC5A_HUMAN	MUC5AC	Mucin-5AC	NA	NA
CK_P2003_185.89572.89572.2	interact-CK_P2003_185.pep.xml	VCGLCGNFDDIAVNDFATR	VCGLCGNFDDIAVNDFATR[157]	19	2	5375.035	2143.943	2143.9294	1072.9788	1072.972	2143.9302	1072.9724	-6e-4	6.575e-6	25.975	15.28	1	2	0	0	0	19R(0.9840), 2C(57.0215), 5C(57.0215)	NA	TRUE	sp|P98088|MUC5A_HUMAN	P98088	MUC5A_HUMAN	MUC5AC	Mucin-5AC	NA	NA
CK_P2003_185.89594.89594.2	interact-CK_P2003_185.pep.xml	SGTASVVCLLNNFYPR	SGTASVVCLLNNFYPR[157]	16	2	5376.155	1797.8829	1797.8707	899.9487	899.9426	1797.8719	899.9432	-0.0011	1.08e-4	19.847	17.461	0.9998	2	0	0	0	16R(0.9840), 8C(57.0215)	NA	TRUE	sp|P01834|IGKC_HUMAN	P01834	IGKC_HUMAN	IGKC	Immunoglobulin kappa constant	NA	NA
CK_P2003_185.89615.89615.2	interact-CK_P2003_185.pep.xml	VCGLCGNFDDIAVNDFATR	VCGLCGNFDDIAVNDFATR[157]	19	2	5377.21	2143.9448	2143.9299	1072.9797	1072.9722	2143.9302	1072.9724	-1e-4	0.003212	21.473	13.821	0.9985	2	0	0	0	19R(0.9840), 2C(57.0215), 5C(57.0215)	NA	TRUE	sp|P98088|MUC5A_HUMAN	P98088	MUC5A_HUMAN	MUC5AC	Mucin-5AC	NA	NA
CK_P2003_185.89671.89671.3	interact-CK_P2003_185.pep.xml	SGTASVVCLLNNFYPR	SGTASVVCLLNNFYPR[157]	16	3	5380.091	1797.8857	1797.8718	600.3025	600.2979	1797.8719	600.2979	0	1.55e-7	23.788	23.683	0.9999	2	0	0	0	16R(0.9840), 8C(57.0215)	NA	TRUE	sp|P01834|IGKC_HUMAN	P01834	IGKC_HUMAN	IGKC	Immunoglobulin kappa constant	NA	NA
CK_P2003_185.89770.89770.3	interact-CK_P2003_185.pep.xml	LATQSNEITIPVTFESRAQLGGPEAAK	LATQSNEITIPVTFESR[157]AQLGGPEAAK	27	3	5385.029	2828.489	2828.4683	943.8369	943.83	2828.4556	943.8258	0.0127	4.016e-4	21.276	19.108	0.9834	2	1	0	0	17R(0.9840)	NA	TRUE	sp|P04792|HSPB1_HUMAN	P04792	HSPB1_HUMAN	HSPB1	Heat shock protein beta-1	NA	NA
CK_P2003_185.89816.89816.2	interact-CK_P2003_185.pep.xml	SGTASVVCLLNNFYPR	SGTASVVCLLNNFYPR[157]	16	2	5387.455	1797.8862	1797.8707	899.9504	899.9426	1797.8719	899.9432	-0.0011	6.252e-9	32.724	26.16	1	2	0	0	0	16R(0.9840), 8C(57.0215)	NA	TRUE	sp|P01834|IGKC_HUMAN	P01834	IGKC_HUMAN	IGKC	Immunoglobulin kappa constant	NA	NA
CK_P2003_185.89878.89878.3	interact-CK_P2003_185.pep.xml	SGTASVVCLLNNFYPR	SGTASVVCLLNNFYPR[157]	16	3	5390.589	1797.8855	1797.8719	600.3024	600.2979	1797.8719	600.2979	0	3.491e-5	23.716	23.628	0.9999	2	0	0	0	16R(0.9840), 8C(57.0215)	NA	TRUE	sp|P01834|IGKC_HUMAN	P01834	IGKC_HUMAN	IGKC	Immunoglobulin kappa constant	NA	NA
CK_P2003_185.90089.90089.3	interact-CK_P2003_185.pep.xml	SGTASVVCLLNNFYPR	SGTASVVCLLNNFYPR[157]	16	3	5401.317	1797.8857	1797.8719	600.3025	600.2979	1797.8719	600.2979	0	6.606e-7	23.718	23.61	0.9999	2	0	0	0	16R(0.9840), 8C(57.0215)	NA	TRUE	sp|P01834|IGKC_HUMAN	P01834	IGKC_HUMAN	IGKC	Immunoglobulin kappa constant	NA	NA
CK_P2003_185.90131.90131.2	interact-CK_P2003_185.pep.xml	SGTASVVCLLNNFYPR	SGTASVVCLLNNFYPR[157]	16	2	5403.41	1797.8851	1797.8706	899.9498	899.9426	1797.8719	899.9432	-0.0012	1.069e-8	32.759	26.195	1	2	0	0	0	16R(0.9840), 8C(57.0215)	NA	TRUE	sp|P01834|IGKC_HUMAN	P01834	IGKC_HUMAN	IGKC	Immunoglobulin kappa constant	NA	NA
CK_P2003_185.90287.90287.2	interact-CK_P2003_185.pep.xml	SGTASVVCLLNNFYPR	SGTASVVCLLNNFYPR[157]	16	2	5411.295	1797.9655	1797.9529	899.99	899.9837	1797.8719	899.9432	0.0809	1.079e-7	30.416	25.993	1	2	0	0	0	16R(0.9840), 8C(57.0215)	NA	TRUE	sp|P01834|IGKC_HUMAN	P01834	IGKC_HUMAN	IGKC	Immunoglobulin kappa constant	NA	NA
CK_P2003_185.90321.90321.3	interact-CK_P2003_185.pep.xml	SGTASVVCLLNNFYPR	SGTASVVCLLNNFYPR[157]	16	3	5413.065	1797.886	1797.8719	600.3026	600.2979	1797.8719	600.2979	0	5.825e-6	23.752	23.596	0.9998	2	0	0	0	16R(0.9840), 8C(57.0215)	NA	TRUE	sp|P01834|IGKC_HUMAN	P01834	IGKC_HUMAN	IGKC	Immunoglobulin kappa constant	NA	NA
CK_P2003_185.90365.90365.2	interact-CK_P2003_185.pep.xml	SGTASVVCLLNNFYPR	SGTASVVCLLNNFYPR[157]	16	2	5415.247	1797.8862	1797.8705	899.9504	899.9425	1797.8719	899.9432	-0.0014	6.566e-6	25.671	19.108	1	2	0	0	0	16R(0.9840), 8C(57.0215)	NA	TRUE	sp|P01834|IGKC_HUMAN	P01834	IGKC_HUMAN	IGKC	Immunoglobulin kappa constant	NA	NA
CK_P2003_185.90514.90514.2	interact-CK_P2003_185.pep.xml	SGTASVVCLLNNFYPR	SGTASVVCLLNNFYPR[157]	16	2	5422.79	1797.968	1797.9575	899.9913	899.986	1797.8719	899.9432	0.0856	0.0023	20.937	16.529	0.9167	2	0	0	0	16R(0.9840), 8C(57.0215)	NA	TRUE	sp|P01834|IGKC_HUMAN	P01834	IGKC_HUMAN	IGKC	Immunoglobulin kappa constant	NA	NA
CK_P2003_185.90579.90579.2	interact-CK_P2003_185.pep.xml	SGTASVVCLLNNFYPR	SGTASVVCLLNNFYPR[157]	16	2	5426.081	1797.8855	1797.8705	899.95	899.9425	1797.8719	899.9432	-0.0014	0.004005	19.041	14.642	0.9983	2	0	0	0	16R(0.9840), 8C(57.0215)	NA	TRUE	sp|P01834|IGKC_HUMAN	P01834	IGKC_HUMAN	IGKC	Immunoglobulin kappa constant	NA	NA
CK_P2003_185.90944.90944.2	interact-CK_P2003_185.pep.xml	LVFGFLNGR	LVFGFLNGR[157]	9	2	5444.667	1022.5591	1022.5529	512.2868	512.2837	1022.5549	512.2847	-0.0019	0.3418	12.365	8.333	0.8762	2	0	0	0	9R(0.9840)	NA	TRUE	sp|P00491|PNPH_HUMAN	P00491	PNPH_HUMAN	PNP	Purine nucleoside phosphorylase	NA	NA
CK_P2003_185.93045.93045.2	interact-CK_P2003_185.pep.xml	SWGPYITCIQGLCANNNDR	SWGPYITCIQGLCANNNDR[157]	19	2	5551.041	2238.991	2238.9705	1120.5028	1120.4925	2238.9785	1120.4965	-0.008	0.1754	11.524	11.524	0.887	2	0	0	0	13C(57.0215), 19R(0.9840), 8C(57.0215)	NA	TRUE	sp|P20061|TCO1_HUMAN	P20061	TCO1_HUMAN	TCN1	Transcobalamin-1	NA	NA
CK_P2003_185.94627.94627.3	interact-CK_P2003_185.pep.xml	TMQALPYSTVGNSNNYLHLSVLR	TMQALPYSTVGNSNNYLHLSVLR[157]	23	3	5631.997	2579.302	2579.2861	860.7746	860.7693	2578.2849	860.4356	1.0012	0.09624	14.957	14.622	0.9536	2	0	0	0	23R(0.9840)	NA	TRUE	sp|P01024|CO3_HUMAN	P01024	CO3_HUMAN	C3	Complement C3	NA	NA
CK_P2003_185.94928.94928.4	interact-CK_P2003_185.pep.xml	WSSWYNGHRPEPGLGGGDFETFENLR	WSSWYNGHR[157]PEPGLGGGDFETFENLR	26	4	5647.462	3008.3738	3008.3472	753.1007	753.0941	3008.3477	753.0942	-4e-4	0.009415	17.042	12.104	0.9989	2	0	0	0	9R(0.9840)	NA	TRUE	sp|Q9HC84|MUC5B_HUMAN	Q9HC84	MUC5B_HUMAN	MUC5B	Mucin-5B	NA	NA
CK_P2003_185.95064.95064.2	interact-CK_P2003_185.pep.xml	IIPGGIYDADLNDEWVQR	IIPGGIYDADLNDEWVQR[157]	18	2	5654.505	2074.0212	2074.0054	1038.0179	1038.01	2074.0007	1038.0076	0.0046	9.742e-8	27.297	26.741	1	2	0	0	0	18R(0.9840)	NA	TRUE	sp|P01036|CYTS_HUMAN	P01036	CYTS_HUMAN	CST4	Cystatin-S	NA	NA
CK_P2003_185.95274.95274.2	interact-CK_P2003_185.pep.xml	IIPGGIYDADLNDEWVQR	IIPGGIYDADLNDEWVQR[157]	18	2	5665.268	2074.019	2074.0051	1038.0168	1038.0098	2074.0007	1038.0076	0.0044	2.074e-8	27.174	26.613	1	2	0	0	0	18R(0.9840)	NA	TRUE	sp|P01036|CYTS_HUMAN	P01036	CYTS_HUMAN	CST4	Cystatin-S	NA	NA
CK_P2003_185.95599.95599.4	interact-CK_P2003_185.pep.xml	WSSWYNGHRPEPGLGGGDFETFENLR	WSSWYNGHR[157]PEPGLGGGDFETFENLR	26	4	5681.772	3008.3718	3008.3535	753.1002	753.0957	3008.3477	753.0942	0.0059	5.162e-4	20.968	20.752	0.9992	2	0	0	0	9R(0.9840)	NA	TRUE	sp|Q9HC84|MUC5B_HUMAN	Q9HC84	MUC5B_HUMAN	MUC5B	Mucin-5B	NA	NA
CK_P2003_185.96515.96515.4	interact-CK_P2003_185.pep.xml	WSSWYNGHRPEPGLGGGDFETFENLR	WSSWYNGHR[157]PEPGLGGGDFETFENLR	26	4	5728.344	3008.3726	3008.3489	753.1004	753.0945	3008.3477	753.0942	0.0012	7.969e-8	24.753	17.414	1	2	0	0	0	9R(0.9840)	NA	TRUE	sp|Q9HC84|MUC5B_HUMAN	Q9HC84	MUC5B_HUMAN	MUC5B	Mucin-5B	NA	NA
CK_P2003_185.96724.96724.4	interact-CK_P2003_185.pep.xml	WSSWYNGHRPEPGLGGGDFETFENLR	WSSWYNGHR[157]PEPGLGGGDFETFENLR	26	4	5738.977	3008.3738	3008.3501	753.1007	753.0948	3008.3477	753.0942	0.0024	4.282e-6	24.808	19.382	1	2	0	0	0	9R(0.9840)	NA	TRUE	sp|Q9HC84|MUC5B_HUMAN	Q9HC84	MUC5B_HUMAN	MUC5B	Mucin-5B	NA	NA
CK_P2003_185.96935.96935.4	interact-CK_P2003_185.pep.xml	WSSWYNGHRPEPGLGGGDFETFENLR	WSSWYNGHR[157]PEPGLGGGDFETFENLR	26	4	5749.797	3008.3762	3008.354	753.1013	753.0958	3008.3477	753.0942	0.0063	1.765e-6	24.698	22.442	1	2	0	0	0	9R(0.9840)	NA	TRUE	sp|Q9HC84|MUC5B_HUMAN	Q9HC84	MUC5B_HUMAN	MUC5B	Mucin-5B	NA	NA
CK_P2003_185.96968.96968.3	interact-CK_P2003_185.pep.xml	WSSWYNGHRPEPGLGGGDFETFENLR	WSSWYNGHR[157]PEPGLGGGDFETFENLR	26	3	5751.425	3008.3796	3008.3499	1003.8005	1003.7906	3008.3477	1003.7898	0.0022	0.03099	16.535	16.466	0.9958	2	0	0	0	9R(0.9840)	NA	TRUE	sp|Q9HC84|MUC5B_HUMAN	Q9HC84	MUC5B_HUMAN	MUC5B	Mucin-5B	NA	NA
CK_P2003_185.97144.97144.4	interact-CK_P2003_185.pep.xml	WSSWYNGHRPEPGLGGGDFETFENLR	WSSWYNGHR[157]PEPGLGGGDFETFENLR	26	4	5760.609	3008.377	3008.3523	753.1015	753.0954	3008.3477	753.0942	0.0046	1.793e-7	28.722	22.39	1	2	0	0	0	9R(0.9840)	NA	TRUE	sp|Q9HC84|MUC5B_HUMAN	Q9HC84	MUC5B_HUMAN	MUC5B	Mucin-5B	NA	NA
CK_P2003_185.97282.97282.3	interact-CK_P2003_185.pep.xml	WSSWYNGHRPEPGLGGGDFETFENLR	WSSWYNGHR[157]PEPGLGGGDFETFENLR	26	3	5767.663	3008.374	3008.3477	1003.7986	1003.7898	3008.3477	1003.7898	0	0.03855	16.156	16.113	0.9947	2	0	0	0	9R(0.9840)	NA	TRUE	sp|Q9HC84|MUC5B_HUMAN	Q9HC84	MUC5B_HUMAN	MUC5B	Mucin-5B	NA	NA
CK_P2003_185.97354.97354.4	interact-CK_P2003_185.pep.xml	WSSWYNGHRPEPGLGGGDFETFENLR	WSSWYNGHR[157]PEPGLGGGDFETFENLR	26	4	5771.44	3008.3738	3008.3499	753.1007	753.0948	3008.3477	753.0942	0.0022	4.236e-7	26.345	26.318	1	2	0	0	0	9R(0.9840)	NA	TRUE	sp|Q9HC84|MUC5B_HUMAN	Q9HC84	MUC5B_HUMAN	MUC5B	Mucin-5B	NA	NA
CK_P2003_185.97564.97564.4	interact-CK_P2003_185.pep.xml	WSSWYNGHRPEPGLGGGDFETFENLR	WSSWYNGHR[157]PEPGLGGGDFETFENLR	26	4	5782.121	3008.3682	3008.3467	753.0993	753.094	3008.3477	753.0942	-9e-4	1.155e-6	28.645	24.228	1	2	0	0	0	9R(0.9840)	NA	TRUE	sp|Q9HC84|MUC5B_HUMAN	Q9HC84	MUC5B_HUMAN	MUC5B	Mucin-5B	NA	NA
CK_P2003_185.97592.97592.3	interact-CK_P2003_185.pep.xml	WSSWYNGHRPEPGLGGGDFETFENLR	WSSWYNGHR[157]PEPGLGGGDFETFENLR	26	3	5783.506	3008.3687	3008.3462	1003.7968	1003.7893	3008.3477	1003.7898	-0.0014	1.138e-4	26.276	16.03	0.9999	2	0	0	0	9R(0.9840)	NA	TRUE	sp|Q9HC84|MUC5B_HUMAN	Q9HC84	MUC5B_HUMAN	MUC5B	Mucin-5B	NA	NA
CK_P2003_185.97773.97773.4	interact-CK_P2003_185.pep.xml	WSSWYNGHRPEPGLGGGDFETFENLR	WSSWYNGHR[157]PEPGLGGGDFETFENLR	26	4	5792.707	3008.3665	3008.3464	753.0989	753.0939	3008.3477	753.0942	-0.0011	6.013e-8	28.717	24.163	1	2	0	0	0	9R(0.9840)	NA	TRUE	sp|Q9HC84|MUC5B_HUMAN	Q9HC84	MUC5B_HUMAN	MUC5B	Mucin-5B	NA	NA
CK_P2003_185.97802.97802.3	interact-CK_P2003_185.pep.xml	VLPELVQGNVCPLVNEVLR	VLPELVQGNVCPLVNEVLR[157]	19	3	5794.14	2148.171	2148.1543	717.0643	717.0587	2148.1611	717.061	-0.0067	5.401e-7	20.355	16.462	0.9998	2	0	0	0	11C(57.0215), 19R(0.9840)	NA	TRUE	sp|Q9NP55|BPIA1_HUMAN	Q9NP55	BPIA1_HUMAN	BPIFA1	BPI fold-containing family A member 1	NA	NA
CK_P2003_185.97806.97806.3	interact-CK_P2003_185.pep.xml	WSSWYNGHRPEPGLGGGDFETFENLR	WSSWYNGHR[157]PEPGLGGGDFETFENLR	26	3	5794.32	3008.372	3008.3425	1003.7979	1003.7881	3008.3477	1003.7898	-0.005	0.07023	17.114	12.044	0.9904	2	0	0	0	9R(0.9840)	NA	TRUE	sp|Q9HC84|MUC5B_HUMAN	Q9HC84	MUC5B_HUMAN	MUC5B	Mucin-5B	NA	NA
CK_P2003_185.97810.97810.2	interact-CK_P2003_185.pep.xml	VLPELVQGNVCPLVNEVLR	VLPELVQGNVCPLVNEVLR[157]	19	2	5794.503	2148.1711	2148.1565	1075.0928	1075.0855	2148.1611	1075.0878	-0.0045	1.127e-4	19.286	12.09	0.9998	2	0	0	0	11C(57.0215), 19R(0.9840)	NA	TRUE	sp|Q9NP55|BPIA1_HUMAN	Q9NP55	BPIA1_HUMAN	BPIFA1	BPI fold-containing family A member 1	NA	NA
CK_P2003_185.97936.97936.2	interact-CK_P2003_185.pep.xml	SGTASVVCLLNNFYPR	SGTASVVCLLNNFYPR[157]	16	2	5800.882	1797.8877	1797.8665	899.9511	899.9405	1797.8719	899.9432	-0.0054	1.873e-4	21.775	13.539	0.9995	2	0	0	0	16R(0.9840), 8C(57.0215)	NA	TRUE	sp|P01834|IGKC_HUMAN	P01834	IGKC_HUMAN	IGKC	Immunoglobulin kappa constant	NA	NA
CK_P2003_185.97983.97983.4	interact-CK_P2003_185.pep.xml	WSSWYNGHRPEPGLGGGDFETFENLR	WSSWYNGHR[157]PEPGLGGGDFETFENLR	26	4	5803.339	3008.37	3008.3489	753.0998	753.0945	3008.3477	753.0942	0.0012	2.887e-10	28.746	20.831	1	2	0	0	0	9R(0.9840)	NA	TRUE	sp|Q9HC84|MUC5B_HUMAN	Q9HC84	MUC5B_HUMAN	MUC5B	Mucin-5B	NA	NA
CK_P2003_185.98034.98034.3	interact-CK_P2003_185.pep.xml	WSSWYNGHRPEPGLGGGDFETFENLR	WSSWYNGHR[157]PEPGLGGGDFETFENLR	26	3	5805.88	3008.3762	3008.3489	1003.7993	1003.7902	3008.3477	1003.7898	0.0012	0.001059	22.401	15.783	0.9998	2	0	0	0	9R(0.9840)	NA	TRUE	sp|Q9HC84|MUC5B_HUMAN	Q9HC84	MUC5B_HUMAN	MUC5B	Mucin-5B	NA	NA
CK_P2003_185.98174.98174.2	interact-CK_P2003_185.pep.xml	SGTASVVCLLNNFYPR	SGTASVVCLLNNFYPR[157]	16	2	5813.032	1797.884	1797.8684	899.9493	899.9415	1797.8719	899.9432	-0.0034	8.343e-10	32.904	22.505	1	2	0	0	0	16R(0.9840), 8C(57.0215)	NA	TRUE	sp|P01834|IGKC_HUMAN	P01834	IGKC_HUMAN	IGKC	Immunoglobulin kappa constant	NA	NA
CK_P2003_185.98180.98180.3	interact-CK_P2003_185.pep.xml	EEDRIIPGGIYNADLNDEWVQR	EEDR[157]IIPGGIYNADLNDEWVQR	22	3	5813.304	2602.2385	2602.2256	868.4201	868.4158	2602.23	868.4173	-0.0043	1.719e-4	25.559	21.569	0.9976	2	1	0	0	4R(0.9840)	NA	TRUE	sp|P01037|CYTN_HUMAN	P01037	CYTN_HUMAN	CST1	Cystatin-SN	NA	NA
CK_P2003_185.98194.98194.4	interact-CK_P2003_185.pep.xml	WSSWYNGHRPEPGLGGGDFETFENLR	WSSWYNGHR[157]PEPGLGGGDFETFENLR	26	4	5814.066	3008.3743	3008.3503	753.1009	753.0949	3008.3477	753.0942	0.0027	2.138e-11	33.112	20.689	1	2	0	0	0	9R(0.9840)	NA	TRUE	sp|Q9HC84|MUC5B_HUMAN	Q9HC84	MUC5B_HUMAN	MUC5B	Mucin-5B	NA	NA
CK_P2003_185.98249.98249.3	interact-CK_P2003_185.pep.xml	WSSWYNGHRPEPGLGGGDFETFENLR	WSSWYNGHR[157]PEPGLGGGDFETFENLR	26	3	5816.813	3008.3757	3008.3535	1003.7992	1003.7918	3008.3477	1003.7898	0.0059	0.002687	20.783	15.211	0.9996	2	0	0	0	9R(0.9840)	NA	TRUE	sp|Q9HC84|MUC5B_HUMAN	Q9HC84	MUC5B_HUMAN	MUC5B	Mucin-5B	NA	NA
CK_P2003_185.98260.98260.3	interact-CK_P2003_185.pep.xml	SGTASVVCLLNNFYPR	SGTASVVCLLNNFYPR[157]	16	3	5817.423	1797.8838	1797.869	600.3019	600.2969	1797.8719	600.2979	-0.0028	2.062e-6	24.087	22.253	0.9999	2	0	0	0	16R(0.9840), 8C(57.0215)	NA	TRUE	sp|P01834|IGKC_HUMAN	P01834	IGKC_HUMAN	IGKC	Immunoglobulin kappa constant	NA	NA
CK_P2003_185.98383.98383.2	interact-CK_P2003_185.pep.xml	SGTASVVCLLNNFYPR	SGTASVVCLLNNFYPR[157]	16	2	5823.736	1797.8851	1797.8698	899.9498	899.9422	1797.8719	899.9432	-0.0021	3.314e-9	35.004	24.598	1	2	0	0	0	16R(0.9840), 8C(57.0215)	NA	TRUE	sp|P01834|IGKC_HUMAN	P01834	IGKC_HUMAN	IGKC	Immunoglobulin kappa constant	NA	NA
CK_P2003_185.98388.98388.3	interact-CK_P2003_185.pep.xml	EEDRIIPGGIYNADLNDEWVQR	EEDR[157]IIPGGIYNADLNDEWVQR	22	3	5823.961	2602.2507	2602.2283	868.4242	868.4167	2602.23	868.4173	-0.0016	1.388e-8	38.877	31.574	0.9999	2	1	0	0	4R(0.9840)	NA	TRUE	sp|P01037|CYTN_HUMAN	P01037	CYTN_HUMAN	CST1	Cystatin-SN	NA	NA
CK_P2003_185.98405.98405.4	interact-CK_P2003_185.pep.xml	WSSWYNGHRPEPGLGGGDFETFENLR	WSSWYNGHR[157]PEPGLGGGDFETFENLR	26	4	5824.86	3008.3726	3008.3494	753.1004	753.0946	3008.3477	753.0942	0.0017	1.442e-10	33.261	22.36	1	2	0	0	0	9R(0.9840)	NA	TRUE	sp|Q9HC84|MUC5B_HUMAN	Q9HC84	MUC5B_HUMAN	MUC5B	Mucin-5B	NA	NA
CK_P2003_185.98456.98456.3	interact-CK_P2003_185.pep.xml	WSSWYNGHRPEPGLGGGDFETFENLR	WSSWYNGHR[157]PEPGLGGGDFETFENLR	26	3	5827.409	3008.371	3008.3467	1003.7976	1003.7895	3008.3477	1003.7898	-9e-4	0.02221	18.114	14.042	0.9969	2	0	0	0	9R(0.9840)	NA	TRUE	sp|Q9HC84|MUC5B_HUMAN	Q9HC84	MUC5B_HUMAN	MUC5B	Mucin-5B	NA	NA
CK_P2003_185.98469.98469.3	interact-CK_P2003_185.pep.xml	SGTASVVCLLNNFYPR	SGTASVVCLLNNFYPR[157]	16	3	5828.118	1797.8848	1797.8691	600.3022	600.297	1797.8719	600.2979	-0.0027	5.198e-8	25.983	22.314	0.9999	2	0	0	0	16R(0.9840), 8C(57.0215)	NA	TRUE	sp|P01834|IGKC_HUMAN	P01834	IGKC_HUMAN	IGKC	Immunoglobulin kappa constant	NA	NA
CK_P2003_185.98509.98509.2	interact-CK_P2003_185.pep.xml	NVVDGQPFTNWYDNGSNQVAFGR	NVVDGQPFTNWYDNGSNQVAFGR[157]	23	2	5830.178	2585.1782	2585.1599	1293.5964	1293.5872	2585.1572	1293.5859	0.0027	1.418e-7	30.787	30.683	1	2	0	0	0	23R(0.9840)	NA	FALSE	sp|P04745|AMY1_HUMAN	P04745	AMY1_HUMAN	AMY1C	Alpha-amylase 1	AMY2A, AMY2B	sp|P04746|AMYP_HUMAN, sp|P19961|AMY2B_HUMAN
CK_P2003_185.98525.98525.3	interact-CK_P2003_185.pep.xml	WSSWYNGHRPEPGLGGGDFETFENLR	WSSWYNGHR[157]PEPGLGGGDFETFENLR	26	3	5830.912	3008.3772	3008.3486	1003.7997	1003.7901	3008.3477	1003.7898	0.001	0.001105	22.326	19.925	0.9998	2	0	0	0	9R(0.9840)	NA	TRUE	sp|Q9HC84|MUC5B_HUMAN	Q9HC84	MUC5B_HUMAN	MUC5B	Mucin-5B	NA	NA
CK_P2003_185.98594.98594.2	interact-CK_P2003_185.pep.xml	SGTASVVCLLNNFYPR	SGTASVVCLLNNFYPR[157]	16	2	5834.52	1797.8875	1797.8708	899.951	899.9427	1797.8719	899.9432	-0.001	2.49e-9	35.027	26.272	1	2	0	0	0	16R(0.9840), 8C(57.0215)	NA	TRUE	sp|P01834|IGKC_HUMAN	P01834	IGKC_HUMAN	IGKC	Immunoglobulin kappa constant	NA	NA
CK_P2003_185.98596.98596.3	interact-CK_P2003_185.pep.xml	EEDRIIPGGIYNADLNDEWVQR	EEDR[157]IIPGGIYNADLNDEWVQR	22	3	5834.613	2602.253	2602.2283	868.4249	868.4167	2602.23	868.4173	-0.0016	5.9e-12	39.488	32.726	1	2	1	0	0	4R(0.9840)	NA	TRUE	sp|P01037|CYTN_HUMAN	P01037	CYTN_HUMAN	CST1	Cystatin-SN	NA	NA
CK_P2003_185.98617.98617.4	interact-CK_P2003_185.pep.xml	WSSWYNGHRPEPGLGGGDFETFENLR	WSSWYNGHR[157]PEPGLGGGDFETFENLR	26	4	5835.68	3008.3733	3008.3513	753.1006	753.0951	3008.3477	753.0942	0.0037	3e-12	38.045	20.776	1	2	0	0	0	9R(0.9840)	NA	TRUE	sp|Q9HC84|MUC5B_HUMAN	Q9HC84	MUC5B_HUMAN	MUC5B	Mucin-5B	NA	NA
CK_P2003_185.98679.98679.3	interact-CK_P2003_185.pep.xml	SGTASVVCLLNNFYPR	SGTASVVCLLNNFYPR[157]	16	3	5838.832	1797.8872	1797.8713	600.303	600.2977	1797.8719	600.2979	-5e-4	1.038e-5	22.007	21.867	0.9999	2	0	0	0	16R(0.9840), 8C(57.0215)	NA	TRUE	sp|P01834|IGKC_HUMAN	P01834	IGKC_HUMAN	IGKC	Immunoglobulin kappa constant	NA	NA
CK_P2003_185.98718.98718.2	interact-CK_P2003_185.pep.xml	NVVDGQPFTNWYDNGSNQVAFGR	NVVDGQPFTNWYDNGSNQVAFGR[157]	23	2	5840.83	2585.1794	2585.1604	1293.597	1293.5875	2585.1572	1293.5859	0.0032	1.812e-8	35.134	35.017	1	2	0	0	0	23R(0.9840)	NA	FALSE	sp|P04745|AMY1_HUMAN	P04745	AMY1_HUMAN	AMY1C	Alpha-amylase 1	AMY2A, AMY2B	sp|P04746|AMYP_HUMAN, sp|P19961|AMY2B_HUMAN
CK_P2003_185.98749.98749.3	interact-CK_P2003_185.pep.xml	WSSWYNGHRPEPGLGGGDFETFENLR	WSSWYNGHR[157]PEPGLGGGDFETFENLR	26	3	5842.36	3008.3752	3008.3472	1003.799	1003.7897	3008.3477	1003.7898	-4e-4	1.038e-5	29.436	19.613	0.9999	2	0	0	0	9R(0.9840)	NA	TRUE	sp|Q9HC84|MUC5B_HUMAN	Q9HC84	MUC5B_HUMAN	MUC5B	Mucin-5B	NA	NA
CK_P2003_185.98826.98826.2	interact-CK_P2003_185.pep.xml	SGTASVVCLLNNFYPR	SGTASVVCLLNNFYPR[157]	16	2	5846.3	1797.8873	1797.8718	899.9509	899.9432	1797.8719	899.9432	0	4.347e-9	34.993	26.265	1	2	0	0	0	16R(0.9840), 8C(57.0215)	NA	TRUE	sp|P01834|IGKC_HUMAN	P01834	IGKC_HUMAN	IGKC	Immunoglobulin kappa constant	NA	NA
CK_P2003_185.98829.98829.4	interact-CK_P2003_185.pep.xml	WSSWYNGHRPEPGLGGGDFETFENLR	WSSWYNGHR[157]PEPGLGGGDFETFENLR	26	4	5846.434	3008.3777	3008.3511	753.1017	753.0951	3008.3477	753.0942	0.0034	2.479e-10	33.245	20.831	1	2	0	0	0	9R(0.9840)	NA	TRUE	sp|Q9HC84|MUC5B_HUMAN	Q9HC84	MUC5B_HUMAN	MUC5B	Mucin-5B	NA	NA
CK_P2003_185.98834.98834.3	interact-CK_P2003_185.pep.xml	EEDRIIPGGIYNADLNDEWVQR	EEDR[157]IIPGGIYNADLNDEWVQR	22	3	5846.66	2602.2432	2602.2212	868.4217	868.4143	2602.23	868.4173	-0.0087	7.084e-7	27.799	27.545	0.9968	2	1	0	0	4R(0.9840)	NA	TRUE	sp|P01037|CYTN_HUMAN	P01037	CYTN_HUMAN	CST1	Cystatin-SN	NA	NA
CK_P2003_185.98928.98928.2	interact-CK_P2003_185.pep.xml	NVVDGQPFTNWYDNGSNQVAFGR	NVVDGQPFTNWYDNGSNQVAFGR[157]	23	2	5851.512	2585.1829	2585.1604	1293.5987	1293.5875	2585.1572	1293.5859	0.0032	6.65e-10	39.851	37.336	1	2	0	0	0	23R(0.9840)	NA	FALSE	sp|P04745|AMY1_HUMAN	P04745	AMY1_HUMAN	AMY1C	Alpha-amylase 1	AMY2A, AMY2B	sp|P04746|AMYP_HUMAN, sp|P19961|AMY2B_HUMAN
CK_P2003_185.98985.98985.3	interact-CK_P2003_185.pep.xml	WSSWYNGHRPEPGLGGGDFETFENLR	WSSWYNGHR[157]PEPGLGGGDFETFENLR	26	3	5854.303	3008.3765	3008.3501	1003.7994	1003.7906	3008.3477	1003.7898	0.0024	0.09572	14.576	12.754	0.9873	2	0	0	0	9R(0.9840)	NA	TRUE	sp|Q9HC84|MUC5B_HUMAN	Q9HC84	MUC5B_HUMAN	MUC5B	Mucin-5B	NA	NA
CK_P2003_185.99036.99036.4	interact-CK_P2003_185.pep.xml	WSSWYNGHRPEPGLGGGDFETFENLR	WSSWYNGHR[157]PEPGLGGGDFETFENLR	26	4	5856.949	3008.3738	3008.3516	753.1007	753.0952	3008.3477	753.0942	0.0039	7.296e-8	28.744	19.239	1	2	0	0	0	9R(0.9840)	NA	TRUE	sp|Q9HC84|MUC5B_HUMAN	Q9HC84	MUC5B_HUMAN	MUC5B	Mucin-5B	NA	NA
CK_P2003_185.99098.99098.2	interact-CK_P2003_185.pep.xml	SGTASVVCLLNNFYPR	SGTASVVCLLNNFYPR[157]	16	2	5860.095	1797.8906	1797.8746	899.9526	899.9446	1797.8719	899.9432	0.0027	3.241e-8	30.533	28.095	1	2	0	0	0	16R(0.9840), 8C(57.0215)	NA	TRUE	sp|P01834|IGKC_HUMAN	P01834	IGKC_HUMAN	IGKC	Immunoglobulin kappa constant	NA	NA
CK_P2003_185.99139.99139.2	interact-CK_P2003_185.pep.xml	NVVDGQPFTNWYDNGSNQVAFGR	NVVDGQPFTNWYDNGSNQVAFGR[157]	23	2	5862.184	2585.1829	2585.1604	1293.5987	1293.5875	2585.1572	1293.5859	0.0032	9.729e-8	32.969	32.877	1	2	0	0	0	23R(0.9840)	NA	FALSE	sp|P04745|AMY1_HUMAN	P04745	AMY1_HUMAN	AMY1C	Alpha-amylase 1	AMY2A, AMY2B	sp|P04746|AMYP_HUMAN, sp|P19961|AMY2B_HUMAN
CK_P2003_185.99211.99211.3	interact-CK_P2003_185.pep.xml	WSSWYNGHRPEPGLGGGDFETFENLR	WSSWYNGHR[157]PEPGLGGGDFETFENLR	26	3	5865.813	3008.378	3008.3506	1003.7999	1003.7908	3008.3477	1003.7898	0.0029	0.01679	17.6	13.447	0.9976	2	0	0	0	9R(0.9840)	NA	TRUE	sp|Q9HC84|MUC5B_HUMAN	Q9HC84	MUC5B_HUMAN	MUC5B	Mucin-5B	NA	NA
CK_P2003_185.99267.99267.4	interact-CK_P2003_185.pep.xml	WSSWYNGHRPEPGLGGGDFETFENLR	WSSWYNGHR[157]PEPGLGGGDFETFENLR	26	4	5868.688	3008.3801	3008.3525	753.1023	753.0954	3008.3477	753.0942	0.0049	2.417e-7	26.787	17.303	1	2	0	0	0	9R(0.9840)	NA	TRUE	sp|Q9HC84|MUC5B_HUMAN	Q9HC84	MUC5B_HUMAN	MUC5B	Mucin-5B	NA	NA
CK_P2003_185.99308.99308.2	interact-CK_P2003_185.pep.xml	SGTASVVCLLNNFYPR	SGTASVVCLLNNFYPR[157]	16	2	5870.761	1797.89	1797.8717	899.9523	899.9431	1797.8719	899.9432	-1e-4	1.265e-5	22.652	22.125	1	2	0	0	0	16R(0.9840), 8C(57.0215)	NA	TRUE	sp|P01834|IGKC_HUMAN	P01834	IGKC_HUMAN	IGKC	Immunoglobulin kappa constant	NA	NA
CK_P2003_185.99475.99475.4	interact-CK_P2003_185.pep.xml	WSSWYNGHRPEPGLGGGDFETFENLR	WSSWYNGHR[157]PEPGLGGGDFETFENLR	26	4	5879.247	3008.3774	3008.354	753.1016	753.0958	3008.3477	753.0942	0.0063	9.733e-6	24.769	19.502	1	2	0	0	0	9R(0.9840)	NA	TRUE	sp|Q9HC84|MUC5B_HUMAN	Q9HC84	MUC5B_HUMAN	MUC5B	Mucin-5B	NA	NA
CK_P2003_185.99577.99577.2	interact-CK_P2003_185.pep.xml	NVVDGQPFTNWYDNGSNQVAFGR	NVVDGQPFTNWYDNGSNQVAFGR[157]	23	2	5884.304	2585.1821	2585.1792	1293.5983	1293.5969	2585.1572	1293.5859	0.022	0.00178	21.498	21.166	0.9792	2	0	0	0	23R(0.9840)	NA	FALSE	sp|P04745|AMY1_HUMAN	P04745	AMY1_HUMAN	AMY1C	Alpha-amylase 1	AMY2A, AMY2B	sp|P04746|AMYP_HUMAN, sp|P19961|AMY2B_HUMAN
CK_P2003_185.99690.99690.4	interact-CK_P2003_185.pep.xml	WSSWYNGHRPEPGLGGGDFETFENLR	WSSWYNGHR[157]PEPGLGGGDFETFENLR	26	4	5890.111	3008.3801	3008.3525	753.1023	753.0954	3008.3477	753.0942	0.0049	1.407e-5	24.714	17.424	1	2	0	0	0	9R(0.9840)	NA	TRUE	sp|Q9HC84|MUC5B_HUMAN	Q9HC84	MUC5B_HUMAN	MUC5B	Mucin-5B	NA	NA
CK_P2003_185.99760.99760.2	interact-CK_P2003_185.pep.xml	SGTASVVCLLNNFYPR	SGTASVVCLLNNFYPR[157]	16	2	5893.618	1797.8849	1797.8694	899.9497	899.942	1797.8719	899.9432	-0.0025	0.001078	19.748	15.35	0.9994	2	0	0	0	16R(0.9840), 8C(57.0215)	NA	TRUE	sp|P01834|IGKC_HUMAN	P01834	IGKC_HUMAN	IGKC	Immunoglobulin kappa constant	NA	NA
CK_P2003_185.99898.99898.4	interact-CK_P2003_185.pep.xml	WSSWYNGHRPEPGLGGGDFETFENLR	WSSWYNGHR[157]PEPGLGGGDFETFENLR	26	4	5900.725	3008.3777	3008.3511	753.1017	753.0951	3008.3477	753.0942	0.0034	0.001007	19.63	19.061	0.9995	2	0	0	0	9R(0.9840)	NA	TRUE	sp|Q9HC84|MUC5B_HUMAN	Q9HC84	MUC5B_HUMAN	MUC5B	Mucin-5B	NA	NA
CK_P2003_242.03577.03577.3	interact-CK_P2003_242.pep.xml	RCTCNGATHQVTCR	R[157]CTCNGATHQVTCR	14	3	833.226	1720.7295	1720.7141	574.5838	574.5786	1720.7192	574.5803	-0.0047	9.435e-4	13.601	13.601	0.9997	2	0	0	0	13C(57.0215), 1R(0.9840), 2C(57.0215), 4C(57.0215)	NA	TRUE	sp|Q9Y6R7|FCGBP_HUMAN	Q9Y6R7	FCGBP_HUMAN	FCGBP	IgGFc-binding protein	NA	NA
CK_P2003_242.03896.03896.3	interact-CK_P2003_242.pep.xml	SNVYRDHSESSSR	SNVYR[157]DHSESSSR	13	3	853.671	1523.668	1523.6558	508.8966	508.8925	1523.6599	508.8939	-0.0038	0.01013	18.477	14.439	0.9779	2	1	0	0	5R(0.9840)	NA	TRUE	sp|Q6P5S2|LEG1H_HUMAN	Q6P5S2	LEG1H_HUMAN	LEG1	Protein LEG1 homolog	NA	NA
CK_P2003_242.03920.03920.2	interact-CK_P2003_242.pep.xml	SNVYRDHSESSSR	SNVYR[157]DHSESSSR	13	2	854.822	1523.6678	1523.658	762.8412	762.8363	1523.6599	762.8372	-0.0016	1.945e-4	16.344	14.589	0.9921	2	1	0	0	5R(0.9840)	NA	TRUE	sp|Q6P5S2|LEG1H_HUMAN	Q6P5S2	LEG1H_HUMAN	LEG1	Protein LEG1 homolog	NA	NA
CK_P2003_242.04013.04013.3	interact-CK_P2003_242.pep.xml	RNAEQYKDQADK	R[157]NAEQYKDQADK	12	3	859.287	1465.6838	1465.6763	489.5685	489.566	1465.6796	489.5671	-0.0029	0.02046	18.256	14.421	0.9763	2	1	0	0	1R(0.9840)	NA	TRUE	sp|P35579|MYH9_HUMAN	P35579	MYH9_HUMAN	MYH9	Myosin-9	NA	NA
CK_P2003_242.04241.04241.3	interact-CK_P2003_242.pep.xml	FGRNGSDCPDK	FGR[157]NGSDCPDK	11	3	870.991	1252.5212	1252.5123	418.5143	418.5114	1252.5142	418.512	-0.0014	0.09084	14.937	11.991	0.9514	2	1	0	0	3R(0.9840), 8C(57.0215)	NA	TRUE	sp|P02788|TRFL_HUMAN	P02788	TRFL_HUMAN	LTF	Lactotransferrin	NA	NA
CK_P2003_242.04268.04268.3	interact-CK_P2003_242.pep.xml	SQTVSHGGAREQGQTQTQPGSGQR	SQTVSHGGAR[157]EQGQTQTQPGSGQR	24	3	872.304	2483.176	2483.1602	828.7326	828.7273	2482.1545	828.3921	1.0059	6.191e-4	22.333	19.204	0.9988	2	1	0	0	10R(0.9840)	NA	TRUE	sp|Q9UBG3|CRNN_HUMAN	Q9UBG3	CRNN_HUMAN	CRNN	Cornulin	NA	NA
CK_P2003_242.04340.04340.3	interact-CK_P2003_242.pep.xml	NNNRPSGISER	NNNR[157]PSGISER	11	3	876.349	1243.5992	1243.5901	415.5403	415.5373	1243.5905	415.5374	0	6.974e-6	23.035	19.425	1	2	0	0	0	4R(0.9840)	NA	TRUE	sp|A0A075B6I4|LVX54_HUMAN	A0A075B6I4	LVX54_HUMAN	IGLV10-54	Immunoglobulin lambda variable 10-54	NA	NA
CK_P2003_242.04397.04397.3	interact-CK_P2003_242.pep.xml	NSGSYACHTTNSATGR	NSGSYACHTTNSATGR[157]	16	3	879.393	1683.7029	1683.6899	562.2416	562.2372	1683.6907	562.2375	-3e-4	0.3754	13.202	13.202	0.958	2	0	0	0	16R(0.9840), 7C(57.0215)	NA	TRUE	sp|P31997|CEAM8_HUMAN	P31997	CEAM8_HUMAN	CEACAM8	Carcinoembryonic antigen-related cell adhesion molecule 8	NA	NA
CK_P2003_242.04418.04418.2	interact-CK_P2003_242.pep.xml	GGTSREGGQTAPASTR	GGTSR[157]EGGQTAPASTR	16	2	880.783	1532.7296	1532.719	767.3721	767.3668	1532.7178	767.3662	0.0015	0.04632	16.837	10.918	0.9001	2	1	0	0	5R(0.9840)	NA	TRUE	sp|P06396|GELS_HUMAN	P06396	GELS_HUMAN	GSN	Gelsolin	NA	NA
CK_P2003_242.04470.04470.3	interact-CK_P2003_242.pep.xml	RNQTTEMRPER	R[157]NQTTEMRPER	11	3	883.882	1417.6829	1417.6718	473.5682	473.5645	1417.6731	473.565	-9e-4	0.08506	14.781	11.168	0.9957	2	0	0	0	1R(0.9840)	NA	TRUE	sp|Q9UBG3|CRNN_HUMAN	Q9UBG3	CRNN_HUMAN	CRNN	Cornulin	NA	NA
CK_P2003_242.04572.04572.2	interact-CK_P2003_242.pep.xml	AVSRSAEQQPSEK	AVSR[157]SAEQQPSEK	13	2	890.914	1416.6979	1416.6866	709.3562	709.3506	1416.6843	709.3494	0.0026	0.06092	14.361	14.361	0.8686	2	1	0	0	4R(0.9840)	NA	TRUE	sp|P20810|ICAL_HUMAN	P20810	ICAL_HUMAN	CAST	Calpastatin	NA	NA
CK_P2003_242.04637.04637.3	interact-CK_P2003_242.pep.xml	SHSSSRRGFSANSAR	SHSSSR[157]RGFSANSAR	15	3	895.123	1607.7534	1607.7412	536.9251	536.921	1606.756	536.5926	0.9855	2.086e-6	24.877	23.281	1	2	1	0	0	6R(0.9840)	NA	FALSE	sp|P02538|K2C6A_HUMAN	P02538	K2C6A_HUMAN	KRT6A	Keratin, type II cytoskeletal 6A	KRT6B, KRT6C	sp|P04259|K2C6B_HUMAN, sp|P48668|K2C6C_HUMAN
CK_P2003_242.04684.04684.3	interact-CK_P2003_242.pep.xml	FGRNGSDCPDK	FGR[157]NGSDCPDK	11	3	898.402	1252.525	1252.5138	418.5156	418.5119	1252.5142	418.512	0	2.583e-4	18.201	12.76	1	2	1	0	0	3R(0.9840), 8C(57.0215)	NA	TRUE	sp|P02788|TRFL_HUMAN	P02788	TRFL_HUMAN	LTF	Lactotransferrin	NA	NA
CK_P2003_242.04710.04710.2	interact-CK_P2003_242.pep.xml	FGRNGSDCPDK	FGR[157]NGSDCPDK	11	2	900.573	1252.5256	1252.5145	627.2701	627.2645	1252.5142	627.2644	7e-4	0.02638	16.815	11.592	0.9351	2	1	0	0	3R(0.9840), 8C(57.0215)	NA	TRUE	sp|P02788|TRFL_HUMAN	P02788	TRFL_HUMAN	LTF	Lactotransferrin	NA	NA
CK_P2003_242.05173.05173.3	interact-CK_P2003_242.pep.xml	KAAGSRDVSLAK	KAAGSR[157]DVSLAK	12	3	938.57	1202.6735	1202.6633	401.8984	401.895	1202.6617	401.8945	0.0019	0.03557	17.068	13.351	0.9762	2	1	0	0	6R(0.9840)	NA	TRUE	sp|P01833|PIGR_HUMAN	P01833	PIGR_HUMAN	PIGR	Polymeric immunoglobulin receptor	NA	NA
CK_P2003_242.06092.06092.3	interact-CK_P2003_242.pep.xml	KSQLVYQSRR	KSQLVYQSR[157]R	10	3	995.614	1264.6964	1264.6854	422.5727	422.5691	1264.6887	422.5702	-0.0029	0.007579	18.357	16.626	0.9983	2	0	0	0	9R(0.9840)	NA	TRUE	sp|Q08380|LG3BP_HUMAN	Q08380	LG3BP_HUMAN	LGALS3BP	Galectin-3-binding protein	NA	NA
CK_P2003_242.06108.06108.2	interact-CK_P2003_242.pep.xml	TGETSRALSSSK	TGETSR[157]ALSSSK	12	2	996.434	1223.6107	1223.6031	612.8126	612.8088	1223.5992	612.8069	0.0042	2.49e-5	19.553	17.599	0.9975	2	1	0	0	6R(0.9840)	NA	TRUE	sp|P53999|TCP4_HUMAN	P53999	TCP4_HUMAN	SUB1	Activated RNA polymerase II transcriptional coactivator p15	NA	NA
CK_P2003_242.06717.06717.2	interact-CK_P2003_242.pep.xml	DAVVGRPSMDK	DAVVGR[157]PSM[147]DK	11	2	1031.146	1190.5669	1190.5594	596.2907	596.287	1190.5599	596.2872	-1e-4	0.6317	11.298	11.298	0.853	2	0	0	0	6R(0.9840), 9M(15.9949)	NA	TRUE	sp|Q6DD88|ATLA3_HUMAN	Q6DD88	ATLA3_HUMAN	ATL3	Atlastin-3	NA	NA
CK_P2003_242.07119.07119.2	interact-CK_P2003_242.pep.xml	RGFSANSAR	R[157]GFSANSAR	9	2	1054.813	965.4754	965.4692	483.745	483.7419	965.4678	483.7412	0.0016	0.07191	12.081	9.569	0.9948	2	0	0	0	1R(0.9840)	NA	FALSE	sp|P02538|K2C6A_HUMAN	P02538	K2C6A_HUMAN	KRT6A	Keratin, type II cytoskeletal 6A	KRT6B, KRT6C	sp|P04259|K2C6B_HUMAN, sp|P48668|K2C6C_HUMAN
CK_P2003_242.09378.09378.3	interact-CK_P2003_242.pep.xml	GWFSHNCNHR	GWFSHNCNHR[157]	10	3	1192.619	1314.5397	1314.5284	439.1872	439.1834	1314.5311	439.1843	-0.0023	0.9089	12.666	10.76	0.7727	2	0	0	0	10R(0.9840), 7C(57.0215)	NA	TRUE	sp|Q9UGM3|DMBT1_HUMAN	Q9UGM3	DMBT1_HUMAN	DMBT1	Deleted in malignant brain tumors 1 protein	NA	NA
CK_P2003_242.09864.09864.3	interact-CK_P2003_242.pep.xml	GWFSHNCNHR	GWFSHNCNHR[157]	10	3	1216.688	1314.5381	1314.5315	439.1866	439.1844	1314.5311	439.1843	7e-4	0.3965	11.107	11.107	0.9526	2	0	0	0	10R(0.9840), 7C(57.0215)	NA	TRUE	sp|Q9UGM3|DMBT1_HUMAN	Q9UGM3	DMBT1_HUMAN	DMBT1	Deleted in malignant brain tumors 1 protein	NA	NA
CK_P2003_242.100063.100063.4	interact-CK_P2003_242.pep.xml	YLCGAHSDGQLQEGSPIQAWQLFVNEESTIPR	YLCGAHSDGQLQEGSPIQAWQLFVNEESTIPR[157]	32	4	6922.013	3630.737	3630.6985	908.6915	908.6819	3630.7046	908.6834	-0.0057	0.01391	8.927	8.927	0.9986	2	0	0	0	32R(0.9840), 3C(57.0215)	NA	TRUE	sp|P01833|PIGR_HUMAN	P01833	PIGR_HUMAN	PIGR	Polymeric immunoglobulin receptor	NA	NA
CK_P2003_242.100218.100218.3	interact-CK_P2003_242.pep.xml	YLCGAHSDGQLQEGSPIQAWQLFVNEESTIPR	YLCGAHSDGQLQEGSPIQAWQLFVNEESTIPR[157]	32	3	6941.78	3630.75	3630.7144	1211.2573	1211.2454	3630.7046	1211.2421	0.0101	0.02851	15.68	15.68	0.9961	2	0	0	0	32R(0.9840), 3C(57.0215)	NA	TRUE	sp|P01833|PIGR_HUMAN	P01833	PIGR_HUMAN	PIGR	Polymeric immunoglobulin receptor	NA	NA
CK_P2003_242.101527.101527.2	interact-CK_P2003_242.pep.xml	SGTASVVCLLNNFYPR	SGTASVVCLLNNFYPR[157]	16	2	7091.223	1797.8906	1797.8723	899.9526	899.9434	1797.8719	899.9432	7e-4	0.3121	12.523	12.523	0.9629	2	0	0	0	16R(0.9840), 8C(57.0215)	NA	TRUE	sp|P01834|IGKC_HUMAN	P01834	IGKC_HUMAN	IGKC	Immunoglobulin kappa constant	NA	NA
CK_P2003_242.101543.101543.3	interact-CK_P2003_242.pep.xml	QAGVCFGDSGSPLVCNGLIHGIASFVR	QAGVCFGDSGSPLVCNGLIHGIASFVR[157]	27	3	7092.756	2818.3823	2818.3518	940.468	940.4579	2818.3528	940.4582	-6e-4	0.06676	12.202	12.202	0.9966	2	0	0	0	15C(57.0215), 27R(0.9840), 5C(57.0215)	NA	TRUE	sp|P08246|ELNE_HUMAN	P08246	ELNE_HUMAN	ELANE	Neutrophil elastase	NA	NA
CK_P2003_242.101715.101715.2	interact-CK_P2003_242.pep.xml	SGTASVVCLLNNFYPR	SGTASVVCLLNNFYPR[157]	16	2	7111.651	1797.8918	1797.8716	899.9532	899.9431	1797.8719	899.9432	0	2.174e-7	28.555	21.96	1	2	0	0	0	16R(0.9840), 8C(57.0215)	NA	TRUE	sp|P01834|IGKC_HUMAN	P01834	IGKC_HUMAN	IGKC	Immunoglobulin kappa constant	NA	NA
CK_P2003_242.101730.101730.3	interact-CK_P2003_242.pep.xml	QAGVCFGDSGSPLVCNGLIHGIASFVR	QAGVCFGDSGSPLVCNGLIHGIASFVR[157]	27	3	7112.966	2818.3833	2818.3535	940.4684	940.4584	2818.3528	940.4582	0.001	0.001801	21.478	15.769	0.9995	2	0	0	0	15C(57.0215), 27R(0.9840), 5C(57.0215)	NA	TRUE	sp|P08246|ELNE_HUMAN	P08246	ELNE_HUMAN	ELANE	Neutrophil elastase	NA	NA
CK_P2003_242.101931.101931.2	interact-CK_P2003_242.pep.xml	SGTASVVCLLNNFYPR	SGTASVVCLLNNFYPR[157]	16	2	7131.944	1797.8877	1797.8685	899.9511	899.9415	1797.8719	899.9432	-0.003	1.012e-7	30.488	23.894	1	2	0	0	0	16R(0.9840), 8C(57.0215)	NA	TRUE	sp|P01834|IGKC_HUMAN	P01834	IGKC_HUMAN	IGKC	Immunoglobulin kappa constant	NA	NA
CK_P2003_242.102132.102132.2	interact-CK_P2003_242.pep.xml	SGTASVVCLLNNFYPR	SGTASVVCLLNNFYPR[157]	16	2	7152.128	1797.8933	1797.8721	899.9539	899.9433	1797.8719	899.9432	4e-4	0.003465	19.662	15.212	0.9981	2	0	0	0	16R(0.9840), 8C(57.0215)	NA	TRUE	sp|P01834|IGKC_HUMAN	P01834	IGKC_HUMAN	IGKC	Immunoglobulin kappa constant	NA	NA
CK_P2003_242.102269.102269.3	interact-CK_P2003_242.pep.xml	QAGVCFGDSGSPLVCNGLIHGIASFVR	QAGVCFGDSGSPLVCNGLIHGIASFVR[157]	27	3	7165.529	2818.3772	2818.3469	940.4663	940.4562	2818.3528	940.4582	-0.0055	0.9817	7.532	7.532	0.7479	2	0	0	0	15C(57.0215), 27R(0.9840), 5C(57.0215)	NA	TRUE	sp|P08246|ELNE_HUMAN	P08246	ELNE_HUMAN	ELANE	Neutrophil elastase	NA	NA
CK_P2003_242.102982.102982.4	interact-CK_P2003_242.pep.xml	GPRGPYPPGPLAPPQPFGPGFVPPPPPPPYGPGR	GPR[157]GPYPPGPLAPPQPFGPGFVPPPPPPPYGPGR	34	4	7224.462	3411.7905	3411.7563	853.9549	853.9464	3411.7556	853.9462	0.001	0.1034	13.442	8.968	0.9611	2	1	0	0	3R(0.9840)	NA	TRUE	sp|P02814|SMR3B_HUMAN	P02814	SMR3B_HUMAN	SMR3B	Submaxillary gland androgen-regulated protein 3B	NA	NA
CK_P2003_242.103546.103546.2	interact-CK_P2003_242.pep.xml	AMGIMNSFVNDIFER	AMGIMNSFVNDIFER[157]	15	2	7283.02	1743.8187	1743.7976	872.9166	872.9061	1743.7959	872.9052	0.002	0.03705	16.225	12.463	0.9971	2	0	0	0	15R(0.9840)	NA	FALSE	sp|P58876|H2B1D_HUMAN	P58876	H2B1D_HUMAN	HIST1H2BD	Histone H2B type 1-D	H2BFS, HIST1H2BB, HIST1H2BH, HIST1H2BI, HIST1H2BJ, HIST1H2BK, HIST1H2BL, HIST1H2BM, HIST1H2BN, HIST1H2BO, HIST2H2BE, HIST2H2BF, HIST3H2BB	sp|O60814|H2B1K_HUMAN, sp|P06899|H2B1J_HUMAN, sp|P23527|H2B1O_HUMAN, sp|P33778|H2B1B_HUMAN, sp|P57053|H2BFS_HUMAN, sp|P62807|H2B1C_HUMAN, sp|Q16778|H2B2E_HUMAN, sp|Q5QNW6|H2B2F_HUMAN, sp|Q8N257|H2B3B_HUMAN, sp|Q93079|H2B1H_HUMAN, sp|Q99877|H2B1N_HUMAN, sp|Q99879|H2B1M_HUMAN, sp|Q99880|H2B1L_HUMAN
CK_P2003_242.104427.104427.3	interact-CK_P2003_242.pep.xml	VLPELVQGNVCPLVNEVLR	VLPELVQGNVCPLVNEVLR[157]	19	3	7353.3	2149.1838	2149.1646	717.4019	717.3955	2148.1611	717.061	1.0037	0.005818	10.441	10.441	0.9974	2	0	0	0	11C(57.0215), 19R(0.9840)	NA	TRUE	sp|Q9NP55|BPIA1_HUMAN	Q9NP55	BPIA1_HUMAN	BPIFA1	BPI fold-containing family A member 1	NA	NA
CK_P2003_242.104609.104609.4	interact-CK_P2003_242.pep.xml	SGNTFRPEVHLLPPPSEELALNELVTLTCLAR	SGNTFR[157]PEVHLLPPPSEELALNELVTLTCLAR	32	4	7366.772	3575.8801	3575.8398	894.9773	894.9672	3573.8499	894.4698	1.9903	0.1024	10.459	10.459	0.8398	2	0	0	0	29C(57.0215), 6R(0.9840)	NA	FALSE	sp|P01876|IGHA1_HUMAN	P01876	IGHA1_HUMAN	IGHA1	Immunoglobulin heavy constant alpha 1	IGHA2	sp|P01877|IGHA2_HUMAN
CK_P2003_242.105201.105201.4	interact-CK_P2003_242.pep.xml	LDGPFAVCHDTLDPRPFLEQCVYDLCVVGGER	LDGPFAVCHDTLDPR[157]PFLEQCVYDLCVVGGER	32	4	7410.044	3735.7466	3735.7151	934.9439	934.9361	3734.7166	934.6864	0.9988	0.003658	20.247	18.178	0.9974	2	0	0	0	15R(0.9840), 21C(57.0215), 26C(57.0215), 8C(57.0215)	NA	TRUE	sp|Q9Y6R7|FCGBP_HUMAN	Q9Y6R7	FCGBP_HUMAN	FCGBP	IgGFc-binding protein	NA	NA
CK_P2003_242.105377.105377.3	interact-CK_P2003_242.pep.xml	ESTVFEDLSDEAERDEYELLCPDNTR	ESTVFEDLSDEAERDEYELLCPDNTR[157]	26	3	7425.608	3132.3687	3132.3354	1045.1302	1045.1191	3132.3352	1045.119	5e-4	2.228e-8	40.108	32.082	1	2	1	0	0	21C(57.0215), 26R(0.9840)	NA	TRUE	sp|P02788|TRFL_HUMAN	P02788	TRFL_HUMAN	LTF	Lactotransferrin	NA	NA
CK_P2003_242.105615.105615.3	interact-CK_P2003_242.pep.xml	ESTVFEDLSDEAERDEYELLCPDNTR	ESTVFEDLSDEAERDEYELLCPDNTR[157]	26	3	7445.683	3132.3804	3132.3398	1045.1341	1045.1205	3132.3352	1045.119	0.0049	0.1237	14.131	10.317	0.9333	2	1	0	0	21C(57.0215), 26R(0.9840)	NA	TRUE	sp|P02788|TRFL_HUMAN	P02788	TRFL_HUMAN	LTF	Lactotransferrin	NA	NA
CK_P2003_242.106095.106095.2	interact-CK_P2003_242.pep.xml	VDIPALGVSVTFNGQVFQAR	VDIPALGVSVTFNGQVFQAR[157]	20	2	7492.896	2118.1377	2118.1177	1060.0761	1060.0661	2118.1108	1060.0627	0.0071	0.2801	10.711	10.711	0.92	2	0	0	0	20R(0.9840)	NA	TRUE	sp|Q9HC84|MUC5B_HUMAN	Q9HC84	MUC5B_HUMAN	MUC5B	Mucin-5B	NA	NA
CK_P2003_242.106315.106315.2	interact-CK_P2003_242.pep.xml	VDIPALGVSVTFNGQVFQAR	VDIPALGVSVTFNGQVFQAR[157]	20	2	7514.069	2118.1277	2118.1111	1060.0711	1060.0628	2118.1108	1060.0627	5e-4	0.001379	12.942	12.942	0.9986	2	0	0	0	20R(0.9840)	NA	TRUE	sp|Q9HC84|MUC5B_HUMAN	Q9HC84	MUC5B_HUMAN	MUC5B	Mucin-5B	NA	NA
CK_P2003_242.106364.106364.2	interact-CK_P2003_242.pep.xml	AMGIMNSFVNDIFER	AMGIMNSFVNDIFER[157]	15	2	7521.025	1743.817	1743.7955	872.9158	872.905	1743.7959	872.9052	0	0.01943	18.346	14.149	0.9982	2	0	0	0	15R(0.9840)	NA	FALSE	sp|P58876|H2B1D_HUMAN	P58876	H2B1D_HUMAN	HIST1H2BD	Histone H2B type 1-D	H2BFS, HIST1H2BB, HIST1H2BH, HIST1H2BI, HIST1H2BJ, HIST1H2BK, HIST1H2BL, HIST1H2BM, HIST1H2BN, HIST1H2BO, HIST2H2BE, HIST2H2BF, HIST3H2BB	sp|O60814|H2B1K_HUMAN, sp|P06899|H2B1J_HUMAN, sp|P23527|H2B1O_HUMAN, sp|P33778|H2B1B_HUMAN, sp|P57053|H2BFS_HUMAN, sp|P62807|H2B1C_HUMAN, sp|Q16778|H2B2E_HUMAN, sp|Q5QNW6|H2B2F_HUMAN, sp|Q8N257|H2B3B_HUMAN, sp|Q93079|H2B1H_HUMAN, sp|Q99877|H2B1N_HUMAN, sp|Q99879|H2B1M_HUMAN, sp|Q99880|H2B1L_HUMAN
CK_P2003_242.107888.107888.2	interact-CK_P2003_242.pep.xml	DAGFYWCLTNGDTLWR	DAGFYWCLTNGDTLWR[157]	16	2	7649.969	1974.8815	1974.8547	988.448	988.4346	1974.8569	988.4357	-0.0018	0.01932	18.356	14.268	0.9982	2	0	0	0	16R(0.9840), 7C(57.0215)	NA	TRUE	sp|P01833|PIGR_HUMAN	P01833	PIGR_HUMAN	PIGR	Polymeric immunoglobulin receptor	NA	NA
CK_P2003_242.107929.107929.3	interact-CK_P2003_242.pep.xml	DAGFYWCLTNGDTLWR	DAGFYWCLTNGDTLWR[157]	16	3	7653.652	1974.8809	1974.8573	659.3009	659.293	1974.8569	659.2929	7e-4	0.002963	11.613	11.393	0.9991	2	0	0	0	16R(0.9840), 7C(57.0215)	NA	TRUE	sp|P01833|PIGR_HUMAN	P01833	PIGR_HUMAN	PIGR	Polymeric immunoglobulin receptor	NA	NA
CK_P2003_242.108133.108133.2	interact-CK_P2003_242.pep.xml	DAGFYWCLTNGDTLWR	DAGFYWCLTNGDTLWR[157]	16	2	7670.256	1974.8817	1974.8574	988.4481	988.436	1974.8569	988.4357	8e-4	0.002056	21.248	17.218	0.9983	2	0	0	0	16R(0.9840), 7C(57.0215)	NA	TRUE	sp|P01833|PIGR_HUMAN	P01833	PIGR_HUMAN	PIGR	Polymeric immunoglobulin receptor	NA	NA
CK_P2003_242.108402.108402.2	interact-CK_P2003_242.pep.xml	DAGFYWCLTNGDTLWR	DAGFYWCLTNGDTLWR[157]	16	2	7690.941	1974.874	1974.8511	988.4443	988.4328	1974.8569	988.4357	-0.0055	1.179e-5	25.022	24.472	1	2	0	0	0	16R(0.9840), 7C(57.0215)	NA	TRUE	sp|P01833|PIGR_HUMAN	P01833	PIGR_HUMAN	PIGR	Polymeric immunoglobulin receptor	NA	NA
CK_P2003_242.108439.108439.4	interact-CK_P2003_242.pep.xml	SGNTFRPEVHLLPPPSEELALNELVTLTCLAR	SGNTFR[157]PEVHLLPPPSEELALNELVTLTCLAR	32	4	7693.052	3573.8794	3573.845	894.4771	894.4685	3573.8499	894.4698	-0.0045	9e-14	47.784	27.775	1	2	0	0	0	29C(57.0215), 6R(0.9840)	NA	FALSE	sp|P01876|IGHA1_HUMAN	P01876	IGHA1_HUMAN	IGHA1	Immunoglobulin heavy constant alpha 1	IGHA2	sp|P01877|IGHA2_HUMAN
CK_P2003_242.108643.108643.2	interact-CK_P2003_242.pep.xml	DAGFYWCLTNGDTLWR	DAGFYWCLTNGDTLWR[157]	16	2	7711.36	1974.8806	1974.8557	988.4476	988.4351	1974.8569	988.4357	-8e-4	0.004459	21.452	15.68	0.9981	2	0	0	0	16R(0.9840), 7C(57.0215)	NA	TRUE	sp|P01833|PIGR_HUMAN	P01833	PIGR_HUMAN	PIGR	Polymeric immunoglobulin receptor	NA	NA
CK_P2003_242.108923.108923.2	interact-CK_P2003_242.pep.xml	PQLLQNINGIIEAFR	PQLLQNINGIIEAFR[157]	15	2	7726.275	1725.9589	1725.9403	863.9867	863.9774	1725.9413	863.9779	-6e-4	0.003085	17.546	11.983	0.9981	2	0	0	0	15R(0.9840)	NA	TRUE	sp|Q9UBG3|CRNN_HUMAN	Q9UBG3	CRNN_HUMAN	CRNN	Cornulin	NA	NA
CK_P2003_242.10893.10893.3	interact-CK_P2003_242.pep.xml	DQADGSRASVDSGSSEEQGGSSR	DQADGSR[157]ASVDSGSSEEQGGSSR	23	3	1267.818	2268.956	2268.9326	757.3259	757.3181	2268.9326	757.3181	3e-4	3.999e-5	27.092	25.513	1	2	1	0	0	7R(0.9840)	NA	TRUE	sp|P01833|PIGR_HUMAN	P01833	PIGR_HUMAN	PIGR	Polymeric immunoglobulin receptor	NA	NA
CK_P2003_242.109018.109018.2	interact-CK_P2003_242.pep.xml	DAGFYWCLTNGDTLWR	DAGFYWCLTNGDTLWR[157]	16	2	7731.537	1974.8893	1974.8518	988.4519	988.4332	1974.8569	988.4357	-0.0047	0.01576	15.581	12.188	0.9971	2	0	0	0	16R(0.9840), 7C(57.0215)	NA	TRUE	sp|P01833|PIGR_HUMAN	P01833	PIGR_HUMAN	PIGR	Polymeric immunoglobulin receptor	NA	NA
CK_P2003_242.109020.109020.3	interact-CK_P2003_242.pep.xml	SGNTFRPEVHLLPPPSEELALNELVTLTCLAR	SGNTFR[157]PEVHLLPPPSEELALNELVTLTCLAR	32	3	7731.758	3573.89	3573.8503	1192.3039	1192.2907	3573.8499	1192.2906	8e-4	1.525e-5	30.767	23.666	1	2	0	0	0	29C(57.0215), 6R(0.9840)	NA	FALSE	sp|P01876|IGHA1_HUMAN	P01876	IGHA1_HUMAN	IGHA1	Immunoglobulin heavy constant alpha 1	IGHA2	sp|P01877|IGHA2_HUMAN
CK_P2003_242.109063.109063.5	interact-CK_P2003_242.pep.xml	SGNTFRPEVHLLPPPSEELALNELVTLTCLAR	SGNTFR[157]PEVHLLPPPSEELALNELVTLTCLAR	32	5	7734.012	3573.892	3573.8486	715.7857	715.777	3573.8499	715.7773	-8e-4	2.25e-4	16.091	8.917	1	2	0	0	0	29C(57.0215), 6R(0.9840)	NA	FALSE	sp|P01876|IGHA1_HUMAN	P01876	IGHA1_HUMAN	IGHA1	Immunoglobulin heavy constant alpha 1	IGHA2	sp|P01877|IGHA2_HUMAN
CK_P2003_242.109071.109071.4	interact-CK_P2003_242.pep.xml	SGNTFRPEVHLLPPPSEELALNELVTLTCLAR	SGNTFR[157]PEVHLLPPPSEELALNELVTLTCLAR	32	4	7734.513	3573.8926	3573.8748	894.4804	894.476	3573.8499	894.4698	0.0252	0	71.926	29.029	1	2	0	0	0	29C(57.0215), 6R(0.9840)	NA	FALSE	sp|P01876|IGHA1_HUMAN	P01876	IGHA1_HUMAN	IGHA1	Immunoglobulin heavy constant alpha 1	IGHA2	sp|P01877|IGHA2_HUMAN
CK_P2003_242.10953.10953.3	interact-CK_P2003_242.pep.xml	GWFSHNCNHR	GWFSHNCNHR[157]	10	3	1270.81	1314.5386	1314.528	439.1868	439.1833	1314.5311	439.1843	-0.0028	0.139	13.928	13.928	0.9893	2	0	0	0	10R(0.9840), 7C(57.0215)	NA	TRUE	sp|Q9UGM3|DMBT1_HUMAN	Q9UGM3	DMBT1_HUMAN	DMBT1	Deleted in malignant brain tumors 1 protein	NA	NA
CK_P2003_242.11726.11726.2	interact-CK_P2003_242.pep.xml	AAGSRDVSLAK	AAGSR[157]DVSLAK	11	2	1308.797	1074.5752	1074.5665	538.2949	538.2905	1074.5668	538.2907	1e-4	1.735e-5	23.307	19.103	0.9998	2	1	0	0	5R(0.9840)	NA	TRUE	sp|P01833|PIGR_HUMAN	P01833	PIGR_HUMAN	PIGR	Polymeric immunoglobulin receptor	NA	NA
CK_P2003_242.13936.13936.2	interact-CK_P2003_242.pep.xml	DSTIHVEENGQSSESR	DSTIHVEENGQSSESR[157]	16	2	1431.843	1775.7819	1775.7633	888.8982	888.8889	1774.7605	888.3875	1.0031	0.004219	16.999	12.08	0.9912	2	0	0	0	16R(0.9840)	NA	TRUE	sp|P55259|GP2_HUMAN	P55259	GP2_HUMAN	GP2	Pancreatic secretory granule membrane major glycoprotein GP2	NA	NA
CK_P2003_242.15493.15493.2	interact-CK_P2003_242.pep.xml	GHRQLSLPR	GHR[157]QLSLPR	9	2	1510.168	1063.5961	1063.5885	532.8053	532.8015	1063.5886	532.8016	2e-4	0.04245	15.803	13.895	0.907	2	1	0	0	3R(0.9840)	NA	TRUE	sp|Q16378|PROL4_HUMAN	Q16378	PROL4_HUMAN	PRR4	Proline-rich protein 4	NA	NA
CK_P2003_242.15555.15555.2	interact-CK_P2003_242.pep.xml	RAAPEASGTPSSDAVSR	R[157]AAPEASGTPSSDAVSR	17	2	1513.237	1658.7994	1658.7859	830.407	830.4002	1658.7859	830.4002	3e-4	0.02171	16.153	10.738	0.998	2	0	0	0	1R(0.9840)	NA	TRUE	sp|P31146|COR1A_HUMAN	P31146	COR1A_HUMAN	CORO1A	Coronin-1A	NA	NA
CK_P2003_242.15570.15570.2	interact-CK_P2003_242.pep.xml	AFVNCDENSR	AFVNCDENSR[157]	10	2	1514.014	1211.4985	1211.4862	606.7565	606.7504	1211.4877	606.7511	-0.0011	0.01596	17.688	15.556	0.9983	2	0	0	0	10R(0.9840), 5C(57.0215)	NA	TRUE	sp|P01833|PIGR_HUMAN	P01833	PIGR_HUMAN	PIGR	Polymeric immunoglobulin receptor	NA	NA
CK_P2003_242.15716.15716.3	interact-CK_P2003_242.pep.xml	GHRQLSLPR	GHR[157]QLSLPR	9	3	1521.193	1063.5972	1063.5872	355.5397	355.5363	1063.5886	355.5368	-0.0011	0.01945	16.961	14.287	0.982	2	1	0	0	3R(0.9840)	NA	TRUE	sp|Q16378|PROL4_HUMAN	Q16378	PROL4_HUMAN	PRR4	Proline-rich protein 4	NA	NA
CK_P2003_242.15791.15791.4	interact-CK_P2003_242.pep.xml	QEPERNECFLQHK	QEPER[157]NECFLQHK	13	4	1524.78	1714.7878	1714.7725	429.7042	429.7004	1714.7732	429.7006	-3e-4	4.017e-4	18.27	14.731	0.9999	2	1	0	0	5R(0.9840), 8C(57.0215)	NA	TRUE	sp|P02768|ALBU_HUMAN	P02768	ALBU_HUMAN	ALB	Serum albumin	NA	NA
CK_P2003_242.15905.15905.2	interact-CK_P2003_242.pep.xml	GHRQLSLPR	GHR[157]QLSLPR	9	2	1530.442	1063.5979	1063.5876	532.8062	532.8011	1063.5886	532.8016	-6e-4	8.805e-5	20.964	16.732	0.991	2	1	0	0	3R(0.9840)	NA	TRUE	sp|Q16378|PROL4_HUMAN	Q16378	PROL4_HUMAN	PRR4	Proline-rich protein 4	NA	NA
CK_P2003_242.15987.15987.2	interact-CK_P2003_242.pep.xml	AFVNCDENSR	AFVNCDENSR[157]	10	2	1534.487	1211.498	1211.4863	606.7563	606.7504	1211.4877	606.7511	-9e-4	0.02706	17.771	17.53	0.9978	2	0	0	0	10R(0.9840), 5C(57.0215)	NA	TRUE	sp|P01833|PIGR_HUMAN	P01833	PIGR_HUMAN	PIGR	Polymeric immunoglobulin receptor	NA	NA
CK_P2003_242.16041.16041.2	interact-CK_P2003_242.pep.xml	AEACVCTYNGQR	AEACVCTYNGQR[157]	12	2	1537.464	1428.5912	1428.5771	715.3029	715.2958	1428.5762	715.2954	0.0013	7.889e-4	22.912	14.881	0.9992	2	0	0	0	12R(0.9840), 4C(57.0215), 6C(57.0215)	NA	TRUE	sp|P98088|MUC5A_HUMAN	P98088	MUC5A_HUMAN	MUC5AC	Mucin-5AC	NA	NA
CK_P2003_242.16114.16114.3	interact-CK_P2003_242.pep.xml	GHRQLSLPR	GHR[157]QLSLPR	9	3	1541.388	1063.6001	1063.5874	355.5406	355.5364	1063.5886	355.5368	-8e-4	0.04486	15.852	13.138	0.9728	2	1	0	0	3R(0.9840)	NA	TRUE	sp|Q16378|PROL4_HUMAN	Q16378	PROL4_HUMAN	PRR4	Proline-rich protein 4	NA	NA
CK_P2003_242.16728.16728.2	interact-CK_P2003_242.pep.xml	CCTESLVNR	CCTESLVNR[157]	9	2	1576.8	1139.4724	1139.465	570.7435	570.7398	1138.4746	570.2446	0.9907	6.599e-6	17.578	10.516	1	2	0	0	0	1C(57.0215), 2C(57.0215), 9R(0.9840)	NA	TRUE	sp|P02768|ALBU_HUMAN	P02768	ALBU_HUMAN	ALB	Serum albumin	NA	NA
CK_P2003_242.16766.16766.2	interact-CK_P2003_242.pep.xml	ARYNAQCQETIR	AR[157]YNAQCQETIR	12	2	1578.843	1509.7158	1509.6982	755.8652	755.8564	1509.6993	755.8569	-7e-4	0.03593	17.278	12.827	0.9188	2	1	0	0	2R(0.9840), 7C(57.0215)	NA	TRUE	sp|P21741|MK_HUMAN	P21741	MK_HUMAN	MDK	Midkine	NA	NA
CK_P2003_242.16968.16968.2	interact-CK_P2003_242.pep.xml	AEACVCTYNGQR	AEACVCTYNGQR[157]	12	2	1593.188	1428.5896	1428.5771	715.3021	715.2958	1428.5762	715.2954	0.0013	1.41e-4	16.903	10.52	0.9997	2	0	0	0	12R(0.9840), 4C(57.0215), 6C(57.0215)	NA	TRUE	sp|P98088|MUC5A_HUMAN	P98088	MUC5A_HUMAN	MUC5AC	Mucin-5AC	NA	NA
CK_P2003_242.17295.17295.2	interact-CK_P2003_242.pep.xml	AEACVCTYNGQR	AEACVCTYNGQR[157]	12	2	1614.594	1428.5917	1428.5759	715.3031	715.2952	1428.5762	715.2954	1e-4	3.346e-4	15.402	10.651	0.9997	2	0	0	0	12R(0.9840), 4C(57.0215), 6C(57.0215)	NA	TRUE	sp|P98088|MUC5A_HUMAN	P98088	MUC5A_HUMAN	MUC5AC	Mucin-5AC	NA	NA
CK_P2003_242.17610.17610.2	interact-CK_P2003_242.pep.xml	AEACVCTYNGQR	AEACVCTYNGQR[157]	12	2	1634.808	1428.5903	1428.5764	715.3024	715.2955	1428.5762	715.2954	5e-4	0.01096	21.341	12.174	0.9983	2	0	0	0	12R(0.9840), 4C(57.0215), 6C(57.0215)	NA	TRUE	sp|P98088|MUC5A_HUMAN	P98088	MUC5A_HUMAN	MUC5AC	Mucin-5AC	NA	NA
CK_P2003_242.17678.17678.2	interact-CK_P2003_242.pep.xml	WESGYNTR	WESGYNTR[157]	8	2	1639.503	1012.438	1012.4284	507.2263	507.2215	1012.425	507.2198	0.0037	0.06368	14.284	11.187	0.9852	2	0	0	0	8R(0.9840)	NA	TRUE	sp|P61626|LYSC_HUMAN	P61626	LYSC_HUMAN	LYZ	Lysozyme C	NA	NA
CK_P2003_242.20043.20043.3	interact-CK_P2003_242.pep.xml	QEYDESGPSIVHRK	QEYDESGPSIVHR[157]K	14	3	1779.554	1644.7898	1644.7749	549.2705	549.2656	1644.7743	549.2654	9e-4	0.8142	11.857	11.857	0.8236	2	0	0	0	13R(0.9840)	NA	FALSE	sp|P60709|ACTB_HUMAN	P60709	ACTB_HUMAN	ACTB	Actin, cytoplasmic 1	ACTG1, POTEE, POTEF, POTEI, POTEJ, POTEKP	sp|A5A3E0|POTEF_HUMAN, sp|P0CG38|POTEI_HUMAN, sp|P0CG39|POTEJ_HUMAN, sp|P63261|ACTG_HUMAN, sp|Q6S8J3|POTEE_HUMAN, sp|Q9BYX7|ACTBM_HUMAN
CK_P2003_242.20485.20485.2	interact-CK_P2003_242.pep.xml	MSLVNSR	M[147]SLVNSR[157]	7	2	1813.978	822.3976	822.39	412.2061	412.2023	822.3906	412.2026	-1e-4	0.09026	12.553	9.8	0.9936	2	0	0	0	1M(15.9949), 7R(0.9840)	NA	FALSE	sp|P01036|CYTS_HUMAN	P01036	CYTS_HUMAN	CST4	Cystatin-S	CST2	sp|P09228|CYTT_HUMAN
CK_P2003_242.21032.21032.2	interact-CK_P2003_242.pep.xml	SSDYFGNGR	SSDYFGNGR[157]	9	2	1847.152	1002.4131	1002.4045	502.2139	502.2095	1002.4042	502.2094	6e-4	0.01963	15.653	12.439	0.9981	2	0	0	0	9R(0.9840)	NA	FALSE	sp|P04745|AMY1_HUMAN	P04745	AMY1_HUMAN	AMY1C	Alpha-amylase 1	AMY2A, AMY2B	sp|P04746|AMYP_HUMAN, sp|P19961|AMY2B_HUMAN
CK_P2003_242.21266.21266.2	interact-CK_P2003_242.pep.xml	MSLVNSR	MSLVNSR[157]	7	2	1859.623	806.4028	806.3951	404.2087	404.2048	806.3956	404.2051	-1e-4	0.2278	13.072	10.375	0.9801	2	0	0	0	7R(0.9840)	NA	FALSE	sp|P01036|CYTS_HUMAN	P01036	CYTS_HUMAN	CST4	Cystatin-S	CST2	sp|P09228|CYTT_HUMAN
CK_P2003_242.21349.21349.2	interact-CK_P2003_242.pep.xml	MSLVNSR	M[147]SLVNSR[157]	7	2	1863.755	822.3954	822.3906	412.205	412.2026	822.3906	412.2026	4e-4	0.9939	13.505	11.402	0.7455	2	0	0	0	1M(15.9949), 7R(0.9840)	NA	FALSE	sp|P01036|CYTS_HUMAN	P01036	CYTS_HUMAN	CST4	Cystatin-S	CST2	sp|P09228|CYTT_HUMAN
CK_P2003_242.21735.21735.2	interact-CK_P2003_242.pep.xml	CGLGINSR	CGLGINSR[157]	8	2	1883.023	876.4191	876.4113	439.2168	439.2129	876.4124	439.2135	-7e-4	0.05582	16.808	12.498	0.9959	2	0	0	0	1C(57.0215), 8R(0.9840)	NA	TRUE	sp|P01833|PIGR_HUMAN	P01833	PIGR_HUMAN	PIGR	Polymeric immunoglobulin receptor	NA	NA
CK_P2003_242.21739.21739.3	interact-CK_P2003_242.pep.xml	ALAAAGYDVEKNNSR	ALAAAGYDVEKNNSR[157]	15	3	1883.201	1578.7811	1578.7643	527.2676	527.262	1578.7637	527.2618	9e-4	0.04568	16.861	10.594	0.9725	2	1	0	0	15R(0.9840)	NA	FALSE	sp|P10412|H14_HUMAN	P10412	H14_HUMAN	HIST1H1E	Histone H1.4	HIST1H1A, HIST1H1C, HIST1H1D, HIST1H1T	sp|P16402|H13_HUMAN, sp|P16403|H12_HUMAN, sp|P22492|H1T_HUMAN, sp|Q02539|H11_HUMAN
CK_P2003_242.21934.21934.2	interact-CK_P2003_242.pep.xml	SSDYFGNGR	SSDYFGNGR[157]	9	2	1892.986	1002.4119	1002.403	502.2132	502.2088	1002.4042	502.2094	-8e-4	0.03928	18.925	13.905	0.997	2	0	0	0	9R(0.9840)	NA	FALSE	sp|P04745|AMY1_HUMAN	P04745	AMY1_HUMAN	AMY1C	Alpha-amylase 1	AMY2A, AMY2B	sp|P04746|AMYP_HUMAN, sp|P19961|AMY2B_HUMAN
CK_P2003_242.22336.22336.2	interact-CK_P2003_242.pep.xml	SSDYFGNGR	SSDYFGNGR[157]	9	2	1913.527	1002.4097	1002.4022	502.2121	502.2084	1002.4042	502.2094	-0.0017	0.2859	13.675	10.545	0.9616	2	0	0	0	9R(0.9840)	NA	FALSE	sp|P04745|AMY1_HUMAN	P04745	AMY1_HUMAN	AMY1C	Alpha-amylase 1	AMY2A, AMY2B	sp|P04746|AMYP_HUMAN, sp|P19961|AMY2B_HUMAN
CK_P2003_242.22768.22768.2	interact-CK_P2003_242.pep.xml	LSSPATLNSR	LSSPATLNSR[157]	10	2	1935.854	1045.5487	1045.5388	523.7816	523.7767	1045.5403	523.7774	-0.0011	0.007488	18.869	11.227	0.9983	2	0	0	0	10R(0.9840)	NA	TRUE	sp|P00761|TRYP_PIG	P00761	TRYP_PIG	NA	Trypsin	NA	NA
CK_P2003_242.23164.23164.2	interact-CK_P2003_242.pep.xml	LSSPATLNSR	LSSPATLNSR[157]	10	2	1956.162	1045.5497	1045.5389	523.7821	523.7767	1045.5403	523.7774	-9e-4	0.005288	19.046	11.428	0.9982	2	0	0	0	10R(0.9840)	NA	TRUE	sp|P00761|TRYP_PIG	P00761	TRYP_PIG	NA	Trypsin	NA	NA
CK_P2003_242.23165.23165.2	interact-CK_P2003_242.pep.xml	SSDYFGNGR	SSDYFGNGR[157]	9	2	1956.206	1002.4111	1002.4027	502.2128	502.2086	1002.4042	502.2094	-0.0011	0.2667	13.796	10.81	0.9732	2	0	0	0	9R(0.9840)	NA	FALSE	sp|P04745|AMY1_HUMAN	P04745	AMY1_HUMAN	AMY1C	Alpha-amylase 1	AMY2A, AMY2B	sp|P04746|AMYP_HUMAN, sp|P19961|AMY2B_HUMAN
CK_P2003_242.23286.23286.3	interact-CK_P2003_242.pep.xml	VYKPCGPIQPATCNSR	VYKPCGPIQPATCNSR[157]	16	3	1962.544	1847.8772	1847.8643	616.9663	616.962	1847.8658	616.9625	-0.0012	6.119e-5	21.679	15.815	1	2	0	0	0	13C(57.0215), 16R(0.9840), 5C(57.0215)	NA	TRUE	sp|Q9HC84|MUC5B_HUMAN	Q9HC84	MUC5B_HUMAN	MUC5B	Mucin-5B	NA	NA
CK_P2003_242.23555.23555.2	interact-CK_P2003_242.pep.xml	SSDYFGNGR	SSDYFGNGR[157]	9	2	1976.75	1002.413	1002.403	502.2138	502.2088	1002.4042	502.2094	-9e-4	0.0282	20.699	13.889	0.9977	2	0	0	0	9R(0.9840)	NA	FALSE	sp|P04745|AMY1_HUMAN	P04745	AMY1_HUMAN	AMY1C	Alpha-amylase 1	AMY2A, AMY2B	sp|P04746|AMYP_HUMAN, sp|P19961|AMY2B_HUMAN
[truncated: 14,853 more rows]
